# Supplementary material for: RNA-Seq for gene identification and transcript profiling of three Stevia rebaudiana genotypes
Source: BMC Genomics. 2014 Jul 7;15(1):571. doi: 10.1186/1471-2164-15-571 (PMC4108789; doi:10.1186/1471-2164-15-571)
Supplement: Supplementary file 1 — Additional file 1: GO classification of the unigenes expressed in Stevia leaf. (XLSX 1 MB) [file 12864_2013_6267_MOESM1_ESM.xlsx]

## Sheet: addtional file 1   (GO_classifi
GO ID (Lev1)	GO Term (Lev1)	GO ID (Lev2)	GO Term (Lev2)	GO ID (Lev3)	GO Term (Lev3)	GO ID (Lev4)	GO Term (Lev4)	Gene Number	Gene List
GO:0003674	Molecular Function	GO:0060089	molecular transducer activity	GO:0004871	signal transducer activity	GO:0038023	signaling receptor activity	347	comp40456_c0,comp50527_c0,comp773336_c0,comp54124_c0,comp52576_c0,comp504435_c0,comp9817_c0,comp809057_c0,comp58221_c0,comp780422_c0,comp57379_c1,comp36373_c0,comp61912_c0,comp61405_c0,comp68771_c0,comp63741_c0,comp70992_c0,comp76120_c0,comp50352_c0,comp76129_c0,comp69087_c0,comp67622_c0,comp57050_c0,comp52420_c0,comp366047_c0,comp71915_c0,comp70505_c0,comp70800_c1,comp65356_c0,comp56694_c0,comp2…
GO:0003674	Molecular Function	GO:0004872	receptor activity	GO:0038023	signaling receptor activity	GO:0003707	steroid hormone receptor activity	18	comp73040_c0,comp2294390_c0,comp386950_c0,comp61804_c0,comp69391_c0,comp61513_c0,comp68087_c0,comp425432_c0,comp1263960_c0,comp65325_c0,comp68863_c0,comp49124_c0,comp72959_c0,comp43328_c0,comp70992_c0,comp49272_c1,comp597019_c0,comp63715_c0
GO:0003674	Molecular Function	GO:0004872	receptor activity	GO:0038023	signaling receptor activity	GO:0004888	transmembrane signaling receptor activity	189	comp68266_c0,comp40456_c0,comp773336_c0,comp54124_c0,comp64294_c1,comp65825_c0,comp52576_c0,comp504435_c0,comp809057_c0,comp58571_c0,comp45005_c0,comp780422_c0,comp57379_c1,comp36373_c0,comp95834_c0,comp61405_c0,comp63741_c0,comp50352_c0,comp76129_c0,comp73618_c0,comp69087_c0,comp660494_c0,comp67622_c0,comp75588_c0,comp68015_c0,comp57050_c0,comp60750_c0,comp366047_c0,comp71915_c0,comp20836_c0,com…
GO:0003674	Molecular Function	GO:0004872	receptor activity	GO:0038023	signaling receptor activity	GO:0001653	peptide receptor activity	5	comp76412_c0,comp68015_c0,comp70800_c1,comp67253_c0,comp1812857_c0
GO:0003674	Molecular Function	GO:0004872	receptor activity	GO:0038023	signaling receptor activity	GO:0009881	photoreceptor activity	8	comp73616_c2,comp73616_c1,comp66983_c0,comp32173_c0,comp64949_c0,comp65206_c0,comp480524_c0,comp957825_c0
GO:0003674	Molecular Function	GO:0004872	receptor activity	GO:0038023	signaling receptor activity	GO:0004879	ligand-activated sequence-specific DNA binding RNA polymerase II transcription factor activity	3	comp69391_c0,comp43328_c0,comp49272_c1
GO:0003674	Molecular Function	GO:0030234	enzyme regulator activity	GO:0010576	metalloenzyme regulator activity	GO:0048551	metalloenzyme inhibitor activity	28	comp50142_c0,comp67135_c0,comp475592_c0,comp951_c0,comp66905_c0,comp65987_c0,comp5088_c0,comp72976_c1,comp61334_c0,comp31431_c0,comp1288893_c0,comp55590_c0,comp578399_c0,comp69559_c2,comp48857_c0,comp64851_c0,comp620714_c0,comp1240163_c0,comp56996_c1,comp57679_c0,comp589908_c0,comp67670_c0,comp58121_c0,comp997695_c0,comp66979_c0,comp344757_c0,comp170716_c0,comp75697_c2
GO:0003674	Molecular Function	GO:0030234	enzyme regulator activity	GO:0019208	phosphatase regulator activity	GO:0019212	phosphatase inhibitor activity	8	comp37836_c0,comp62424_c0,comp5328_c0,comp69852_c0,comp494_c0,comp72203_c0,comp41839_c0,comp850270_c0
GO:0003674	Molecular Function	GO:0030234	enzyme regulator activity	GO:0019208	phosphatase regulator activity	GO:0019888	protein phosphatase regulator activity	34	comp66020_c0,comp37836_c0,comp55408_c0,comp67990_c0,comp990660_c0,comp70451_c1,comp61945_c1,comp5328_c0,comp36179_c0,comp61967_c0,comp70059_c0,comp61945_c2,comp68658_c0,comp154848_c0,comp194011_c0,comp33269_c1,comp27075_c0,comp850270_c0,comp61945_c0,comp33269_c0,comp494_c0,comp69852_c0,comp72203_c0,comp41839_c0,comp73188_c0,comp63473_c0,comp61967_c1,comp55882_c1,comp70451_c2,comp62424_c0,comp7045…
GO:0003674	Molecular Function	GO:0030234	enzyme regulator activity	GO:0060589	nucleoside-triphosphatase regulator activity	GO:0060590	ATPase regulator activity	98	comp777886_c0,comp72646_c0,comp58966_c0,comp50527_c0,comp44965_c0,comp65242_c0,comp40502_c0,comp76173_c0,comp1407_c0,comp47001_c0,comp69759_c1,comp61247_c0,comp67515_c0,comp6080_c0,comp26381_c0,comp75742_c1,comp76484_c0,comp67806_c0,comp74465_c0,comp72231_c0,comp65734_c0,comp74691_c1,comp1122284_c0,comp59243_c0,comp51102_c0,comp587142_c0,comp74618_c0,comp578783_c0,comp74788_c0,comp785454_c0,comp6…
GO:0003674	Molecular Function	GO:0030234	enzyme regulator activity	GO:0060589	nucleoside-triphosphatase regulator activity	GO:0030695	GTPase regulator activity	187	comp69859_c0,comp68601_c0,comp65851_c0,comp76264_c0,comp498788_c0,comp41535_c0,comp74583_c0,comp36711_c0,comp55754_c0,comp64373_c0,comp831114_c0,comp72283_c0,comp67080_c1,comp61670_c0,comp69373_c0,comp1172109_c0,comp1159369_c0,comp52398_c0,comp255640_c0,comp75511_c1,comp67365_c0,comp68975_c0,comp74370_c0,comp73417_c0,comp55940_c0,comp75337_c0,comp662568_c0,comp1040747_c0,comp68080_c2,comp69821_c0…
GO:0003674	Molecular Function	GO:0030234	enzyme regulator activity	GO:0061134	peptidase regulator activity	GO:0061135	endopeptidase regulator activity	134	comp2299_c0,comp62470_c0,comp74297_c0,comp43278_c0,comp368223_c0,comp32705_c0,comp578399_c0,comp39413_c0,comp1240163_c0,comp55306_c0,comp170716_c0,comp28127_c0,comp1569155_c0,comp62265_c0,comp55590_c0,comp13281_c0,comp40001_c0,comp772168_c0,comp45093_c0,comp64851_c0,comp53862_c0,comp45572_c0,comp666434_c0,comp693453_c0,comp47254_c0,comp628904_c0,comp113266_c0,comp54490_c1,comp475592_c0,comp71365_…
GO:0003674	Molecular Function	GO:0030234	enzyme regulator activity	GO:0061134	peptidase regulator activity	GO:0030414	peptidase inhibitor activity	134	comp2299_c0,comp62470_c0,comp74297_c0,comp43278_c0,comp368223_c0,comp32705_c0,comp578399_c0,comp39413_c0,comp1240163_c0,comp55306_c0,comp170716_c0,comp28127_c0,comp1569155_c0,comp62265_c0,comp55590_c0,comp13281_c0,comp40001_c0,comp772168_c0,comp45093_c0,comp64851_c0,comp53862_c0,comp45572_c0,comp666434_c0,comp693453_c0,comp47254_c0,comp628904_c0,comp113266_c0,comp54490_c1,comp475592_c0,comp71365_…
GO:0003674	Molecular Function	GO:0030234	enzyme regulator activity	GO:0019207	kinase regulator activity	GO:0019209	kinase activator activity	2	comp55409_c0,comp46632_c0
GO:0003674	Molecular Function	GO:0030234	enzyme regulator activity	GO:0019207	kinase regulator activity	GO:0019887	protein kinase regulator activity	47	comp47602_c0,comp52733_c0,comp71682_c0,comp59466_c0,comp57702_c0,comp69537_c0,comp422172_c0,comp61430_c0,comp65450_c0,comp57390_c0,comp40013_c0,comp65806_c0,comp52528_c0,comp65870_c0,comp74499_c0,comp54571_c0,comp1366679_c0,comp55425_c0,comp46632_c0,comp1178463_c0,comp61475_c0,comp60725_c0,comp578254_c0,comp74231_c0,comp22044_c0,comp72408_c0,comp67442_c0,comp41572_c0,comp55409_c0,comp60186_c0,com…
GO:0003674	Molecular Function	GO:0030234	enzyme regulator activity	GO:0019207	kinase regulator activity	GO:0019210	kinase inhibitor activity	31	comp47602_c0,comp61475_c0,comp1178463_c0,comp60725_c0,comp57702_c0,comp69537_c0,comp422172_c0,comp72408_c0,comp67442_c0,comp41572_c0,comp50410_c0,comp65450_c0,comp33340_c0,comp65414_c0,comp40013_c0,comp68027_c0,comp65806_c0,comp69732_c0,comp52528_c0,comp65870_c0,comp257110_c0,comp56496_c0,comp94_c1,comp74499_c0,comp62447_c1,comp1281641_c0,comp617580_c0,comp634451_c0,comp46477_c0,comp31408_c0,comp…
GO:0003674	Molecular Function	GO:0030234	enzyme regulator activity	GO:0004857	enzyme inhibitor activity	GO:0042030	ATPase inhibitor activity	1	comp1407_c0
GO:0003674	Molecular Function	GO:0030234	enzyme regulator activity	GO:0004857	enzyme inhibitor activity	GO:0055102	lipase inhibitor activity	14	comp62818_c0,comp1212385_c0,comp75796_c1,comp71587_c0,comp528742_c0,comp62341_c0,comp70750_c0,comp79696_c0,comp74077_c0,comp69721_c0,comp72552_c0,comp70191_c0,comp69627_c0,comp50093_c0
GO:0003674	Molecular Function	GO:0030234	enzyme regulator activity	GO:0004857	enzyme inhibitor activity	GO:0048551	metalloenzyme inhibitor activity	28	comp50142_c0,comp67135_c0,comp475592_c0,comp951_c0,comp66905_c0,comp65987_c0,comp5088_c0,comp72976_c1,comp61334_c0,comp31431_c0,comp1288893_c0,comp55590_c0,comp578399_c0,comp69559_c2,comp48857_c0,comp64851_c0,comp620714_c0,comp1240163_c0,comp56996_c1,comp57679_c0,comp589908_c0,comp67670_c0,comp58121_c0,comp997695_c0,comp66979_c0,comp344757_c0,comp170716_c0,comp75697_c2
GO:0003674	Molecular Function	GO:0030234	enzyme regulator activity	GO:0004857	enzyme inhibitor activity	GO:0019210	kinase inhibitor activity	31	comp47602_c0,comp61475_c0,comp1178463_c0,comp60725_c0,comp57702_c0,comp69537_c0,comp422172_c0,comp72408_c0,comp67442_c0,comp41572_c0,comp50410_c0,comp65450_c0,comp33340_c0,comp65414_c0,comp40013_c0,comp68027_c0,comp65806_c0,comp69732_c0,comp52528_c0,comp65870_c0,comp257110_c0,comp56496_c0,comp94_c1,comp74499_c0,comp62447_c1,comp1281641_c0,comp617580_c0,comp634451_c0,comp46477_c0,comp31408_c0,comp…
GO:0003674	Molecular Function	GO:0030234	enzyme regulator activity	GO:0004857	enzyme inhibitor activity	GO:0030414	peptidase inhibitor activity	134	comp2299_c0,comp62470_c0,comp74297_c0,comp43278_c0,comp368223_c0,comp32705_c0,comp578399_c0,comp39413_c0,comp1240163_c0,comp55306_c0,comp170716_c0,comp28127_c0,comp1569155_c0,comp62265_c0,comp55590_c0,comp13281_c0,comp40001_c0,comp772168_c0,comp45093_c0,comp64851_c0,comp53862_c0,comp45572_c0,comp666434_c0,comp693453_c0,comp47254_c0,comp628904_c0,comp113266_c0,comp54490_c1,comp475592_c0,comp71365_…
GO:0003674	Molecular Function	GO:0030234	enzyme regulator activity	GO:0004857	enzyme inhibitor activity	GO:0019212	phosphatase inhibitor activity	8	comp37836_c0,comp62424_c0,comp5328_c0,comp69852_c0,comp494_c0,comp72203_c0,comp41839_c0,comp850270_c0
GO:0003674	Molecular Function	GO:0030234	enzyme regulator activity	GO:0008047	enzyme activator activity	GO:0019209	kinase activator activity	2	comp55409_c0,comp46632_c0
GO:0003674	Molecular Function	GO:0030234	enzyme regulator activity	GO:0008047	enzyme activator activity	GO:0005096	GTPase activator activity	75	comp69859_c0,comp67665_c0,comp68601_c0,comp65851_c0,comp61595_c0,comp41535_c0,comp74583_c0,comp706635_c0,comp69170_c0,comp56410_c0,comp64373_c0,comp831114_c0,comp72283_c0,comp71027_c0,comp73668_c0,comp66104_c0,comp75285_c0,comp73202_c0,comp37648_c0,comp58982_c0,comp73145_c1,comp40824_c0,comp73417_c0,comp72752_c0,comp1175057_c0,comp43017_c0,comp75095_c0,comp74121_c0,comp68080_c2,comp61222_c0,comp6…
GO:0003674	Molecular Function	GO:0016247	channel regulator activity	GO:0016248	channel inhibitor activity	GO:0008200	ion channel inhibitor activity	102	comp67208_c0,comp1377163_c0,comp64511_c0,comp64591_c0,comp3701_c0,comp76028_c0,comp67048_c0,comp40909_c0,comp1008163_c0,comp932144_c0,comp1095065_c0,comp10153_c0,comp72337_c0,comp1888898_c0,comp60012_c0,comp74582_c0,comp69243_c0,comp61921_c0,comp41760_c0,comp37785_c0,comp73495_c0,comp1765867_c0,comp59296_c0,comp73584_c0,comp56178_c0,comp974733_c0,comp334208_c0,comp72456_c1,comp34937_c0,comp73763_…
GO:0003674	Molecular Function	GO:0003824	catalytic activity	GO:0016853	isomerase activity	GO:0016854	racemase and epimerase activity	38	comp69358_c0,comp66056_c0,comp76764_c0,comp67775_c0,comp17459_c0,comp56108_c0,comp1169694_c0,comp55441_c0,comp29920_c0,comp943081_c0,comp74107_c0,comp72657_c0,comp62867_c0,comp31984_c0,comp941513_c0,comp51568_c0,comp849921_c0,comp61110_c1,comp63620_c0,comp72790_c1,comp61110_c0,comp75360_c0,comp55185_c0,comp23298_c0,comp428360_c0,comp44834_c0,comp76093_c0,comp55205_c0,comp57790_c0,comp68646_c0,com…
GO:0003674	Molecular Function	GO:0003824	catalytic activity	GO:0016853	isomerase activity	GO:0003916	DNA topoisomerase activity	31	comp65291_c0,comp777_c0,comp72537_c0,comp72056_c0,comp47830_c0,comp32622_c0,comp74866_c2,comp1528175_c0,comp32359_c0,comp71804_c0,comp680384_c0,comp56645_c0,comp66328_c0,comp420627_c0,comp428406_c0,comp58670_c0,comp68816_c0,comp51821_c0,comp59403_c0,comp65827_c0,comp32361_c0,comp361175_c0,comp59403_c1,comp72031_c0,comp69291_c0,comp512918_c0,comp979949_c0,comp71868_c0,comp76025_c0,comp55929_c1,com…
GO:0003674	Molecular Function	GO:0003824	catalytic activity	GO:0016853	isomerase activity	GO:0016872	intramolecular lyase activity	5	comp5833_c0,comp23702_c0,comp62099_c0,comp31056_c0,comp59476_c1
GO:0003674	Molecular Function	GO:0003824	catalytic activity	GO:0016853	isomerase activity	GO:0016860	intramolecular oxidoreductase activity	95	comp19961_c0,comp7824_c0,comp62185_c0,comp23947_c0,comp926552_c0,comp73573_c0,comp73025_c0,comp66551_c0,comp68643_c0,comp75646_c0,comp973810_c0,comp1295708_c0,comp63472_c0,comp697368_c0,comp666171_c0,comp66659_c0,comp389741_c0,comp73051_c0,comp1779094_c0,comp61061_c0,comp70820_c0,comp608240_c0,comp42537_c0,comp11184_c0,comp25155_c0,comp59359_c0,comp774067_c0,comp72815_c0,comp1153901_c0,comp156915…
GO:0003674	Molecular Function	GO:0003824	catalytic activity	GO:0016853	isomerase activity	GO:0016859	cis-trans isomerase activity	73	comp439758_c0,comp11381_c0,comp40456_c0,comp42758_c0,comp64049_c0,comp47809_c0,comp34885_c0,comp71528_c1,comp65087_c0,comp41607_c0,comp231335_c0,comp72479_c0,comp543511_c0,comp1004755_c0,comp618009_c0,comp53142_c0,comp70966_c0,comp70346_c0,comp60610_c0,comp60029_c0,comp61719_c0,comp267949_c0,comp538320_c0,comp47668_c0,comp37522_c0,comp65086_c0,comp69413_c0,comp1360_c0,comp32635_c0,comp1674_c0,com…
GO:0003674	Molecular Function	GO:0003824	catalytic activity	GO:0016853	isomerase activity	GO:0016866	intramolecular transferase activity	82	comp71823_c0,comp39422_c1,comp74345_c0,comp65121_c0,comp704242_c0,comp61975_c0,comp52830_c0,comp74764_c0,comp728487_c0,comp41605_c0,comp687905_c0,comp478523_c0,comp421540_c0,comp74858_c0,comp64085_c0,comp66185_c0,comp72407_c0,comp835409_c0,comp59569_c2,comp801124_c0,comp71244_c0,comp483832_c0,comp961749_c0,comp629362_c0,comp65246_c0,comp1513732_c0,comp72489_c0,comp692729_c0,comp59496_c0,comp47351…
GO:0003674	Molecular Function	GO:0003824	catalytic activity	GO:0009975	cyclase activity	GO:0004016	adenylate cyclase activity	1	comp38708_c0
GO:0003674	Molecular Function	GO:0003824	catalytic activity	GO:0016874	ligase activity	GO:0016879	ligase activity, forming carbon-nitrogen bonds	607	comp37933_c0,comp66041_c0,comp63649_c0,comp58925_c0,comp65682_c1,comp394992_c0,comp72776_c0,comp75457_c0,comp51420_c0,comp69306_c0,comp63154_c0,comp41574_c0,comp75649_c0,comp60972_c0,comp74996_c0,comp42363_c0,comp1620710_c0,comp681281_c0,comp74543_c0,comp476130_c0,comp64185_c0,comp73008_c0,comp432486_c0,comp72381_c0,comp71678_c0,comp47953_c0,comp36107_c0,comp70633_c1,comp36177_c0,comp217488_c0,co…
GO:0003674	Molecular Function	GO:0003824	catalytic activity	GO:0016874	ligase activity	GO:0016875	ligase activity, forming carbon-oxygen bonds	235	comp28318_c0,comp73753_c0,comp974867_c0,comp1512814_c0,comp66815_c0,comp312424_c0,comp471220_c0,comp40502_c0,comp1204438_c0,comp55090_c0,comp1022885_c0,comp74783_c1,comp67080_c1,comp2218803_c0,comp66685_c0,comp951976_c0,comp1551746_c0,comp1172301_c0,comp838552_c0,comp64022_c0,comp42152_c0,comp695240_c0,comp222092_c0,comp56055_c0,comp1155988_c0,comp36633_c0,comp422675_c0,comp836507_c0,comp71237_c1…
GO:0003674	Molecular Function	GO:0003824	catalytic activity	GO:0016874	ligase activity	GO:0016885	ligase activity, forming carbon-carbon bonds	17	comp6604_c0,comp1041223_c0,comp67459_c0,comp73819_c0,comp71338_c0,comp74377_c0,comp74383_c0,comp1195501_c0,comp76200_c0,comp50384_c0,comp42624_c0,comp4879_c0,comp75100_c0,comp72510_c0,comp70191_c0,comp695240_c0,comp467246_c0
GO:0003674	Molecular Function	GO:0003824	catalytic activity	GO:0016874	ligase activity	GO:0016886	ligase activity, forming phosphoric ester bonds	40	comp987396_c0,comp703734_c0,comp65303_c1,comp61701_c0,comp27598_c0,comp73916_c0,comp73266_c0,comp1334179_c0,comp65643_c0,comp57393_c0,comp60442_c0,comp72804_c0,comp65001_c0,comp57555_c1,comp55092_c0,comp40944_c0,comp75119_c0,comp75509_c0,comp68207_c0,comp1318232_c0,comp38505_c0,comp823899_c0,comp74712_c0,comp122937_c0,comp70633_c1,comp74853_c0,comp1573294_c0,comp406857_c0,comp53130_c1,comp63222_c…
GO:0003674	Molecular Function	GO:0003824	catalytic activity	GO:0016874	ligase activity	GO:0016877	ligase activity, forming carbon-sulfur bonds	3	comp57053_c0,comp420181_c0,comp711562_c0
GO:0003674	Molecular Function	GO:0003824	catalytic activity	GO:0016874	ligase activity	GO:0051002	ligase activity, forming nitrogen-metal bonds	127	comp72607_c0,comp676239_c0,comp1965770_c0,comp60678_c0,comp52455_c0,comp72234_c1,comp72010_c0,comp64809_c3,comp75303_c0,comp57423_c0,comp54880_c0,comp63905_c0,comp68810_c0,comp73570_c0,comp70922_c0,comp74216_c1,comp58831_c2,comp65469_c0,comp9319_c0,comp72101_c0,comp73910_c0,comp667728_c0,comp65049_c0,comp57185_c0,comp60441_c0,comp639657_c0,comp54675_c0,comp63630_c0,comp709662_c0,comp35252_c0,comp…
GO:0003674	Molecular Function	GO:0003824	catalytic activity	GO:0019239	deaminase activity	GO:0004000	adenosine deaminase activity	8	comp75682_c1,comp1579064_c0,comp613_c0,comp333112_c0,comp43677_c0,comp19067_c0,comp66998_c1,comp62210_c1
GO:0003674	Molecular Function	GO:0003824	catalytic activity	GO:0016829	lyase activity	GO:0016840	carbon-nitrogen lyase activity	38	comp20617_c0,comp804145_c0,comp73366_c0,comp319797_c0,comp22566_c0,comp63607_c0,comp67064_c0,comp62586_c2,comp76405_c0,comp15556_c0,comp65969_c0,comp51001_c0,comp1232693_c0,comp73564_c0,comp73253_c0,comp72520_c0,comp43025_c0,comp5714_c0,comp59734_c0,comp68402_c0,comp48195_c0,comp37234_c0,comp73639_c1,comp314417_c0,comp75010_c0,comp74875_c0,comp75739_c0,comp28464_c0,comp6141_c0,comp40477_c0,comp38…
GO:0003674	Molecular Function	GO:0003824	catalytic activity	GO:0016829	lyase activity	GO:0016830	carbon-carbon lyase activity	269	comp492163_c0,comp67775_c0,comp56056_c0,comp49138_c0,comp482152_c0,comp57192_c1,comp1417_c1,comp76385_c0,comp67656_c0,comp1224836_c0,comp78810_c0,comp72667_c0,comp40093_c0,comp39917_c0,comp23552_c1,comp23298_c0,comp69462_c0,comp1184914_c0,comp803802_c0,comp1167203_c0,comp808242_c0,comp66311_c0,comp68471_c0,comp833274_c0,comp60260_c0,comp74522_c0,comp69462_c1,comp73485_c1,comp480728_c0,comp853722_…
GO:0003674	Molecular Function	GO:0003824	catalytic activity	GO:0016829	lyase activity	GO:0016849	phosphorus-oxygen lyase activity	20	comp69469_c0,comp63263_c0,comp73905_c1,comp49799_c0,comp71876_c0,comp41854_c1,comp71533_c0,comp38708_c0,comp73721_c0,comp434830_c0,comp780906_c0,comp797708_c0,comp63980_c0,comp68362_c0,comp62583_c0,comp1201041_c0,comp67827_c0,comp10713_c0,comp69073_c0,comp63629_c0
GO:0003674	Molecular Function	GO:0003824	catalytic activity	GO:0016829	lyase activity	GO:0016846	carbon-sulfur lyase activity	3	comp34100_c0,comp37789_c0,comp39662_c0
GO:0003674	Molecular Function	GO:0003824	catalytic activity	GO:0016829	lyase activity	GO:0016835	carbon-oxygen lyase activity	218	comp35260_c0,comp33984_c0,comp25287_c0,comp63008_c0,comp61728_c0,comp38251_c0,comp489144_c0,comp65317_c0,comp70342_c0,comp57076_c1,comp52898_c0,comp6548_c0,comp60250_c0,comp38864_c0,comp78424_c0,comp749068_c0,comp60555_c0,comp1053479_c0,comp5360_c0,comp157_c0,comp54984_c0,comp63109_c0,comp333112_c0,comp58588_c0,comp75442_c0,comp69410_c0,comp76397_c0,comp208186_c0,comp16529_c0,comp64656_c0,comp513…
GO:0003674	Molecular Function	GO:0003824	catalytic activity	GO:0016787	hydrolase activity	GO:0016801	hydrolase activity, acting on ether bonds	24	comp65270_c0,comp53036_c0,comp18946_c0,comp778685_c0,comp65873_c0,comp25611_c0,comp992293_c0,comp37916_c0,comp74069_c0,comp777073_c0,comp70482_c0,comp66349_c0,comp1678695_c0,comp45685_c0,comp60573_c0,comp18946_c1,comp18487_c0,comp345096_c0,comp38284_c0,comp635_c0,comp71721_c0,comp1168194_c0,comp798334_c0,comp247323_c0
GO:0003674	Molecular Function	GO:0003824	catalytic activity	GO:0016787	hydrolase activity	GO:0008233	peptidase activity	1182	comp75273_c0,comp67721_c1,comp641076_c0,comp75201_c0,comp54360_c1,comp32313_c0,comp61156_c0,comp68919_c0,comp71861_c0,comp889037_c0,comp801750_c0,comp588082_c0,comp54438_c0,comp67721_c0,comp49819_c0,comp67368_c0,comp1396227_c0,comp54047_c0,comp49062_c0,comp1765867_c0,comp53036_c0,comp680379_c0,comp764179_c0,comp51326_c0,comp66795_c0,comp72579_c0,comp72395_c0,comp57447_c0,comp687300_c0,comp62901_c…
GO:0003674	Molecular Function	GO:0003824	catalytic activity	GO:0016787	hydrolase activity	GO:0016822	hydrolase activity, acting on acid carbon-carbon bonds	5	comp1001560_c0,comp68746_c0,comp55244_c0,comp75813_c0,comp9276_c0
GO:0003674	Molecular Function	GO:0003824	catalytic activity	GO:0016787	hydrolase activity	GO:0016817	hydrolase activity, acting on acid anhydrides	1656	comp463146_c0,comp59988_c0,comp45992_c0,comp66986_c0,comp73681_c0,comp56009_c0,comp61601_c0,comp36111_c0,comp60868_c0,comp52017_c0,comp1242599_c0,comp68175_c0,comp71502_c0,comp76420_c0,comp76532_c0,comp75742_c1,comp58757_c0,comp988336_c0,comp67415_c0,comp59264_c0,comp37553_c0,comp8778_c0,comp50517_c0,comp65829_c0,comp66025_c0,comp36633_c0,comp40814_c0,comp75965_c0,comp70505_c0,comp65865_c0,comp51…
GO:0003674	Molecular Function	GO:0003824	catalytic activity	GO:0016787	hydrolase activity	GO:0016824	hydrolase activity, acting on acid halide bonds	2	comp54502_c0,comp62741_c0
GO:0003674	Molecular Function	GO:0003824	catalytic activity	GO:0016787	hydrolase activity	GO:0017171	serine hydrolase activity	497	comp1576732_c0,comp67721_c1,comp67319_c0,comp40245_c0,comp1150414_c0,comp54360_c1,comp776901_c0,comp682271_c0,comp584905_c0,comp65949_c0,comp56891_c0,comp56944_c2,comp1753343_c0,comp801750_c0,comp588082_c0,comp37656_c0,comp72762_c0,comp68150_c1,comp58574_c0,comp582055_c0,comp389452_c0,comp13824_c0,comp70159_c0,comp54438_c0,comp1564345_c0,comp67721_c0,comp654313_c0,comp49819_c0,comp1229110_c0,comp…
GO:0003674	Molecular Function	GO:0003824	catalytic activity	GO:0016787	hydrolase activity	GO:0016788	hydrolase activity, acting on ester bonds	1162	comp69637_c1,comp76411_c1,comp66986_c0,comp75201_c0,comp54019_c1,comp68919_c0,comp59858_c0,comp51609_c0,comp69142_c0,comp32765_c0,comp69995_c0,comp774394_c0,comp69744_c0,comp76484_c0,comp67682_c0,comp70140_c0,comp70633_c1,comp53036_c0,comp47742_c0,comp75366_c1,comp56095_c0,comp69604_c0,comp52859_c0,comp47238_c0,comp1568_c0,comp77289_c0,comp27625_c0,comp78861_c0,comp67113_c0,comp71866_c0,comp61971…
GO:0003674	Molecular Function	GO:0003824	catalytic activity	GO:0016787	hydrolase activity	GO:0016798	hydrolase activity, acting on glycosyl bonds	661	comp779434_c0,comp2384550_c0,comp27713_c0,comp69754_c0,comp62519_c0,comp34000_c0,comp69762_c1,comp66005_c0,comp74955_c0,comp510_c1,comp1067113_c0,comp37594_c0,comp74523_c0,comp1888898_c0,comp64979_c0,comp79371_c0,comp512811_c0,comp55357_c2,comp58294_c0,comp62537_c0,comp3140_c0,comp75722_c0,comp71678_c0,comp76130_c0,comp76272_c0,comp665768_c0,comp68909_c0,comp66993_c0,comp65356_c0,comp51159_c0,com…
GO:0003674	Molecular Function	GO:0003824	catalytic activity	GO:0016787	hydrolase activity	GO:0019213	deacetylase activity	5	comp63734_c0,comp63938_c0,comp265525_c0,comp1684447_c0,comp13041_c0
GO:0003674	Molecular Function	GO:0003824	catalytic activity	GO:0016787	hydrolase activity	GO:0016810	hydrolase activity, acting on carbon-nitrogen (but not peptide) bonds	123	comp70431_c0,comp73511_c0,comp54812_c1,comp70565_c0,comp1155103_c0,comp1520347_c0,comp71444_c1,comp31232_c0,comp58828_c0,comp944058_c0,comp36597_c0,comp64109_c0,comp36699_c0,comp66064_c0,comp949121_c0,comp333112_c0,comp76306_c0,comp63938_c0,comp66486_c0,comp786206_c0,comp539982_c0,comp25379_c0,comp67366_c0,comp42256_c0,comp67107_c0,comp1514428_c0,comp43451_c0,comp75880_c0,comp23864_c0,comp429002_…
GO:0003674	Molecular Function	GO:0003824	catalytic activity	GO:0016740	transferase activity	GO:0016769	transferase activity, transferring nitrogenous groups	24	comp36004_c0,comp35944_c1,comp69742_c0,comp72945_c0,comp536568_c0,comp1506676_c0,comp46608_c0,comp65764_c0,comp852450_c0,comp996691_c0,comp54975_c0,comp61783_c0,comp66612_c0,comp30912_c0,comp35944_c0,comp64563_c0,comp70339_c0,comp47834_c0,comp36884_c0,comp1704572_c0,comp70673_c0,comp57481_c0,comp74971_c0,comp65425_c0
GO:0003674	Molecular Function	GO:0003824	catalytic activity	GO:0016740	transferase activity	GO:0016746	transferase activity, transferring acyl groups	446	comp70166_c0,comp29626_c0,comp64102_c0,comp7971_c0,comp71426_c0,comp60210_c0,comp48486_c0,comp777472_c0,comp63154_c0,comp6748_c0,comp74739_c0,comp813446_c0,comp64175_c0,comp1551746_c0,comp1179380_c0,comp71899_c0,comp66901_c0,comp63162_c0,comp67785_c0,comp7597_c0,comp73860_c0,comp62598_c0,comp1717548_c0,comp76214_c2,comp74093_c0,comp1049902_c0,comp67942_c0,comp54876_c0,comp52913_c0,comp420887_c0,c…
GO:0003674	Molecular Function	GO:0003824	catalytic activity	GO:0016740	transferase activity	GO:0016765	transferase activity, transferring alkyl or aryl (other than methyl) groups	128	comp1987_c0,comp676239_c0,comp69494_c0,comp124164_c0,comp1152663_c0,comp68810_c0,comp64116_c0,comp44047_c0,comp49584_c0,comp30253_c0,comp9319_c0,comp520910_c0,comp51136_c0,comp75394_c2,comp268_c1,comp49114_c0,comp69087_c0,comp47604_c0,comp70134_c0,comp68941_c0,comp66357_c0,comp60957_c0,comp75319_c0,comp60283_c0,comp59129_c0,comp889_c1,comp360735_c0,comp61971_c0,comp64627_c0,comp1381588_c0,comp406…
GO:0003674	Molecular Function	GO:0003824	catalytic activity	GO:0016740	transferase activity	GO:0016741	transferase activity, transferring one-carbon groups	633	comp36593_c0,comp2009393_c0,comp67222_c0,comp62792_c0,comp64884_c0,comp1409419_c0,comp63649_c0,comp39884_c0,comp67627_c0,comp66857_c1,comp529121_c0,comp71283_c0,comp68919_c0,comp48865_c0,comp237932_c0,comp67197_c0,comp40627_c0,comp70421_c0,comp70030_c0,comp69731_c0,comp295019_c0,comp72823_c1,comp214050_c0,comp70703_c0,comp76989_c0,comp420696_c0,comp62381_c0,comp62506_c0,comp55006_c0,comp57162_c0,…
GO:0003674	Molecular Function	GO:0003824	catalytic activity	GO:0016740	transferase activity	GO:0016757	transferase activity, transferring glycosyl groups	612	comp74051_c0,comp801433_c0,comp67940_c0,comp45992_c0,comp35660_c0,comp72049_c0,comp65902_c0,comp66857_c1,comp63840_c0,comp63850_c0,comp54852_c0,comp71095_c0,comp1067113_c0,comp27116_c0,comp67415_c0,comp2330_c0,comp58294_c0,comp75192_c1,comp1089339_c0,comp75490_c0,comp14016_c0,comp68079_c0,comp56401_c0,comp3564_c0,comp1217287_c0,comp736668_c0,comp469066_c0,comp60883_c0,comp69549_c0,comp68213_c0,co…
GO:0003674	Molecular Function	GO:0003824	catalytic activity	GO:0016740	transferase activity	GO:0016782	transferase activity, transferring sulfur-containing groups	36	comp73259_c0,comp71137_c0,comp66793_c0,comp81202_c0,comp76055_c0,comp904371_c0,comp72841_c0,comp38704_c0,comp66400_c0,comp832034_c0,comp14088_c0,comp59867_c0,comp37865_c0,comp75810_c0,comp1152728_c0,comp679284_c0,comp588079_c0,comp1452576_c0,comp63071_c0,comp52769_c0,comp57200_c0,comp47193_c0,comp328723_c0,comp60293_c0,comp48971_c0,comp23458_c0,comp74660_c0,comp778676_c0,comp69615_c0,comp73556_c0…
GO:0003674	Molecular Function	GO:0003824	catalytic activity	GO:0016740	transferase activity	GO:0016772	transferase activity, transferring phosphorus-containing groups	3263	comp60757_c0,comp59988_c0,comp318250_c0,comp74010_c3,comp65610_c0,comp70787_c0,comp63081_c0,comp52632_c0,comp73907_c0,comp61191_c2,comp38480_c0,comp197960_c0,comp68175_c0,comp588082_c0,comp65959_c0,comp64982_c0,comp861544_c0,comp820886_c0,comp74260_c0,comp74782_c0,comp626365_c0,comp71119_c2,comp67415_c0,comp54137_c0,comp68450_c0,comp64397_c0,comp595575_c0,comp75561_c1,comp71087_c0,comp28676_c0,co…
mp666383_c0,comp74777_c0,comp53431_c0,comp736668_c0,comp70947_c0,comp1165396_c0,comp63469_c0,comp1154868_c0,comp280138_c0,comp75019_c0,comp334720_c0,comp57573_c0,comp64846_c1,comp65785_c0,comp64081_c0,comp75427_c0,comp72288_c0,comp67200_c1,comp61795_c0,comp817484_c0,comp43016_c0,comp22337_c0,comp41156_c0,comp74479_c1,comp72402_c1,comp67419_c0,comp57016_c0,comp62166_c1,comp68012_c0,comp56880_c0,co…
GO:0003674	Molecular Function	GO:0003824	catalytic activity	GO:0016491	oxidoreductase activity	GO:0016695	oxidoreductase activity, acting on hydrogen as donor	5	comp62520_c0,comp387138_c0,comp68701_c0,comp73334_c0,comp66461_c0
GO:0003674	Molecular Function	GO:0003824	catalytic activity	GO:0016491	oxidoreductase activity	GO:0004497	monooxygenase activity	111	comp70767_c0,comp38891_c0,comp72066_c0,comp69358_c0,comp586097_c0,comp43685_c0,comp54614_c0,comp39285_c0,comp70051_c0,comp62998_c0,comp75444_c0,comp595112_c0,comp77794_c0,comp40236_c0,comp851765_c0,comp64412_c0,comp69563_c0,comp2443_c0,comp74977_c0,comp3135_c0,comp64499_c0,comp19228_c0,comp1985478_c0,comp76548_c0,comp70051_c1,comp38889_c0,comp30762_c0,comp1603467_c0,comp75471_c1,comp60457_c0,comp…
GO:0003674	Molecular Function	GO:0003824	catalytic activity	GO:0016491	oxidoreductase activity	GO:0016679	oxidoreductase activity, acting on diphenols and related substances as donors	100	comp49321_c0,comp1856_c0,comp78295_c0,comp76310_c0,comp684612_c0,comp48298_c0,comp1975538_c0,comp1164486_c0,comp71825_c0,comp42151_c0,comp4727_c0,comp804249_c0,comp56221_c0,comp49470_c0,comp930935_c0,comp75804_c0,comp55402_c2,comp660936_c0,comp70089_c0,comp51699_c0,comp65124_c0,comp6141_c0,comp51048_c0,comp244065_c0,comp31048_c0,comp1171674_c0,comp462038_c0,comp670505_c0,comp59782_c0,comp423679_c…
GO:0003674	Molecular Function	GO:0003824	catalytic activity	GO:0016491	oxidoreductase activity	GO:0016705	oxidoreductase activity, acting on paired donors, with incorporation or reduction of molecular oxygen	255	comp70563_c0,comp66239_c0,comp38891_c0,comp586097_c0,comp66989_c0,comp66982_c0,comp159573_c0,comp54614_c0,comp68930_c0,comp343990_c0,comp71355_c0,comp63631_c0,comp851765_c0,comp64412_c0,comp47249_c0,comp664456_c0,comp62366_c0,comp69563_c0,comp62195_c0,comp2661_c1,comp74977_c0,comp64499_c0,comp56405_c0,comp67602_c0,comp1224453_c0,comp19228_c0,comp76548_c0,comp73830_c1,comp70051_c1,comp846023_c0,co…
GO:0003674	Molecular Function	GO:0003824	catalytic activity	GO:0016491	oxidoreductase activity	GO:0015002	heme-copper terminal oxidase activity	161	comp73885_c1,comp56784_c0,comp42194_c0,comp54511_c0,comp73833_c0,comp36482_c0,comp31023_c0,comp61794_c0,comp35559_c0,comp69306_c0,comp58499_c0,comp65469_c0,comp65703_c0,comp1901246_c0,comp531913_c0,comp49534_c0,comp68846_c0,comp73737_c0,comp68574_c0,comp56900_c0,comp64748_c0,comp51385_c0,comp63719_c0,comp36371_c0,comp59217_c0,comp64375_c0,comp48444_c0,comp66730_c0,comp64707_c0,comp74788_c0,comp48…
GO:0003674	Molecular Function	GO:0003824	catalytic activity	GO:0016491	oxidoreductase activity	GO:0016627	oxidoreductase activity, acting on the CH-CH group of donors	122	comp822856_c0,comp67971_c0,comp468055_c0,comp70326_c1,comp77263_c0,comp69358_c0,comp57891_c0,comp72873_c0,comp71350_c0,comp577514_c0,comp55467_c0,comp66633_c0,comp1276034_c0,comp60803_c0,comp70245_c0,comp48737_c0,comp602036_c0,comp1202562_c0,comp434521_c0,comp50937_c0,comp20472_c0,comp76428_c0,comp481831_c0,comp819749_c0,comp76585_c0,comp73641_c0,comp24898_c0,comp74127_c0,comp56210_c1,comp47378_c…
GO:0003674	Molecular Function	GO:0003824	catalytic activity	GO:0016491	oxidoreductase activity	GO:0016638	oxidoreductase activity, acting on the CH-NH2 group of donors	103	comp711792_c0,comp43003_c0,comp47539_c0,comp2366415_c0,comp71598_c0,comp9963_c0,comp51820_c0,comp73086_c0,comp60629_c0,comp214227_c0,comp19477_c0,comp593906_c0,comp26268_c0,comp930593_c0,comp54226_c0,comp65916_c0,comp6985_c0,comp1520991_c0,comp782951_c0,comp13398_c0,comp63414_c0,comp76548_c0,comp45602_c0,comp664099_c0,comp61374_c0,comp53918_c0,comp19864_c0,comp978512_c0,comp59042_c0,comp978762_c0…
GO:0003674	Molecular Function	GO:0003824	catalytic activity	GO:0016491	oxidoreductase activity	GO:0016645	oxidoreductase activity, acting on the CH-NH group of donors	87	comp73414_c0,comp35630_c0,comp1188932_c0,comp703711_c0,comp68711_c0,comp52956_c0,comp68701_c0,comp73334_c0,comp1183235_c0,comp47374_c1,comp53698_c0,comp843496_c0,comp40887_c0,comp67841_c0,comp75428_c1,comp1886140_c0,comp319067_c0,comp1087297_c0,comp59735_c0,comp927431_c0,comp60931_c0,comp57257_c0,comp65436_c0,comp70224_c0,comp1160150_c0,comp66461_c0,comp65873_c0,comp523220_c0,comp48398_c0,comp717…
GO:0003674	Molecular Function	GO:0003824	catalytic activity	GO:0016491	oxidoreductase activity	GO:0016725	oxidoreductase activity, acting on CH or CH2 groups	30	comp47461_c0,comp934942_c0,comp76466_c1,comp69948_c1,comp14060_c0,comp73197_c0,comp18907_c1,comp37079_c0,comp63773_c0,comp48093_c0,comp55205_c0,comp4511_c0,comp52898_c1,comp25563_c0,comp63644_c0,comp11562_c0,comp17578_c0,comp27251_c0,comp42196_c0,comp66603_c0,comp39971_c0,comp65061_c0,comp66261_c0,comp64300_c0,comp18907_c0,comp50691_c0,comp68759_c0,comp73094_c0,comp61643_c0,comp59395_c0
GO:0003674	Molecular Function	GO:0003824	catalytic activity	GO:0016491	oxidoreductase activity	GO:0046992	oxidoreductase activity, acting on X-H and Y-H to form an X-Y bond	5	comp782382_c0,comp75494_c0,comp691487_c0,comp22230_c0,comp839049_c0
GO:0003674	Molecular Function	GO:0003824	catalytic activity	GO:0016491	oxidoreductase activity	GO:0016721	oxidoreductase activity, acting on superoxide radicals as acceptor	44	comp1005108_c0,comp60212_c0,comp34199_c0,comp76199_c0,comp34199_c1,comp775578_c0,comp1985_c0,comp1222610_c0,comp70645_c0,comp56434_c1,comp470262_c0,comp898967_c0,comp56434_c0,comp386363_c0,comp49847_c0,comp70597_c1,comp43127_c0,comp59914_c0,comp246888_c0,comp49780_c0,comp42120_c0,comp3370_c0,comp60756_c0,comp75762_c0,comp70373_c0,comp352376_c0,comp75718_c0,comp73421_c0,comp76442_c0,comp50553_c1,c…
GO:0003674	Molecular Function	GO:0003824	catalytic activity	GO:0016491	oxidoreductase activity	GO:0016903	oxidoreductase activity, acting on the aldehyde or oxo group of donors	163	comp68518_c0,comp676694_c0,comp62869_c0,comp577514_c0,comp41535_c0,comp71934_c0,comp59858_c0,comp52956_c0,comp8173_c0,comp965414_c0,comp793186_c0,comp602036_c0,comp1202562_c0,comp64733_c0,comp1221485_c0,comp52186_c0,comp24844_c0,comp59898_c0,comp1039252_c0,comp68223_c0,comp39176_c0,comp15368_c0,comp512749_c0,comp42879_c0,comp47378_c0,comp17396_c0,comp66602_c0,comp432159_c0,comp49700_c0,comp115489…
GO:0003674	Molecular Function	GO:0003824	catalytic activity	GO:0016491	oxidoreductase activity	GO:0016675	oxidoreductase activity, acting on a heme group of donors	160	comp73885_c1,comp56784_c0,comp42194_c0,comp54511_c0,comp73833_c0,comp36482_c0,comp31023_c0,comp61794_c0,comp35559_c0,comp69306_c0,comp58499_c0,comp65469_c0,comp65703_c0,comp1901246_c0,comp531913_c0,comp49534_c0,comp68846_c0,comp73737_c0,comp68574_c0,comp56900_c0,comp64748_c0,comp51385_c0,comp63719_c0,comp36371_c0,comp59217_c0,comp64375_c0,comp48444_c0,comp66730_c0,comp64707_c0,comp74788_c0,comp48…
GO:0003674	Molecular Function	GO:0003824	catalytic activity	GO:0016491	oxidoreductase activity	GO:0016614	oxidoreductase activity, acting on CH-OH group of donors	653	comp73885_c1,comp819229_c0,comp61314_c0,comp68518_c0,comp56415_c1,comp72683_c2,comp482254_c0,comp25253_c0,comp66005_c0,comp60250_c0,comp70889_c0,comp39208_c0,comp777472_c0,comp73242_c0,comp64228_c0,comp69875_c0,comp924747_c0,comp933149_c0,comp58540_c0,comp59609_c0,comp1741294_c0,comp874054_c0,comp563882_c0,comp70051_c1,comp298664_c0,comp1578192_c0,comp57782_c0,comp1125101_c0,comp60853_c0,comp5902…
GO:0003674	Molecular Function	GO:0003824	catalytic activity	GO:0016491	oxidoreductase activity	GO:0051213	dioxygenase activity	214	comp70563_c0,comp66239_c0,comp9355_c0,comp68050_c0,comp67894_c0,comp52261_c0,comp66982_c0,comp92468_c0,comp68930_c0,comp390975_c0,comp59543_c2,comp343990_c0,comp71355_c0,comp63631_c0,comp66641_c0,comp47249_c0,comp62195_c0,comp2661_c1,comp69586_c0,comp50225_c1,comp67190_c0,comp56405_c0,comp955984_c0,comp49717_c0,comp73830_c1,comp75523_c0,comp846023_c0,comp11184_c0,comp1198206_c0,comp745254_c0,comp…
GO:0003674	Molecular Function	GO:0003824	catalytic activity	GO:0016491	oxidoreductase activity	GO:0016684	oxidoreductase activity, acting on peroxide as acceptor	182	comp63835_c0,comp327_c0,comp69634_c0,comp58246_c0,comp40734_c0,comp295255_c0,comp760253_c0,comp56117_c0,comp67862_c0,comp36382_c0,comp1097067_c0,comp65861_c0,comp169_c0,comp515806_c0,comp850530_c0,comp934249_c0,comp16469_c0,comp9546_c0,comp588122_c0,comp1257912_c0,comp51954_c0,comp365801_c0,comp294112_c0,comp1079664_c0,comp53129_c0,comp66451_c0,comp1167039_c0,comp72056_c0,comp3347_c0,comp29819_c0…
GO:0003674	Molecular Function	GO:0003824	catalytic activity	GO:0016491	oxidoreductase activity	GO:0016651	oxidoreductase activity, acting on NADH or NADPH	321	comp64717_c0,comp64772_c0,comp492163_c0,comp75075_c1,comp556501_c0,comp23040_c0,comp70745_c0,comp23597_c0,comp1834_c0,comp71095_c0,comp248214_c0,comp57446_c0,comp73451_c0,comp254121_c0,comp23975_c0,comp58030_c0,comp36373_c0,comp74276_c0,comp647547_c0,comp71417_c0,comp55427_c0,comp50162_c0,comp57588_c0,comp40175_c0,comp294112_c0,comp62438_c0,comp76797_c0,comp76146_c0,comp1224836_c0,comp65043_c0,co…
GO:0003674	Molecular Function	GO:0003824	catalytic activity	GO:0016491	oxidoreductase activity	GO:0016730	oxidoreductase activity, acting on iron-sulfur proteins as donors	28	comp63342_c1,comp36133_c0,comp631813_c0,comp71577_c0,comp53514_c0,comp57840_c0,comp64459_c0,comp76653_c0,comp73831_c1,comp61324_c0,comp28677_c0,comp4508_c0,comp75694_c0,comp74085_c1,comp66861_c0,comp62520_c0,comp88205_c0,comp67944_c0,comp75593_c0,comp666921_c0,comp25885_c0,comp57942_c0,comp37547_c0,comp67492_c1,comp65101_c0,comp387138_c0,comp51439_c0,comp37547_c1
GO:0003674	Molecular Function	GO:0003824	catalytic activity	GO:0016491	oxidoreductase activity	GO:0016229	steroid dehydrogenase activity	124	comp1230904_c0,comp819229_c0,comp56697_c0,comp468055_c0,comp68518_c0,comp77263_c0,comp74917_c0,comp582825_c0,comp57314_c0,comp66005_c0,comp68130_c0,comp70889_c0,comp37598_c0,comp65102_c0,comp49257_c0,comp66846_c3,comp69875_c0,comp60803_c0,comp23745_c0,comp602036_c0,comp1202562_c0,comp58008_c0,comp55269_c0,comp30167_c0,comp581518_c0,comp59029_c0,comp512749_c0,comp288_c0,comp26206_c0,comp72437_c0,c…
GO:0003674	Molecular Function	GO:0003824	catalytic activity	GO:0016491	oxidoreductase activity	GO:0016701	oxidoreductase activity, acting on single donors with incorporation of molecular oxygen	133	comp1550522_c0,comp57635_c0,comp9355_c0,comp69358_c0,comp68050_c0,comp67894_c0,comp52261_c0,comp92468_c0,comp390975_c0,comp59543_c2,comp12023_c0,comp40236_c0,comp66641_c0,comp32583_c0,comp69586_c0,comp50225_c1,comp67190_c0,comp955984_c0,comp49717_c0,comp1985478_c0,comp75523_c0,comp38889_c0,comp846023_c0,comp11184_c0,comp1198206_c0,comp769718_c0,comp938553_c0,comp65985_c0,comp23298_c0,comp285529_c…
GO:0003674	Molecular Function	GO:0003824	catalytic activity	GO:0016491	oxidoreductase activity	GO:0016661	oxidoreductase activity, acting on other nitrogenous compounds as donors	10	comp20736_c0,comp813064_c0,comp65649_c0,comp41288_c1,comp76415_c0,comp75284_c0,comp66659_c0,comp16416_c0,comp65458_c0,comp820984_c0
GO:0003674	Molecular Function	GO:0003824	catalytic activity	GO:0016491	oxidoreductase activity	GO:0016667	oxidoreductase activity, acting on a sulfur group of donors	274	comp576947_c0,comp52268_c1,comp51869_c0,comp64772_c0,comp57766_c0,comp71960_c0,comp3973_c0,comp685521_c0,comp74963_c0,comp1834_c0,comp17470_c0,comp66000_c0,comp579048_c0,comp23975_c0,comp70763_c0,comp58030_c0,comp31641_c0,comp159841_c0,comp530257_c0,comp669946_c0,comp57588_c0,comp1031880_c0,comp44678_c0,comp1224836_c0,comp65043_c0,comp926587_c0,comp74604_c0,comp54992_c0,comp465637_c0,comp59772_c0…
GO:0003674	Molecular Function	GO:0005488	binding	GO:0005515	protein binding	GO:0019838	growth factor binding	15	comp621597_c0,comp299660_c0,comp68179_c0,comp45866_c0,comp7785_c0,comp70390_c0,comp463034_c0,comp63003_c1,comp1181527_c0,comp984356_c0,comp68678_c0,comp21217_c0,comp75694_c1,comp778061_c0,comp68094_c0
GO:0003674	Molecular Function	GO:0005488	binding	GO:0005515	protein binding	GO:0032182	small conjugating protein binding	15	comp58151_c0,comp71659_c0,comp66911_c0,comp253149_c0,comp56486_c0,comp67740_c0,comp66970_c0,comp65302_c0,comp479537_c0,comp475201_c0,comp390007_c0,comp63547_c0,comp45534_c0,comp68779_c0,comp57175_c0
GO:0003674	Molecular Function	GO:0005488	binding	GO:0005515	protein binding	GO:0042802	identical protein binding	88	comp72646_c0,comp58966_c0,comp45992_c0,comp790715_c0,comp74225_c1,comp72158_c0,comp50527_c0,comp17610_c0,comp44429_c0,comp65242_c0,comp40502_c0,comp70070_c0,comp1200273_c0,comp61247_c0,comp44111_c0,comp71265_c0,comp66685_c0,comp26381_c0,comp73650_c0,comp69586_c0,comp67806_c0,comp635_c0,comp64039_c0,comp71170_c0,comp587142_c0,comp578783_c0,comp785454_c0,comp779190_c0,comp76114_c0,comp687547_c0,com…
GO:0003674	Molecular Function	GO:0005488	binding	GO:0005515	protein binding	GO:0008092	cytoskeletal protein binding	320	comp63003_c0,comp54915_c0,comp73095_c0,comp5033_c0,comp1278897_c0,comp670548_c0,comp64367_c0,comp37634_c0,comp60146_c0,comp75775_c0,comp527281_c0,comp49688_c0,comp23314_c0,comp1725917_c0,comp1198332_c0,comp60702_c1,comp52925_c0,comp61582_c0,comp60070_c0,comp50497_c0,comp70633_c1,comp31228_c0,comp24166_c0,comp46351_c0,comp71299_c0,comp68256_c0,comp8222_c0,comp68621_c0,comp74956_c0,comp69096_c0,com…
GO:0003674	Molecular Function	GO:0005488	binding	GO:0005515	protein binding	GO:0031369	translation initiation factor binding	5	comp47346_c0,comp56260_c0,comp70730_c0,comp533458_c0,comp47097_c0
GO:0003674	Molecular Function	GO:0005488	binding	GO:0005515	protein binding	GO:0000149	SNARE binding	1	comp151755_c0
GO:0003674	Molecular Function	GO:0005488	binding	GO:0005515	protein binding	GO:0005102	receptor binding	388	comp69493_c0,comp72161_c0,comp45992_c0,comp74429_c0,comp70451_c1,comp71153_c0,comp75802_c2,comp71095_c0,comp51877_c0,comp73647_c0,comp71607_c0,comp71621_c0,comp696675_c0,comp56264_c0,comp666304_c0,comp76306_c0,comp51751_c0,comp48753_c0,comp66273_c0,comp1089339_c0,comp59153_c0,comp583399_c0,comp23815_c0,comp64171_c0,comp435151_c0,comp1138595_c0,comp1568_c0,comp31002_c0,comp57765_c0,comp69462_c0,co…
GO:0003674	Molecular Function	GO:0005488	binding	GO:0005515	protein binding	GO:0046983	protein dimerization activity	88	comp72646_c0,comp58966_c0,comp45992_c0,comp790715_c0,comp74225_c1,comp72158_c0,comp50527_c0,comp17610_c0,comp44429_c0,comp65242_c0,comp40502_c0,comp70070_c0,comp1200273_c0,comp61247_c0,comp44111_c0,comp71265_c0,comp66685_c0,comp26381_c0,comp73650_c0,comp69586_c0,comp67806_c0,comp635_c0,comp64039_c0,comp71170_c0,comp587142_c0,comp578783_c0,comp785454_c0,comp779190_c0,comp76114_c0,comp687547_c0,com…
GO:0003674	Molecular Function	GO:0005488	binding	GO:0005515	protein binding	GO:0030674	protein binding, bridging	13	comp66861_c0,comp48654_c0,comp66051_c0,comp940687_c0,comp76019_c0,comp72873_c0,comp79455_c0,comp76365_c0,comp68782_c0,comp71492_c1,comp69551_c0,comp56620_c0,comp75797_c0
GO:0003674	Molecular Function	GO:0005488	binding	GO:0005515	protein binding	GO:0019904	protein domain specific binding	13	comp66861_c0,comp48654_c0,comp66051_c0,comp940687_c0,comp76019_c0,comp72873_c0,comp79455_c0,comp76365_c0,comp68782_c0,comp71492_c1,comp69551_c0,comp56620_c0,comp75797_c0
GO:0003674	Molecular Function	GO:0005488	binding	GO:0005515	protein binding	GO:0019899	enzyme binding	60	comp35260_c0,comp51169_c0,comp59114_c0,comp1192326_c0,comp53632_c0,comp67752_c0,comp42825_c0,comp50488_c0,comp1190901_c0,comp1606966_c0,comp2493_c0,comp75616_c0,comp37634_c0,comp65171_c0,comp64429_c0,comp48342_c0,comp71705_c0,comp75656_c0,comp61631_c0,comp45088_c0,comp77161_c0,comp69809_c0,comp54403_c0,comp57313_c1,comp1352014_c0,comp60978_c0,comp41373_c0,comp47314_c0,comp76777_c0,comp65154_c0,co…
GO:0003674	Molecular Function	GO:0005488	binding	GO:0005515	protein binding	GO:0032403	protein complex binding	6	comp7824_c0,comp54666_c0,comp76395_c0,comp3616_c0,comp61596_c0,comp389346_c0
GO:0003674	Molecular Function	GO:0005488	binding	GO:0003682	chromatin binding	GO:0031491	nucleosome binding	4	comp716488_c0,comp33808_c0,comp63702_c0,comp65721_c0
GO:0003674	Molecular Function	GO:0005488	binding	GO:0003682	chromatin binding	GO:0031490	chromatin DNA binding	4	comp716488_c0,comp33808_c0,comp63702_c0,comp65721_c0
GO:0003674	Molecular Function	GO:0005488	binding	GO:0097159	organic cyclic compound binding	GO:0070279	vitamin B6 binding	139	comp62557_c0,comp605180_c0,comp66042_c0,comp7971_c0,comp67174_c0,comp46608_c0,comp1067113_c0,comp73761_c0,comp67786_c0,comp68228_c0,comp74674_c0,comp70339_c0,comp59535_c0,comp36078_c0,comp69159_c0,comp46026_c0,comp56987_c0,comp72945_c0,comp536568_c0,comp62381_c0,comp60682_c0,comp68698_c0,comp47444_c0,comp74935_c0,comp47171_c0,comp63423_c0,comp67787_c0,comp64425_c0,comp1382137_c0,comp1166217_c0,co…
GO:0003674	Molecular Function	GO:0005488	binding	GO:0097159	organic cyclic compound binding	GO:1901265	nucleoside phosphate binding	4849	comp68077_c0,comp51774_c0,comp68518_c0,comp60757_c0,comp59988_c0,comp70787_c0,comp56009_c0,comp197960_c0,comp65959_c0,comp76420_c0,comp512994_c0,comp42363_c0,comp861544_c0,comp820886_c0,comp71119_c2,comp59609_c0,comp65829_c0,comp595575_c0,comp1125101_c0,comp583399_c0,comp1587230_c0,comp74433_c0,comp61970_c0,comp1819023_c0,comp37543_c0,comp1265669_c0,comp889_c1,comp72039_c0,comp73690_c0,comp70583_…
,comp28676_c0,comp54409_c0,comp71087_c0,comp68351_c0,comp73480_c0,comp435151_c0,comp69582_c0,comp78228_c0,comp23298_c0,comp39589_c0,comp46363_c0,comp51754_c0,comp55940_c0,comp58940_c0,comp43394_c0,comp27625_c0,comp475856_c0,comp389865_c0,comp76528_c0,comp43551_c0,comp71458_c0,comp49651_c0,comp587277_c0,comp183695_c0,comp59652_c2,comp65259_c0,comp66935_c0,comp1006841_c0,comp66541_c0,comp859504_c0,…
GO:0003674	Molecular Function	GO:0005488	binding	GO:0097159	organic cyclic compound binding	GO:0005496	steroid binding	11	comp75294_c0,comp627610_c0,comp844608_c0,comp63878_c1,comp49656_c0,comp591714_c0,comp17333_c0,comp66831_c1,comp47638_c0,comp554297_c0,comp1868_c0
GO:0003674	Molecular Function	GO:0005488	binding	GO:0097159	organic cyclic compound binding	GO:0046906	tetrapyrrole binding	603	comp58246_c0,comp398613_c0,comp36482_c0,comp56117_c0,comp264219_c0,comp67212_c0,comp31023_c0,comp1222610_c0,comp65861_c0,comp393385_c0,comp850530_c0,comp16469_c0,comp9546_c0,comp52074_c0,comp1257912_c0,comp59898_c0,comp47690_c0,comp53570_c0,comp70796_c0,comp211523_c0,comp295019_c0,comp1079664_c0,comp943957_c0,comp65356_c0,comp488179_c0,comp31062_c0,comp37413_c0,comp62506_c0,comp59955_c0,comp74380…
GO:0003674	Molecular Function	GO:0005488	binding	GO:0097159	organic cyclic compound binding	GO:0001882	nucleoside binding	4059	comp62458_c0,comp68077_c0,comp51774_c0,comp60757_c0,comp59988_c0,comp74010_c3,comp65610_c0,comp70787_c0,comp73907_c0,comp53100_c0,comp73681_c0,comp56009_c0,comp40502_c0,comp68919_c0,comp51609_c0,comp60868_c0,comp52017_c0,comp197960_c0,comp65959_c0,comp76420_c0,comp512994_c0,comp42363_c0,comp27351_c0,comp861544_c0,comp820886_c0,comp74260_c0,comp71119_c2,comp988336_c0,comp61643_c0,comp50517_c0,comp…
1965770_c0,comp35642_c0,comp74039_c0,comp41296_c0,comp40456_c0,comp52968_c0,comp68278_c0,comp65382_c2,comp72386_c0,comp68715_c1,comp28606_c0,comp71426_c0,comp74216_c1,comp54563_c0,comp75775_c0,comp70763_c0,comp67893_c0,comp68150_c1,comp67295_c1,comp58670_c0,comp380050_c0,comp57905_c0,comp76409_c0,comp537245_c0,comp69748_c0,comp68757_c0,comp72231_c0,comp70447_c0,comp62384_c0,comp74712_c0,comp42196…
GO:0003674	Molecular Function	GO:0005488	binding	GO:0097159	organic cyclic compound binding	GO:0003676	nucleic acid binding	4285	comp52632_c0,comp31746_c0,comp61826_c0,comp47008_c0,comp71528_c1,comp36867_c0,comp588082_c0,comp74782_c0,comp626365_c0,comp54137_c0,comp65829_c0,comp56710_c0,comp52959_c0,comp74695_c0,comp64028_c0,comp44686_c0,comp59250_c0,comp41847_c0,comp73525_c0,comp37543_c0,comp73591_c0,comp67590_c1,comp63552_c0,comp71364_c0,comp57336_c0,comp76133_c1,comp511411_c0,comp594073_c0,comp54244_c1,comp71351_c0,comp6…
620_c0,comp73374_c1,comp80869_c0,comp1232208_c0,comp61996_c0,comp70691_c0,comp773231_c0,comp71997_c1,comp769331_c0,comp70895_c0,comp62422_c0,comp940793_c0,comp68842_c0,comp35905_c0,comp67343_c0,comp73091_c0,comp72127_c0,comp72232_c0,comp44991_c1,comp55292_c0,comp1170565_c0,comp69233_c1,comp71452_c0,comp68739_c0,comp45982_c0,comp69538_c0,comp69235_c0,comp76730_c0,comp1558847_c0,comp575723_c0,comp3…
GO:0003674	Molecular Function	GO:0005488	binding	GO:1901363	heterocyclic compound binding	GO:0070279	vitamin B6 binding	139	comp62557_c0,comp605180_c0,comp66042_c0,comp7971_c0,comp67174_c0,comp46608_c0,comp1067113_c0,comp73761_c0,comp67786_c0,comp68228_c0,comp74674_c0,comp70339_c0,comp59535_c0,comp36078_c0,comp69159_c0,comp46026_c0,comp56987_c0,comp72945_c0,comp536568_c0,comp62381_c0,comp60682_c0,comp68698_c0,comp47444_c0,comp74935_c0,comp47171_c0,comp63423_c0,comp67787_c0,comp64425_c0,comp1382137_c0,comp1166217_c0,co…
GO:0003674	Molecular Function	GO:0005488	binding	GO:1901363	heterocyclic compound binding	GO:1901265	nucleoside phosphate binding	4849	comp68077_c0,comp51774_c0,comp68518_c0,comp60757_c0,comp59988_c0,comp70787_c0,comp56009_c0,comp197960_c0,comp65959_c0,comp76420_c0,comp512994_c0,comp42363_c0,comp861544_c0,comp820886_c0,comp71119_c2,comp59609_c0,comp65829_c0,comp595575_c0,comp1125101_c0,comp583399_c0,comp1587230_c0,comp74433_c0,comp61970_c0,comp1819023_c0,comp37543_c0,comp1265669_c0,comp889_c1,comp72039_c0,comp73690_c0,comp70583_…
,comp28676_c0,comp54409_c0,comp71087_c0,comp68351_c0,comp73480_c0,comp435151_c0,comp69582_c0,comp78228_c0,comp23298_c0,comp39589_c0,comp46363_c0,comp51754_c0,comp55940_c0,comp58940_c0,comp43394_c0,comp27625_c0,comp475856_c0,comp389865_c0,comp76528_c0,comp43551_c0,comp71458_c0,comp49651_c0,comp587277_c0,comp183695_c0,comp59652_c2,comp65259_c0,comp66935_c0,comp1006841_c0,comp66541_c0,comp859504_c0,…
GO:0003674	Molecular Function	GO:0005488	binding	GO:1901363	heterocyclic compound binding	GO:0001882	nucleoside binding	4059	comp62458_c0,comp68077_c0,comp51774_c0,comp60757_c0,comp59988_c0,comp74010_c3,comp65610_c0,comp70787_c0,comp73907_c0,comp53100_c0,comp73681_c0,comp56009_c0,comp40502_c0,comp68919_c0,comp51609_c0,comp60868_c0,comp52017_c0,comp197960_c0,comp65959_c0,comp76420_c0,comp512994_c0,comp42363_c0,comp27351_c0,comp861544_c0,comp820886_c0,comp74260_c0,comp71119_c2,comp988336_c0,comp61643_c0,comp50517_c0,comp…
1965770_c0,comp35642_c0,comp74039_c0,comp41296_c0,comp40456_c0,comp52968_c0,comp68278_c0,comp65382_c2,comp72386_c0,comp68715_c1,comp28606_c0,comp71426_c0,comp74216_c1,comp54563_c0,comp75775_c0,comp70763_c0,comp67893_c0,comp68150_c1,comp67295_c1,comp58670_c0,comp380050_c0,comp57905_c0,comp76409_c0,comp537245_c0,comp69748_c0,comp68757_c0,comp72231_c0,comp70447_c0,comp62384_c0,comp74712_c0,comp42196…
GO:0003674	Molecular Function	GO:0005488	binding	GO:1901363	heterocyclic compound binding	GO:0003676	nucleic acid binding	4285	comp52632_c0,comp31746_c0,comp61826_c0,comp47008_c0,comp71528_c1,comp36867_c0,comp588082_c0,comp74782_c0,comp626365_c0,comp54137_c0,comp65829_c0,comp56710_c0,comp52959_c0,comp74695_c0,comp64028_c0,comp44686_c0,comp59250_c0,comp41847_c0,comp73525_c0,comp37543_c0,comp73591_c0,comp67590_c1,comp63552_c0,comp71364_c0,comp57336_c0,comp76133_c1,comp511411_c0,comp594073_c0,comp54244_c1,comp71351_c0,comp6…
620_c0,comp73374_c1,comp80869_c0,comp1232208_c0,comp61996_c0,comp70691_c0,comp773231_c0,comp71997_c1,comp769331_c0,comp70895_c0,comp62422_c0,comp940793_c0,comp68842_c0,comp35905_c0,comp67343_c0,comp73091_c0,comp72127_c0,comp72232_c0,comp44991_c1,comp55292_c0,comp1170565_c0,comp69233_c1,comp71452_c0,comp68739_c0,comp45982_c0,comp69538_c0,comp69235_c0,comp76730_c0,comp1558847_c0,comp575723_c0,comp3…
GO:0003674	Molecular Function	GO:0005488	binding	GO:1901363	heterocyclic compound binding	GO:0046906	tetrapyrrole binding	603	comp58246_c0,comp398613_c0,comp36482_c0,comp56117_c0,comp264219_c0,comp67212_c0,comp31023_c0,comp1222610_c0,comp65861_c0,comp393385_c0,comp850530_c0,comp16469_c0,comp9546_c0,comp52074_c0,comp1257912_c0,comp59898_c0,comp47690_c0,comp53570_c0,comp70796_c0,comp211523_c0,comp295019_c0,comp1079664_c0,comp943957_c0,comp65356_c0,comp488179_c0,comp31062_c0,comp37413_c0,comp62506_c0,comp59955_c0,comp74380…
GO:0003674	Molecular Function	GO:0005488	binding	GO:0008289	lipid binding	GO:0005543	phospholipid binding	40	comp75935_c0,comp73536_c0,comp67740_c0,comp49493_c0,comp946825_c0,comp61276_c0,comp36001_c0,comp479083_c0,comp363484_c0,comp71660_c0,comp45534_c0,comp68779_c0,comp58151_c0,comp1167729_c0,comp48616_c0,comp82057_c0,comp73881_c0,comp56486_c0,comp1440866_c0,comp36658_c0,comp681759_c0,comp468109_c0,comp62984_c0,comp617190_c0,comp36453_c0,comp54042_c0,comp66911_c0,comp37795_c0,comp50409_c1,comp72077_c0…
GO:0003674	Molecular Function	GO:0005488	binding	GO:0008289	lipid binding	GO:0005496	steroid binding	11	comp75294_c0,comp627610_c0,comp844608_c0,comp63878_c1,comp49656_c0,comp591714_c0,comp17333_c0,comp66831_c1,comp47638_c0,comp554297_c0,comp1868_c0
GO:0003674	Molecular Function	GO:0005488	binding	GO:0001871	pattern binding	GO:0030247	polysaccharide binding	23	comp58889_c0,comp32111_c0,comp75644_c0,comp938000_c0,comp73479_c0,comp68909_c0,comp944048_c0,comp60379_c0,comp53941_c0,comp5237_c0,comp60068_c0,comp71533_c0,comp57054_c0,comp986675_c0,comp1888898_c0,comp63578_c1,comp68349_c0,comp18147_c0,comp670042_c0,comp68976_c0,comp72186_c0,comp64550_c0,comp51417_c0
GO:0003674	Molecular Function	GO:0005488	binding	GO:0051540	metal cluster binding	GO:0051536	iron-sulfur cluster binding	121	comp68900_c0,comp689535_c0,comp78295_c0,comp34711_c0,comp44429_c0,comp1347062_c0,comp71419_c0,comp776858_c0,comp71734_c0,comp5325_c0,comp68989_c0,comp51609_c0,comp602317_c0,comp71964_c0,comp72357_c0,comp704617_c0,comp294182_c0,comp62915_c0,comp474502_c0,comp462732_c0,comp778224_c0,comp1164486_c0,comp247607_c0,comp76518_c0,comp71825_c0,comp2045_c0,comp160_c0,comp1173495_c0,comp76753_c0,comp50596_c…
GO:0003674	Molecular Function	GO:0005488	binding	GO:0043167	ion binding	GO:0043169	cation binding	4153	comp74405_c1,comp1059012_c0,comp398613_c0,comp763210_c0,comp9963_c0,comp394992_c0,comp67585_c0,comp59858_c0,comp1091396_c0,comp71607_c0,comp67523_c0,comp60972_c0,comp42363_c0,comp1507_c0,comp67415_c0,comp66671_c0,comp811595_c0,comp298664_c0,comp617190_c0,comp58887_c0,comp1765867_c0,comp70703_c0,comp241069_c0,comp75465_c0,comp72579_c0,comp75451_c0,comp1217949_c0,comp67113_c0,comp56496_c0,comp16776…
841_c0,comp66062_c0,comp674065_c0,comp75668_c0,comp489056_c0,comp432636_c0,comp61182_c0,comp294637_c0,comp59032_c0,comp958099_c0,comp65783_c0,comp19838_c1,comp861249_c0,comp38152_c0,comp65707_c0,comp47090_c0,comp847328_c0,comp955040_c0,comp74097_c0,comp53978_c0,comp69464_c0,comp926897_c0,comp543562_c0,comp52261_c0,comp25618_c0,comp59904_c0,comp72783_c0,comp59010_c0,comp898967_c0,comp15783_c0,comp…
GO:0003674	Molecular Function	GO:0005488	binding	GO:0043167	ion binding	GO:0043168	anion binding	4771	comp68077_c0,comp51774_c0,comp60757_c0,comp59988_c0,comp70787_c0,comp56009_c0,comp197960_c0,comp65959_c0,comp76420_c0,comp512994_c0,comp42363_c0,comp861544_c0,comp820886_c0,comp71119_c2,comp59609_c0,comp65829_c0,comp595575_c0,comp583399_c0,comp1587230_c0,comp74433_c0,comp61970_c0,comp1819023_c0,comp536568_c0,comp37543_c0,comp1265669_c0,comp889_c1,comp72039_c0,comp73690_c0,comp70583_c0,comp71730_c…
4_c0,comp75415_c1,comp29192_c0,comp35995_c0,comp820304_c0,comp67802_c0,comp37161_c0,comp38371_c0,comp40126_c0,comp48015_c0,comp48004_c0,comp58488_c0,comp75363_c0,comp230657_c0,comp59436_c0,comp71261_c1,comp76405_c1,comp62998_c0,comp65670_c0,comp69561_c0,comp22837_c0,comp76124_c0,comp1157369_c0,comp68721_c0,comp62448_c0,comp63414_c0,comp30762_c0,comp14598_c0,comp62207_c1,comp74473_c0,comp37686_c0,…
GO:0003674	Molecular Function	GO:0005488	binding	GO:0033218	amide binding	GO:0042277	peptide binding	16	comp3040_c0,comp61415_c0,comp52820_c2,comp62730_c0,comp61447_c0,comp37133_c0,comp74768_c0,comp32705_c0,comp59337_c0,comp61127_c0,comp60953_c0,comp74294_c0,comp69093_c0,comp170075_c0,comp35564_c1,comp52820_c0
GO:0003674	Molecular Function	GO:0005488	binding	GO:0048037	cofactor binding	GO:0050662	coenzyme binding	752	comp61314_c0,comp43003_c0,comp68518_c0,comp586097_c0,comp72683_c2,comp482254_c0,comp423298_c0,comp609282_c0,comp60250_c0,comp777472_c0,comp64228_c0,comp924747_c0,comp43958_c0,comp993414_c0,comp820886_c0,comp49148_c1,comp59609_c0,comp563882_c0,comp977765_c0,comp70051_c1,comp75102_c0,comp57782_c0,comp1125101_c0,comp5850_c0,comp23298_c0,comp527166_c0,comp67294_c0,comp42374_c0,comp370_c1,comp58168_c0…
GO:0003674	Molecular Function	GO:0005488	binding	GO:0097367	carbohydrate derivative binding	GO:0005539	glycosaminoglycan binding	9	comp50450_c0,comp24311_c1,comp1202434_c0,comp59504_c0,comp938820_c0,comp69952_c0,comp69005_c0,comp73164_c0,comp66026_c0
GO:0003674	Molecular Function	GO:0005488	binding	GO:0030246	carbohydrate binding	GO:0048029	monosaccharide binding	10	comp1178373_c0,comp62752_c0,comp55099_c1,comp47249_c0,comp72429_c0,comp778046_c0,comp61248_c0,comp869871_c0,comp19520_c1,comp57897_c0
GO:0003674	Molecular Function	GO:0005488	binding	GO:0030246	carbohydrate binding	GO:0030247	polysaccharide binding	23	comp58889_c0,comp32111_c0,comp75644_c0,comp938000_c0,comp73479_c0,comp68909_c0,comp944048_c0,comp60379_c0,comp53941_c0,comp5237_c0,comp60068_c0,comp71533_c0,comp57054_c0,comp986675_c0,comp1888898_c0,comp63578_c1,comp68349_c0,comp18147_c0,comp670042_c0,comp68976_c0,comp72186_c0,comp64550_c0,comp51417_c0
GO:0003674	Molecular Function	GO:0005488	binding	GO:0060090	binding, bridging	GO:0030674	protein binding, bridging	13	comp66861_c0,comp48654_c0,comp66051_c0,comp940687_c0,comp76019_c0,comp72873_c0,comp79455_c0,comp76365_c0,comp68782_c0,comp71492_c1,comp69551_c0,comp56620_c0,comp75797_c0
GO:0003674	Molecular Function	GO:0005488	binding	GO:0036094	small molecule binding	GO:0000166	nucleotide binding	4760	comp68077_c0,comp51774_c0,comp68518_c0,comp60757_c0,comp59988_c0,comp70787_c0,comp56009_c0,comp197960_c0,comp65959_c0,comp76420_c0,comp512994_c0,comp42363_c0,comp861544_c0,comp820886_c0,comp71119_c2,comp59609_c0,comp65829_c0,comp595575_c0,comp1125101_c0,comp583399_c0,comp1587230_c0,comp74433_c0,comp61970_c0,comp1819023_c0,comp37543_c0,comp1265669_c0,comp889_c1,comp72039_c0,comp73690_c0,comp70583_…
9_c0,comp914524_c0,comp75855_c0,comp73750_c0,comp116864_c0,comp447919_c0,comp75419_c0,comp65674_c0,comp75415_c1,comp29192_c0,comp35995_c0,comp820304_c0,comp67802_c0,comp37161_c0,comp40126_c0,comp48015_c0,comp48004_c0,comp58488_c0,comp75363_c0,comp7281_c0,comp59436_c0,comp71261_c1,comp76405_c1,comp62998_c0,comp65670_c0,comp69561_c0,comp22837_c0,comp76124_c0,comp1157369_c0,comp68721_c0,comp62448_c0…
GO:0003674	Molecular Function	GO:0005488	binding	GO:0036094	small molecule binding	GO:0019842	vitamin binding	215	comp62557_c0,comp605180_c0,comp462265_c0,comp66042_c0,comp45811_c1,comp7971_c0,comp67174_c0,comp46608_c0,comp1067113_c0,comp73761_c0,comp66376_c0,comp29837_c0,comp67786_c0,comp68228_c0,comp782697_c0,comp74674_c0,comp47249_c0,comp78544_c0,comp74977_c0,comp70339_c0,comp48531_c0,comp59535_c0,comp36078_c0,comp68223_c0,comp69159_c0,comp295019_c0,comp76366_c0,comp69863_c0,comp46026_c0,comp56987_c0,comp…
GO:0003674	Molecular Function	GO:0005488	binding	GO:0036094	small molecule binding	GO:0043178	alcohol binding	11	comp75294_c0,comp627610_c0,comp844608_c0,comp63878_c1,comp49656_c0,comp591714_c0,comp17333_c0,comp66831_c1,comp47638_c0,comp554297_c0,comp1868_c0
GO:0003674	Molecular Function	GO:0005488	binding	GO:0036094	small molecule binding	GO:0001882	nucleoside binding	4059	comp62458_c0,comp68077_c0,comp51774_c0,comp60757_c0,comp59988_c0,comp74010_c3,comp65610_c0,comp70787_c0,comp73907_c0,comp53100_c0,comp73681_c0,comp56009_c0,comp40502_c0,comp68919_c0,comp51609_c0,comp60868_c0,comp52017_c0,comp197960_c0,comp65959_c0,comp76420_c0,comp512994_c0,comp42363_c0,comp27351_c0,comp861544_c0,comp820886_c0,comp74260_c0,comp71119_c2,comp988336_c0,comp61643_c0,comp50517_c0,comp…
1965770_c0,comp35642_c0,comp74039_c0,comp41296_c0,comp40456_c0,comp52968_c0,comp68278_c0,comp65382_c2,comp72386_c0,comp68715_c1,comp28606_c0,comp71426_c0,comp74216_c1,comp54563_c0,comp75775_c0,comp70763_c0,comp67893_c0,comp68150_c1,comp67295_c1,comp58670_c0,comp380050_c0,comp57905_c0,comp76409_c0,comp537245_c0,comp69748_c0,comp68757_c0,comp72231_c0,comp70447_c0,comp62384_c0,comp74712_c0,comp42196…
GO:0003674	Molecular Function	GO:0001071	nucleic acid binding transcription factor activity	GO:0003700	sequence-specific DNA binding transcription factor activity	GO:0000981	sequence-specific DNA binding RNA polymerase II transcription factor activity	4	comp65264_c0,comp69391_c0,comp43328_c0,comp49272_c1
GO:0003674	Molecular Function	GO:0000988	protein binding transcription factor activity	GO:0000989	transcription factor binding transcription factor activity	GO:0001076	RNA polymerase II transcription factor binding transcription factor activity	141	comp39913_c0,comp68945_c0,comp334005_c0,comp31746_c0,comp75239_c0,comp70922_c0,comp64247_c0,comp50219_c0,comp27299_c0,comp391964_c0,comp63605_c0,comp68159_c1,comp74151_c0,comp73872_c0,comp1197066_c0,comp65475_c0,comp75585_c0,comp71871_c0,comp75588_c0,comp559194_c0,comp74370_c0,comp1185563_c0,comp1540410_c0,comp47156_c0,comp46195_c0,comp18333_c0,comp64322_c0,comp25251_c0,comp74087_c0,comp50506_c0,…
GO:0003674	Molecular Function	GO:0000988	protein binding transcription factor activity	GO:0000989	transcription factor binding transcription factor activity	GO:0003712	transcription cofactor activity	162	comp39913_c0,comp68945_c0,comp334005_c0,comp31746_c0,comp75239_c0,comp70922_c0,comp64247_c0,comp50219_c0,comp27299_c0,comp391964_c0,comp63605_c0,comp68159_c1,comp74151_c0,comp73872_c0,comp1197066_c0,comp65475_c0,comp75585_c0,comp71871_c0,comp75588_c0,comp559194_c0,comp74370_c0,comp1185563_c0,comp1540410_c0,comp47156_c0,comp49098_c0,comp46195_c0,comp18333_c0,comp64322_c0,comp25251_c0,comp74087_c0,…
GO:0003674	Molecular Function	GO:0000988	protein binding transcription factor activity	GO:0000990	core RNA polymerase binding transcription factor activity	GO:0000996	core DNA-dependent RNA polymerase binding promoter specificity activity	87	comp64897_c0,comp333812_c0,comp55823_c0,comp987025_c0,comp606199_c0,comp676890_c0,comp30_c0,comp6080_c0,comp56595_c0,comp64982_c0,comp63605_c0,comp53776_c0,comp74922_c0,comp68159_c1,comp52499_c0,comp222_c1,comp76263_c0,comp63160_c0,comp61895_c0,comp69411_c0,comp75394_c3,comp55865_c0,comp69340_c0,comp59243_c0,comp71237_c1,comp63777_c0,comp483_c0,comp66560_c0,comp67449_c0,comp40010_c0,comp67815_c0,…
GO:0003674	Molecular Function	GO:0005198	structural molecule activity	GO:0005201	extracellular matrix structural constituent	GO:0030021	extracellular matrix structural constituent conferring compression resistance	1	comp65491_c0
GO:0003674	Molecular Function	GO:0005215	transporter activity	GO:0005326	neurotransmitter transporter activity	GO:0005328	neurotransmitter:sodium symporter activity	5	comp1708543_c0,comp74387_c0,comp50020_c0,comp518223_c0,comp322929_c0
GO:0003674	Molecular Function	GO:0005215	transporter activity	GO:1901505	carbohydrate derivative transporter activity	GO:0005337	nucleoside transmembrane transporter activity	9	comp70842_c0,comp61113_c1,comp279020_c0,comp73570_c0,comp400713_c0,comp49965_c0,comp899364_c0,comp60620_c0,comp1600218_c0
GO:0003674	Molecular Function	GO:0005215	transporter activity	GO:1901476	carbohydrate transporter activity	GO:0015144	carbohydrate transmembrane transporter activity	78	comp73708_c0,comp17473_c0,comp778164_c0,comp60754_c0,comp7327_c0,comp61595_c0,comp70913_c0,comp70631_c0,comp68275_c0,comp71622_c0,comp65359_c0,comp58473_c0,comp56625_c0,comp74031_c1,comp66786_c0,comp62866_c0,comp782697_c0,comp78569_c0,comp75898_c0,comp71294_c1,comp74923_c1,comp923341_c0,comp79489_c0,comp539982_c0,comp75988_c0,comp56197_c0,comp71658_c0,comp56786_c0,comp933542_c0,comp14016_c0,comp4…
GO:0003674	Molecular Function	GO:0005215	transporter activity	GO:0022892	substrate-specific transporter activity	GO:0008565	protein transporter activity	46	comp75234_c0,comp62282_c0,comp56714_c0,comp1234921_c0,comp570973_c0,comp676890_c0,comp45204_c0,comp67893_c0,comp61141_c0,comp2218803_c0,comp40034_c0,comp42604_c0,comp945960_c0,comp31517_c0,comp19875_c0,comp57355_c1,comp363183_c0,comp76585_c0,comp74007_c0,comp666776_c0,comp777344_c0,comp59875_c0,comp806395_c0,comp37307_c0,comp72229_c0,comp31473_c0,comp626646_c0,comp59558_c0,comp57355_c0,comp63769_…
GO:0003674	Molecular Function	GO:0005215	transporter activity	GO:0022892	substrate-specific transporter activity	GO:0005319	lipid transporter activity	24	comp63056_c0,comp34781_c0,comp64212_c0,comp6373_c0,comp64719_c0,comp56206_c1,comp69581_c0,comp65407_c0,comp65242_c0,comp60384_c0,comp72175_c0,comp678521_c0,comp56822_c0,comp62059_c0,comp60384_c1,comp70826_c0,comp70014_c0,comp59049_c0,comp49685_c0,comp68025_c0,comp966324_c0,comp34781_c1,comp62724_c0,comp65143_c0
GO:0003674	Molecular Function	GO:0005215	transporter activity	GO:0022892	substrate-specific transporter activity	GO:0022891	substrate-specific transmembrane transporter activity	1918	comp49321_c0,comp463146_c0,comp804145_c0,comp42194_c0,comp36295_c0,comp66986_c0,comp36482_c0,comp75201_c0,comp61276_c0,comp61191_c2,comp831478_c0,comp186837_c0,comp69306_c0,comp1242599_c0,comp101194_c0,comp32765_c0,comp65703_c0,comp69744_c0,comp60231_c0,comp338_c1,comp72346_c0,comp59264_c0,comp67074_c0,comp37553_c0,comp73922_c0,comp432486_c0,comp76129_c0,comp67276_c0,comp72210_c0,comp67310_c0,com…
GO:0003674	Molecular Function	GO:0005215	transporter activity	GO:0051184	cofactor transporter activity	GO:0051185	coenzyme transporter activity	1	comp1231237_c0
GO:0003674	Molecular Function	GO:0005215	transporter activity	GO:0022857	transmembrane transporter activity	GO:0022804	active transmembrane transporter activity	531	comp66986_c0,comp1459_c0,comp54124_c0,comp1234921_c0,comp73681_c0,comp64873_c0,comp61601_c0,comp796105_c0,comp1273676_c0,comp78178_c0,comp76257_c0,comp988336_c0,comp316429_c0,comp67074_c0,comp1654041_c0,comp79489_c0,comp50517_c0,comp57897_c0,comp70535_c0,comp46363_c0,comp933542_c0,comp61970_c0,comp14016_c0,comp1519937_c0,comp63769_c0,comp324398_c0,comp26390_c0,comp17513_c0,comp60620_c0,comp41234_…
GO:0003674	Molecular Function	GO:0005215	transporter activity	GO:0022857	transmembrane transporter activity	GO:0022803	passive transmembrane transporter activity	344	comp42622_c0,comp526376_c0,comp36295_c0,comp50527_c0,comp773336_c0,comp54124_c0,comp61191_c2,comp831478_c0,comp56026_c0,comp1222610_c0,comp60601_c0,comp101194_c0,comp521153_c0,comp20407_c0,comp769527_c0,comp76409_c0,comp75744_c0,comp60231_c0,comp1156826_c0,comp63741_c0,comp664378_c0,comp706848_c0,comp692604_c0,comp75522_c0,comp76129_c0,comp58037_c0,comp107_c0,comp62249_c0,comp64525_c0,comp57050_c…
GO:0003674	Molecular Function	GO:0005215	transporter activity	GO:0022857	transmembrane transporter activity	GO:0016820	hydrolase activity, acting on acid anhydrides, catalyzing transmembrane movement of substances	243	comp65815_c1,comp20661_c0,comp67209_c0,comp66986_c0,comp71214_c0,comp611342_c0,comp73681_c0,comp64873_c0,comp25770_c0,comp1205636_c0,comp66460_c0,comp61601_c0,comp1646421_c0,comp796105_c0,comp66390_c0,comp65386_c0,comp72783_c0,comp72975_c0,comp78178_c0,comp196573_c0,comp73364_c1,comp52233_c1,comp1572372_c0,comp988336_c0,comp316429_c0,comp1654041_c0,comp51767_c0,comp16765_c0,comp50517_c0,comp57897…
GO:0003674	Molecular Function	GO:0005215	transporter activity	GO:0022857	transmembrane transporter activity	GO:0022891	substrate-specific transmembrane transporter activity	1918	comp49321_c0,comp463146_c0,comp804145_c0,comp42194_c0,comp36295_c0,comp66986_c0,comp36482_c0,comp75201_c0,comp61276_c0,comp61191_c2,comp831478_c0,comp186837_c0,comp69306_c0,comp1242599_c0,comp101194_c0,comp32765_c0,comp65703_c0,comp69744_c0,comp60231_c0,comp338_c1,comp72346_c0,comp59264_c0,comp67074_c0,comp37553_c0,comp73922_c0,comp432486_c0,comp76129_c0,comp67276_c0,comp72210_c0,comp67310_c0,com…
GO:0005575	Cellular Component	GO:0016020	membrane	GO:0042175	nuclear outer membrane-endoplasmic reticulum membrane network	GO:0005789	endoplasmic reticulum membrane	204	comp48205_c0,comp68067_c0,comp71985_c0,comp68442_c1,comp30957_c0,comp68399_c0,comp38388_c0,comp37656_c0,comp69995_c0,comp75605_c0,comp67211_c1,comp44525_c0,comp1194620_c0,comp63787_c0,comp72599_c0,comp58625_c0,comp60006_c0,comp73474_c0,comp669114_c0,comp58873_c0,comp996845_c0,comp76214_c2,comp40466_c0,comp265929_c0,comp74370_c0,comp55259_c0,comp66451_c0,comp66165_c0,comp590839_c0,comp662360_c0,co…
GO:0005575	Cellular Component	GO:0016020	membrane	GO:0019867	outer membrane	GO:0031968	organelle outer membrane	130	comp52742_c0,comp526376_c0,comp1199826_c0,comp61364_c0,comp54063_c0,comp42100_c0,comp56026_c0,comp50584_c1,comp60601_c0,comp60087_c0,comp44111_c0,comp62739_c1,comp42604_c0,comp71171_c0,comp20407_c0,comp769527_c0,comp19392_c0,comp1523604_c0,comp1247818_c0,comp43755_c0,comp70322_c1,comp5034_c0,comp76114_c0,comp1609445_c0,comp72324_c0,comp465771_c0,comp71104_c0,comp515_c0,comp28608_c0,comp67692_c0,c…
GO:0005575	Cellular Component	GO:0016020	membrane	GO:0031090	organelle membrane	GO:0031903	microbody membrane	27	comp62518_c0,comp928600_c0,comp1185177_c0,comp70929_c2,comp75540_c1,comp845994_c0,comp74644_c0,comp62297_c2,comp64101_c0,comp31002_c0,comp60571_c0,comp66037_c0,comp1562827_c0,comp36014_c0,comp58847_c0,comp35993_c0,comp60962_c0,comp387820_c0,comp67674_c0,comp58065_c0,comp64616_c0,comp66686_c0,comp65655_c0,comp48583_c0,comp695661_c0,comp43501_c0,comp62297_c1
GO:0005575	Cellular Component	GO:0016020	membrane	GO:0031090	organelle membrane	GO:0000139	Golgi membrane	101	comp516756_c0,comp700323_c0,comp67489_c0,comp68107_c0,comp65505_c1,comp65382_c2,comp59750_c1,comp212808_c0,comp74931_c0,comp606342_c0,comp668463_c0,comp1200273_c0,comp66522_c0,comp203336_c0,comp68823_c0,comp71170_c0,comp65382_c1,comp73603_c0,comp46965_c0,comp643266_c0,comp71544_c0,comp56095_c0,comp70137_c0,comp48623_c0,comp55234_c0,comp69560_c0,comp68746_c0,comp462284_c0,comp76491_c0,comp72511_c0…
GO:0005575	Cellular Component	GO:0016020	membrane	GO:0031090	organelle membrane	GO:0012506	vesicle membrane	136	comp700323_c0,comp67489_c0,comp68417_c0,comp65382_c2,comp60754_c0,comp59750_c1,comp606342_c0,comp2164007_c0,comp70275_c0,comp63847_c0,comp535462_c0,comp49120_c0,comp203336_c0,comp68823_c0,comp826187_c0,comp65382_c1,comp68393_c0,comp46965_c0,comp76288_c0,comp71544_c0,comp48623_c0,comp50828_c0,comp68992_c0,comp681643_c0,comp72511_c0,comp36327_c0,comp49465_c0,comp74493_c0,comp73963_c0,comp62757_c0,c…
GO:0005575	Cellular Component	GO:0016020	membrane	GO:0031090	organelle membrane	GO:0031965	nuclear membrane	16	comp70939_c0,comp60541_c0,comp28711_c0,comp783768_c0,comp60228_c0,comp64151_c0,comp75594_c0,comp72080_c0,comp55017_c0,comp828098_c0,comp422088_c0,comp75664_c0,comp42140_c0,comp51447_c0,comp71371_c0,comp69495_c0
GO:0005575	Cellular Component	GO:0016020	membrane	GO:0031090	organelle membrane	GO:0019866	organelle inner membrane	458	comp73885_c1,comp72680_c0,comp67940_c0,comp59868_c0,comp817670_c0,comp68700_c1,comp67775_c0,comp55018_c0,comp359878_c0,comp336231_c0,comp75802_c2,comp73250_c0,comp67893_c0,comp25300_c0,comp72854_c0,comp1901246_c0,comp70944_c0,comp76409_c0,comp69187_c0,comp40351_c0,comp51385_c0,comp397186_c0,comp72210_c0,comp73844_c0,comp57737_c0,comp67267_c0,comp48822_c0,comp43545_c0,comp59030_c1,comp938030_c0,co…
GO:0005575	Cellular Component	GO:0016020	membrane	GO:0031090	organelle membrane	GO:0031968	organelle outer membrane	130	comp52742_c0,comp526376_c0,comp1199826_c0,comp61364_c0,comp54063_c0,comp42100_c0,comp56026_c0,comp50584_c1,comp60601_c0,comp60087_c0,comp44111_c0,comp62739_c1,comp42604_c0,comp71171_c0,comp20407_c0,comp769527_c0,comp19392_c0,comp1523604_c0,comp1247818_c0,comp43755_c0,comp70322_c1,comp5034_c0,comp76114_c0,comp1609445_c0,comp72324_c0,comp465771_c0,comp71104_c0,comp515_c0,comp28608_c0,comp67692_c0,c…
GO:0005575	Cellular Component	GO:0016020	membrane	GO:0031090	organelle membrane	GO:0005774	vacuolar membrane	58	comp76430_c0,comp45459_c0,comp44583_c0,comp56078_c0,comp68296_c0,comp56106_c0,comp799550_c0,comp72144_c0,comp1646421_c0,comp41276_c0,comp525295_c0,comp44719_c0,comp1591080_c0,comp163549_c0,comp72783_c0,comp63886_c0,comp58297_c0,comp58527_c0,comp1284745_c0,comp76532_c0,comp74262_c0,comp51767_c0,comp53510_c0,comp73339_c0,comp65964_c0,comp59327_c0,comp54727_c1,comp240786_c0,comp66283_c0,comp1153915_…
GO:0005575	Cellular Component	GO:0016020	membrane	GO:0031090	organelle membrane	GO:0031312	extrinsic to organelle membrane	2	comp62518_c0,comp70929_c2
GO:0005575	Cellular Component	GO:0016020	membrane	GO:0031090	organelle membrane	GO:0005789	endoplasmic reticulum membrane	204	comp48205_c0,comp68067_c0,comp71985_c0,comp68442_c1,comp30957_c0,comp68399_c0,comp38388_c0,comp37656_c0,comp69995_c0,comp75605_c0,comp67211_c1,comp44525_c0,comp1194620_c0,comp63787_c0,comp72599_c0,comp58625_c0,comp60006_c0,comp73474_c0,comp669114_c0,comp58873_c0,comp996845_c0,comp76214_c2,comp40466_c0,comp265929_c0,comp74370_c0,comp55259_c0,comp66451_c0,comp66165_c0,comp590839_c0,comp662360_c0,co…
GO:0005575	Cellular Component	GO:0016020	membrane	GO:0031090	organelle membrane	GO:0031966	mitochondrial membrane	567	comp73885_c1,comp72680_c0,comp67940_c0,comp817670_c0,comp67775_c0,comp55018_c0,comp359878_c0,comp50584_c1,comp60601_c0,comp25300_c0,comp69187_c0,comp40351_c0,comp51385_c0,comp397186_c0,comp72210_c0,comp73844_c0,comp70322_c1,comp48822_c0,comp938030_c0,comp71104_c0,comp70583_c0,comp683921_c0,comp57824_c0,comp32069_c0,comp48705_c0,comp62266_c0,comp33450_c0,comp73121_c0,comp37528_c0,comp13792_c0,comp…
GO:0005575	Cellular Component	GO:0016020	membrane	GO:0031090	organelle membrane	GO:0031300	intrinsic to organelle membrane	238	comp48205_c0,comp68107_c0,comp71985_c0,comp68442_c1,comp212808_c0,comp74644_c0,comp62297_c2,comp30957_c0,comp75594_c0,comp36014_c0,comp1562827_c0,comp1200273_c0,comp68399_c0,comp38388_c0,comp37656_c0,comp69995_c0,comp387820_c0,comp828098_c0,comp75605_c0,comp67211_c1,comp44525_c0,comp1017100_c0,comp1194620_c0,comp63787_c0,comp72599_c0,comp695661_c0,comp71170_c0,comp669114_c0,comp58873_c0,comp76214…
GO:0005575	Cellular Component	GO:0016020	membrane	GO:0044425	membrane part	GO:0030119	AP-type membrane coat adaptor complex	28	comp70874_c1,comp69194_c0,comp68140_c0,comp74307_c0,comp42943_c0,comp74659_c0,comp72431_c0,comp74049_c0,comp61977_c0,comp79257_c0,comp72331_c0,comp69277_c0,comp64369_c0,comp48751_c1,comp72485_c0,comp815824_c0,comp74689_c2,comp45377_c0,comp48751_c0,comp76632_c0,comp1381921_c0,comp1609094_c0,comp61410_c0,comp63110_c0,comp44710_c0,comp59608_c0,comp68823_c0,comp67444_c0
GO:0005575	Cellular Component	GO:0016020	membrane	GO:0044425	membrane part	GO:0019898	extrinsic to membrane	37	comp16850_c0,comp72562_c0,comp70929_c2,comp1257_c0,comp61994_c0,comp18907_c1,comp60711_c2,comp1197626_c0,comp68960_c1,comp68206_c0,comp24988_c0,comp1021141_c0,comp75179_c0,comp44594_c0,comp244133_c0,comp58670_c0,comp60417_c1,comp904_c0,comp68556_c0,comp62518_c0,comp54635_c0,comp677172_c0,comp72042_c0,comp1594_c1,comp1589777_c0,comp12035_c0,comp67258_c1,comp69821_c0,comp1170710_c0,comp57803_c0,com…
GO:0005575	Cellular Component	GO:0016020	membrane	GO:0044425	membrane part	GO:0044455	mitochondrial membrane part	421	comp73885_c1,comp72680_c0,comp67940_c0,comp59868_c0,comp817670_c0,comp68700_c1,comp67775_c0,comp55018_c0,comp359878_c0,comp336231_c0,comp75802_c2,comp73250_c0,comp67893_c0,comp72854_c0,comp1901246_c0,comp70944_c0,comp76409_c0,comp69187_c0,comp40351_c0,comp51385_c0,comp72210_c0,comp73844_c0,comp57737_c0,comp67267_c0,comp48822_c0,comp43545_c0,comp59030_c1,comp938030_c0,comp26702_c0,comp70583_c0,com…
GO:0005575	Cellular Component	GO:0016020	membrane	GO:0044425	membrane part	GO:0034702	ion channel complex	23	comp32291_c0,comp432636_c0,comp69240_c0,comp577526_c0,comp51770_c1,comp38238_c0,comp71747_c0,comp76781_c0,comp530420_c0,comp56911_c0,comp55836_c0,comp691875_c0,comp1164153_c0,comp65974_c0,comp66346_c0,comp45897_c0,comp2284_c0,comp52905_c0,comp423284_c0,comp17894_c0,comp68201_c0,comp51439_c0,comp74248_c1
GO:0005575	Cellular Component	GO:0016020	membrane	GO:0044425	membrane part	GO:0033177	proton-transporting two-sector ATPase complex, proton-transporting domain	415	comp804145_c0,comp72680_c0,comp67940_c0,comp59868_c0,comp68700_c1,comp67775_c0,comp55018_c0,comp359878_c0,comp336231_c0,comp75802_c2,comp186837_c0,comp73250_c0,comp66441_c0,comp585033_c0,comp48088_c0,comp76409_c0,comp69187_c0,comp40351_c0,comp316805_c0,comp1093_c0,comp72210_c0,comp73844_c0,comp57737_c0,comp67267_c0,comp46707_c0,comp43545_c0,comp418956_c0,comp59030_c1,comp938030_c0,comp26702_c0,co…
GO:0005575	Cellular Component	GO:0016020	membrane	GO:0044425	membrane part	GO:0005789	endoplasmic reticulum membrane	204	comp48205_c0,comp68067_c0,comp71985_c0,comp68442_c1,comp30957_c0,comp68399_c0,comp38388_c0,comp37656_c0,comp69995_c0,comp75605_c0,comp67211_c1,comp44525_c0,comp1194620_c0,comp63787_c0,comp72599_c0,comp58625_c0,comp60006_c0,comp73474_c0,comp669114_c0,comp58873_c0,comp996845_c0,comp76214_c2,comp40466_c0,comp265929_c0,comp74370_c0,comp55259_c0,comp66451_c0,comp66165_c0,comp590839_c0,comp662360_c0,co…
GO:0005575	Cellular Component	GO:0016020	membrane	GO:0044425	membrane part	GO:0009521	photosystem	297	comp773528_c0,comp38251_c0,comp593642_c0,comp672537_c0,comp72386_c0,comp68100_c1,comp75775_c0,comp805869_c0,comp66597_c0,comp520910_c0,comp40160_c0,comp361573_c0,comp865870_c0,comp69943_c0,comp39042_c0,comp588558_c0,comp72823_c1,comp58746_c0,comp38098_c0,comp11156_c0,comp945749_c0,comp513955_c0,comp53179_c0,comp56162_c0,comp54371_c0,comp1025736_c0,comp72039_c0,comp59955_c0,comp801258_c0,comp68751…
GO:0005575	Cellular Component	GO:0016020	membrane	GO:0044425	membrane part	GO:0016469	proton-transporting two-sector ATPase complex	771	comp75840_c0,comp804145_c0,comp72680_c0,comp67940_c0,comp817670_c0,comp67775_c0,comp66986_c0,comp55018_c0,comp359878_c0,comp61276_c0,comp64873_c0,comp56009_c0,comp796105_c0,comp186837_c0,comp78178_c0,comp76532_c0,comp48088_c0,comp70819_c2,comp69187_c0,comp1654041_c0,comp40351_c0,comp695240_c0,comp432486_c0,comp67276_c0,comp57897_c0,comp65964_c0,comp72210_c0,comp67310_c0,comp73844_c0,comp56095_c0,…
GO:0005575	Cellular Component	GO:0016020	membrane	GO:0044425	membrane part	GO:0071256	translocon complex	11	comp50890_c0,comp72956_c0,comp386640_c0,comp7472_c0,comp67359_c0,comp30957_c0,comp56164_c1,comp20015_c0,comp23860_c0,comp66808_c0,comp58387_c0
GO:0005575	Cellular Component	GO:0016020	membrane	GO:0044425	membrane part	GO:0044453	nuclear membrane part	16	comp70939_c0,comp60541_c0,comp28711_c0,comp783768_c0,comp60228_c0,comp64151_c0,comp75594_c0,comp72080_c0,comp55017_c0,comp828098_c0,comp422088_c0,comp75664_c0,comp42140_c0,comp51447_c0,comp71371_c0,comp69495_c0
GO:0005575	Cellular Component	GO:0016020	membrane	GO:0044425	membrane part	GO:0030117	membrane coat	162	comp700323_c0,comp67489_c0,comp68417_c0,comp65382_c2,comp60754_c0,comp59750_c1,comp606342_c0,comp61977_c0,comp2164007_c0,comp70275_c0,comp63847_c0,comp535462_c0,comp49120_c0,comp203336_c0,comp68823_c0,comp826187_c0,comp65382_c1,comp68393_c0,comp46965_c0,comp76288_c0,comp71544_c0,comp48623_c0,comp50828_c0,comp74049_c0,comp68992_c0,comp681643_c0,comp72511_c0,comp36327_c0,comp49465_c0,comp48751_c0,c…
GO:0005575	Cellular Component	GO:0016020	membrane	GO:0044425	membrane part	GO:0005905	coated pit	20	comp516756_c0,comp46965_c0,comp43725_c0,comp643266_c0,comp75919_c0,comp606342_c0,comp62415_c0,comp462284_c0,comp23820_c0,comp397016_c0,comp70602_c0,comp63659_c0,comp203336_c0,comp76406_c0,comp243319_c0,comp67667_c0,comp68823_c0,comp47256_c0,comp57277_c0,comp1224534_c0
GO:0005575	Cellular Component	GO:0016020	membrane	GO:0044425	membrane part	GO:0070469	respiratory chain	168	comp73885_c1,comp56784_c0,comp42194_c0,comp54511_c0,comp73833_c0,comp36482_c0,comp31023_c0,comp61794_c0,comp35559_c0,comp69306_c0,comp58499_c0,comp65469_c0,comp65703_c0,comp1901246_c0,comp31463_c0,comp531913_c0,comp49534_c0,comp68846_c0,comp73737_c0,comp68574_c0,comp56900_c0,comp64748_c0,comp51385_c0,comp63719_c0,comp36371_c0,comp59217_c0,comp64375_c0,comp48444_c0,comp66730_c0,comp64707_c0,comp74…
GO:0005575	Cellular Component	GO:0016020	membrane	GO:0044425	membrane part	GO:0042175	nuclear outer membrane-endoplasmic reticulum membrane network	272	comp1459_c0,comp68442_c1,comp62922_c0,comp49138_c0,comp68399_c0,comp37656_c0,comp69995_c0,comp75605_c0,comp53396_c0,comp63787_c0,comp58625_c0,comp52074_c0,comp669114_c0,comp1191669_c0,comp76214_c2,comp40466_c0,comp265929_c0,comp75192_c1,comp17711_c0,comp74370_c0,comp55259_c0,comp66165_c0,comp590839_c0,comp75225_c0,comp71378_c0,comp68789_c0,comp49816_c1,comp75491_c0,comp80028_c0,comp65044_c0,comp5…
GO:0005575	Cellular Component	GO:0016020	membrane	GO:0044425	membrane part	GO:0031224	intrinsic to membrane	3692	comp45992_c0,comp68107_c0,comp36482_c0,comp1278897_c0,comp73681_c0,comp40502_c0,comp65535_c0,comp36014_c0,comp60972_c0,comp69995_c0,comp65703_c0,comp1507_c0,comp74260_c0,comp74782_c0,comp60231_c0,comp338_c1,comp988336_c0,comp67415_c0,comp773928_c0,comp49010_c0,comp73922_c0,comp695661_c0,comp50517_c0,comp76129_c0,comp25044_c0,comp54047_c0,comp55717_c0,comp817969_c0,comp72997_c0,comp70720_c1,comp56…
comp29994_c0,comp72318_c0,comp73566_c0,comp72492_c0,comp430684_c0,comp543727_c0,comp30713_c0,comp72284_c0,comp1082323_c0,comp1612916_c0,comp264181_c0,comp931288_c0,comp60279_c0,comp670691_c0,comp70589_c1,comp38583_c0,comp64103_c0,comp51118_c0,comp72950_c0,comp35993_c0,comp65353_c1,comp1191515_c0,comp74757_c0,comp65603_c0,comp151591_c0,comp61579_c0,comp45866_c0,comp737525_c0,comp62235_c0,comp41492…
GO:0005575	Cellular Component	GO:0016020	membrane	GO:0044425	membrane part	GO:0046930	pore complex	114	comp2822_c0,comp74225_c1,comp70428_c0,comp56078_c0,comp65824_c1,comp49226_c0,comp40502_c0,comp69674_c0,comp937505_c0,comp73141_c0,comp69875_c0,comp27299_c0,comp65312_c0,comp26381_c0,comp64175_c0,comp61631_c0,comp54297_c0,comp44420_c0,comp1211932_c0,comp59922_c0,comp75247_c0,comp69349_c0,comp63509_c0,comp695240_c0,comp61557_c0,comp68159_c0,comp73861_c1,comp54635_c0,comp67046_c0,comp56095_c0,comp53…
GO:0005575	Cellular Component	GO:0016020	membrane	GO:0044425	membrane part	GO:0044459	plasma membrane part	217	comp61013_c0,comp45992_c0,comp48488_c0,comp16850_c0,comp777076_c0,comp76100_c1,comp70659_c3,comp76313_c0,comp128405_c0,comp606342_c0,comp74427_c0,comp67080_c1,comp244133_c0,comp58670_c0,comp603072_c0,comp1164153_c0,comp203336_c0,comp68823_c0,comp16765_c0,comp76808_c0,comp75561_c1,comp46965_c0,comp68196_c0,comp72042_c0,comp337938_c0,comp1589777_c0,comp69821_c0,comp56911_c0,comp12035_c0,comp801258_…
GO:0005575	Cellular Component	GO:0016020	membrane	GO:0044425	membrane part	GO:0045277	respiratory chain complex IV	7	comp73885_c1,comp64851_c0,comp54508_c0,comp42376_c0,comp58517_c0,comp49811_c0,comp1609187_c0
GO:0005575	Cellular Component	GO:0016020	membrane	GO:0044425	membrane part	GO:0033178	proton-transporting two-sector ATPase complex, catalytic domain	107	comp76430_c0,comp43293_c0,comp817670_c0,comp68296_c0,comp67640_c0,comp56106_c0,comp64873_c0,comp1646421_c0,comp66390_c0,comp163549_c0,comp72783_c0,comp1297378_c0,comp76532_c0,comp70944_c0,comp69625_c0,comp37064_c0,comp541531_c0,comp74262_c0,comp51767_c0,comp66247_c0,comp73339_c0,comp65964_c0,comp54727_c1,comp6880_c0,comp75214_c0,comp48251_c0,comp429585_c0,comp1164766_c0,comp60582_c0,comp74899_c0,…
GO:0005575	Cellular Component	GO:0016020	membrane	GO:0048475	coated membrane	GO:0030117	membrane coat	162	comp700323_c0,comp67489_c0,comp68417_c0,comp65382_c2,comp60754_c0,comp59750_c1,comp606342_c0,comp61977_c0,comp2164007_c0,comp70275_c0,comp63847_c0,comp535462_c0,comp49120_c0,comp203336_c0,comp68823_c0,comp826187_c0,comp65382_c1,comp68393_c0,comp46965_c0,comp76288_c0,comp71544_c0,comp48623_c0,comp50828_c0,comp74049_c0,comp68992_c0,comp681643_c0,comp72511_c0,comp36327_c0,comp49465_c0,comp48751_c0,c…
GO:0005575	Cellular Component	GO:0016020	membrane	GO:0005886	plasma membrane	GO:0044459	plasma membrane part	217	comp61013_c0,comp45992_c0,comp48488_c0,comp16850_c0,comp777076_c0,comp76100_c1,comp70659_c3,comp76313_c0,comp128405_c0,comp606342_c0,comp74427_c0,comp67080_c1,comp244133_c0,comp58670_c0,comp603072_c0,comp1164153_c0,comp203336_c0,comp68823_c0,comp16765_c0,comp76808_c0,comp75561_c1,comp46965_c0,comp68196_c0,comp72042_c0,comp337938_c0,comp1589777_c0,comp69821_c0,comp56911_c0,comp12035_c0,comp801258_…
GO:0005575	Cellular Component	GO:0016020	membrane	GO:0034357	photosynthetic membrane	GO:0009521	photosystem	297	comp773528_c0,comp38251_c0,comp593642_c0,comp672537_c0,comp72386_c0,comp68100_c1,comp75775_c0,comp805869_c0,comp66597_c0,comp520910_c0,comp40160_c0,comp361573_c0,comp865870_c0,comp69943_c0,comp39042_c0,comp588558_c0,comp72823_c1,comp58746_c0,comp38098_c0,comp11156_c0,comp945749_c0,comp513955_c0,comp53179_c0,comp56162_c0,comp54371_c0,comp1025736_c0,comp72039_c0,comp59955_c0,comp801258_c0,comp68751…
GO:0005575	Cellular Component	GO:0016020	membrane	GO:0034357	photosynthetic membrane	GO:0042651	thylakoid membrane	8	comp52480_c0,comp52243_c0,comp71969_c0,comp65497_c0,comp7266_c0,comp52196_c0,comp63482_c0,comp65642_c0
GO:0005575	Cellular Component	GO:0044421	extracellular region part	GO:0044217	other organism part	GO:0044279	other organism membrane	61	comp66020_c0,comp42622_c0,comp1725537_c0,comp50527_c0,comp73515_c0,comp72310_c1,comp67343_c0,comp72202_c0,comp74018_c0,comp61191_c2,comp68834_c0,comp1222610_c0,comp74294_c0,comp73866_c1,comp67814_c0,comp75179_c0,comp1885_c0,comp57454_c0,comp310792_c0,comp71621_c0,comp76760_c0,comp1028856_c0,comp769527_c0,comp76409_c0,comp40612_c0,comp73711_c0,comp57081_c0,comp692604_c0,comp76735_c1,comp474596_c0,…
GO:0005575	Cellular Component	GO:0044421	extracellular region part	GO:0044217	other organism part	GO:0033643	host cell part	200	comp42622_c0,comp68464_c0,comp543562_c0,comp58925_c0,comp50527_c0,comp73515_c0,comp68070_c0,comp61191_c2,comp57488_c3,comp67618_c0,comp75035_c0,comp1222610_c0,comp68569_c0,comp49707_c0,comp45691_c0,comp1200273_c0,comp67814_c0,comp55490_c0,comp42658_c0,comp67582_c0,comp310792_c0,comp71621_c0,comp75742_c1,comp75113_c1,comp1017100_c0,comp769527_c0,comp76409_c0,comp73143_c0,comp1704643_c0,comp1318232…
GO:0005575	Cellular Component	GO:0044421	extracellular region part	GO:0044217	other organism part	GO:0044216	other organism cell	204	comp42622_c0,comp68464_c0,comp543562_c0,comp958009_c0,comp58925_c0,comp50527_c0,comp73515_c0,comp68070_c0,comp61191_c2,comp57488_c3,comp67618_c0,comp75035_c0,comp1222610_c0,comp68569_c0,comp49707_c0,comp45691_c0,comp1200273_c0,comp67814_c0,comp55490_c0,comp42658_c0,comp67582_c0,comp310792_c0,comp71621_c0,comp75742_c1,comp75113_c1,comp1017100_c0,comp769527_c0,comp76409_c0,comp73143_c0,comp1704643_…
GO:0005575	Cellular Component	GO:0044421	extracellular region part	GO:0005615	extracellular space	GO:0034358	plasma lipoprotein particle	1	comp76361_c0
GO:0005575	Cellular Component	GO:0044421	extracellular region part	GO:0005604	basement membrane	GO:0005605	basal lamina	14	comp8889_c0,comp73271_c0,comp73074_c0,comp55458_c0,comp67261_c0,comp1157369_c0,comp63366_c0,comp58738_c0,comp73683_c0,comp68119_c0,comp75893_c0,comp394258_c0,comp1195501_c0,comp183695_c0
GO:0005575	Cellular Component	GO:0044421	extracellular region part	GO:0005605	basal lamina	GO:0043256	laminin complex	14	comp8889_c0,comp73271_c0,comp73074_c0,comp55458_c0,comp67261_c0,comp1157369_c0,comp63366_c0,comp58738_c0,comp73683_c0,comp68119_c0,comp75893_c0,comp394258_c0,comp1195501_c0,comp183695_c0
GO:0005575	Cellular Component	GO:0044421	extracellular region part	GO:0005578	proteinaceous extracellular matrix	GO:0043205	fibril	3	comp68744_c0,comp31212_c0,comp1159275_c0
GO:0005575	Cellular Component	GO:0044421	extracellular region part	GO:0005578	proteinaceous extracellular matrix	GO:0005604	basement membrane	18	comp8889_c0,comp539037_c0,comp55458_c0,comp58738_c0,comp75893_c0,comp394258_c0,comp1195501_c0,comp62652_c0,comp73074_c0,comp73271_c0,comp310_c0,comp67261_c0,comp1157369_c0,comp63366_c0,comp68119_c0,comp73683_c0,comp183695_c0,comp67855_c0
GO:0005575	Cellular Component	GO:0044421	extracellular region part	GO:0043245	extraorganismal space	GO:0044215	other organism	204	comp42622_c0,comp68464_c0,comp543562_c0,comp958009_c0,comp58925_c0,comp50527_c0,comp73515_c0,comp68070_c0,comp61191_c2,comp57488_c3,comp67618_c0,comp75035_c0,comp1222610_c0,comp68569_c0,comp49707_c0,comp45691_c0,comp1200273_c0,comp67814_c0,comp55490_c0,comp42658_c0,comp67582_c0,comp310792_c0,comp71621_c0,comp75742_c1,comp75113_c1,comp1017100_c0,comp769527_c0,comp76409_c0,comp73143_c0,comp1704643_…
GO:0005575	Cellular Component	GO:0030054	cell junction	GO:0030055	cell-substrate junction	GO:0005924	cell-substrate adherens junction	7	comp71996_c0,comp30116_c0,comp69148_c0,comp69544_c0,comp522377_c0,comp1538_c0,comp66431_c0
GO:0005575	Cellular Component	GO:0030054	cell junction	GO:0005911	cell-cell junction	GO:0005921	gap junction	2	comp54424_c0,comp76100_c1
GO:0005575	Cellular Component	GO:0030054	cell junction	GO:0070161	anchoring junction	GO:0005912	adherens junction	7	comp71996_c0,comp30116_c0,comp69148_c0,comp69544_c0,comp522377_c0,comp1538_c0,comp66431_c0
GO:0005575	Cellular Component	GO:0019012	virion	GO:0044423	virion part	GO:0019028	viral capsid	73	comp75822_c0,comp69379_c0,comp73581_c0,comp61926_c0,comp68625_c0,comp76268_c0,comp784776_c0,comp67529_c0,comp67334_c0,comp64310_c0,comp550994_c0,comp57412_c0,comp48724_c1,comp55924_c0,comp587142_c0,comp52588_c0,comp76549_c0,comp69084_c0,comp55828_c0,comp67283_c0,comp779248_c0,comp45352_c0,comp69099_c0,comp37327_c0,comp7001_c0,comp666418_c0,comp44687_c0,comp66069_c0,comp66642_c0,comp1104160_c0,com…
GO:0005575	Cellular Component	GO:0019012	virion	GO:0044423	virion part	GO:0036338	viral membrane	364	comp15410_c0,comp73225_c0,comp336231_c0,comp57446_c0,comp66446_c0,comp703018_c0,comp606199_c0,comp956224_c0,comp110637_c0,comp53956_c1,comp69187_c0,comp60441_c0,comp928750_c0,comp42564_c0,comp37546_c0,comp695240_c0,comp75774_c0,comp54047_c0,comp67622_c0,comp58887_c0,comp65043_c0,comp59153_c0,comp47631_c0,comp4345_c0,comp790822_c0,comp47763_c0,comp68622_c0,comp66841_c0,comp65356_c0,comp10455_c0,co…
GO:0005575	Cellular Component	GO:0032991	macromolecular complex	GO:0043234	protein complex	GO:0048476	Holliday junction resolvase complex	122	comp75935_c0,comp72607_c0,comp676239_c0,comp1965770_c0,comp59988_c0,comp52455_c0,comp708938_c0,comp72234_c1,comp72010_c0,comp64809_c3,comp75303_c0,comp57423_c0,comp54880_c0,comp63905_c0,comp51883_c0,comp68810_c0,comp74530_c0,comp73570_c0,comp70922_c0,comp74216_c1,comp58831_c2,comp65469_c0,comp9319_c0,comp72101_c0,comp67954_c0,comp73910_c0,comp65049_c0,comp57185_c0,comp74332_c0,comp60441_c0,comp69…
GO:0005575	Cellular Component	GO:0032991	macromolecular complex	GO:0043234	protein complex	GO:0000307	cyclin-dependent protein kinase holoenzyme complex	2	comp55409_c0,comp46632_c0
GO:0005575	Cellular Component	GO:0032991	macromolecular complex	GO:0043234	protein complex	GO:0033178	proton-transporting two-sector ATPase complex, catalytic domain	107	comp76430_c0,comp43293_c0,comp817670_c0,comp68296_c0,comp67640_c0,comp56106_c0,comp64873_c0,comp1646421_c0,comp66390_c0,comp163549_c0,comp72783_c0,comp1297378_c0,comp76532_c0,comp70944_c0,comp69625_c0,comp37064_c0,comp541531_c0,comp74262_c0,comp51767_c0,comp66247_c0,comp73339_c0,comp65964_c0,comp54727_c1,comp6880_c0,comp75214_c0,comp48251_c0,comp429585_c0,comp1164766_c0,comp60582_c0,comp74899_c0,…
GO:0005575	Cellular Component	GO:0032991	macromolecular complex	GO:0043234	protein complex	GO:0000178	exosome (RNase complex)	9	comp56485_c0,comp522533_c0,comp49212_c1,comp62721_c1,comp15556_c0,comp635259_c0,comp76555_c0,comp69853_c0,comp37419_c0
GO:0005575	Cellular Component	GO:0032991	macromolecular complex	GO:0043234	protein complex	GO:0000151	ubiquitin ligase complex	292	comp64717_c0,comp48019_c0,comp37933_c0,comp66041_c0,comp73103_c0,comp63649_c0,comp58925_c0,comp52632_c0,comp27489_c0,comp43400_c0,comp69306_c0,comp63154_c0,comp51309_c0,comp529371_c0,comp74203_c0,comp60972_c0,comp66597_c0,comp18369_c0,comp34817_c0,comp74543_c0,comp64185_c0,comp73008_c0,comp71678_c0,comp47953_c0,comp70633_c1,comp64587_c0,comp70443_c1,comp1239917_c0,comp59766_c0,comp217488_c0,comp6…
GO:0005575	Cellular Component	GO:0032991	macromolecular complex	GO:0043234	protein complex	GO:0033177	proton-transporting two-sector ATPase complex, proton-transporting domain	415	comp804145_c0,comp72680_c0,comp67940_c0,comp59868_c0,comp68700_c1,comp67775_c0,comp55018_c0,comp359878_c0,comp336231_c0,comp75802_c2,comp186837_c0,comp73250_c0,comp66441_c0,comp585033_c0,comp48088_c0,comp76409_c0,comp69187_c0,comp40351_c0,comp316805_c0,comp1093_c0,comp72210_c0,comp73844_c0,comp57737_c0,comp67267_c0,comp46707_c0,comp43545_c0,comp418956_c0,comp59030_c1,comp938030_c0,comp26702_c0,co…
GO:0005575	Cellular Component	GO:0032991	macromolecular complex	GO:0043234	protein complex	GO:0033202	DNA helicase complex	122	comp75935_c0,comp72607_c0,comp676239_c0,comp1965770_c0,comp59988_c0,comp52455_c0,comp708938_c0,comp72234_c1,comp72010_c0,comp64809_c3,comp75303_c0,comp57423_c0,comp54880_c0,comp63905_c0,comp51883_c0,comp68810_c0,comp74530_c0,comp73570_c0,comp70922_c0,comp74216_c1,comp58831_c2,comp65469_c0,comp9319_c0,comp72101_c0,comp67954_c0,comp73910_c0,comp65049_c0,comp57185_c0,comp74332_c0,comp60441_c0,comp69…
GO:0005575	Cellular Component	GO:0032991	macromolecular complex	GO:0043234	protein complex	GO:0043235	receptor complex	28	comp71454_c0,comp7824_c0,comp72090_c0,comp55082_c0,comp61407_c0,comp5416_c0,comp68196_c0,comp60656_c0,comp52579_c0,comp5052_c0,comp953386_c0,comp57859_c1,comp26979_c0,comp38583_c0,comp526201_c0,comp545964_c0,comp58582_c0,comp65248_c1,comp73835_c0,comp72046_c0,comp8605_c0,comp1537931_c0,comp69608_c0,comp76237_c0,comp530427_c0,comp49591_c0,comp790772_c0,comp200787_c0
GO:0005575	Cellular Component	GO:0032991	macromolecular complex	GO:0043234	protein complex	GO:0005882	intermediate filament	14	comp54132_c0,comp7605_c0,comp690742_c0,comp322954_c0,comp793908_c0,comp378667_c0,comp43208_c0,comp52782_c0,comp1196855_c0,comp36594_c0,comp52780_c1,comp594712_c0,comp50825_c0,comp55836_c0
GO:0005575	Cellular Component	GO:0032991	macromolecular complex	GO:0043234	protein complex	GO:0016585	chromatin remodeling complex	9	comp69864_c0,comp65228_c0,comp36072_c0,comp427595_c0,comp1185177_c0,comp63938_c0,comp265525_c0,comp1684447_c0,comp71847_c0
GO:0005575	Cellular Component	GO:0032991	macromolecular complex	GO:0043234	protein complex	GO:0016011	dystroglycan complex	16	comp71839_c0,comp603072_c0,comp589674_c0,comp45626_c1,comp71026_c1,comp76125_c0,comp60328_c0,comp56146_c0,comp49034_c0,comp67389_c0,comp25175_c0,comp74427_c0,comp75561_c1,comp70546_c0,comp28062_c0,comp50525_c0
GO:0005575	Cellular Component	GO:0032991	macromolecular complex	GO:0043234	protein complex	GO:0005839	proteasome core complex	24	comp62207_c0,comp56248_c1,comp925466_c0,comp68093_c0,comp53140_c0,comp60342_c0,comp70289_c0,comp71760_c0,comp44696_c0,comp58697_c0,comp62091_c0,comp775204_c0,comp42800_c0,comp660375_c0,comp1167011_c0,comp59734_c0,comp773090_c0,comp710012_c0,comp67189_c0,comp76791_c0,comp36326_c0,comp59454_c0,comp65631_c0,comp52884_c1
GO:0005575	Cellular Component	GO:0032991	macromolecular complex	GO:0043234	protein complex	GO:0048492	ribulose bisphosphate carboxylase complex	6	comp63215_c0,comp77639_c0,comp74901_c0,comp73831_c1,comp42679_c0,comp1206561_c0
GO:0005575	Cellular Component	GO:0032991	macromolecular complex	GO:0043234	protein complex	GO:0000776	kinetochore	27	comp66308_c0,comp73614_c0,comp798271_c0,comp58103_c0,comp50826_c0,comp61595_c0,comp72399_c1,comp72232_c0,comp27231_c0,comp75697_c0,comp46070_c1,comp76200_c0,comp66543_c0,comp72668_c1,comp32605_c0,comp61631_c0,comp1211932_c0,comp7053_c0,comp71489_c0,comp71463_c0,comp68887_c1,comp74144_c0,comp523739_c0,comp59101_c0,comp27501_c0,comp70554_c2,comp71028_c0
GO:0005575	Cellular Component	GO:0032991	macromolecular complex	GO:0043234	protein complex	GO:0000502	proteasome complex	62	comp66935_c0,comp52407_c0,comp32793_c0,comp62207_c0,comp56248_c1,comp925466_c0,comp65062_c0,comp53140_c0,comp706635_c0,comp60342_c0,comp1042400_c0,comp1239791_c0,comp44696_c0,comp782503_c0,comp775204_c0,comp660375_c0,comp618291_c0,comp42800_c0,comp59734_c0,comp1310247_c0,comp67189_c0,comp52145_c0,comp1247258_c0,comp65553_c0,comp36326_c0,comp68797_c0,comp66387_c0,comp65631_c0,comp1396227_c0,comp52…
GO:0005575	Cellular Component	GO:0032991	macromolecular complex	GO:0043234	protein complex	GO:0000123	histone acetyltransferase complex	19	comp65228_c0,comp427595_c0,comp1185177_c0,comp72926_c0,comp60955_c0,comp71827_c0,comp55788_c0,comp71847_c0,comp65414_c0,comp53816_c0,comp823269_c0,comp44935_c0,comp69864_c0,comp71052_c0,comp432970_c0,comp71052_c1,comp36072_c0,comp71671_c0,comp74269_c1
GO:0005575	Cellular Component	GO:0032991	macromolecular complex	GO:0043234	protein complex	GO:0022624	proteasome accessory complex	10	comp66935_c0,comp32793_c0,comp253149_c0,comp684805_c0,comp73600_c0,comp23428_c0,comp706635_c0,comp72453_c0,comp38217_c0,comp46220_c0
GO:0005575	Cellular Component	GO:0032991	macromolecular complex	GO:0043234	protein complex	GO:0042575	DNA polymerase complex	19	comp75935_c0,comp73885_c1,comp75471_c1,comp73035_c0,comp71789_c0,comp72310_c1,comp686130_c0,comp68840_c0,comp75155_c0,comp29364_c0,comp70169_c0,comp69833_c0,comp56435_c0,comp73135_c0,comp522089_c0,comp65833_c0,comp767789_c0,comp70447_c0,comp60762_c0
GO:0005575	Cellular Component	GO:0032991	macromolecular complex	GO:0043234	protein complex	GO:0031501	mannosyltransferase complex	3	comp469878_c0,comp810817_c0,comp43026_c0
GO:0005575	Cellular Component	GO:0032991	macromolecular complex	GO:0043234	protein complex	GO:0030119	AP-type membrane coat adaptor complex	28	comp70874_c1,comp69194_c0,comp68140_c0,comp74307_c0,comp42943_c0,comp74659_c0,comp72431_c0,comp74049_c0,comp61977_c0,comp79257_c0,comp72331_c0,comp69277_c0,comp64369_c0,comp48751_c1,comp72485_c0,comp815824_c0,comp74689_c2,comp45377_c0,comp48751_c0,comp76632_c0,comp1381921_c0,comp1609094_c0,comp61410_c0,comp63110_c0,comp44710_c0,comp59608_c0,comp68823_c0,comp67444_c0
GO:0005575	Cellular Component	GO:0032991	macromolecular complex	GO:0043234	protein complex	GO:0000441	SSL2-core TFIIH complex	4	comp68687_c0,comp72691_c0,comp522241_c0,comp68905_c0
GO:0005575	Cellular Component	GO:0032991	macromolecular complex	GO:0043234	protein complex	GO:0071256	translocon complex	11	comp50890_c0,comp72956_c0,comp386640_c0,comp7472_c0,comp67359_c0,comp30957_c0,comp56164_c1,comp20015_c0,comp23860_c0,comp66808_c0,comp58387_c0
GO:0005575	Cellular Component	GO:0032991	macromolecular complex	GO:0043234	protein complex	GO:0005667	transcription factor complex	71	comp17473_c0,comp74104_c0,comp67258_c0,comp47320_c0,comp17650_c0,comp65313_c0,comp53622_c0,comp65937_c0,comp65624_c0,comp65822_c0,comp1661318_c0,comp1549750_c0,comp70088_c2,comp432486_c0,comp27162_c0,comp43501_c0,comp1122284_c0,comp53702_c0,comp59250_c0,comp651293_c0,comp68013_c0,comp58083_c0,comp520029_c0,comp63565_c0,comp278667_c0,comp67153_c0,comp72459_c0,comp75914_c0,comp69450_c0,comp65321_c0…
GO:0005575	Cellular Component	GO:0032991	macromolecular complex	GO:0043234	protein complex	GO:0034702	ion channel complex	23	comp32291_c0,comp432636_c0,comp69240_c0,comp577526_c0,comp51770_c1,comp38238_c0,comp71747_c0,comp76781_c0,comp530420_c0,comp56911_c0,comp55836_c0,comp691875_c0,comp1164153_c0,comp65974_c0,comp66346_c0,comp45897_c0,comp2284_c0,comp52905_c0,comp423284_c0,comp17894_c0,comp68201_c0,comp51439_c0,comp74248_c1
GO:0005575	Cellular Component	GO:0032991	macromolecular complex	GO:0043234	protein complex	GO:0005875	microtubule associated complex	66	comp45992_c0,comp790715_c0,comp74225_c1,comp37789_c0,comp72158_c0,comp44429_c0,comp49226_c0,comp70070_c0,comp76186_c0,comp1200273_c0,comp44111_c0,comp71265_c0,comp66685_c0,comp73650_c0,comp69586_c0,comp635_c0,comp1328044_c0,comp64039_c0,comp76671_c0,comp71170_c0,comp300560_c0,comp68348_c0,comp779190_c0,comp76114_c0,comp60196_c0,comp72862_c0,comp55314_c0,comp69489_c0,comp47952_c0,comp63888_c1,comp…
GO:0005575	Cellular Component	GO:0032991	macromolecular complex	GO:0043234	protein complex	GO:0043256	laminin complex	14	comp8889_c0,comp73271_c0,comp73074_c0,comp55458_c0,comp67261_c0,comp1157369_c0,comp63366_c0,comp58738_c0,comp73683_c0,comp68119_c0,comp75893_c0,comp394258_c0,comp1195501_c0,comp183695_c0
GO:0005575	Cellular Component	GO:0032991	macromolecular complex	GO:0043234	protein complex	GO:0009521	photosystem	297	comp773528_c0,comp38251_c0,comp593642_c0,comp672537_c0,comp72386_c0,comp68100_c1,comp75775_c0,comp805869_c0,comp66597_c0,comp520910_c0,comp40160_c0,comp361573_c0,comp865870_c0,comp69943_c0,comp39042_c0,comp588558_c0,comp72823_c1,comp58746_c0,comp38098_c0,comp11156_c0,comp945749_c0,comp513955_c0,comp53179_c0,comp56162_c0,comp54371_c0,comp1025736_c0,comp72039_c0,comp59955_c0,comp801258_c0,comp68751…
GO:0005575	Cellular Component	GO:0032991	macromolecular complex	GO:0043234	protein complex	GO:0032806	carboxy-terminal domain protein kinase complex	4	comp68687_c0,comp72691_c0,comp522241_c0,comp68905_c0
GO:0005575	Cellular Component	GO:0032991	macromolecular complex	GO:0043234	protein complex	GO:0016469	proton-transporting two-sector ATPase complex	771	comp75840_c0,comp804145_c0,comp72680_c0,comp67940_c0,comp817670_c0,comp67775_c0,comp66986_c0,comp55018_c0,comp359878_c0,comp61276_c0,comp64873_c0,comp56009_c0,comp796105_c0,comp186837_c0,comp78178_c0,comp76532_c0,comp48088_c0,comp70819_c2,comp69187_c0,comp1654041_c0,comp40351_c0,comp695240_c0,comp432486_c0,comp67276_c0,comp57897_c0,comp65964_c0,comp72210_c0,comp67310_c0,comp73844_c0,comp56095_c0,…
GO:0005575	Cellular Component	GO:0032991	macromolecular complex	GO:0043234	protein complex	GO:0042611	MHC protein complex	27	comp61013_c0,comp814845_c0,comp70659_c3,comp76230_c0,comp65832_c0,comp74556_c0,comp59984_c0,comp932476_c0,comp16765_c1,comp76179_c0,comp72113_c0,comp72490_c0,comp36894_c0,comp48038_c0,comp70160_c0,comp57599_c0,comp62682_c0,comp10274_c0,comp923243_c0,comp75109_c0,comp17997_c0,comp75037_c0,comp620743_c0,comp16765_c0,comp551534_c0,comp76358_c0,comp58562_c0
GO:0005575	Cellular Component	GO:0032991	macromolecular complex	GO:0043234	protein complex	GO:0016010	dystrophin-associated glycoprotein complex	16	comp71839_c0,comp603072_c0,comp589674_c0,comp45626_c1,comp71026_c1,comp76125_c0,comp60328_c0,comp56146_c0,comp49034_c0,comp67389_c0,comp25175_c0,comp74427_c0,comp75561_c1,comp70546_c0,comp28062_c0,comp50525_c0
GO:0005575	Cellular Component	GO:0032991	macromolecular complex	GO:0043234	protein complex	GO:0070419	nonhomologous end joining complex	2	comp58180_c0,comp67429_c0
GO:0005575	Cellular Component	GO:0032991	macromolecular complex	GO:0043234	protein complex	GO:0008287	protein serine/threonine phosphatase complex	26	comp66020_c0,comp55408_c0,comp33269_c0,comp67990_c0,comp990660_c0,comp70451_c1,comp61945_c1,comp36179_c0,comp73188_c0,comp61967_c0,comp70059_c0,comp63473_c0,comp61945_c2,comp61967_c1,comp68658_c0,comp154848_c0,comp55882_c1,comp70451_c2,comp194011_c0,comp33269_c1,comp27075_c0,comp70451_c0,comp40908_c0,comp73731_c0,comp74989_c0,comp61945_c0
GO:0005575	Cellular Component	GO:0032991	macromolecular complex	GO:0043234	protein complex	GO:0034708	methyltransferase complex	10	comp44189_c0,comp66457_c0,comp785036_c0,comp942428_c0,comp74108_c0,comp64771_c0,comp797948_c0,comp65331_c0,comp70845_c0,comp60920_c0
GO:0005575	Cellular Component	GO:0032991	macromolecular complex	GO:0043234	protein complex	GO:0030117	membrane coat	162	comp700323_c0,comp67489_c0,comp68417_c0,comp65382_c2,comp60754_c0,comp59750_c1,comp606342_c0,comp61977_c0,comp2164007_c0,comp70275_c0,comp63847_c0,comp535462_c0,comp49120_c0,comp203336_c0,comp68823_c0,comp826187_c0,comp65382_c1,comp68393_c0,comp46965_c0,comp76288_c0,comp71544_c0,comp48623_c0,comp50828_c0,comp74049_c0,comp68992_c0,comp681643_c0,comp72511_c0,comp36327_c0,comp49465_c0,comp48751_c0,c…
GO:0005575	Cellular Component	GO:0032991	macromolecular complex	GO:0043234	protein complex	GO:0045277	respiratory chain complex IV	7	comp73885_c1,comp64851_c0,comp54508_c0,comp42376_c0,comp58517_c0,comp49811_c0,comp1609187_c0
GO:0005575	Cellular Component	GO:0032991	macromolecular complex	GO:0043234	protein complex	GO:0030880	RNA polymerase complex	236	comp53753_c0,comp67319_c0,comp63081_c0,comp49226_c0,comp77563_c0,comp54311_c1,comp17650_c0,comp56944_c2,comp74523_c0,comp1154066_c0,comp65313_c0,comp39723_c0,comp53622_c0,comp52983_c0,comp65937_c0,comp65624_c0,comp76268_c0,comp1061197_c0,comp1661318_c0,comp75431_c0,comp1549750_c0,comp1155730_c0,comp74289_c0,comp660027_c0,comp432486_c0,comp366653_c0,comp526782_c0,comp778156_c0,comp348131_c0,comp59…
GO:0005575	Cellular Component	GO:0032991	macromolecular complex	GO:0043234	protein complex	GO:0000808	origin recognition complex	22	comp11159_c0,comp587142_c0,comp61993_c0,comp1511547_c0,comp47504_c0,comp7065_c0,comp845756_c0,comp74795_c0,comp71936_c0,comp389299_c0,comp40138_c0,comp370621_c0,comp70772_c0,comp242020_c0,comp3663_c0,comp48383_c0,comp60929_c0,comp53995_c0,comp53600_c0,comp10131_c0,comp66345_c0,comp828662_c0
GO:0005575	Cellular Component	GO:0032991	macromolecular complex	GO:0043234	protein complex	GO:0046930	pore complex	114	comp2822_c0,comp74225_c1,comp70428_c0,comp56078_c0,comp65824_c1,comp49226_c0,comp40502_c0,comp69674_c0,comp937505_c0,comp73141_c0,comp69875_c0,comp27299_c0,comp65312_c0,comp26381_c0,comp64175_c0,comp61631_c0,comp54297_c0,comp44420_c0,comp1211932_c0,comp59922_c0,comp75247_c0,comp69349_c0,comp63509_c0,comp695240_c0,comp61557_c0,comp68159_c0,comp73861_c1,comp54635_c0,comp67046_c0,comp56095_c0,comp53…
GO:0005575	Cellular Component	GO:0032991	macromolecular complex	GO:0043234	protein complex	GO:0030076	light-harvesting complex	16	comp71969_c0,comp69594_c0,comp65497_c0,comp63482_c0,comp707815_c0,comp65799_c0,comp55639_c1,comp581246_c0,comp52243_c0,comp75203_c0,comp39050_c0,comp63555_c1,comp7266_c0,comp50628_c0,comp1821223_c0,comp62050_c0
GO:0005575	Cellular Component	GO:0032991	macromolecular complex	GO:0030529	ribonucleoprotein complex	GO:0005840	ribosome	54	comp59853_c0,comp67647_c0,comp75019_c1,comp747204_c0,comp74526_c3,comp30662_c0,comp71289_c0,comp62715_c0,comp43171_c0,comp47053_c0,comp65122_c0,comp1597929_c0,comp36656_c1,comp1186762_c0,comp338353_c0,comp57679_c0,comp62701_c0,comp62153_c0,comp73580_c0,comp300341_c0,comp61516_c0,comp59855_c0,comp69264_c0,comp194984_c0,comp269356_c0,comp946211_c0,comp74899_c0,comp66279_c0,comp19163_c0,comp1261166_…
GO:0005575	Cellular Component	GO:0032991	macromolecular complex	GO:0030529	ribonucleoprotein complex	GO:0048500	signal recognition particle	7	comp474910_c0,comp32705_c0,comp652395_c0,comp57027_c0,comp48015_c0,comp75855_c0,comp51770_c1
GO:0005575	Cellular Component	GO:0032991	macromolecular complex	GO:0030529	ribonucleoprotein complex	GO:0030684	preribosome	19	comp882580_c0,comp70424_c0,comp62396_c0,comp45925_c0,comp71250_c0,comp67459_c0,comp61284_c0,comp68557_c0,comp70095_c0,comp69728_c0,comp67421_c0,comp47408_c0,comp52480_c0,comp72497_c0,comp46432_c0,comp53768_c0,comp817118_c0,comp71108_c0,comp66252_c0
GO:0005575	Cellular Component	GO:0032991	macromolecular complex	GO:0030529	ribonucleoprotein complex	GO:0005732	small nucleolar ribonucleoprotein complex	2	comp74760_c0,comp73248_c0
GO:0005575	Cellular Component	GO:0032991	macromolecular complex	GO:0030529	ribonucleoprotein complex	GO:0044391	ribosomal subunit	47	comp59853_c0,comp67647_c0,comp747204_c0,comp74526_c3,comp30662_c0,comp71289_c0,comp62715_c0,comp43171_c0,comp47053_c0,comp65122_c0,comp1597929_c0,comp1186762_c0,comp36656_c1,comp57679_c0,comp62701_c0,comp62153_c0,comp73580_c0,comp300341_c0,comp61516_c0,comp194984_c0,comp269356_c0,comp946211_c0,comp74899_c0,comp19163_c0,comp1261166_c0,comp75853_c0,comp69084_c0,comp71328_c0,comp770200_c0,comp67791_…
GO:0005575	Cellular Component	GO:0032991	macromolecular complex	GO:0032994	protein-lipid complex	GO:0034358	plasma lipoprotein particle	1	comp76361_c0
GO:0005575	Cellular Component	GO:0005623	cell	GO:0044464	cell part	GO:0030312	external encapsulating structure	318	comp51153_c0,comp35508_c0,comp55378_c0,comp63577_c0,comp1217976_c0,comp45424_c0,comp63284_c1,comp38147_c0,comp61141_c0,comp489514_c0,comp42669_c0,comp68474_c1,comp62913_c0,comp41140_c0,comp39145_c0,comp48080_c0,comp2330_c0,comp58294_c0,comp50236_c0,comp76129_c0,comp41166_c0,comp70822_c0,comp72210_c0,comp674240_c0,comp420624_c0,comp1171303_c0,comp555601_c0,comp74370_c0,comp68636_c2,comp72997_c0,co…
GO:0005575	Cellular Component	GO:0005623	cell	GO:0044464	cell part	GO:0008287	protein serine/threonine phosphatase complex	26	comp66020_c0,comp55408_c0,comp33269_c0,comp67990_c0,comp990660_c0,comp70451_c1,comp61945_c1,comp36179_c0,comp73188_c0,comp61967_c0,comp70059_c0,comp63473_c0,comp61945_c2,comp61967_c1,comp68658_c0,comp154848_c0,comp55882_c1,comp70451_c2,comp194011_c0,comp33269_c1,comp27075_c0,comp70451_c0,comp40908_c0,comp73731_c0,comp74989_c0,comp61945_c0
GO:0005575	Cellular Component	GO:0005623	cell	GO:0044464	cell part	GO:0005622	intracellular	9541	comp689535_c0,comp68518_c0,comp63081_c0,comp52632_c0,comp61945_c1,comp61826_c0,comp47008_c0,comp529371_c0,comp60972_c0,comp65703_c0,comp67415_c0,comp54137_c0,comp65829_c0,comp1396227_c0,comp58887_c0,comp73525_c0,comp73591_c0,comp63552_c0,comp65229_c0,comp72039_c0,comp511411_c0,comp594073_c0,comp1217949_c0,comp1001246_c0,comp60879_c1,comp47307_c1,comp646537_c0,comp75658_c0,comp69478_c0,comp68517_c…
omp723716_c0,comp62971_c0,comp72457_c0,comp72310_c1,comp851878_c0,comp689791_c0,comp530420_c0,comp62010_c0,comp55765_c0,comp75939_c0,comp74829_c0,comp68224_c0,comp32744_c0,comp77161_c0,comp66256_c0,comp1191713_c0,comp589965_c0,comp66711_c0,comp54690_c0,comp770789_c0,comp75360_c0,comp69144_c0,comp360261_c0,comp50789_c0,comp54712_c0,comp71948_c0,comp68557_c0,comp38217_c0,comp75350_c0,comp61551_c0,c…
c0,comp76393_c0,comp2288_c0,comp934735_c0,comp1199328_c0,comp54880_c0,comp59429_c0,comp47371_c0,comp67274_c0,comp5325_c0,comp51331_c0,comp76333_c1,comp54929_c0,comp58828_c0,comp1661106_c0,comp361610_c0,comp56595_c0,comp66247_c0,comp67094_c0,comp300560_c0,comp67173_c0,comp71204_c1,comp56197_c0,comp37088_c1,comp1590253_c0,comp43518_c0,comp68419_c0,comp66154_c1,comp983648_c0,comp590355_c0,comp18876_…
40647_c0,comp96862_c0,comp65435_c0,comp363393_c0,comp61328_c0,comp69963_c0,comp51639_c0,comp64449_c0,comp69311_c0,comp61557_c0,comp69242_c1,comp663936_c0,comp69620_c0,comp514839_c0,comp816993_c0,comp72547_c0,comp46009_c0,comp434691_c0,comp59296_c0,comp59096_c0,comp929042_c0,comp69708_c1,comp28679_c0,comp69300_c0,comp439638_c0,comp663034_c0,comp51867_c0,comp64714_c0,comp51717_c0,comp460102_c0,comp…
GO:0005575	Cellular Component	GO:0005623	cell	GO:0044464	cell part	GO:0031252	cell leading edge	3	comp71996_c0,comp69148_c0,comp522377_c0
GO:0005575	Cellular Component	GO:0005623	cell	GO:0044464	cell part	GO:0042995	cell projection	122	comp69533_c2,comp71789_c0,comp72386_c0,comp592259_c0,comp306409_c0,comp336231_c0,comp65424_c0,comp40909_c0,comp75035_c0,comp30932_c0,comp295417_c0,comp578829_c0,comp72171_c0,comp75686_c0,comp578030_c0,comp27299_c0,comp225997_c0,comp66571_c0,comp57894_c0,comp75285_c0,comp1211932_c0,comp74988_c0,comp63509_c0,comp57154_c0,comp75931_c0,comp66312_c0,comp76223_c0,comp63777_c0,comp29688_c0,comp314417_c0…
GO:0005575	Cellular Component	GO:0005623	cell	GO:0044464	cell part	GO:0012506	vesicle membrane	136	comp700323_c0,comp67489_c0,comp68417_c0,comp65382_c2,comp60754_c0,comp59750_c1,comp606342_c0,comp2164007_c0,comp70275_c0,comp63847_c0,comp535462_c0,comp49120_c0,comp203336_c0,comp68823_c0,comp826187_c0,comp65382_c1,comp68393_c0,comp46965_c0,comp76288_c0,comp71544_c0,comp48623_c0,comp50828_c0,comp68992_c0,comp681643_c0,comp72511_c0,comp36327_c0,comp49465_c0,comp74493_c0,comp73963_c0,comp62757_c0,c…
GO:0005575	Cellular Component	GO:0005623	cell	GO:0044464	cell part	GO:0042763	intracellular immature spore	8	comp60733_c0,comp76633_c1,comp75459_c0,comp312424_c0,comp66950_c0,comp71491_c0,comp69427_c0,comp647178_c0
GO:0005575	Cellular Component	GO:0005623	cell	GO:0044464	cell part	GO:0005886	plasma membrane	217	comp61013_c0,comp45992_c0,comp48488_c0,comp16850_c0,comp777076_c0,comp76100_c1,comp70659_c3,comp76313_c0,comp128405_c0,comp606342_c0,comp74427_c0,comp67080_c1,comp244133_c0,comp58670_c0,comp603072_c0,comp1164153_c0,comp203336_c0,comp68823_c0,comp16765_c0,comp76808_c0,comp75561_c1,comp46965_c0,comp68196_c0,comp72042_c0,comp337938_c0,comp1589777_c0,comp69821_c0,comp56911_c0,comp12035_c0,comp801258_…
GO:0005575	Cellular Component	GO:0005623	cell	GO:0044464	cell part	GO:0042597	periplasmic space	42	comp35508_c0,comp22084_c0,comp62514_c0,comp45005_c0,comp73334_c0,comp58071_c0,comp66822_c0,comp57555_c1,comp49809_c1,comp74796_c0,comp71893_c0,comp2218803_c0,comp76131_c0,comp68474_c1,comp76624_c0,comp787053_c0,comp48080_c0,comp74738_c0,comp76129_c0,comp74406_c0,comp75581_c0,comp1194903_c0,comp49809_c0,comp71562_c0,comp71235_c0,comp58939_c0,comp54139_c0,comp57555_c0,comp983251_c0,comp63896_c0,com…
GO:0005575	Cellular Component	GO:0005623	cell	GO:0044464	cell part	GO:0031975	envelope	919	comp73885_c1,comp72680_c0,comp67940_c0,comp35508_c0,comp817670_c0,comp67775_c0,comp55018_c0,comp359878_c0,comp1234921_c0,comp40502_c0,comp68726_c0,comp50584_c1,comp60601_c0,comp32168_c0,comp69875_c0,comp25300_c0,comp68474_c1,comp64175_c0,comp69187_c0,comp40351_c0,comp51385_c0,comp695240_c0,comp76129_c0,comp397186_c0,comp71170_c0,comp72210_c0,comp73844_c0,comp1717548_c0,comp70322_c1,comp56095_c0,c…
GO:0005575	Cellular Component	GO:0005623	cell	GO:0044464	cell part	GO:0005905	coated pit	20	comp516756_c0,comp46965_c0,comp43725_c0,comp643266_c0,comp75919_c0,comp606342_c0,comp62415_c0,comp462284_c0,comp23820_c0,comp397016_c0,comp70602_c0,comp63659_c0,comp203336_c0,comp76406_c0,comp243319_c0,comp67667_c0,comp68823_c0,comp47256_c0,comp57277_c0,comp1224534_c0
GO:0005575	Cellular Component	GO:0005623	cell	GO:0044464	cell part	GO:0042175	nuclear outer membrane-endoplasmic reticulum membrane network	272	comp1459_c0,comp68442_c1,comp62922_c0,comp49138_c0,comp68399_c0,comp37656_c0,comp69995_c0,comp75605_c0,comp53396_c0,comp63787_c0,comp58625_c0,comp52074_c0,comp669114_c0,comp1191669_c0,comp76214_c2,comp40466_c0,comp265929_c0,comp75192_c1,comp17711_c0,comp74370_c0,comp55259_c0,comp66165_c0,comp590839_c0,comp75225_c0,comp71378_c0,comp68789_c0,comp49816_c1,comp75491_c0,comp80028_c0,comp65044_c0,comp5…
GO:0005575	Cellular Component	GO:0005623	cell	GO:0044464	cell part	GO:0071944	cell periphery	727	comp45992_c0,comp35508_c0,comp55378_c0,comp48488_c0,comp777076_c0,comp606199_c0,comp38147_c0,comp489514_c0,comp68474_c1,comp62913_c0,comp2330_c0,comp58294_c0,comp50236_c0,comp76129_c0,comp75561_c1,comp75774_c0,comp71170_c0,comp75609_c0,comp72210_c0,comp420624_c0,comp1171303_c0,comp555601_c0,comp74370_c0,comp72997_c0,comp337938_c0,comp74584_c0,comp73204_c0,comp74846_c0,comp65229_c0,comp52566_c0,co…
GO:0005575	Cellular Component	GO:0005623	cell	GO:0044464	cell part	GO:0044424	intracellular part	9541	comp689535_c0,comp68518_c0,comp63081_c0,comp52632_c0,comp61945_c1,comp61826_c0,comp47008_c0,comp529371_c0,comp60972_c0,comp65703_c0,comp67415_c0,comp54137_c0,comp65829_c0,comp1396227_c0,comp58887_c0,comp73525_c0,comp73591_c0,comp63552_c0,comp65229_c0,comp72039_c0,comp511411_c0,comp594073_c0,comp1217949_c0,comp1001246_c0,comp60879_c1,comp47307_c1,comp646537_c0,comp75658_c0,comp69478_c0,comp68517_c…
omp723716_c0,comp62971_c0,comp72457_c0,comp72310_c1,comp851878_c0,comp689791_c0,comp530420_c0,comp62010_c0,comp55765_c0,comp75939_c0,comp74829_c0,comp68224_c0,comp32744_c0,comp77161_c0,comp66256_c0,comp1191713_c0,comp589965_c0,comp66711_c0,comp54690_c0,comp770789_c0,comp75360_c0,comp69144_c0,comp360261_c0,comp50789_c0,comp54712_c0,comp71948_c0,comp68557_c0,comp38217_c0,comp75350_c0,comp61551_c0,c…
c0,comp76393_c0,comp2288_c0,comp934735_c0,comp1199328_c0,comp54880_c0,comp59429_c0,comp47371_c0,comp67274_c0,comp5325_c0,comp51331_c0,comp76333_c1,comp54929_c0,comp58828_c0,comp1661106_c0,comp361610_c0,comp56595_c0,comp66247_c0,comp67094_c0,comp300560_c0,comp67173_c0,comp71204_c1,comp56197_c0,comp37088_c1,comp1590253_c0,comp43518_c0,comp68419_c0,comp66154_c1,comp983648_c0,comp590355_c0,comp18876_…
40647_c0,comp96862_c0,comp65435_c0,comp363393_c0,comp61328_c0,comp69963_c0,comp51639_c0,comp64449_c0,comp69311_c0,comp61557_c0,comp69242_c1,comp663936_c0,comp69620_c0,comp514839_c0,comp816993_c0,comp72547_c0,comp46009_c0,comp434691_c0,comp59296_c0,comp59096_c0,comp929042_c0,comp69708_c1,comp28679_c0,comp69300_c0,comp439638_c0,comp663034_c0,comp51867_c0,comp64714_c0,comp51717_c0,comp460102_c0,comp…
GO:0005575	Cellular Component	GO:0005623	cell	GO:0044464	cell part	GO:0044462	external encapsulating structure part	98	comp66120_c0,comp73090_c1,comp37011_c0,comp35508_c0,comp36347_c0,comp22084_c0,comp45424_c0,comp36800_c0,comp75149_c0,comp74671_c1,comp56410_c0,comp45005_c0,comp462558_c0,comp73334_c0,comp58071_c0,comp2218803_c0,comp76131_c0,comp603072_c0,comp701244_c0,comp68474_c1,comp59762_c1,comp45407_c0,comp41140_c0,comp76624_c0,comp51136_c0,comp48080_c0,comp76129_c0,comp72210_c0,comp71562_c0,comp68636_c2,comp…
GO:0005575	Cellular Component	GO:0005623	cell	GO:0044464	cell part	GO:0012505	endomembrane system	624	comp700323_c0,comp68107_c0,comp1459_c0,comp59750_c1,comp40502_c0,comp49138_c0,comp68399_c0,comp69875_c0,comp69995_c0,comp535462_c0,comp64175_c0,comp53396_c0,comp67323_c0,comp52074_c0,comp695240_c0,comp71170_c0,comp1191669_c0,comp40466_c0,comp75192_c1,comp74370_c0,comp55259_c0,comp56095_c0,comp933542_c0,comp681643_c0,comp58697_c0,comp47952_c0,comp74493_c0,comp736668_c0,comp80028_c0,comp65044_c0,co…
GO:0005575	Cellular Component	GO:0005623	cell	GO:0044464	cell part	GO:0044463	cell projection part	11	comp57150_c0,comp76223_c0,comp73543_c0,comp19912_c0,comp57808_c0,comp55771_c0,comp49520_c0,comp860028_c0,comp3275_c0,comp70375_c0,comp26639_c0
GO:0005575	Cellular Component	GO:0005623	cell	GO:0044464	cell part	GO:0044459	plasma membrane part	217	comp61013_c0,comp45992_c0,comp48488_c0,comp16850_c0,comp777076_c0,comp76100_c1,comp70659_c3,comp76313_c0,comp128405_c0,comp606342_c0,comp74427_c0,comp67080_c1,comp244133_c0,comp58670_c0,comp603072_c0,comp1164153_c0,comp203336_c0,comp68823_c0,comp16765_c0,comp76808_c0,comp75561_c1,comp46965_c0,comp68196_c0,comp72042_c0,comp337938_c0,comp1589777_c0,comp69821_c0,comp56911_c0,comp12035_c0,comp801258_…
GO:0005575	Cellular Component	GO:0005576	extracellular region	GO:0044421	extracellular region part	GO:0005615	extracellular space	94	comp76361_c0,comp72578_c0,comp45992_c0,comp50087_c0,comp69784_c0,comp61500_c0,comp336231_c0,comp1200273_c0,comp578030_c0,comp27299_c0,comp299660_c0,comp7785_c0,comp26381_c0,comp951976_c0,comp75744_c0,comp69349_c0,comp635_c0,comp61873_c0,comp71536_c0,comp695240_c0,comp68094_c0,comp65858_c0,comp71170_c0,comp64737_c0,comp54635_c0,comp67459_c0,comp75761_c1,comp72072_c0,comp779190_c0,comp1195501_c0,co…
GO:0005575	Cellular Component	GO:0005576	extracellular region	GO:0044421	extracellular region part	GO:0034358	plasma lipoprotein particle	1	comp76361_c0
GO:0005575	Cellular Component	GO:0005576	extracellular region	GO:0044421	extracellular region part	GO:0005604	basement membrane	18	comp8889_c0,comp539037_c0,comp55458_c0,comp58738_c0,comp75893_c0,comp394258_c0,comp1195501_c0,comp62652_c0,comp73074_c0,comp73271_c0,comp310_c0,comp67261_c0,comp1157369_c0,comp63366_c0,comp68119_c0,comp73683_c0,comp183695_c0,comp67855_c0
GO:0005575	Cellular Component	GO:0005576	extracellular region	GO:0044421	extracellular region part	GO:0005605	basal lamina	14	comp8889_c0,comp73271_c0,comp73074_c0,comp55458_c0,comp67261_c0,comp1157369_c0,comp63366_c0,comp58738_c0,comp73683_c0,comp68119_c0,comp75893_c0,comp394258_c0,comp1195501_c0,comp183695_c0
GO:0005575	Cellular Component	GO:0005576	extracellular region	GO:0044421	extracellular region part	GO:0043205	fibril	3	comp68744_c0,comp31212_c0,comp1159275_c0
GO:0005575	Cellular Component	GO:0005576	extracellular region	GO:0044421	extracellular region part	GO:0043245	extraorganismal space	204	comp42622_c0,comp68464_c0,comp543562_c0,comp958009_c0,comp58925_c0,comp50527_c0,comp73515_c0,comp68070_c0,comp61191_c2,comp57488_c3,comp67618_c0,comp75035_c0,comp1222610_c0,comp68569_c0,comp49707_c0,comp45691_c0,comp1200273_c0,comp67814_c0,comp55490_c0,comp42658_c0,comp67582_c0,comp310792_c0,comp71621_c0,comp75742_c1,comp75113_c1,comp1017100_c0,comp769527_c0,comp76409_c0,comp73143_c0,comp1704643_…
GO:0005575	Cellular Component	GO:0005576	extracellular region	GO:0044421	extracellular region part	GO:0044217	other organism part	204	comp42622_c0,comp68464_c0,comp543562_c0,comp958009_c0,comp58925_c0,comp50527_c0,comp73515_c0,comp68070_c0,comp61191_c2,comp57488_c3,comp67618_c0,comp75035_c0,comp1222610_c0,comp68569_c0,comp49707_c0,comp45691_c0,comp1200273_c0,comp67814_c0,comp55490_c0,comp42658_c0,comp67582_c0,comp310792_c0,comp71621_c0,comp75742_c1,comp75113_c1,comp1017100_c0,comp769527_c0,comp76409_c0,comp73143_c0,comp1704643_…
GO:0005575	Cellular Component	GO:0005576	extracellular region	GO:0044421	extracellular region part	GO:0043256	laminin complex	14	comp8889_c0,comp73271_c0,comp73074_c0,comp55458_c0,comp67261_c0,comp1157369_c0,comp63366_c0,comp58738_c0,comp73683_c0,comp68119_c0,comp75893_c0,comp394258_c0,comp1195501_c0,comp183695_c0
GO:0005575	Cellular Component	GO:0005576	extracellular region	GO:0044421	extracellular region part	GO:0005578	proteinaceous extracellular matrix	95	comp35260_c0,comp51979_c0,comp45992_c0,comp539037_c0,comp74675_c0,comp72158_c0,comp51381_c0,comp65824_c1,comp61595_c0,comp219723_c0,comp75694_c0,comp606199_c0,comp41408_c0,comp27299_c0,comp62739_c1,comp76023_c1,comp73271_c0,comp62652_c0,comp61631_c0,comp1211932_c0,comp59922_c0,comp69349_c0,comp1157369_c0,comp635_c0,comp63509_c0,comp76571_c0,comp61557_c0,comp75774_c0,comp64737_c0,comp55458_c0,comp…
GO:0005575	Cellular Component	GO:0044420	extracellular matrix part	GO:0005605	basal lamina	GO:0043256	laminin complex	14	comp8889_c0,comp73271_c0,comp73074_c0,comp55458_c0,comp67261_c0,comp1157369_c0,comp63366_c0,comp58738_c0,comp73683_c0,comp68119_c0,comp75893_c0,comp394258_c0,comp1195501_c0,comp183695_c0
GO:0005575	Cellular Component	GO:0044420	extracellular matrix part	GO:0005604	basement membrane	GO:0005605	basal lamina	14	comp8889_c0,comp73271_c0,comp73074_c0,comp55458_c0,comp67261_c0,comp1157369_c0,comp63366_c0,comp58738_c0,comp73683_c0,comp68119_c0,comp75893_c0,comp394258_c0,comp1195501_c0,comp183695_c0
GO:0005575	Cellular Component	GO:0044422	organelle part	GO:0031090	organelle membrane	GO:0031903	microbody membrane	27	comp62518_c0,comp928600_c0,comp1185177_c0,comp70929_c2,comp75540_c1,comp845994_c0,comp74644_c0,comp62297_c2,comp64101_c0,comp31002_c0,comp60571_c0,comp66037_c0,comp1562827_c0,comp36014_c0,comp58847_c0,comp35993_c0,comp60962_c0,comp387820_c0,comp67674_c0,comp58065_c0,comp64616_c0,comp66686_c0,comp65655_c0,comp48583_c0,comp695661_c0,comp43501_c0,comp62297_c1
GO:0005575	Cellular Component	GO:0044422	organelle part	GO:0031090	organelle membrane	GO:0000139	Golgi membrane	101	comp516756_c0,comp700323_c0,comp67489_c0,comp68107_c0,comp65505_c1,comp65382_c2,comp59750_c1,comp212808_c0,comp74931_c0,comp606342_c0,comp668463_c0,comp1200273_c0,comp66522_c0,comp203336_c0,comp68823_c0,comp71170_c0,comp65382_c1,comp73603_c0,comp46965_c0,comp643266_c0,comp71544_c0,comp56095_c0,comp70137_c0,comp48623_c0,comp55234_c0,comp69560_c0,comp68746_c0,comp462284_c0,comp76491_c0,comp72511_c0…
GO:0005575	Cellular Component	GO:0044422	organelle part	GO:0031090	organelle membrane	GO:0012506	vesicle membrane	136	comp700323_c0,comp67489_c0,comp68417_c0,comp65382_c2,comp60754_c0,comp59750_c1,comp606342_c0,comp2164007_c0,comp70275_c0,comp63847_c0,comp535462_c0,comp49120_c0,comp203336_c0,comp68823_c0,comp826187_c0,comp65382_c1,comp68393_c0,comp46965_c0,comp76288_c0,comp71544_c0,comp48623_c0,comp50828_c0,comp68992_c0,comp681643_c0,comp72511_c0,comp36327_c0,comp49465_c0,comp74493_c0,comp73963_c0,comp62757_c0,c…
GO:0005575	Cellular Component	GO:0044422	organelle part	GO:0031090	organelle membrane	GO:0031965	nuclear membrane	16	comp70939_c0,comp60541_c0,comp28711_c0,comp783768_c0,comp60228_c0,comp64151_c0,comp75594_c0,comp72080_c0,comp55017_c0,comp828098_c0,comp422088_c0,comp75664_c0,comp42140_c0,comp51447_c0,comp71371_c0,comp69495_c0
GO:0005575	Cellular Component	GO:0044422	organelle part	GO:0031090	organelle membrane	GO:0019866	organelle inner membrane	458	comp73885_c1,comp72680_c0,comp67940_c0,comp59868_c0,comp817670_c0,comp68700_c1,comp67775_c0,comp55018_c0,comp359878_c0,comp336231_c0,comp75802_c2,comp73250_c0,comp67893_c0,comp25300_c0,comp72854_c0,comp1901246_c0,comp70944_c0,comp76409_c0,comp69187_c0,comp40351_c0,comp51385_c0,comp397186_c0,comp72210_c0,comp73844_c0,comp57737_c0,comp67267_c0,comp48822_c0,comp43545_c0,comp59030_c1,comp938030_c0,co…
GO:0005575	Cellular Component	GO:0044422	organelle part	GO:0031090	organelle membrane	GO:0031968	organelle outer membrane	130	comp52742_c0,comp526376_c0,comp1199826_c0,comp61364_c0,comp54063_c0,comp42100_c0,comp56026_c0,comp50584_c1,comp60601_c0,comp60087_c0,comp44111_c0,comp62739_c1,comp42604_c0,comp71171_c0,comp20407_c0,comp769527_c0,comp19392_c0,comp1523604_c0,comp1247818_c0,comp43755_c0,comp70322_c1,comp5034_c0,comp76114_c0,comp1609445_c0,comp72324_c0,comp465771_c0,comp71104_c0,comp515_c0,comp28608_c0,comp67692_c0,c…
GO:0005575	Cellular Component	GO:0044422	organelle part	GO:0031090	organelle membrane	GO:0005774	vacuolar membrane	58	comp76430_c0,comp45459_c0,comp44583_c0,comp56078_c0,comp68296_c0,comp56106_c0,comp799550_c0,comp72144_c0,comp1646421_c0,comp41276_c0,comp525295_c0,comp44719_c0,comp1591080_c0,comp163549_c0,comp72783_c0,comp63886_c0,comp58297_c0,comp58527_c0,comp1284745_c0,comp76532_c0,comp74262_c0,comp51767_c0,comp53510_c0,comp73339_c0,comp65964_c0,comp59327_c0,comp54727_c1,comp240786_c0,comp66283_c0,comp1153915_…
GO:0005575	Cellular Component	GO:0044422	organelle part	GO:0031090	organelle membrane	GO:0031312	extrinsic to organelle membrane	2	comp62518_c0,comp70929_c2
GO:0005575	Cellular Component	GO:0044422	organelle part	GO:0031090	organelle membrane	GO:0005789	endoplasmic reticulum membrane	204	comp48205_c0,comp68067_c0,comp71985_c0,comp68442_c1,comp30957_c0,comp68399_c0,comp38388_c0,comp37656_c0,comp69995_c0,comp75605_c0,comp67211_c1,comp44525_c0,comp1194620_c0,comp63787_c0,comp72599_c0,comp58625_c0,comp60006_c0,comp73474_c0,comp669114_c0,comp58873_c0,comp996845_c0,comp76214_c2,comp40466_c0,comp265929_c0,comp74370_c0,comp55259_c0,comp66451_c0,comp66165_c0,comp590839_c0,comp662360_c0,co…
GO:0005575	Cellular Component	GO:0044422	organelle part	GO:0031090	organelle membrane	GO:0031966	mitochondrial membrane	567	comp73885_c1,comp72680_c0,comp67940_c0,comp817670_c0,comp67775_c0,comp55018_c0,comp359878_c0,comp50584_c1,comp60601_c0,comp25300_c0,comp69187_c0,comp40351_c0,comp51385_c0,comp397186_c0,comp72210_c0,comp73844_c0,comp70322_c1,comp48822_c0,comp938030_c0,comp71104_c0,comp70583_c0,comp683921_c0,comp57824_c0,comp32069_c0,comp48705_c0,comp62266_c0,comp33450_c0,comp73121_c0,comp37528_c0,comp13792_c0,comp…
GO:0005575	Cellular Component	GO:0044422	organelle part	GO:0031090	organelle membrane	GO:0031300	intrinsic to organelle membrane	238	comp48205_c0,comp68107_c0,comp71985_c0,comp68442_c1,comp212808_c0,comp74644_c0,comp62297_c2,comp30957_c0,comp75594_c0,comp36014_c0,comp1562827_c0,comp1200273_c0,comp68399_c0,comp38388_c0,comp37656_c0,comp69995_c0,comp387820_c0,comp828098_c0,comp75605_c0,comp67211_c1,comp44525_c0,comp1017100_c0,comp1194620_c0,comp63787_c0,comp72599_c0,comp695661_c0,comp71170_c0,comp669114_c0,comp58873_c0,comp76214…
GO:0005575	Cellular Component	GO:0044422	organelle part	GO:0044446	intracellular organelle part	GO:0044429	mitochondrial part	700	comp73885_c1,comp72680_c0,comp67940_c0,comp817670_c0,comp67775_c0,comp55018_c0,comp359878_c0,comp7971_c0,comp68726_c0,comp50584_c1,comp60601_c0,comp32168_c0,comp25300_c0,comp69187_c0,comp40351_c0,comp53437_c0,comp51385_c0,comp397186_c0,comp71170_c0,comp72210_c0,comp73844_c0,comp1717548_c0,comp70322_c1,comp48822_c0,comp390392_c0,comp938030_c0,comp71104_c0,comp74898_c0,comp57637_c0,comp70583_c0,com…
GO:0005575	Cellular Component	GO:0044422	organelle part	GO:0044446	intracellular organelle part	GO:0044430	cytoskeletal part	355	comp63003_c0,comp45992_c0,comp41296_c0,comp1569820_c0,comp7605_c0,comp1278897_c0,comp49226_c0,comp76186_c0,comp74728_c0,comp606199_c0,comp44111_c0,comp196573_c0,comp60702_c1,comp53956_c1,comp69586_c0,comp673243_c0,comp1328044_c0,comp75841_c0,comp75774_c0,comp71170_c0,comp68159_c0,comp778054_c0,comp76206_c1,comp275184_c0,comp68348_c0,comp75745_c0,comp1146224_c0,comp68256_c0,comp18188_c0,comp76114_…
GO:0005575	Cellular Component	GO:0044422	organelle part	GO:0044446	intracellular organelle part	GO:0031967	organelle envelope	852	comp73885_c1,comp72680_c0,comp67940_c0,comp817670_c0,comp67775_c0,comp55018_c0,comp359878_c0,comp1234921_c0,comp40502_c0,comp68726_c0,comp50584_c1,comp60601_c0,comp32168_c0,comp69875_c0,comp25300_c0,comp64175_c0,comp69187_c0,comp40351_c0,comp51385_c0,comp695240_c0,comp397186_c0,comp71170_c0,comp72210_c0,comp73844_c0,comp1717548_c0,comp70322_c1,comp56095_c0,comp48822_c0,comp933542_c0,comp63769_c0,…
GO:0005575	Cellular Component	GO:0044422	organelle part	GO:0044446	intracellular organelle part	GO:0044433	cytoplasmic vesicle part	147	comp700323_c0,comp67489_c0,comp68417_c0,comp65382_c2,comp60754_c0,comp59750_c1,comp606342_c0,comp2164007_c0,comp70275_c0,comp63847_c0,comp581246_c0,comp535462_c0,comp75203_c0,comp49120_c0,comp39050_c0,comp203336_c0,comp68823_c0,comp50628_c0,comp826187_c0,comp65382_c1,comp68393_c0,comp46965_c0,comp76288_c0,comp71544_c0,comp48623_c0,comp50828_c0,comp68992_c0,comp681643_c0,comp72511_c0,comp36327_c0,…
GO:0005575	Cellular Component	GO:0044422	organelle part	GO:0044446	intracellular organelle part	GO:0044435	plastid part	179	comp676239_c0,comp1965770_c0,comp60678_c0,comp52455_c0,comp72234_c1,comp72010_c0,comp63905_c0,comp68810_c0,comp1234921_c0,comp73570_c0,comp70922_c0,comp74216_c1,comp58831_c2,comp67893_c0,comp65469_c0,comp61141_c0,comp42604_c0,comp2218803_c0,comp9319_c0,comp74901_c0,comp72101_c0,comp73910_c0,comp667728_c0,comp65049_c0,comp60441_c0,comp639657_c0,comp54675_c0,comp63630_c0,comp76585_c0,comp36070_c0,c…
GO:0005575	Cellular Component	GO:0044422	organelle part	GO:0044446	intracellular organelle part	GO:0044438	microbody part	27	comp62518_c0,comp928600_c0,comp1185177_c0,comp70929_c2,comp75540_c1,comp845994_c0,comp74644_c0,comp62297_c2,comp64101_c0,comp31002_c0,comp60571_c0,comp66037_c0,comp1562827_c0,comp36014_c0,comp58847_c0,comp35993_c0,comp60962_c0,comp387820_c0,comp67674_c0,comp58065_c0,comp64616_c0,comp66686_c0,comp65655_c0,comp48583_c0,comp695661_c0,comp43501_c0,comp62297_c1
GO:0005575	Cellular Component	GO:0044422	organelle part	GO:0044446	intracellular organelle part	GO:0044427	chromosomal part	457	comp73885_c1,comp55039_c0,comp1965770_c0,comp59988_c0,comp52455_c0,comp72234_c1,comp72010_c0,comp69762_c1,comp52632_c0,comp37799_c0,comp66446_c0,comp74216_c1,comp360601_c0,comp71807_c0,comp68453_c0,comp68175_c0,comp40138_c0,comp72101_c0,comp72635_c0,comp69744_c0,comp514608_c0,comp1158782_c0,comp58757_c0,comp67415_c0,comp60441_c0,comp54675_c0,comp828662_c0,comp70447_c0,comp76288_c0,comp74370_c0,co…
GO:0005575	Cellular Component	GO:0044422	organelle part	GO:0044446	intracellular organelle part	GO:0070013	intracellular organelle lumen	1844	comp67208_c0,comp39913_c0,comp53753_c0,comp45992_c0,comp421812_c0,comp333812_c0,comp70872_c0,comp68107_c0,comp70120_c0,comp66986_c0,comp31746_c0,comp60567_c0,comp280073_c0,comp8892_c0,comp71827_c0,comp74790_c0,comp61826_c0,comp63154_c0,comp50219_c0,comp606199_c0,comp101194_c0,comp36867_c0,comp68175_c0,comp39776_c0,comp299660_c0,comp64982_c0,comp216416_c0,comp75742_c1,comp65624_c0,comp626365_c0,co…
GO:0005575	Cellular Component	GO:0044422	organelle part	GO:0044446	intracellular organelle part	GO:0031970	organelle envelope lumen	50	comp789345_c0,comp73840_c0,comp1207163_c0,comp801500_c0,comp41795_c0,comp76284_c0,comp1214992_c0,comp73601_c0,comp603008_c0,comp52525_c0,comp50892_c0,comp865012_c0,comp435113_c0,comp64591_c0,comp965244_c0,comp74835_c0,comp824436_c0,comp16157_c0,comp32168_c0,comp78297_c0,comp57787_c1,comp73984_c0,comp52136_c0,comp1296_c1,comp62671_c1,comp800469_c0,comp599498_c0,comp1242525_c0,comp38948_c0,comp5152…
GO:0005575	Cellular Component	GO:0044422	organelle part	GO:0044446	intracellular organelle part	GO:0044432	endoplasmic reticulum part	325	comp1459_c0,comp68442_c1,comp62922_c0,comp49138_c0,comp68399_c0,comp37656_c0,comp69995_c0,comp75605_c0,comp53396_c0,comp79371_c0,comp63787_c0,comp58625_c0,comp52074_c0,comp669114_c0,comp1191669_c0,comp76214_c2,comp40466_c0,comp265929_c0,comp75192_c1,comp17711_c0,comp74370_c0,comp55259_c0,comp66165_c0,comp590839_c0,comp75225_c0,comp63229_c1,comp71378_c0,comp68789_c0,comp49816_c1,comp75491_c0,comp8…
GO:0005575	Cellular Component	GO:0044422	organelle part	GO:0044446	intracellular organelle part	GO:0044391	ribosomal subunit	47	comp59853_c0,comp67647_c0,comp747204_c0,comp74526_c3,comp30662_c0,comp71289_c0,comp62715_c0,comp43171_c0,comp47053_c0,comp65122_c0,comp1597929_c0,comp1186762_c0,comp36656_c1,comp57679_c0,comp62701_c0,comp62153_c0,comp73580_c0,comp300341_c0,comp61516_c0,comp194984_c0,comp269356_c0,comp946211_c0,comp74899_c0,comp19163_c0,comp1261166_c0,comp75853_c0,comp69084_c0,comp71328_c0,comp770200_c0,comp67791_…
GO:0005575	Cellular Component	GO:0044422	organelle part	GO:0044446	intracellular organelle part	GO:0044437	vacuolar part	58	comp76430_c0,comp45459_c0,comp44583_c0,comp56078_c0,comp68296_c0,comp56106_c0,comp799550_c0,comp72144_c0,comp1646421_c0,comp41276_c0,comp525295_c0,comp44719_c0,comp1591080_c0,comp163549_c0,comp72783_c0,comp63886_c0,comp58297_c0,comp58527_c0,comp1284745_c0,comp76532_c0,comp74262_c0,comp51767_c0,comp53510_c0,comp73339_c0,comp65964_c0,comp59327_c0,comp54727_c1,comp240786_c0,comp66283_c0,comp1153915_…
GO:0005575	Cellular Component	GO:0044422	organelle part	GO:0044446	intracellular organelle part	GO:0044431	Golgi apparatus part	153	comp700323_c0,comp67489_c0,comp68107_c0,comp65505_c1,comp65382_c2,comp59750_c1,comp212808_c0,comp606342_c0,comp70913_c0,comp71622_c0,comp75309_c0,comp58473_c0,comp1200273_c0,comp74031_c1,comp76226_c0,comp75744_c0,comp71294_c1,comp51335_c1,comp58431_c0,comp203336_c0,comp68823_c0,comp178549_c0,comp71170_c0,comp65382_c1,comp46965_c0,comp71544_c0,comp56095_c0,comp335363_c0,comp70137_c0,comp48623_c0,c…
GO:0005575	Cellular Component	GO:0044422	organelle part	GO:0044446	intracellular organelle part	GO:0031312	extrinsic to organelle membrane	2	comp62518_c0,comp70929_c2
GO:0005575	Cellular Component	GO:0044422	organelle part	GO:0044446	intracellular organelle part	GO:0031300	intrinsic to organelle membrane	238	comp48205_c0,comp68107_c0,comp71985_c0,comp68442_c1,comp212808_c0,comp74644_c0,comp62297_c2,comp30957_c0,comp75594_c0,comp36014_c0,comp1562827_c0,comp1200273_c0,comp68399_c0,comp38388_c0,comp37656_c0,comp69995_c0,comp387820_c0,comp828098_c0,comp75605_c0,comp67211_c1,comp44525_c0,comp1017100_c0,comp1194620_c0,comp63787_c0,comp72599_c0,comp695661_c0,comp71170_c0,comp669114_c0,comp58873_c0,comp76214…
GO:0005575	Cellular Component	GO:0044422	organelle part	GO:0044446	intracellular organelle part	GO:0031984	organelle subcompartment	5	comp66666_c1,comp469878_c0,comp810817_c0,comp43026_c0,comp65505_c1
GO:0005575	Cellular Component	GO:0044422	organelle part	GO:0044446	intracellular organelle part	GO:0044428	nuclear part	2250	comp37933_c0,comp66041_c0,comp45992_c0,comp333812_c0,comp68107_c0,comp52632_c0,comp31746_c0,comp60567_c0,comp40502_c0,comp61826_c0,comp69306_c0,comp529371_c0,comp36867_c0,comp68175_c0,comp60972_c0,comp39776_c0,comp64982_c0,comp65624_c0,comp626365_c0,comp67609_c1,comp67415_c0,comp62288_c0,comp56095_c0,comp59250_c0,comp73525_c0,comp73591_c0,comp67590_c1,comp10392_c0,comp71364_c0,comp57336_c0,comp93…
GO:0005575	Cellular Component	GO:0044422	organelle part	GO:0044460	flagellum part	GO:0044461	bacterial-type flagellum part	11	comp57150_c0,comp76223_c0,comp73543_c0,comp19912_c0,comp57808_c0,comp55771_c0,comp49520_c0,comp860028_c0,comp3275_c0,comp70375_c0,comp26639_c0
GO:0005575	Cellular Component	GO:0044422	organelle part	GO:0043233	organelle lumen	GO:0070013	intracellular organelle lumen	1844	comp67208_c0,comp39913_c0,comp53753_c0,comp45992_c0,comp421812_c0,comp333812_c0,comp70872_c0,comp68107_c0,comp70120_c0,comp66986_c0,comp31746_c0,comp60567_c0,comp280073_c0,comp8892_c0,comp71827_c0,comp74790_c0,comp61826_c0,comp63154_c0,comp50219_c0,comp606199_c0,comp101194_c0,comp36867_c0,comp68175_c0,comp39776_c0,comp299660_c0,comp64982_c0,comp216416_c0,comp75742_c1,comp65624_c0,comp626365_c0,co…
GO:0005575	Cellular Component	GO:0045202	synapse	GO:0044456	synapse part	GO:0097060	synaptic membrane	5	comp452532_c0,comp55341_c0,comp76219_c0,comp72401_c0,comp430060_c0
GO:0005575	Cellular Component	GO:0031012	extracellular matrix	GO:0044420	extracellular matrix part	GO:0043256	laminin complex	14	comp8889_c0,comp73271_c0,comp73074_c0,comp55458_c0,comp67261_c0,comp1157369_c0,comp63366_c0,comp58738_c0,comp73683_c0,comp68119_c0,comp75893_c0,comp394258_c0,comp1195501_c0,comp183695_c0
GO:0005575	Cellular Component	GO:0031012	extracellular matrix	GO:0044420	extracellular matrix part	GO:0005604	basement membrane	18	comp8889_c0,comp539037_c0,comp55458_c0,comp58738_c0,comp75893_c0,comp394258_c0,comp1195501_c0,comp62652_c0,comp73074_c0,comp73271_c0,comp310_c0,comp67261_c0,comp1157369_c0,comp63366_c0,comp68119_c0,comp73683_c0,comp183695_c0,comp67855_c0
GO:0005575	Cellular Component	GO:0031012	extracellular matrix	GO:0044420	extracellular matrix part	GO:0005605	basal lamina	14	comp8889_c0,comp73271_c0,comp73074_c0,comp55458_c0,comp67261_c0,comp1157369_c0,comp63366_c0,comp58738_c0,comp73683_c0,comp68119_c0,comp75893_c0,comp394258_c0,comp1195501_c0,comp183695_c0
GO:0005575	Cellular Component	GO:0031012	extracellular matrix	GO:0044420	extracellular matrix part	GO:0043205	fibril	3	comp68744_c0,comp31212_c0,comp1159275_c0
GO:0005575	Cellular Component	GO:0031012	extracellular matrix	GO:0005578	proteinaceous extracellular matrix	GO:0043205	fibril	3	comp68744_c0,comp31212_c0,comp1159275_c0
GO:0005575	Cellular Component	GO:0031012	extracellular matrix	GO:0005578	proteinaceous extracellular matrix	GO:0005604	basement membrane	18	comp8889_c0,comp539037_c0,comp55458_c0,comp58738_c0,comp75893_c0,comp394258_c0,comp1195501_c0,comp62652_c0,comp73074_c0,comp73271_c0,comp310_c0,comp67261_c0,comp1157369_c0,comp63366_c0,comp68119_c0,comp73683_c0,comp183695_c0,comp67855_c0
GO:0005575	Cellular Component	GO:0031974	membrane-enclosed lumen	GO:0031970	organelle envelope lumen	GO:0005758	mitochondrial intermembrane space	33	comp789345_c0,comp73840_c0,comp6452_c0,comp1717548_c0,comp41795_c0,comp76284_c0,comp64368_c2,comp52525_c0,comp50892_c0,comp865012_c0,comp53022_c0,comp50804_c0,comp64591_c0,comp58120_c0,comp965244_c0,comp824436_c0,comp62092_c0,comp16157_c0,comp32168_c0,comp78297_c0,comp36052_c0,comp57787_c1,comp1296_c1,comp64328_c0,comp62671_c1,comp1173550_c0,comp800469_c0,comp599498_c0,comp38948_c0,comp1242525_c0…
GO:0005575	Cellular Component	GO:0031974	membrane-enclosed lumen	GO:0043233	organelle lumen	GO:0070013	intracellular organelle lumen	1844	comp67208_c0,comp39913_c0,comp53753_c0,comp45992_c0,comp421812_c0,comp333812_c0,comp70872_c0,comp68107_c0,comp70120_c0,comp66986_c0,comp31746_c0,comp60567_c0,comp280073_c0,comp8892_c0,comp71827_c0,comp74790_c0,comp61826_c0,comp63154_c0,comp50219_c0,comp606199_c0,comp101194_c0,comp36867_c0,comp68175_c0,comp39776_c0,comp299660_c0,comp64982_c0,comp216416_c0,comp75742_c1,comp65624_c0,comp626365_c0,co…
GO:0005575	Cellular Component	GO:0043226	organelle	GO:0043229	intracellular organelle	GO:0043231	intracellular membrane-bounded organelle	5380	comp37933_c0,comp52632_c0,comp31746_c0,comp67585_c0,comp61826_c0,comp36014_c0,comp529371_c0,comp36867_c0,comp67523_c0,comp60972_c0,comp39776_c0,comp65624_c0,comp626365_c0,comp514608_c0,comp67415_c0,comp62288_c0,comp65829_c0,comp58887_c0,comp44686_c0,comp59250_c0,comp73525_c0,comp73591_c0,comp67590_c1,comp50383_c0,comp324398_c0,comp71364_c0,comp57336_c0,comp511411_c0,comp70583_c0,comp65044_c0,comp…
_c0,comp69855_c0,comp48251_c0,comp56146_c0,comp36640_c0,comp65089_c0,comp28958_c0,comp55409_c0,comp75067_c0,comp462284_c0,comp820636_c0,comp956139_c0,comp66868_c0,comp54508_c0,comp73388_c0,comp72668_c1,comp76337_c0,comp48904_c0,comp65567_c0,comp75086_c0,comp57001_c0,comp1570292_c0,comp68041_c0,comp66670_c0,comp64783_c0,comp774968_c0,comp582285_c0,comp581400_c0,comp54400_c0,comp670694_c0,comp47379…
omp71894_c0,comp1189495_c0,comp41154_c0,comp64728_c0,comp945019_c0,comp74815_c1,comp74137_c0,comp74739_c1,comp66941_c0,comp363183_c0,comp75814_c0,comp532995_c0,comp66598_c0,comp74428_c0,comp47969_c0,comp8656_c0,comp72062_c1,comp55166_c0,comp1059396_c0,comp54398_c0,comp67577_c0,comp47931_c0,comp65825_c3,comp61134_c0,comp791073_c0,comp787827_c0,comp66686_c0,comp53578_c0,comp66342_c0,comp37406_c0,co…
GO:0005575	Cellular Component	GO:0043226	organelle	GO:0043229	intracellular organelle	GO:0031410	cytoplasmic vesicle	163	comp700323_c0,comp67489_c0,comp68417_c0,comp65382_c2,comp60754_c0,comp59750_c1,comp606342_c0,comp2164007_c0,comp70275_c0,comp63847_c0,comp581246_c0,comp535462_c0,comp1152689_c0,comp75203_c0,comp49120_c0,comp39050_c0,comp203336_c0,comp68823_c0,comp50628_c0,comp826187_c0,comp65382_c1,comp68393_c0,comp46965_c0,comp76288_c0,comp71544_c0,comp48623_c0,comp50828_c0,comp68992_c0,comp681643_c0,comp72511_c…
GO:0005575	Cellular Component	GO:0043226	organelle	GO:0043229	intracellular organelle	GO:0043232	intracellular non-membrane-bounded organelle	3125	comp59988_c0,comp45992_c0,comp1278897_c0,comp52632_c0,comp36478_c0,comp31746_c0,comp628977_c0,comp76186_c0,comp53965_c0,comp47008_c0,comp39208_c0,comp538397_c0,comp40653_c0,comp68175_c0,comp64982_c0,comp980364_c0,comp626365_c0,comp514608_c0,comp67415_c0,comp65423_c0,comp68450_c0,comp947708_c0,comp1508_c0,comp72651_c0,comp47831_c0,comp1511372_c0,comp73591_c0,comp67122_c0,comp63552_c0,comp50857_c1,…
18983_c0,comp70660_c0,comp76798_c0,comp1174090_c0,comp951445_c0,comp408_c0,comp222763_c0,comp756213_c0,comp39059_c0,comp62210_c1,comp770200_c0,comp69442_c0,comp67791_c0,comp67986_c0,comp44771_c0,comp88205_c0,comp69957_c0,comp10131_c0,comp61590_c0,comp31408_c0,comp65994_c1,comp68829_c0,comp62923_c0,comp22345_c0,comp57828_c0,comp8375_c0,comp48857_c0,comp66116_c0,comp610477_c0,comp58345_c0,comp66256…
GO:0005575	Cellular Component	GO:0043226	organelle	GO:0043229	intracellular organelle	GO:0044446	intracellular organelle part	4081	comp37933_c0,comp66041_c0,comp59988_c0,comp45992_c0,comp333812_c0,comp68107_c0,comp1278897_c0,comp52632_c0,comp31746_c0,comp60567_c0,comp40502_c0,comp76186_c0,comp61826_c0,comp36014_c0,comp69306_c0,comp529371_c0,comp36867_c0,comp68175_c0,comp60972_c0,comp69995_c0,comp39776_c0,comp64982_c0,comp65624_c0,comp626365_c0,comp514608_c0,comp67609_c1,comp67415_c0,comp62288_c0,comp695661_c0,comp1717548_c0,…
comp62543_c0,comp1511473_c0,comp60444_c0,comp50557_c0,comp594712_c0,comp75797_c0,comp973168_c0,comp75309_c1,comp33808_c0,comp47109_c0,comp63315_c0,comp61895_c0,comp54321_c0,comp62344_c0,comp74647_c0,comp709662_c0,comp63400_c0,comp595868_c0,comp59777_c0,comp58517_c0,comp59068_c0,comp816071_c0,comp1122284_c0,comp72289_c0,comp75653_c0,comp74791_c0,comp63777_c0,comp27377_c0,comp62828_c0,comp35943_c0,…
GO:0005575	Cellular Component	GO:0043226	organelle	GO:0043229	intracellular organelle	GO:0019861	flagellum	69	comp69533_c2,comp71789_c0,comp306409_c0,comp336231_c0,comp75035_c0,comp578829_c0,comp27299_c0,comp66571_c0,comp75285_c0,comp1211932_c0,comp63509_c0,comp57154_c0,comp75931_c0,comp66312_c0,comp76223_c0,comp63777_c0,comp29688_c0,comp314417_c0,comp70505_c0,comp76114_c0,comp65089_c0,comp58697_c0,comp55506_c0,comp64613_c0,comp57150_c0,comp75100_c0,comp48647_c1,comp996692_c0,comp804515_c0,comp55771_c0,c…
GO:0005575	Cellular Component	GO:0043226	organelle	GO:0043227	membrane-bounded organelle	GO:0043231	intracellular membrane-bounded organelle	5380	comp37933_c0,comp52632_c0,comp31746_c0,comp67585_c0,comp61826_c0,comp36014_c0,comp529371_c0,comp36867_c0,comp67523_c0,comp60972_c0,comp39776_c0,comp65624_c0,comp626365_c0,comp514608_c0,comp67415_c0,comp62288_c0,comp65829_c0,comp58887_c0,comp44686_c0,comp59250_c0,comp73525_c0,comp73591_c0,comp67590_c1,comp50383_c0,comp324398_c0,comp71364_c0,comp57336_c0,comp511411_c0,comp70583_c0,comp65044_c0,comp…
_c0,comp69855_c0,comp48251_c0,comp56146_c0,comp36640_c0,comp65089_c0,comp28958_c0,comp55409_c0,comp75067_c0,comp462284_c0,comp820636_c0,comp956139_c0,comp66868_c0,comp54508_c0,comp73388_c0,comp72668_c1,comp76337_c0,comp48904_c0,comp65567_c0,comp75086_c0,comp57001_c0,comp1570292_c0,comp68041_c0,comp66670_c0,comp64783_c0,comp774968_c0,comp582285_c0,comp581400_c0,comp54400_c0,comp670694_c0,comp47379…
omp71894_c0,comp1189495_c0,comp41154_c0,comp64728_c0,comp945019_c0,comp74815_c1,comp74137_c0,comp74739_c1,comp66941_c0,comp363183_c0,comp75814_c0,comp532995_c0,comp66598_c0,comp74428_c0,comp47969_c0,comp8656_c0,comp72062_c1,comp55166_c0,comp1059396_c0,comp54398_c0,comp67577_c0,comp47931_c0,comp65825_c3,comp61134_c0,comp791073_c0,comp787827_c0,comp66686_c0,comp53578_c0,comp66342_c0,comp37406_c0,co…
GO:0005575	Cellular Component	GO:0043226	organelle	GO:0043227	membrane-bounded organelle	GO:0031090	organelle membrane	1142	comp68107_c0,comp1459_c0,comp36014_c0,comp68399_c0,comp69995_c0,comp76532_c0,comp52074_c0,comp695661_c0,comp71170_c0,comp72210_c0,comp56095_c0,comp64101_c0,comp31002_c0,comp70583_c0,comp65044_c0,comp57824_c0,comp73121_c0,comp13792_c0,comp71009_c0,comp67771_c0,comp52740_c0,comp783768_c0,comp55511_c0,comp408163_c0,comp26480_c0,comp63819_c0,comp486174_c0,comp42822_c0,comp1914_c0,comp48583_c0,comp374…
GO:0005575	Cellular Component	GO:0043226	organelle	GO:0043227	membrane-bounded organelle	GO:0031967	organelle envelope	852	comp73885_c1,comp72680_c0,comp67940_c0,comp817670_c0,comp67775_c0,comp55018_c0,comp359878_c0,comp1234921_c0,comp40502_c0,comp68726_c0,comp50584_c1,comp60601_c0,comp32168_c0,comp69875_c0,comp25300_c0,comp64175_c0,comp69187_c0,comp40351_c0,comp51385_c0,comp695240_c0,comp397186_c0,comp71170_c0,comp72210_c0,comp73844_c0,comp1717548_c0,comp70322_c1,comp56095_c0,comp48822_c0,comp933542_c0,comp63769_c0,…
GO:0005575	Cellular Component	GO:0043226	organelle	GO:0043227	membrane-bounded organelle	GO:0031984	organelle subcompartment	5	comp66666_c1,comp469878_c0,comp810817_c0,comp43026_c0,comp65505_c1
GO:0005575	Cellular Component	GO:0043226	organelle	GO:0044422	organelle part	GO:0031090	organelle membrane	1142	comp68107_c0,comp1459_c0,comp36014_c0,comp68399_c0,comp69995_c0,comp76532_c0,comp52074_c0,comp695661_c0,comp71170_c0,comp72210_c0,comp56095_c0,comp64101_c0,comp31002_c0,comp70583_c0,comp65044_c0,comp57824_c0,comp73121_c0,comp13792_c0,comp71009_c0,comp67771_c0,comp52740_c0,comp783768_c0,comp55511_c0,comp408163_c0,comp26480_c0,comp63819_c0,comp486174_c0,comp42822_c0,comp1914_c0,comp48583_c0,comp374…
GO:0005575	Cellular Component	GO:0043226	organelle	GO:0044422	organelle part	GO:0044446	intracellular organelle part	4081	comp37933_c0,comp66041_c0,comp59988_c0,comp45992_c0,comp333812_c0,comp68107_c0,comp1278897_c0,comp52632_c0,comp31746_c0,comp60567_c0,comp40502_c0,comp76186_c0,comp61826_c0,comp36014_c0,comp69306_c0,comp529371_c0,comp36867_c0,comp68175_c0,comp60972_c0,comp69995_c0,comp39776_c0,comp64982_c0,comp65624_c0,comp626365_c0,comp514608_c0,comp67609_c1,comp67415_c0,comp62288_c0,comp695661_c0,comp1717548_c0,…
comp62543_c0,comp1511473_c0,comp60444_c0,comp50557_c0,comp594712_c0,comp75797_c0,comp973168_c0,comp75309_c1,comp33808_c0,comp47109_c0,comp63315_c0,comp61895_c0,comp54321_c0,comp62344_c0,comp74647_c0,comp709662_c0,comp63400_c0,comp595868_c0,comp59777_c0,comp58517_c0,comp59068_c0,comp816071_c0,comp1122284_c0,comp72289_c0,comp75653_c0,comp74791_c0,comp63777_c0,comp27377_c0,comp62828_c0,comp35943_c0,…
GO:0005575	Cellular Component	GO:0043226	organelle	GO:0044422	organelle part	GO:0044460	flagellum part	11	comp57150_c0,comp76223_c0,comp73543_c0,comp19912_c0,comp57808_c0,comp55771_c0,comp49520_c0,comp860028_c0,comp3275_c0,comp70375_c0,comp26639_c0
GO:0005575	Cellular Component	GO:0043226	organelle	GO:0044422	organelle part	GO:0000313	organellar ribosome	7	comp66279_c0,comp390392_c0,comp338353_c0,comp64710_c2,comp69264_c0,comp75019_c1,comp59855_c0
GO:0005575	Cellular Component	GO:0043226	organelle	GO:0044422	organelle part	GO:0043233	organelle lumen	1844	comp67208_c0,comp39913_c0,comp53753_c0,comp45992_c0,comp421812_c0,comp333812_c0,comp70872_c0,comp68107_c0,comp70120_c0,comp66986_c0,comp31746_c0,comp60567_c0,comp280073_c0,comp8892_c0,comp71827_c0,comp74790_c0,comp61826_c0,comp63154_c0,comp50219_c0,comp606199_c0,comp101194_c0,comp36867_c0,comp68175_c0,comp39776_c0,comp299660_c0,comp64982_c0,comp216416_c0,comp75742_c1,comp65624_c0,comp626365_c0,co…
GO:0005575	Cellular Component	GO:0043226	organelle	GO:0031982	vesicle	GO:0031410	cytoplasmic vesicle	163	comp700323_c0,comp67489_c0,comp68417_c0,comp65382_c2,comp60754_c0,comp59750_c1,comp606342_c0,comp2164007_c0,comp70275_c0,comp63847_c0,comp581246_c0,comp535462_c0,comp1152689_c0,comp75203_c0,comp49120_c0,comp39050_c0,comp203336_c0,comp68823_c0,comp50628_c0,comp826187_c0,comp65382_c1,comp68393_c0,comp46965_c0,comp76288_c0,comp71544_c0,comp48623_c0,comp50828_c0,comp68992_c0,comp681643_c0,comp72511_c…
GO:0005575	Cellular Component	GO:0043226	organelle	GO:0031982	vesicle	GO:0031988	membrane-bounded vesicle	153	comp700323_c0,comp67489_c0,comp68417_c0,comp65382_c2,comp60754_c0,comp59750_c1,comp606342_c0,comp2164007_c0,comp70275_c0,comp63847_c0,comp535462_c0,comp1152689_c0,comp49120_c0,comp203336_c0,comp67323_c0,comp68823_c0,comp826187_c0,comp65382_c1,comp68393_c0,comp46965_c0,comp76288_c0,comp72815_c0,comp71544_c0,comp48623_c0,comp50828_c0,comp68992_c0,comp681643_c0,comp72511_c0,comp36327_c0,comp49465_c0…
GO:0005575	Cellular Component	GO:0043226	organelle	GO:0043228	non-membrane-bounded organelle	GO:0043232	intracellular non-membrane-bounded organelle	3125	comp59988_c0,comp45992_c0,comp1278897_c0,comp52632_c0,comp36478_c0,comp31746_c0,comp628977_c0,comp76186_c0,comp53965_c0,comp47008_c0,comp39208_c0,comp538397_c0,comp40653_c0,comp68175_c0,comp64982_c0,comp980364_c0,comp626365_c0,comp514608_c0,comp67415_c0,comp65423_c0,comp68450_c0,comp947708_c0,comp1508_c0,comp72651_c0,comp47831_c0,comp1511372_c0,comp73591_c0,comp67122_c0,comp63552_c0,comp50857_c1,…
18983_c0,comp70660_c0,comp76798_c0,comp1174090_c0,comp951445_c0,comp408_c0,comp222763_c0,comp756213_c0,comp39059_c0,comp62210_c1,comp770200_c0,comp69442_c0,comp67791_c0,comp67986_c0,comp44771_c0,comp88205_c0,comp69957_c0,comp10131_c0,comp61590_c0,comp31408_c0,comp65994_c1,comp68829_c0,comp62923_c0,comp22345_c0,comp57828_c0,comp8375_c0,comp48857_c0,comp66116_c0,comp610477_c0,comp58345_c0,comp66256…
GO:0005575	Cellular Component	GO:0044464	cell part	GO:0042175	nuclear outer membrane-endoplasmic reticulum membrane network	GO:0005789	endoplasmic reticulum membrane	204	comp48205_c0,comp68067_c0,comp71985_c0,comp68442_c1,comp30957_c0,comp68399_c0,comp38388_c0,comp37656_c0,comp69995_c0,comp75605_c0,comp67211_c1,comp44525_c0,comp1194620_c0,comp63787_c0,comp72599_c0,comp58625_c0,comp60006_c0,comp73474_c0,comp669114_c0,comp58873_c0,comp996845_c0,comp76214_c2,comp40466_c0,comp265929_c0,comp74370_c0,comp55259_c0,comp66451_c0,comp66165_c0,comp590839_c0,comp662360_c0,co…
GO:0005575	Cellular Component	GO:0044464	cell part	GO:0030312	external encapsulating structure	GO:0005618	cell wall	78	comp66120_c0,comp73090_c1,comp66433_c0,comp37011_c0,comp36800_c0,comp56410_c0,comp462558_c0,comp235112_c0,comp603072_c0,comp18299_c0,comp59762_c1,comp41140_c0,comp45407_c0,comp51136_c0,comp854929_c0,comp75168_c0,comp53535_c0,comp483832_c0,comp72210_c0,comp68636_c2,comp72997_c0,comp66386_c0,comp65873_c0,comp71588_c0,comp235848_c0,comp813478_c0,comp675306_c0,comp713418_c0,comp52338_c0,comp55771_c0,…
GO:0005575	Cellular Component	GO:0044464	cell part	GO:0030312	external encapsulating structure	GO:0044462	external encapsulating structure part	98	comp66120_c0,comp73090_c1,comp37011_c0,comp35508_c0,comp36347_c0,comp22084_c0,comp45424_c0,comp36800_c0,comp75149_c0,comp74671_c1,comp56410_c0,comp45005_c0,comp462558_c0,comp73334_c0,comp58071_c0,comp2218803_c0,comp76131_c0,comp603072_c0,comp701244_c0,comp68474_c1,comp59762_c1,comp45407_c0,comp41140_c0,comp76624_c0,comp51136_c0,comp48080_c0,comp76129_c0,comp72210_c0,comp71562_c0,comp68636_c2,comp…
GO:0005575	Cellular Component	GO:0044464	cell part	GO:0071944	cell periphery	GO:0005938	cell cortex	105	comp41052_c1,comp45992_c0,comp74997_c0,comp64511_c0,comp71350_c0,comp65824_c1,comp57477_c2,comp76161_c1,comp69746_c0,comp40165_c0,comp6888_c0,comp606199_c0,comp28325_c0,comp61631_c0,comp967857_c0,comp1157369_c0,comp635_c0,comp800591_c0,comp62076_c0,comp1028619_c0,comp75774_c0,comp71170_c0,comp68159_c0,comp539982_c0,comp54635_c0,comp578783_c0,comp48663_c0,comp779190_c0,comp74584_c0,comp73192_c0,co…
GO:0005575	Cellular Component	GO:0044464	cell part	GO:0071944	cell periphery	GO:0030312	external encapsulating structure	318	comp51153_c0,comp35508_c0,comp55378_c0,comp63577_c0,comp1217976_c0,comp45424_c0,comp63284_c1,comp38147_c0,comp61141_c0,comp489514_c0,comp42669_c0,comp68474_c1,comp62913_c0,comp41140_c0,comp39145_c0,comp48080_c0,comp2330_c0,comp58294_c0,comp50236_c0,comp76129_c0,comp41166_c0,comp70822_c0,comp72210_c0,comp674240_c0,comp420624_c0,comp1171303_c0,comp555601_c0,comp74370_c0,comp68636_c2,comp72997_c0,co…
GO:0005575	Cellular Component	GO:0044464	cell part	GO:0071944	cell periphery	GO:0005886	plasma membrane	217	comp61013_c0,comp45992_c0,comp48488_c0,comp16850_c0,comp777076_c0,comp76100_c1,comp70659_c3,comp76313_c0,comp128405_c0,comp606342_c0,comp74427_c0,comp67080_c1,comp244133_c0,comp58670_c0,comp603072_c0,comp1164153_c0,comp203336_c0,comp68823_c0,comp16765_c0,comp76808_c0,comp75561_c1,comp46965_c0,comp68196_c0,comp72042_c0,comp337938_c0,comp1589777_c0,comp69821_c0,comp56911_c0,comp12035_c0,comp801258_…
GO:0005575	Cellular Component	GO:0044464	cell part	GO:0044424	intracellular part	GO:0031501	mannosyltransferase complex	3	comp469878_c0,comp810817_c0,comp43026_c0
GO:0005575	Cellular Component	GO:0044464	cell part	GO:0044424	intracellular part	GO:0070419	nonhomologous end joining complex	2	comp58180_c0,comp67429_c0
GO:0005575	Cellular Component	GO:0044464	cell part	GO:0044424	intracellular part	GO:0005737	cytoplasm	4215	comp31746_c0,comp47008_c0,comp39208_c0,comp36014_c0,comp538397_c0,comp980364_c0,comp947708_c0,comp1508_c0,comp73591_c0,comp50383_c0,comp324398_c0,comp63552_c0,comp65229_c0,comp70583_c0,comp594073_c0,comp65044_c0,comp47307_c1,comp646537_c0,comp56496_c0,comp75658_c0,comp68517_c0,comp66920_c0,comp73121_c0,comp41598_c0,comp1167379_c0,comp67771_c0,comp861322_c0,comp52740_c0,comp435_c0,comp26480_c0,com…
omp21060_c0,comp531033_c0,comp73344_c0,comp47508_c0,comp518281_c0,comp62422_c0,comp640233_c0,comp9469_c0,comp940793_c0,comp68842_c0,comp76682_c0,comp176636_c0,comp47117_c0,comp355_c0,comp72232_c0,comp74534_c0,comp36281_c1,comp261510_c0,comp68739_c0,comp58527_c0,comp575723_c0,comp787053_c0,comp72766_c0,comp66299_c0,comp75668_c0,comp60034_c0,comp665778_c0,comp70874_c1,comp39962_c0,comp64034_c1,comp…
GO:0005575	Cellular Component	GO:0044464	cell part	GO:0044424	intracellular part	GO:0048476	Holliday junction resolvase complex	122	comp75935_c0,comp72607_c0,comp676239_c0,comp1965770_c0,comp59988_c0,comp52455_c0,comp708938_c0,comp72234_c1,comp72010_c0,comp64809_c3,comp75303_c0,comp57423_c0,comp54880_c0,comp63905_c0,comp51883_c0,comp68810_c0,comp74530_c0,comp73570_c0,comp70922_c0,comp74216_c1,comp58831_c2,comp65469_c0,comp9319_c0,comp72101_c0,comp67954_c0,comp73910_c0,comp65049_c0,comp57185_c0,comp74332_c0,comp60441_c0,comp69…
GO:0005575	Cellular Component	GO:0044464	cell part	GO:0044424	intracellular part	GO:0046821	extrachromosomal DNA	15	comp62283_c1,comp52082_c0,comp53206_c1,comp76023_c1,comp72815_c0,comp74631_c0,comp70688_c0,comp59244_c0,comp74720_c0,comp6731_c0,comp57229_c0,comp71032_c0,comp61186_c0,comp62532_c0,comp14411_c0
GO:0005575	Cellular Component	GO:0044464	cell part	GO:0044424	intracellular part	GO:0000502	proteasome complex	62	comp66935_c0,comp52407_c0,comp32793_c0,comp62207_c0,comp56248_c1,comp925466_c0,comp65062_c0,comp53140_c0,comp706635_c0,comp60342_c0,comp1042400_c0,comp1239791_c0,comp44696_c0,comp782503_c0,comp775204_c0,comp660375_c0,comp618291_c0,comp42800_c0,comp59734_c0,comp1310247_c0,comp67189_c0,comp52145_c0,comp1247258_c0,comp65553_c0,comp36326_c0,comp68797_c0,comp66387_c0,comp65631_c0,comp1396227_c0,comp52…
GO:0005575	Cellular Component	GO:0044464	cell part	GO:0044424	intracellular part	GO:0044460	flagellum part	11	comp57150_c0,comp76223_c0,comp73543_c0,comp19912_c0,comp57808_c0,comp55771_c0,comp49520_c0,comp860028_c0,comp3275_c0,comp70375_c0,comp26639_c0
GO:0005575	Cellular Component	GO:0044464	cell part	GO:0044424	intracellular part	GO:0034708	methyltransferase complex	10	comp44189_c0,comp66457_c0,comp785036_c0,comp942428_c0,comp74108_c0,comp64771_c0,comp797948_c0,comp65331_c0,comp70845_c0,comp60920_c0
GO:0005575	Cellular Component	GO:0044464	cell part	GO:0044424	intracellular part	GO:0030529	ribonucleoprotein complex	1964	comp53753_c0,comp983180_c0,comp75157_c0,comp36478_c0,comp31746_c0,comp654359_c0,comp397665_c0,comp628977_c0,comp76186_c0,comp53965_c0,comp47008_c0,comp39208_c0,comp538397_c0,comp40653_c0,comp64114_c0,comp980364_c0,comp48572_c0,comp67609_c1,comp647547_c0,comp65423_c0,comp947708_c0,comp1508_c0,comp72651_c0,comp71170_c0,comp64575_c0,comp47831_c0,comp72210_c0,comp1511372_c0,comp38318_c0,comp18877_c0,…
GO:0005575	Cellular Component	GO:0044464	cell part	GO:0044424	intracellular part	GO:0031234	extrinsic to internal side of plasma membrane	10	comp58670_c0,comp54635_c0,comp72042_c0,comp60417_c1,comp18907_c1,comp61994_c0,comp1021141_c0,comp68206_c0,comp75179_c0,comp69821_c0
GO:0005575	Cellular Component	GO:0044464	cell part	GO:0044424	intracellular part	GO:0045261	proton-transporting ATP synthase complex, catalytic core F(1)	32	comp76430_c0,comp43293_c0,comp817670_c0,comp46763_c0,comp66390_c0,comp51077_c0,comp335596_c0,comp388388_c0,comp18748_c0,comp50656_c0,comp70944_c0,comp37064_c0,comp1914_c0,comp66247_c0,comp447898_c0,comp70737_c0,comp75214_c0,comp429585_c0,comp1164766_c0,comp1320800_c0,comp74899_c0,comp70038_c0,comp4958_c0,comp73750_c0,comp929616_c0,comp682676_c0,comp439423_c0,comp73116_c1,comp47870_c0,comp36136_c0…
GO:0005575	Cellular Component	GO:0044464	cell part	GO:0044424	intracellular part	GO:0019866	organelle inner membrane	458	comp73885_c1,comp72680_c0,comp67940_c0,comp59868_c0,comp817670_c0,comp68700_c1,comp67775_c0,comp55018_c0,comp359878_c0,comp336231_c0,comp75802_c2,comp73250_c0,comp67893_c0,comp25300_c0,comp72854_c0,comp1901246_c0,comp70944_c0,comp76409_c0,comp69187_c0,comp40351_c0,comp51385_c0,comp397186_c0,comp72210_c0,comp73844_c0,comp57737_c0,comp67267_c0,comp48822_c0,comp43545_c0,comp59030_c1,comp938030_c0,co…
GO:0005575	Cellular Component	GO:0044464	cell part	GO:0044424	intracellular part	GO:0031968	organelle outer membrane	130	comp52742_c0,comp526376_c0,comp1199826_c0,comp61364_c0,comp54063_c0,comp42100_c0,comp56026_c0,comp50584_c1,comp60601_c0,comp60087_c0,comp44111_c0,comp62739_c1,comp42604_c0,comp71171_c0,comp20407_c0,comp769527_c0,comp19392_c0,comp1523604_c0,comp1247818_c0,comp43755_c0,comp70322_c1,comp5034_c0,comp76114_c0,comp1609445_c0,comp72324_c0,comp465771_c0,comp71104_c0,comp515_c0,comp28608_c0,comp67692_c0,c…
GO:0005575	Cellular Component	GO:0044464	cell part	GO:0044424	intracellular part	GO:0044446	intracellular organelle part	4081	comp37933_c0,comp66041_c0,comp59988_c0,comp45992_c0,comp333812_c0,comp68107_c0,comp1278897_c0,comp52632_c0,comp31746_c0,comp60567_c0,comp40502_c0,comp76186_c0,comp61826_c0,comp36014_c0,comp69306_c0,comp529371_c0,comp36867_c0,comp68175_c0,comp60972_c0,comp69995_c0,comp39776_c0,comp64982_c0,comp65624_c0,comp626365_c0,comp514608_c0,comp67609_c1,comp67415_c0,comp62288_c0,comp695661_c0,comp1717548_c0,…
comp62543_c0,comp1511473_c0,comp60444_c0,comp50557_c0,comp594712_c0,comp75797_c0,comp973168_c0,comp75309_c1,comp33808_c0,comp47109_c0,comp63315_c0,comp61895_c0,comp54321_c0,comp62344_c0,comp74647_c0,comp709662_c0,comp63400_c0,comp595868_c0,comp59777_c0,comp58517_c0,comp59068_c0,comp816071_c0,comp1122284_c0,comp72289_c0,comp75653_c0,comp74791_c0,comp63777_c0,comp27377_c0,comp62828_c0,comp35943_c0,…
GO:0005575	Cellular Component	GO:0044464	cell part	GO:0044424	intracellular part	GO:0000307	cyclin-dependent protein kinase holoenzyme complex	2	comp55409_c0,comp46632_c0
GO:0005575	Cellular Component	GO:0044464	cell part	GO:0044424	intracellular part	GO:0045277	respiratory chain complex IV	7	comp73885_c1,comp64851_c0,comp54508_c0,comp42376_c0,comp58517_c0,comp49811_c0,comp1609187_c0
GO:0005575	Cellular Component	GO:0044464	cell part	GO:0044424	intracellular part	GO:0009579	thylakoid	360	comp773528_c0,comp38251_c0,comp593642_c0,comp672537_c0,comp72386_c0,comp68100_c1,comp75775_c0,comp69267_c0,comp805869_c0,comp66597_c0,comp520910_c0,comp40160_c0,comp361573_c0,comp865870_c0,comp69943_c0,comp39042_c0,comp588558_c0,comp72823_c1,comp58746_c0,comp38098_c0,comp531253_c0,comp11156_c0,comp945749_c0,comp513955_c0,comp51699_c0,comp53179_c0,comp1040747_c0,comp56162_c0,comp54371_c0,comp10257…
GO:0005575	Cellular Component	GO:0044464	cell part	GO:0044424	intracellular part	GO:0044444	cytoplasmic part	4215	comp31746_c0,comp47008_c0,comp39208_c0,comp36014_c0,comp538397_c0,comp980364_c0,comp947708_c0,comp1508_c0,comp73591_c0,comp50383_c0,comp324398_c0,comp63552_c0,comp65229_c0,comp70583_c0,comp594073_c0,comp65044_c0,comp47307_c1,comp646537_c0,comp56496_c0,comp75658_c0,comp68517_c0,comp66920_c0,comp73121_c0,comp41598_c0,comp1167379_c0,comp67771_c0,comp861322_c0,comp52740_c0,comp435_c0,comp26480_c0,com…
omp21060_c0,comp531033_c0,comp73344_c0,comp47508_c0,comp518281_c0,comp62422_c0,comp640233_c0,comp9469_c0,comp940793_c0,comp68842_c0,comp76682_c0,comp176636_c0,comp47117_c0,comp355_c0,comp72232_c0,comp74534_c0,comp36281_c1,comp261510_c0,comp68739_c0,comp58527_c0,comp575723_c0,comp787053_c0,comp72766_c0,comp66299_c0,comp75668_c0,comp60034_c0,comp665778_c0,comp70874_c1,comp39962_c0,comp64034_c1,comp…
GO:0005575	Cellular Component	GO:0044464	cell part	GO:0044424	intracellular part	GO:0044436	thylakoid part	360	comp773528_c0,comp38251_c0,comp593642_c0,comp672537_c0,comp72386_c0,comp68100_c1,comp75775_c0,comp69267_c0,comp805869_c0,comp66597_c0,comp520910_c0,comp40160_c0,comp361573_c0,comp865870_c0,comp69943_c0,comp39042_c0,comp588558_c0,comp72823_c1,comp58746_c0,comp38098_c0,comp531253_c0,comp11156_c0,comp945749_c0,comp513955_c0,comp51699_c0,comp53179_c0,comp1040747_c0,comp56162_c0,comp54371_c0,comp10257…
GO:0005575	Cellular Component	GO:0044464	cell part	GO:0044424	intracellular part	GO:0000178	exosome (RNase complex)	9	comp56485_c0,comp522533_c0,comp49212_c1,comp62721_c1,comp15556_c0,comp635259_c0,comp76555_c0,comp69853_c0,comp37419_c0
GO:0005575	Cellular Component	GO:0044464	cell part	GO:0044424	intracellular part	GO:0000151	ubiquitin ligase complex	292	comp64717_c0,comp48019_c0,comp37933_c0,comp66041_c0,comp73103_c0,comp63649_c0,comp58925_c0,comp52632_c0,comp27489_c0,comp43400_c0,comp69306_c0,comp63154_c0,comp51309_c0,comp529371_c0,comp74203_c0,comp60972_c0,comp66597_c0,comp18369_c0,comp34817_c0,comp74543_c0,comp64185_c0,comp73008_c0,comp71678_c0,comp47953_c0,comp70633_c1,comp64587_c0,comp70443_c1,comp1239917_c0,comp59766_c0,comp217488_c0,comp6…
GO:0005575	Cellular Component	GO:0044464	cell part	GO:0044424	intracellular part	GO:0033202	DNA helicase complex	122	comp75935_c0,comp72607_c0,comp676239_c0,comp1965770_c0,comp59988_c0,comp52455_c0,comp708938_c0,comp72234_c1,comp72010_c0,comp64809_c3,comp75303_c0,comp57423_c0,comp54880_c0,comp63905_c0,comp51883_c0,comp68810_c0,comp74530_c0,comp73570_c0,comp70922_c0,comp74216_c1,comp58831_c2,comp65469_c0,comp9319_c0,comp72101_c0,comp67954_c0,comp73910_c0,comp65049_c0,comp57185_c0,comp74332_c0,comp60441_c0,comp69…
GO:0005575	Cellular Component	GO:0044464	cell part	GO:0044424	intracellular part	GO:0030880	RNA polymerase complex	236	comp53753_c0,comp67319_c0,comp63081_c0,comp49226_c0,comp77563_c0,comp54311_c1,comp17650_c0,comp56944_c2,comp74523_c0,comp1154066_c0,comp65313_c0,comp39723_c0,comp53622_c0,comp52983_c0,comp65937_c0,comp65624_c0,comp76268_c0,comp1061197_c0,comp1661318_c0,comp75431_c0,comp1549750_c0,comp1155730_c0,comp74289_c0,comp660027_c0,comp432486_c0,comp366653_c0,comp526782_c0,comp778156_c0,comp348131_c0,comp59…
GO:0005575	Cellular Component	GO:0044464	cell part	GO:0044424	intracellular part	GO:0045259	proton-transporting ATP synthase complex	450	comp804145_c0,comp72680_c0,comp67940_c0,comp59868_c0,comp817670_c0,comp68700_c1,comp67775_c0,comp55018_c0,comp359878_c0,comp336231_c0,comp75802_c2,comp64873_c0,comp73250_c0,comp66441_c0,comp585033_c0,comp70944_c0,comp48088_c0,comp76409_c0,comp69187_c0,comp40351_c0,comp316805_c0,comp1093_c0,comp72210_c0,comp73844_c0,comp57737_c0,comp67267_c0,comp46707_c0,comp43545_c0,comp418956_c0,comp59030_c1,com…
GO:0005575	Cellular Component	GO:0044464	cell part	GO:0044424	intracellular part	GO:0045263	proton-transporting ATP synthase complex, coupling factor F(o)	284	comp72680_c0,comp67940_c0,comp59868_c0,comp68700_c1,comp67775_c0,comp55018_c0,comp359878_c0,comp336231_c0,comp75802_c2,comp73250_c0,comp76409_c0,comp69187_c0,comp40351_c0,comp72210_c0,comp73844_c0,comp57737_c0,comp67267_c0,comp43545_c0,comp59030_c1,comp938030_c0,comp26702_c0,comp70583_c0,comp46968_c0,comp942431_c0,comp683921_c0,comp57824_c0,comp6788_c0,comp32069_c0,comp48705_c0,comp62266_c0,comp3…
GO:0005575	Cellular Component	GO:0044464	cell part	GO:0044424	intracellular part	GO:0022624	proteasome accessory complex	10	comp66935_c0,comp32793_c0,comp253149_c0,comp684805_c0,comp73600_c0,comp23428_c0,comp706635_c0,comp72453_c0,comp38217_c0,comp46220_c0
GO:0005575	Cellular Component	GO:0044464	cell part	GO:0044424	intracellular part	GO:0043229	intracellular organelle	7592	comp37933_c0,comp689535_c0,comp59988_c0,comp52632_c0,comp31746_c0,comp67585_c0,comp71734_c0,comp61826_c0,comp47008_c0,comp39208_c0,comp36014_c0,comp538397_c0,comp529371_c0,comp36867_c0,comp67523_c0,comp60972_c0,comp39776_c0,comp980364_c0,comp65624_c0,comp626365_c0,comp514608_c0,comp67415_c0,comp62288_c0,comp947708_c0,comp2045_c0,comp1508_c0,comp65829_c0,comp58887_c0,comp44686_c0,comp59250_c0,comp…
comp74410_c1,comp73616_c2,comp68753_c2,comp293782_c0,comp37709_c0,comp9686_c0,comp61284_c0,comp69813_c0,comp1153910_c0,comp61935_c0,comp156410_c0,comp671620_c0,comp1719_c0,comp1284745_c0,comp627470_c0,comp66337_c0,comp66246_c0,comp777549_c0,comp73879_c0,comp65848_c0,comp62004_c0,comp1195857_c0,comp57277_c0,comp61452_c0,comp67854_c0,comp64653_c0,comp31782_c0,comp266729_c0,comp949023_c0,comp786644_…
mp72580_c0,comp64716_c0,comp68510_c0,comp58305_c0,comp65891_c0,comp74774_c0,comp551534_c0,comp69577_c0,comp36424_c0,comp76571_c0,comp1187744_c0,comp56254_c0,comp67552_c0,comp67459_c0,comp70460_c0,comp1214408_c0,comp48464_c1,comp60228_c0,comp69199_c0,comp2585_c0,comp76331_c0,comp4511_c0,comp68777_c0,comp1247404_c0,comp58806_c0,comp831898_c0,comp46912_c0,comp64400_c0,comp37235_c0,comp72577_c0,comp4…
,comp231104_c0,comp63272_c0,comp68012_c1,comp67872_c0,comp338930_c0,comp55986_c0,comp58683_c0,comp840022_c0,comp72698_c0,comp70747_c0,comp47059_c0,comp74954_c0,comp73906_c1,comp72196_c0,comp40294_c0,comp1018894_c0,comp938479_c0,comp75769_c0,comp74781_c0,comp59248_c0,comp302061_c0,comp52744_c0,comp16912_c0,comp67379_c0,comp67342_c0,comp235165_c0,comp467750_c0,comp14088_c0,comp76463_c0,comp38633_c0…
GO:0005575	Cellular Component	GO:0044464	cell part	GO:0044424	intracellular part	GO:0042575	DNA polymerase complex	19	comp75935_c0,comp73885_c1,comp75471_c1,comp73035_c0,comp71789_c0,comp72310_c1,comp686130_c0,comp68840_c0,comp75155_c0,comp29364_c0,comp70169_c0,comp69833_c0,comp56435_c0,comp73135_c0,comp522089_c0,comp65833_c0,comp767789_c0,comp70447_c0,comp60762_c0
GO:0005575	Cellular Component	GO:0044464	cell part	GO:0044424	intracellular part	GO:0030076	light-harvesting complex	16	comp71969_c0,comp69594_c0,comp65497_c0,comp63482_c0,comp707815_c0,comp65799_c0,comp55639_c1,comp581246_c0,comp52243_c0,comp75203_c0,comp39050_c0,comp63555_c1,comp7266_c0,comp50628_c0,comp1821223_c0,comp62050_c0
GO:0005575	Cellular Component	GO:0044464	cell part	GO:0044424	intracellular part	GO:0005839	proteasome core complex	24	comp62207_c0,comp56248_c1,comp925466_c0,comp68093_c0,comp53140_c0,comp60342_c0,comp70289_c0,comp71760_c0,comp44696_c0,comp58697_c0,comp62091_c0,comp775204_c0,comp42800_c0,comp660375_c0,comp1167011_c0,comp59734_c0,comp773090_c0,comp710012_c0,comp67189_c0,comp76791_c0,comp36326_c0,comp59454_c0,comp65631_c0,comp52884_c1
GO:0005575	Cellular Component	GO:0044464	cell part	GO:0044462	external encapsulating structure part	GO:0044426	cell wall part	49	comp66120_c0,comp73090_c1,comp37011_c0,comp49221_c0,comp69008_c1,comp62666_c0,comp36800_c0,comp66753_c1,comp70589_c1,comp56410_c0,comp462558_c0,comp76687_c0,comp76412_c0,comp69597_c0,comp603072_c0,comp41751_c0,comp59762_c1,comp41140_c0,comp45407_c0,comp63914_c0,comp51136_c0,comp75846_c0,comp64512_c0,comp51785_c0,comp72210_c0,comp68636_c2,comp72997_c0,comp63672_c0,comp66386_c0,comp529398_c0,comp77…
GO:0005575	Cellular Component	GO:0044464	cell part	GO:0005622	intracellular	GO:0044424	intracellular part	9541	comp689535_c0,comp68518_c0,comp63081_c0,comp52632_c0,comp61945_c1,comp61826_c0,comp47008_c0,comp529371_c0,comp60972_c0,comp65703_c0,comp67415_c0,comp54137_c0,comp65829_c0,comp1396227_c0,comp58887_c0,comp73525_c0,comp73591_c0,comp63552_c0,comp65229_c0,comp72039_c0,comp511411_c0,comp594073_c0,comp1217949_c0,comp1001246_c0,comp60879_c1,comp47307_c1,comp646537_c0,comp75658_c0,comp69478_c0,comp68517_c…
omp723716_c0,comp62971_c0,comp72457_c0,comp72310_c1,comp851878_c0,comp689791_c0,comp530420_c0,comp62010_c0,comp55765_c0,comp75939_c0,comp74829_c0,comp68224_c0,comp32744_c0,comp77161_c0,comp66256_c0,comp1191713_c0,comp589965_c0,comp66711_c0,comp54690_c0,comp770789_c0,comp75360_c0,comp69144_c0,comp360261_c0,comp50789_c0,comp54712_c0,comp71948_c0,comp68557_c0,comp38217_c0,comp75350_c0,comp61551_c0,c…
c0,comp76393_c0,comp2288_c0,comp934735_c0,comp1199328_c0,comp54880_c0,comp59429_c0,comp47371_c0,comp67274_c0,comp5325_c0,comp51331_c0,comp76333_c1,comp54929_c0,comp58828_c0,comp1661106_c0,comp361610_c0,comp56595_c0,comp66247_c0,comp67094_c0,comp300560_c0,comp67173_c0,comp71204_c1,comp56197_c0,comp37088_c1,comp1590253_c0,comp43518_c0,comp68419_c0,comp66154_c1,comp983648_c0,comp590355_c0,comp18876_…
40647_c0,comp96862_c0,comp65435_c0,comp363393_c0,comp61328_c0,comp69963_c0,comp51639_c0,comp64449_c0,comp69311_c0,comp61557_c0,comp69242_c1,comp663936_c0,comp69620_c0,comp514839_c0,comp816993_c0,comp72547_c0,comp46009_c0,comp434691_c0,comp59296_c0,comp59096_c0,comp929042_c0,comp69708_c1,comp28679_c0,comp69300_c0,comp439638_c0,comp663034_c0,comp51867_c0,comp64714_c0,comp51717_c0,comp460102_c0,comp…
GO:0005575	Cellular Component	GO:0044464	cell part	GO:0042995	cell projection	GO:0044463	cell projection part	11	comp57150_c0,comp76223_c0,comp73543_c0,comp19912_c0,comp57808_c0,comp55771_c0,comp49520_c0,comp860028_c0,comp3275_c0,comp70375_c0,comp26639_c0
GO:0005575	Cellular Component	GO:0044464	cell part	GO:0042995	cell projection	GO:0019861	flagellum	69	comp69533_c2,comp71789_c0,comp306409_c0,comp336231_c0,comp75035_c0,comp578829_c0,comp27299_c0,comp66571_c0,comp75285_c0,comp1211932_c0,comp63509_c0,comp57154_c0,comp75931_c0,comp66312_c0,comp76223_c0,comp63777_c0,comp29688_c0,comp314417_c0,comp70505_c0,comp76114_c0,comp65089_c0,comp58697_c0,comp55506_c0,comp64613_c0,comp57150_c0,comp75100_c0,comp48647_c1,comp996692_c0,comp804515_c0,comp55771_c0,c…
GO:0005575	Cellular Component	GO:0044464	cell part	GO:0012505	endomembrane system	GO:0012506	vesicle membrane	136	comp700323_c0,comp67489_c0,comp68417_c0,comp65382_c2,comp60754_c0,comp59750_c1,comp606342_c0,comp2164007_c0,comp70275_c0,comp63847_c0,comp535462_c0,comp49120_c0,comp203336_c0,comp68823_c0,comp826187_c0,comp65382_c1,comp68393_c0,comp46965_c0,comp76288_c0,comp71544_c0,comp48623_c0,comp50828_c0,comp68992_c0,comp681643_c0,comp72511_c0,comp36327_c0,comp49465_c0,comp74493_c0,comp73963_c0,comp62757_c0,c…
GO:0005575	Cellular Component	GO:0044464	cell part	GO:0012505	endomembrane system	GO:0042175	nuclear outer membrane-endoplasmic reticulum membrane network	272	comp1459_c0,comp68442_c1,comp62922_c0,comp49138_c0,comp68399_c0,comp37656_c0,comp69995_c0,comp75605_c0,comp53396_c0,comp63787_c0,comp58625_c0,comp52074_c0,comp669114_c0,comp1191669_c0,comp76214_c2,comp40466_c0,comp265929_c0,comp75192_c1,comp17711_c0,comp74370_c0,comp55259_c0,comp66165_c0,comp590839_c0,comp75225_c0,comp71378_c0,comp68789_c0,comp49816_c1,comp75491_c0,comp80028_c0,comp65044_c0,comp5…
GO:0005575	Cellular Component	GO:0044464	cell part	GO:0012505	endomembrane system	GO:0005905	coated pit	20	comp516756_c0,comp46965_c0,comp43725_c0,comp643266_c0,comp75919_c0,comp606342_c0,comp62415_c0,comp462284_c0,comp23820_c0,comp397016_c0,comp70602_c0,comp63659_c0,comp203336_c0,comp76406_c0,comp243319_c0,comp67667_c0,comp68823_c0,comp47256_c0,comp57277_c0,comp1224534_c0
GO:0005575	Cellular Component	GO:0044464	cell part	GO:0012505	endomembrane system	GO:0005635	nuclear envelope	135	comp49226_c0,comp40502_c0,comp75594_c0,comp73141_c0,comp69875_c0,comp27299_c0,comp828098_c0,comp65312_c0,comp64175_c0,comp54297_c0,comp44420_c0,comp695240_c0,comp68159_c0,comp56095_c0,comp53048_c0,comp933542_c0,comp8222_c0,comp58697_c0,comp60196_c0,comp47952_c0,comp515_c0,comp387115_c0,comp74144_c0,comp75664_c0,comp68472_c0,comp68346_c0,comp42140_c0,comp183695_c0,comp63932_c0,comp69105_c0,comp557…
GO:0005575	Cellular Component	GO:0044464	cell part	GO:0012505	endomembrane system	GO:0000139	Golgi membrane	101	comp516756_c0,comp700323_c0,comp67489_c0,comp68107_c0,comp65505_c1,comp65382_c2,comp59750_c1,comp212808_c0,comp74931_c0,comp606342_c0,comp668463_c0,comp1200273_c0,comp66522_c0,comp203336_c0,comp68823_c0,comp71170_c0,comp65382_c1,comp73603_c0,comp46965_c0,comp643266_c0,comp71544_c0,comp56095_c0,comp70137_c0,comp48623_c0,comp55234_c0,comp69560_c0,comp68746_c0,comp462284_c0,comp76491_c0,comp72511_c0…
GO:0005575	Cellular Component	GO:0044464	cell part	GO:0012506	vesicle membrane	GO:0030659	cytoplasmic vesicle membrane	136	comp700323_c0,comp67489_c0,comp68417_c0,comp65382_c2,comp60754_c0,comp59750_c1,comp606342_c0,comp2164007_c0,comp70275_c0,comp63847_c0,comp535462_c0,comp49120_c0,comp203336_c0,comp68823_c0,comp826187_c0,comp65382_c1,comp68393_c0,comp46965_c0,comp76288_c0,comp71544_c0,comp48623_c0,comp50828_c0,comp68992_c0,comp681643_c0,comp72511_c0,comp36327_c0,comp49465_c0,comp74493_c0,comp73963_c0,comp62757_c0,c…
GO:0005575	Cellular Component	GO:0044464	cell part	GO:0044463	cell projection part	GO:0044460	flagellum part	11	comp57150_c0,comp76223_c0,comp73543_c0,comp19912_c0,comp57808_c0,comp55771_c0,comp49520_c0,comp860028_c0,comp3275_c0,comp70375_c0,comp26639_c0
GO:0005575	Cellular Component	GO:0044464	cell part	GO:0005886	plasma membrane	GO:0044459	plasma membrane part	217	comp61013_c0,comp45992_c0,comp48488_c0,comp16850_c0,comp777076_c0,comp76100_c1,comp70659_c3,comp76313_c0,comp128405_c0,comp606342_c0,comp74427_c0,comp67080_c1,comp244133_c0,comp58670_c0,comp603072_c0,comp1164153_c0,comp203336_c0,comp68823_c0,comp16765_c0,comp76808_c0,comp75561_c1,comp46965_c0,comp68196_c0,comp72042_c0,comp337938_c0,comp1589777_c0,comp69821_c0,comp56911_c0,comp12035_c0,comp801258_…
GO:0005575	Cellular Component	GO:0044464	cell part	GO:0044459	plasma membrane part	GO:0019897	extrinsic to plasma membrane	35	comp16850_c0,comp72562_c0,comp1257_c0,comp61994_c0,comp18907_c1,comp60711_c2,comp1197626_c0,comp68960_c1,comp68206_c0,comp24988_c0,comp1021141_c0,comp75179_c0,comp44594_c0,comp244133_c0,comp58670_c0,comp60417_c1,comp904_c0,comp68556_c0,comp54635_c0,comp677172_c0,comp72042_c0,comp1594_c1,comp1589777_c0,comp12035_c0,comp67258_c1,comp69821_c0,comp1170710_c0,comp57803_c0,comp242429_c0,comp55651_c0,co…
GO:0005575	Cellular Component	GO:0044464	cell part	GO:0044459	plasma membrane part	GO:0009898	internal side of plasma membrane	10	comp58670_c0,comp54635_c0,comp72042_c0,comp60417_c1,comp18907_c1,comp61994_c0,comp1021141_c0,comp68206_c0,comp75179_c0,comp69821_c0
GO:0005575	Cellular Component	GO:0044464	cell part	GO:0044459	plasma membrane part	GO:0031226	intrinsic to plasma membrane	72	comp7824_c0,comp777076_c0,comp76313_c0,comp52579_c0,comp691875_c0,comp1164153_c0,comp69608_c0,comp790772_c0,comp76808_c0,comp71454_c0,comp55082_c0,comp68196_c0,comp38238_c0,comp337938_c0,comp76781_c0,comp57779_c1,comp56911_c0,comp73835_c0,comp51866_c0,comp72046_c0,comp1537931_c0,comp322929_c0,comp76237_c0,comp45897_c0,comp423284_c0,comp17894_c0,comp74248_c1,comp32291_c0,comp5416_c0,comp577526_c0,…
GO:0005575	Cellular Component	GO:0044464	cell part	GO:0044459	plasma membrane part	GO:0042611	MHC protein complex	27	comp61013_c0,comp814845_c0,comp70659_c3,comp76230_c0,comp65832_c0,comp74556_c0,comp59984_c0,comp932476_c0,comp16765_c1,comp76179_c0,comp72113_c0,comp72490_c0,comp36894_c0,comp48038_c0,comp70160_c0,comp57599_c0,comp62682_c0,comp10274_c0,comp923243_c0,comp75109_c0,comp17997_c0,comp75037_c0,comp620743_c0,comp16765_c0,comp551534_c0,comp76358_c0,comp58562_c0
GO:0005575	Cellular Component	GO:0044464	cell part	GO:0044459	plasma membrane part	GO:0016010	dystrophin-associated glycoprotein complex	16	comp71839_c0,comp603072_c0,comp589674_c0,comp45626_c1,comp71026_c1,comp76125_c0,comp60328_c0,comp56146_c0,comp49034_c0,comp67389_c0,comp25175_c0,comp74427_c0,comp75561_c1,comp70546_c0,comp28062_c0,comp50525_c0
GO:0005575	Cellular Component	GO:0044464	cell part	GO:0044459	plasma membrane part	GO:0016011	dystroglycan complex	16	comp71839_c0,comp603072_c0,comp589674_c0,comp45626_c1,comp71026_c1,comp76125_c0,comp60328_c0,comp56146_c0,comp49034_c0,comp67389_c0,comp25175_c0,comp74427_c0,comp75561_c1,comp70546_c0,comp28062_c0,comp50525_c0
GO:0005575	Cellular Component	GO:0044464	cell part	GO:0031975	envelope	GO:0030313	cell envelope	69	comp35508_c0,comp36347_c0,comp22084_c0,comp45424_c0,comp75149_c0,comp74671_c1,comp45005_c0,comp235112_c0,comp73334_c0,comp58071_c0,comp2218803_c0,comp76131_c0,comp701244_c0,comp68474_c1,comp76624_c0,comp48080_c0,comp75168_c0,comp76129_c0,comp53535_c0,comp483832_c0,comp71562_c0,comp65873_c0,comp54139_c0,comp983251_c0,comp713418_c0,comp56119_c0,comp72389_c0,comp56403_c0,comp1126092_c0,comp810977_c0…
GO:0005575	Cellular Component	GO:0044464	cell part	GO:0031975	envelope	GO:0031967	organelle envelope	852	comp73885_c1,comp72680_c0,comp67940_c0,comp817670_c0,comp67775_c0,comp55018_c0,comp359878_c0,comp1234921_c0,comp40502_c0,comp68726_c0,comp50584_c1,comp60601_c0,comp32168_c0,comp69875_c0,comp25300_c0,comp64175_c0,comp69187_c0,comp40351_c0,comp51385_c0,comp695240_c0,comp397186_c0,comp71170_c0,comp72210_c0,comp73844_c0,comp1717548_c0,comp70322_c1,comp56095_c0,comp48822_c0,comp933542_c0,comp63769_c0,…
GO:0005575	Cellular Component	GO:0044425	membrane part	GO:0042175	nuclear outer membrane-endoplasmic reticulum membrane network	GO:0005789	endoplasmic reticulum membrane	204	comp48205_c0,comp68067_c0,comp71985_c0,comp68442_c1,comp30957_c0,comp68399_c0,comp38388_c0,comp37656_c0,comp69995_c0,comp75605_c0,comp67211_c1,comp44525_c0,comp1194620_c0,comp63787_c0,comp72599_c0,comp58625_c0,comp60006_c0,comp73474_c0,comp669114_c0,comp58873_c0,comp996845_c0,comp76214_c2,comp40466_c0,comp265929_c0,comp74370_c0,comp55259_c0,comp66451_c0,comp66165_c0,comp590839_c0,comp662360_c0,co…
GO:0005575	Cellular Component	GO:0044425	membrane part	GO:0019898	extrinsic to membrane	GO:0031312	extrinsic to organelle membrane	2	comp62518_c0,comp70929_c2
GO:0005575	Cellular Component	GO:0044425	membrane part	GO:0019898	extrinsic to membrane	GO:0019897	extrinsic to plasma membrane	35	comp16850_c0,comp72562_c0,comp1257_c0,comp61994_c0,comp18907_c1,comp60711_c2,comp1197626_c0,comp68960_c1,comp68206_c0,comp24988_c0,comp1021141_c0,comp75179_c0,comp44594_c0,comp244133_c0,comp58670_c0,comp60417_c1,comp904_c0,comp68556_c0,comp54635_c0,comp677172_c0,comp72042_c0,comp1594_c1,comp1589777_c0,comp12035_c0,comp67258_c1,comp69821_c0,comp1170710_c0,comp57803_c0,comp242429_c0,comp55651_c0,co…
GO:0005575	Cellular Component	GO:0044425	membrane part	GO:0031224	intrinsic to membrane	GO:0031226	intrinsic to plasma membrane	72	comp7824_c0,comp777076_c0,comp76313_c0,comp52579_c0,comp691875_c0,comp1164153_c0,comp69608_c0,comp790772_c0,comp76808_c0,comp71454_c0,comp55082_c0,comp68196_c0,comp38238_c0,comp337938_c0,comp76781_c0,comp57779_c1,comp56911_c0,comp73835_c0,comp51866_c0,comp72046_c0,comp1537931_c0,comp322929_c0,comp76237_c0,comp45897_c0,comp423284_c0,comp17894_c0,comp74248_c1,comp32291_c0,comp5416_c0,comp577526_c0,…
GO:0005575	Cellular Component	GO:0044425	membrane part	GO:0031224	intrinsic to membrane	GO:0016021	integral to membrane	356	comp777076_c0,comp68107_c0,comp76313_c0,comp49226_c0,comp40502_c0,comp36014_c0,comp69875_c0,comp387820_c0,comp64175_c0,comp695661_c0,comp695240_c0,comp71170_c0,comp68159_c0,comp40466_c0,comp265929_c0,comp66165_c0,comp590839_c0,comp56095_c0,comp70137_c0,comp337938_c0,comp53048_c0,comp64101_c0,comp933542_c0,comp31002_c0,comp8222_c0,comp58697_c0,comp67255_c0,comp60196_c0,comp47952_c0,comp75491_c0,co…
GO:0005575	Cellular Component	GO:0044425	membrane part	GO:0031224	intrinsic to membrane	GO:0031300	intrinsic to organelle membrane	238	comp48205_c0,comp68107_c0,comp71985_c0,comp68442_c1,comp212808_c0,comp74644_c0,comp62297_c2,comp30957_c0,comp75594_c0,comp36014_c0,comp1562827_c0,comp1200273_c0,comp68399_c0,comp38388_c0,comp37656_c0,comp69995_c0,comp387820_c0,comp828098_c0,comp75605_c0,comp67211_c1,comp44525_c0,comp1017100_c0,comp1194620_c0,comp63787_c0,comp72599_c0,comp695661_c0,comp71170_c0,comp669114_c0,comp58873_c0,comp76214…
GO:0005575	Cellular Component	GO:0044425	membrane part	GO:0044455	mitochondrial membrane part	GO:0031304	intrinsic to mitochondrial inner membrane	27	comp66330_c0,comp66393_c0,comp1188462_c0,comp74160_c0,comp76365_c0,comp37739_c0,comp49198_c0,comp55955_c0,comp36127_c0,comp64103_c0,comp45352_c0,comp68739_c0,comp579199_c0,comp331059_c0,comp44947_c0,comp1198175_c0,comp850023_c0,comp1017100_c0,comp77963_c0,comp808204_c0,comp64680_c0,comp53510_c0,comp75814_c0,comp31408_c0,comp50093_c0,comp55074_c0,comp55127_c0
GO:0005575	Cellular Component	GO:0044425	membrane part	GO:0044455	mitochondrial membrane part	GO:0005746	mitochondrial respiratory chain	7	comp73885_c1,comp64851_c0,comp54508_c0,comp42376_c0,comp58517_c0,comp49811_c0,comp1609187_c0
GO:0005575	Cellular Component	GO:0044425	membrane part	GO:0044455	mitochondrial membrane part	GO:0005753	mitochondrial proton-transporting ATP synthase complex	316	comp72680_c0,comp67940_c0,comp59868_c0,comp817670_c0,comp68700_c1,comp67775_c0,comp55018_c0,comp359878_c0,comp336231_c0,comp75802_c2,comp73250_c0,comp70944_c0,comp76409_c0,comp69187_c0,comp40351_c0,comp72210_c0,comp73844_c0,comp57737_c0,comp67267_c0,comp43545_c0,comp59030_c1,comp938030_c0,comp26702_c0,comp70583_c0,comp46968_c0,comp942431_c0,comp683921_c0,comp57824_c0,comp6788_c0,comp32069_c0,comp…
GO:0005575	Cellular Component	GO:0044425	membrane part	GO:0044455	mitochondrial membrane part	GO:0032592	integral to mitochondrial membrane	27	comp66330_c0,comp66393_c0,comp1188462_c0,comp74160_c0,comp76365_c0,comp37739_c0,comp49198_c0,comp55955_c0,comp36127_c0,comp64103_c0,comp45352_c0,comp68739_c0,comp579199_c0,comp331059_c0,comp44947_c0,comp1198175_c0,comp850023_c0,comp1017100_c0,comp77963_c0,comp808204_c0,comp64680_c0,comp53510_c0,comp75814_c0,comp31408_c0,comp50093_c0,comp55074_c0,comp55127_c0
GO:0005575	Cellular Component	GO:0044425	membrane part	GO:0034702	ion channel complex	GO:0034703	cation channel complex	23	comp32291_c0,comp432636_c0,comp69240_c0,comp577526_c0,comp51770_c1,comp38238_c0,comp71747_c0,comp76781_c0,comp530420_c0,comp56911_c0,comp55836_c0,comp691875_c0,comp1164153_c0,comp65974_c0,comp66346_c0,comp45897_c0,comp2284_c0,comp52905_c0,comp423284_c0,comp17894_c0,comp68201_c0,comp51439_c0,comp74248_c1
GO:0005575	Cellular Component	GO:0044425	membrane part	GO:0033177	proton-transporting two-sector ATPase complex, proton-transporting domain	GO:0045263	proton-transporting ATP synthase complex, coupling factor F(o)	284	comp72680_c0,comp67940_c0,comp59868_c0,comp68700_c1,comp67775_c0,comp55018_c0,comp359878_c0,comp336231_c0,comp75802_c2,comp73250_c0,comp76409_c0,comp69187_c0,comp40351_c0,comp72210_c0,comp73844_c0,comp57737_c0,comp67267_c0,comp43545_c0,comp59030_c1,comp938030_c0,comp26702_c0,comp70583_c0,comp46968_c0,comp942431_c0,comp683921_c0,comp57824_c0,comp6788_c0,comp32069_c0,comp48705_c0,comp62266_c0,comp3…
GO:0005575	Cellular Component	GO:0044425	membrane part	GO:0005789	endoplasmic reticulum membrane	GO:0030867	rough endoplasmic reticulum membrane	17	comp57027_c0,comp48015_c0,comp51770_c1,comp30957_c0,comp474910_c0,comp56164_c1,comp75855_c0,comp58387_c0,comp50890_c0,comp386640_c0,comp72956_c0,comp7472_c0,comp67359_c0,comp652395_c0,comp20015_c0,comp23860_c0,comp66808_c0
GO:0005575	Cellular Component	GO:0044425	membrane part	GO:0005789	endoplasmic reticulum membrane	GO:0031227	intrinsic to endoplasmic reticulum membrane	57	comp48205_c0,comp32998_c0,comp122_c0,comp71985_c0,comp30957_c0,comp551773_c0,comp68474_c2,comp40375_c0,comp50890_c0,comp7472_c0,comp68583_c0,comp47486_c0,comp28003_c0,comp938224_c0,comp264812_c0,comp49794_c0,comp66725_c0,comp62944_c1,comp15981_c0,comp6599_c0,comp20015_c0,comp58873_c0,comp73513_c0,comp265929_c0,comp40466_c0,comp38396_c0,comp74471_c0,comp66165_c0,comp59017_c0,comp590839_c0,comp7583…
GO:0005575	Cellular Component	GO:0044425	membrane part	GO:0009521	photosystem	GO:0009523	photosystem II	139	comp66134_c0,comp67489_c0,comp672537_c0,comp35417_c0,comp931849_c0,comp805869_c0,comp1007808_c0,comp52850_c0,comp40160_c0,comp69943_c0,comp192144_c0,comp73051_c0,comp38956_c0,comp39042_c0,comp52235_c0,comp72823_c1,comp221028_c0,comp68979_c0,comp38098_c0,comp62265_c0,comp945749_c0,comp54371_c0,comp1025736_c0,comp74669_c0,comp59955_c0,comp1001246_c0,comp76080_c1,comp552506_c0,comp70626_c0,comp64122…
GO:0005575	Cellular Component	GO:0044425	membrane part	GO:0009521	photosystem	GO:0009522	photosystem I	32	comp38251_c0,comp593642_c0,comp76648_c0,comp746303_c0,comp40247_c0,comp51301_c0,comp67080_c1,comp1060332_c0,comp55059_c0,comp73496_c0,comp595684_c0,comp58002_c0,comp865870_c0,comp51818_c0,comp63332_c1,comp75265_c0,comp692697_c0,comp51888_c1,comp31646_c0,comp58674_c0,comp51617_c0,comp53179_c0,comp71788_c0,comp74457_c1,comp801258_c0,comp51617_c1,comp68841_c0,comp55372_c0,comp51617_c2,comp60246_c0,c…
GO:0005575	Cellular Component	GO:0044425	membrane part	GO:0044459	plasma membrane part	GO:0019897	extrinsic to plasma membrane	35	comp16850_c0,comp72562_c0,comp1257_c0,comp61994_c0,comp18907_c1,comp60711_c2,comp1197626_c0,comp68960_c1,comp68206_c0,comp24988_c0,comp1021141_c0,comp75179_c0,comp44594_c0,comp244133_c0,comp58670_c0,comp60417_c1,comp904_c0,comp68556_c0,comp54635_c0,comp677172_c0,comp72042_c0,comp1594_c1,comp1589777_c0,comp12035_c0,comp67258_c1,comp69821_c0,comp1170710_c0,comp57803_c0,comp242429_c0,comp55651_c0,co…
GO:0005575	Cellular Component	GO:0044425	membrane part	GO:0044459	plasma membrane part	GO:0009898	internal side of plasma membrane	10	comp58670_c0,comp54635_c0,comp72042_c0,comp60417_c1,comp18907_c1,comp61994_c0,comp1021141_c0,comp68206_c0,comp75179_c0,comp69821_c0
GO:0005575	Cellular Component	GO:0044425	membrane part	GO:0044459	plasma membrane part	GO:0031226	intrinsic to plasma membrane	72	comp7824_c0,comp777076_c0,comp76313_c0,comp52579_c0,comp691875_c0,comp1164153_c0,comp69608_c0,comp790772_c0,comp76808_c0,comp71454_c0,comp55082_c0,comp68196_c0,comp38238_c0,comp337938_c0,comp76781_c0,comp57779_c1,comp56911_c0,comp73835_c0,comp51866_c0,comp72046_c0,comp1537931_c0,comp322929_c0,comp76237_c0,comp45897_c0,comp423284_c0,comp17894_c0,comp74248_c1,comp32291_c0,comp5416_c0,comp577526_c0,…
GO:0005575	Cellular Component	GO:0044425	membrane part	GO:0044459	plasma membrane part	GO:0042611	MHC protein complex	27	comp61013_c0,comp814845_c0,comp70659_c3,comp76230_c0,comp65832_c0,comp74556_c0,comp59984_c0,comp932476_c0,comp16765_c1,comp76179_c0,comp72113_c0,comp72490_c0,comp36894_c0,comp48038_c0,comp70160_c0,comp57599_c0,comp62682_c0,comp10274_c0,comp923243_c0,comp75109_c0,comp17997_c0,comp75037_c0,comp620743_c0,comp16765_c0,comp551534_c0,comp76358_c0,comp58562_c0
GO:0005575	Cellular Component	GO:0044425	membrane part	GO:0044459	plasma membrane part	GO:0016010	dystrophin-associated glycoprotein complex	16	comp71839_c0,comp603072_c0,comp589674_c0,comp45626_c1,comp71026_c1,comp76125_c0,comp60328_c0,comp56146_c0,comp49034_c0,comp67389_c0,comp25175_c0,comp74427_c0,comp75561_c1,comp70546_c0,comp28062_c0,comp50525_c0
GO:0005575	Cellular Component	GO:0044425	membrane part	GO:0044459	plasma membrane part	GO:0016011	dystroglycan complex	16	comp71839_c0,comp603072_c0,comp589674_c0,comp45626_c1,comp71026_c1,comp76125_c0,comp60328_c0,comp56146_c0,comp49034_c0,comp67389_c0,comp25175_c0,comp74427_c0,comp75561_c1,comp70546_c0,comp28062_c0,comp50525_c0
GO:0005575	Cellular Component	GO:0044425	membrane part	GO:0016469	proton-transporting two-sector ATPase complex	GO:0033178	proton-transporting two-sector ATPase complex, catalytic domain	107	comp76430_c0,comp43293_c0,comp817670_c0,comp68296_c0,comp67640_c0,comp56106_c0,comp64873_c0,comp1646421_c0,comp66390_c0,comp163549_c0,comp72783_c0,comp1297378_c0,comp76532_c0,comp70944_c0,comp69625_c0,comp37064_c0,comp541531_c0,comp74262_c0,comp51767_c0,comp66247_c0,comp73339_c0,comp65964_c0,comp54727_c1,comp6880_c0,comp75214_c0,comp48251_c0,comp429585_c0,comp1164766_c0,comp60582_c0,comp74899_c0,…
GO:0005575	Cellular Component	GO:0044425	membrane part	GO:0016469	proton-transporting two-sector ATPase complex	GO:0033176	proton-transporting V-type ATPase complex	93	comp76430_c0,comp56078_c0,comp68296_c0,comp56106_c0,comp799550_c0,comp588228_c0,comp32339_c0,comp1646421_c0,comp57394_c0,comp525295_c0,comp186837_c0,comp1591080_c0,comp163549_c0,comp72783_c0,comp63886_c0,comp1297378_c0,comp76532_c0,comp76349_c1,comp49534_c0,comp74262_c0,comp51767_c0,comp73685_c0,comp73339_c0,comp65964_c0,comp54727_c1,comp240786_c0,comp48251_c0,comp75904_c0,comp60582_c0,comp57283_…
GO:0005575	Cellular Component	GO:0044425	membrane part	GO:0016469	proton-transporting two-sector ATPase complex	GO:0033177	proton-transporting two-sector ATPase complex, proton-transporting domain	415	comp804145_c0,comp72680_c0,comp67940_c0,comp59868_c0,comp68700_c1,comp67775_c0,comp55018_c0,comp359878_c0,comp336231_c0,comp75802_c2,comp186837_c0,comp73250_c0,comp66441_c0,comp585033_c0,comp48088_c0,comp76409_c0,comp69187_c0,comp40351_c0,comp316805_c0,comp1093_c0,comp72210_c0,comp73844_c0,comp57737_c0,comp67267_c0,comp46707_c0,comp43545_c0,comp418956_c0,comp59030_c1,comp938030_c0,comp26702_c0,co…
GO:0005575	Cellular Component	GO:0044425	membrane part	GO:0016469	proton-transporting two-sector ATPase complex	GO:0045259	proton-transporting ATP synthase complex	450	comp804145_c0,comp72680_c0,comp67940_c0,comp59868_c0,comp817670_c0,comp68700_c1,comp67775_c0,comp55018_c0,comp359878_c0,comp336231_c0,comp75802_c2,comp64873_c0,comp73250_c0,comp66441_c0,comp585033_c0,comp70944_c0,comp48088_c0,comp76409_c0,comp69187_c0,comp40351_c0,comp316805_c0,comp1093_c0,comp72210_c0,comp73844_c0,comp57737_c0,comp67267_c0,comp46707_c0,comp43545_c0,comp418956_c0,comp59030_c1,com…
GO:0005575	Cellular Component	GO:0044425	membrane part	GO:0044453	nuclear membrane part	GO:0031229	intrinsic to nuclear inner membrane	16	comp70939_c0,comp60541_c0,comp28711_c0,comp783768_c0,comp60228_c0,comp64151_c0,comp75594_c0,comp72080_c0,comp55017_c0,comp828098_c0,comp422088_c0,comp75664_c0,comp42140_c0,comp51447_c0,comp71371_c0,comp69495_c0
GO:0005575	Cellular Component	GO:0044425	membrane part	GO:0033178	proton-transporting two-sector ATPase complex, catalytic domain	GO:0045261	proton-transporting ATP synthase complex, catalytic core F(1)	32	comp76430_c0,comp43293_c0,comp817670_c0,comp46763_c0,comp66390_c0,comp51077_c0,comp335596_c0,comp388388_c0,comp18748_c0,comp50656_c0,comp70944_c0,comp37064_c0,comp1914_c0,comp66247_c0,comp447898_c0,comp70737_c0,comp75214_c0,comp429585_c0,comp1164766_c0,comp1320800_c0,comp74899_c0,comp70038_c0,comp4958_c0,comp73750_c0,comp929616_c0,comp682676_c0,comp439423_c0,comp73116_c1,comp47870_c0,comp36136_c0…
GO:0005575	Cellular Component	GO:0044425	membrane part	GO:0033178	proton-transporting two-sector ATPase complex, catalytic domain	GO:0033180	proton-transporting V-type ATPase, V1 domain	38	comp76430_c0,comp45459_c0,comp44583_c0,comp68296_c0,comp56106_c0,comp72144_c0,comp1646421_c0,comp163549_c0,comp44719_c0,comp72783_c0,comp58297_c0,comp58527_c0,comp76532_c0,comp74262_c0,comp51767_c0,comp73339_c0,comp65964_c0,comp59327_c0,comp54727_c1,comp66283_c0,comp811122_c0,comp48251_c0,comp69238_c0,comp60582_c0,comp66132_c0,comp71453_c0,comp73542_c1,comp953218_c0,comp54107_c0,comp74566_c0,comp…
GO:0005575	Cellular Component	GO:0044425	membrane part	GO:0030117	membrane coat	GO:0030120	vesicle coat	132	comp700323_c0,comp67489_c0,comp68417_c0,comp65382_c2,comp60754_c0,comp59750_c1,comp606342_c0,comp2164007_c0,comp70275_c0,comp63847_c0,comp535462_c0,comp49120_c0,comp203336_c0,comp68823_c0,comp826187_c0,comp65382_c1,comp68393_c0,comp46965_c0,comp76288_c0,comp71544_c0,comp48623_c0,comp50828_c0,comp68992_c0,comp681643_c0,comp72511_c0,comp36327_c0,comp49465_c0,comp74493_c0,comp73963_c0,comp62757_c0,c…
GO:0005575	Cellular Component	GO:0044425	membrane part	GO:0030117	membrane coat	GO:0030119	AP-type membrane coat adaptor complex	28	comp70874_c1,comp69194_c0,comp68140_c0,comp74307_c0,comp42943_c0,comp74659_c0,comp72431_c0,comp74049_c0,comp61977_c0,comp79257_c0,comp72331_c0,comp69277_c0,comp64369_c0,comp48751_c1,comp72485_c0,comp815824_c0,comp74689_c2,comp45377_c0,comp48751_c0,comp76632_c0,comp1381921_c0,comp1609094_c0,comp61410_c0,comp63110_c0,comp44710_c0,comp59608_c0,comp68823_c0,comp67444_c0
GO:0005575	Cellular Component	GO:0044425	membrane part	GO:0030117	membrane coat	GO:0030118	clathrin coat	47	comp69194_c0,comp516756_c0,comp43725_c0,comp74307_c0,comp42943_c0,comp74659_c0,comp75919_c0,comp606342_c0,comp61977_c0,comp79257_c0,comp69277_c0,comp64369_c0,comp48751_c1,comp74689_c2,comp1381921_c0,comp70602_c0,comp1609094_c0,comp203336_c0,comp67667_c0,comp68823_c0,comp47256_c0,comp57277_c0,comp70874_c1,comp46965_c0,comp643266_c0,comp68140_c0,comp72431_c0,comp74049_c0,comp62415_c0,comp462284_c0,…
GO:0005575	Cellular Component	GO:0044425	membrane part	GO:0070469	respiratory chain	GO:0045277	respiratory chain complex IV	7	comp73885_c1,comp64851_c0,comp54508_c0,comp42376_c0,comp58517_c0,comp49811_c0,comp1609187_c0
GO:0005575	Cellular Component	GO:0044425	membrane part	GO:0070469	respiratory chain	GO:0005746	mitochondrial respiratory chain	7	comp73885_c1,comp64851_c0,comp54508_c0,comp42376_c0,comp58517_c0,comp49811_c0,comp1609187_c0
GO:0008150	Biological Process	GO:0032502	developmental process	GO:0048869	cellular developmental process	GO:0032989	cellular component morphogenesis	75	comp76789_c0,comp65280_c0,comp55068_c0,comp71459_c0,comp312424_c0,comp40502_c0,comp301743_c0,comp75687_c0,comp75824_c0,comp36961_c1,comp72606_c0,comp515037_c0,comp29119_c0,comp58107_c0,comp36183_c0,comp67111_c0,comp75585_c0,comp57782_c0,comp134_c0,comp263960_c0,comp49890_c0,comp10273_c0,comp53339_c0,comp75622_c1,comp47224_c0,comp65166_c0,comp76565_c0,comp67967_c0,comp70604_c0,comp63444_c0,comp519…
GO:0008150	Biological Process	GO:0032502	developmental process	GO:0048869	cellular developmental process	GO:0048468	cell development	33	comp76430_c0,comp51153_c0,comp65180_c0,comp74526_c3,comp1217976_c0,comp10113_c0,comp24370_c0,comp71541_c0,comp61843_c0,comp17509_c0,comp9991_c0,comp62913_c0,comp36161_c0,comp2859_c0,comp77126_c0,comp24151_c0,comp342464_c0,comp56254_c0,comp1171303_c0,comp55166_c0,comp6515_c0,comp48064_c0,comp17813_c1,comp52566_c0,comp17983_c0,comp88205_c0,comp821105_c0,comp927738_c0,comp670475_c0,comp69615_c0,comp…
GO:0008150	Biological Process	GO:0032502	developmental process	GO:0048869	cellular developmental process	GO:0045165	cell fate commitment	1	comp1055840_c0
GO:0008150	Biological Process	GO:0032502	developmental process	GO:0048869	cellular developmental process	GO:0030154	cell differentiation	59	comp76430_c0,comp51153_c0,comp65180_c0,comp53501_c0,comp74526_c3,comp1217976_c0,comp10113_c0,comp39135_c0,comp24370_c0,comp71541_c0,comp61843_c0,comp73496_c0,comp581853_c0,comp661102_c0,comp17509_c0,comp9991_c0,comp62913_c0,comp68733_c0,comp461777_c0,comp69613_c0,comp69075_c0,comp36161_c0,comp74499_c0,comp70271_c0,comp43729_c0,comp56096_c0,comp2859_c0,comp77126_c0,comp73080_c0,comp24151_c0,comp34…
GO:0008150	Biological Process	GO:0032502	developmental process	GO:0009791	post-embryonic development	GO:0009886	post-embryonic morphogenesis	55	comp42682_c0,comp76284_c0,comp72683_c2,comp57298_c0,comp76027_c0,comp73425_c1,comp315120_c0,comp774968_c0,comp75271_c0,comp45367_c0,comp1233130_c0,comp391072_c0,comp76700_c0,comp74523_c0,comp522821_c0,comp363393_c0,comp76083_c1,comp525_c0,comp31004_c0,comp24255_c0,comp29976_c0,comp67914_c0,comp64763_c0,comp1377037_c0,comp47534_c0,comp38984_c0,comp1555924_c0,comp49457_c0,comp390912_c0,comp73394_c0…
GO:0008150	Biological Process	GO:0032502	developmental process	GO:0009653	anatomical structure morphogenesis	GO:0032989	cellular component morphogenesis	75	comp76789_c0,comp65280_c0,comp55068_c0,comp71459_c0,comp312424_c0,comp40502_c0,comp301743_c0,comp75687_c0,comp75824_c0,comp36961_c1,comp72606_c0,comp515037_c0,comp29119_c0,comp58107_c0,comp36183_c0,comp67111_c0,comp75585_c0,comp57782_c0,comp134_c0,comp263960_c0,comp49890_c0,comp10273_c0,comp53339_c0,comp75622_c1,comp47224_c0,comp65166_c0,comp76565_c0,comp67967_c0,comp70604_c0,comp63444_c0,comp519…
GO:0008150	Biological Process	GO:0032502	developmental process	GO:0009653	anatomical structure morphogenesis	GO:0009886	post-embryonic morphogenesis	55	comp42682_c0,comp76284_c0,comp72683_c2,comp57298_c0,comp76027_c0,comp73425_c1,comp315120_c0,comp774968_c0,comp75271_c0,comp45367_c0,comp1233130_c0,comp391072_c0,comp76700_c0,comp74523_c0,comp522821_c0,comp363393_c0,comp76083_c1,comp525_c0,comp31004_c0,comp24255_c0,comp29976_c0,comp67914_c0,comp64763_c0,comp1377037_c0,comp47534_c0,comp38984_c0,comp1555924_c0,comp49457_c0,comp390912_c0,comp73394_c0…
GO:0008150	Biological Process	GO:0032502	developmental process	GO:0009653	anatomical structure morphogenesis	GO:0009887	organ morphogenesis	1	comp65491_c0
GO:0008150	Biological Process	GO:0032502	developmental process	GO:0009653	anatomical structure morphogenesis	GO:0048646	anatomical structure formation involved in morphogenesis	36	comp51153_c0,comp1217976_c0,comp10113_c0,comp24370_c0,comp71541_c0,comp49579_c0,comp17509_c0,comp62913_c0,comp68733_c0,comp69613_c0,comp69075_c0,comp74499_c0,comp43729_c0,comp2859_c0,comp73080_c0,comp342464_c0,comp73463_c0,comp1171303_c0,comp47102_c0,comp55166_c0,comp6515_c0,comp48064_c0,comp59032_c0,comp3398_c0,comp72367_c1,comp17813_c1,comp52566_c0,comp17983_c0,comp1058759_c0,comp927738_c0,comp…
GO:0008150	Biological Process	GO:0032502	developmental process	GO:0009653	anatomical structure morphogenesis	GO:0022603	regulation of anatomical structure morphogenesis	11	comp46070_c1,comp50365_c0,comp263960_c0,comp65280_c0,comp36961_c1,comp57998_c0,comp54342_c0,comp74499_c0,comp51664_c0,comp64205_c0,comp200787_c0
GO:0008150	Biological Process	GO:0032502	developmental process	GO:0009653	anatomical structure morphogenesis	GO:0031099	regeneration	25	comp73665_c0,comp409824_c0,comp76787_c0,comp67625_c0,comp67450_c0,comp266696_c0,comp76288_c0,comp56724_c0,comp76603_c0,comp73660_c0,comp65645_c0,comp56853_c0,comp63553_c0,comp48542_c0,comp75586_c0,comp75866_c0,comp21778_c0,comp27215_c0,comp1633674_c0,comp73869_c0,comp72555_c0,comp37463_c0,comp69936_c0,comp75905_c0,comp585617_c0
GO:0008150	Biological Process	GO:0032502	developmental process	GO:0007275	multicellular organismal development	GO:0048731	system development	22	comp71940_c0,comp65491_c0,comp53501_c0,comp67516_c0,comp587026_c0,comp76264_c0,comp786331_c0,comp47901_c1,comp74240_c0,comp73346_c0,comp72970_c0,comp44571_c0,comp64907_c0,comp345724_c0,comp36920_c0,comp1574661_c0,comp41458_c0,comp461777_c0,comp69349_c0,comp70271_c0,comp55896_c0,comp56096_c0
GO:0008150	Biological Process	GO:0032502	developmental process	GO:0007275	multicellular organismal development	GO:0009791	post-embryonic development	55	comp42682_c0,comp76284_c0,comp72683_c2,comp57298_c0,comp76027_c0,comp73425_c1,comp315120_c0,comp774968_c0,comp75271_c0,comp45367_c0,comp1233130_c0,comp391072_c0,comp76700_c0,comp74523_c0,comp522821_c0,comp363393_c0,comp76083_c1,comp525_c0,comp31004_c0,comp24255_c0,comp29976_c0,comp67914_c0,comp64763_c0,comp1377037_c0,comp47534_c0,comp38984_c0,comp1555924_c0,comp49457_c0,comp390912_c0,comp73394_c0…
GO:0008150	Biological Process	GO:0032502	developmental process	GO:0007275	multicellular organismal development	GO:0009790	embryo development	14	comp8889_c0,comp73271_c0,comp73074_c0,comp55458_c0,comp67261_c0,comp1157369_c0,comp63366_c0,comp58738_c0,comp73683_c0,comp68119_c0,comp75893_c0,comp394258_c0,comp1195501_c0,comp183695_c0
GO:0008150	Biological Process	GO:0032502	developmental process	GO:0007275	multicellular organismal development	GO:0045137	development of primary sexual characteristics	1	comp72970_c0
GO:0008150	Biological Process	GO:0032502	developmental process	GO:0007275	multicellular organismal development	GO:2000026	regulation of multicellular organismal development	14	comp8889_c0,comp73271_c0,comp73074_c0,comp55458_c0,comp67261_c0,comp1157369_c0,comp63366_c0,comp58738_c0,comp73683_c0,comp68119_c0,comp75893_c0,comp394258_c0,comp1195501_c0,comp183695_c0
GO:0008150	Biological Process	GO:0032502	developmental process	GO:0048646	anatomical structure formation involved in morphogenesis	GO:0030435	sporulation resulting in formation of a cellular spore	1	comp74499_c0
GO:0008150	Biological Process	GO:0032502	developmental process	GO:0048646	anatomical structure formation involved in morphogenesis	GO:0030703	eggshell formation	20	comp51153_c0,comp1171303_c0,comp55166_c0,comp1217976_c0,comp6515_c0,comp10113_c0,comp48064_c0,comp24370_c0,comp71541_c0,comp17813_c1,comp52566_c0,comp17509_c0,comp17983_c0,comp62913_c0,comp927738_c0,comp670475_c0,comp22412_c0,comp2859_c0,comp70860_c1,comp342464_c0
GO:0008150	Biological Process	GO:0032502	developmental process	GO:0003006	developmental process involved in reproduction	GO:0007548	sex differentiation	23	comp47113_c0,comp2634_c0,comp1702_c0,comp76689_c0,comp1584993_c0,comp69708_c1,comp65920_c0,comp61826_c0,comp72783_c0,comp72264_c2,comp72970_c0,comp70772_c0,comp487146_c0,comp1017100_c0,comp31832_c0,comp666418_c0,comp687568_c0,comp1094_c0,comp52896_c0,comp64310_c0,comp42135_c0,comp52642_c0,comp68094_c0
GO:0008150	Biological Process	GO:0032502	developmental process	GO:0003006	developmental process involved in reproduction	GO:0030707	ovarian follicle cell development	20	comp51153_c0,comp1171303_c0,comp55166_c0,comp1217976_c0,comp6515_c0,comp10113_c0,comp48064_c0,comp24370_c0,comp71541_c0,comp17813_c1,comp52566_c0,comp17509_c0,comp17983_c0,comp62913_c0,comp927738_c0,comp670475_c0,comp22412_c0,comp2859_c0,comp70860_c1,comp342464_c0
GO:0008150	Biological Process	GO:0032502	developmental process	GO:0003006	developmental process involved in reproduction	GO:0048515	spermatid differentiation	13	comp76430_c0,comp61843_c0,comp56254_c0,comp88205_c0,comp65180_c0,comp9991_c0,comp821105_c0,comp74526_c3,comp36161_c0,comp69615_c0,comp77126_c0,comp52754_c0,comp24151_c0
GO:0008150	Biological Process	GO:0032502	developmental process	GO:0003006	developmental process involved in reproduction	GO:0007530	sex determination	1	comp1055840_c0
GO:0008150	Biological Process	GO:0032502	developmental process	GO:0003006	developmental process involved in reproduction	GO:0048608	reproductive structure development	3	comp72970_c0,comp55896_c0,comp587026_c0
GO:0008150	Biological Process	GO:0032502	developmental process	GO:0003006	developmental process involved in reproduction	GO:0030703	eggshell formation	20	comp51153_c0,comp1171303_c0,comp55166_c0,comp1217976_c0,comp6515_c0,comp10113_c0,comp48064_c0,comp24370_c0,comp71541_c0,comp17813_c1,comp52566_c0,comp17509_c0,comp17983_c0,comp62913_c0,comp927738_c0,comp670475_c0,comp22412_c0,comp2859_c0,comp70860_c1,comp342464_c0
GO:0008150	Biological Process	GO:0032502	developmental process	GO:0003006	developmental process involved in reproduction	GO:0007281	germ cell development	13	comp76430_c0,comp61843_c0,comp56254_c0,comp88205_c0,comp65180_c0,comp9991_c0,comp821105_c0,comp74526_c3,comp36161_c0,comp69615_c0,comp77126_c0,comp52754_c0,comp24151_c0
GO:0008150	Biological Process	GO:0032502	developmental process	GO:0003006	developmental process involved in reproduction	GO:0045137	development of primary sexual characteristics	1	comp72970_c0
GO:0008150	Biological Process	GO:0032502	developmental process	GO:0043934	sporulation	GO:0030435	sporulation resulting in formation of a cellular spore	1	comp74499_c0
GO:0008150	Biological Process	GO:0032502	developmental process	GO:0043934	sporulation	GO:0043937	regulation of sporulation	1	comp74499_c0
GO:0008150	Biological Process	GO:0032502	developmental process	GO:0050793	regulation of developmental process	GO:0051093	negative regulation of developmental process	7	comp73496_c0,comp65223_c0,comp581853_c0,comp661102_c0,comp39135_c0,comp74938_c1,comp328377_c0
GO:0008150	Biological Process	GO:0032502	developmental process	GO:0050793	regulation of developmental process	GO:0043937	regulation of sporulation	1	comp74499_c0
GO:0008150	Biological Process	GO:0032502	developmental process	GO:0050793	regulation of developmental process	GO:0022603	regulation of anatomical structure morphogenesis	11	comp46070_c1,comp50365_c0,comp263960_c0,comp65280_c0,comp36961_c1,comp57998_c0,comp54342_c0,comp74499_c0,comp51664_c0,comp64205_c0,comp200787_c0
GO:0008150	Biological Process	GO:0032502	developmental process	GO:0050793	regulation of developmental process	GO:2000026	regulation of multicellular organismal development	14	comp8889_c0,comp73271_c0,comp73074_c0,comp55458_c0,comp67261_c0,comp1157369_c0,comp63366_c0,comp58738_c0,comp73683_c0,comp68119_c0,comp75893_c0,comp394258_c0,comp1195501_c0,comp183695_c0
GO:0008150	Biological Process	GO:0032502	developmental process	GO:0050793	regulation of developmental process	GO:0045595	regulation of cell differentiation	8	comp74499_c0,comp73496_c0,comp65223_c0,comp581853_c0,comp661102_c0,comp39135_c0,comp74938_c1,comp328377_c0
GO:0008150	Biological Process	GO:0032502	developmental process	GO:0048856	anatomical structure development	GO:0009790	embryo development	14	comp8889_c0,comp73271_c0,comp73074_c0,comp55458_c0,comp67261_c0,comp1157369_c0,comp63366_c0,comp58738_c0,comp73683_c0,comp68119_c0,comp75893_c0,comp394258_c0,comp1195501_c0,comp183695_c0
GO:0008150	Biological Process	GO:0032502	developmental process	GO:0048856	anatomical structure development	GO:0048513	organ development	21	comp71940_c0,comp65491_c0,comp53501_c0,comp67516_c0,comp587026_c0,comp76264_c0,comp786331_c0,comp47901_c1,comp74240_c0,comp73346_c0,comp72970_c0,comp44571_c0,comp64907_c0,comp36920_c0,comp1574661_c0,comp41458_c0,comp461777_c0,comp69349_c0,comp70271_c0,comp55896_c0,comp56096_c0
GO:0008150	Biological Process	GO:0032502	developmental process	GO:0048856	anatomical structure development	GO:0009653	anatomical structure morphogenesis	192	comp409824_c0,comp76789_c0,comp51153_c0,comp65491_c0,comp42682_c0,comp72683_c2,comp76027_c0,comp71459_c0,comp1217976_c0,comp312424_c0,comp40502_c0,comp1233130_c0,comp49579_c0,comp74523_c0,comp48542_c0,comp62913_c0,comp68733_c0,comp36961_c1,comp29119_c0,comp58107_c0,comp36183_c0,comp74499_c0,comp67914_c0,comp75585_c0,comp47534_c0,comp38984_c0,comp49457_c0,comp1171303_c0,comp57782_c0,comp134_c0,com…
GO:0008150	Biological Process	GO:0032502	developmental process	GO:0048856	anatomical structure development	GO:0061061	muscle structure development	1	comp74240_c0
GO:0008150	Biological Process	GO:0032502	developmental process	GO:0048856	anatomical structure development	GO:0048731	system development	22	comp71940_c0,comp65491_c0,comp53501_c0,comp67516_c0,comp587026_c0,comp76264_c0,comp786331_c0,comp47901_c1,comp74240_c0,comp73346_c0,comp72970_c0,comp44571_c0,comp64907_c0,comp345724_c0,comp36920_c0,comp1574661_c0,comp41458_c0,comp461777_c0,comp69349_c0,comp70271_c0,comp55896_c0,comp56096_c0
GO:0008150	Biological Process	GO:0032502	developmental process	GO:0048856	anatomical structure development	GO:0009888	tissue development	31	comp73665_c0,comp409824_c0,comp76787_c0,comp71940_c0,comp67625_c0,comp67450_c0,comp53501_c0,comp266696_c0,comp76288_c0,comp56724_c0,comp76603_c0,comp73660_c0,comp786331_c0,comp65645_c0,comp56853_c0,comp63553_c0,comp48542_c0,comp75586_c0,comp75866_c0,comp21778_c0,comp27215_c0,comp1633674_c0,comp461777_c0,comp73869_c0,comp72555_c0,comp70271_c0,comp37463_c0,comp69936_c0,comp56096_c0,comp75905_c0,com…
GO:0008150	Biological Process	GO:0032502	developmental process	GO:0048856	anatomical structure development	GO:0048608	reproductive structure development	3	comp72970_c0,comp55896_c0,comp587026_c0
GO:0008150	Biological Process	GO:0032502	developmental process	GO:0048856	anatomical structure development	GO:0048468	cell development	33	comp76430_c0,comp51153_c0,comp65180_c0,comp74526_c3,comp1217976_c0,comp10113_c0,comp24370_c0,comp71541_c0,comp61843_c0,comp17509_c0,comp9991_c0,comp62913_c0,comp36161_c0,comp2859_c0,comp77126_c0,comp24151_c0,comp342464_c0,comp56254_c0,comp1171303_c0,comp55166_c0,comp6515_c0,comp48064_c0,comp17813_c1,comp52566_c0,comp17983_c0,comp88205_c0,comp821105_c0,comp927738_c0,comp670475_c0,comp69615_c0,comp…
GO:0008150	Biological Process	GO:0000003	reproduction	GO:0032504	multicellular organism reproduction	GO:0048609	multicellular organismal reproductive process	87	comp76430_c0,comp51153_c0,comp65180_c0,comp56066_c1,comp1155256_c0,comp74526_c3,comp1217976_c0,comp76097_c3,comp74912_c1,comp24370_c0,comp697655_c0,comp71807_c0,comp71621_c0,comp17509_c0,comp62913_c0,comp792340_c0,comp77126_c0,comp342464_c0,comp24151_c0,comp56254_c0,comp1171303_c0,comp75126_c0,comp587142_c0,comp64171_c0,comp57210_c0,comp48064_c0,comp1155519_c0,comp19543_c1,comp820636_c0,comp68128…
GO:0008150	Biological Process	GO:0000003	reproduction	GO:0019953	sexual reproduction	GO:0009566	fertilization	12	comp61110_c1,comp36834_c0,comp211398_c0,comp74162_c0,comp1151828_c0,comp68615_c0,comp628705_c0,comp69059_c0,comp38351_c0,comp52580_c0,comp55205_c0,comp73309_c0
GO:0008150	Biological Process	GO:0000003	reproduction	GO:0019953	sexual reproduction	GO:0007276	gamete generation	68	comp76430_c0,comp51153_c0,comp65180_c0,comp1155256_c0,comp74526_c3,comp1217976_c0,comp74912_c1,comp24370_c0,comp697655_c0,comp71807_c0,comp17509_c0,comp62913_c0,comp792340_c0,comp77126_c0,comp342464_c0,comp24151_c0,comp56254_c0,comp1171303_c0,comp587142_c0,comp48064_c0,comp1155519_c0,comp19543_c1,comp820636_c0,comp64333_c1,comp52566_c0,comp74493_c0,comp821105_c0,comp927738_c0,comp68515_c0,comp189…
GO:0008150	Biological Process	GO:0000003	reproduction	GO:0003006	developmental process involved in reproduction	GO:0007548	sex differentiation	23	comp47113_c0,comp2634_c0,comp1702_c0,comp76689_c0,comp1584993_c0,comp69708_c1,comp65920_c0,comp61826_c0,comp72783_c0,comp72264_c2,comp72970_c0,comp70772_c0,comp487146_c0,comp1017100_c0,comp31832_c0,comp666418_c0,comp687568_c0,comp1094_c0,comp52896_c0,comp64310_c0,comp42135_c0,comp52642_c0,comp68094_c0
GO:0008150	Biological Process	GO:0000003	reproduction	GO:0003006	developmental process involved in reproduction	GO:0030707	ovarian follicle cell development	20	comp51153_c0,comp1171303_c0,comp55166_c0,comp1217976_c0,comp6515_c0,comp10113_c0,comp48064_c0,comp24370_c0,comp71541_c0,comp17813_c1,comp52566_c0,comp17509_c0,comp17983_c0,comp62913_c0,comp927738_c0,comp670475_c0,comp22412_c0,comp2859_c0,comp70860_c1,comp342464_c0
GO:0008150	Biological Process	GO:0000003	reproduction	GO:0003006	developmental process involved in reproduction	GO:0048515	spermatid differentiation	13	comp76430_c0,comp61843_c0,comp56254_c0,comp88205_c0,comp65180_c0,comp9991_c0,comp821105_c0,comp74526_c3,comp36161_c0,comp69615_c0,comp77126_c0,comp52754_c0,comp24151_c0
GO:0008150	Biological Process	GO:0000003	reproduction	GO:0003006	developmental process involved in reproduction	GO:0007530	sex determination	1	comp1055840_c0
GO:0008150	Biological Process	GO:0000003	reproduction	GO:0003006	developmental process involved in reproduction	GO:0048608	reproductive structure development	3	comp72970_c0,comp55896_c0,comp587026_c0
GO:0008150	Biological Process	GO:0000003	reproduction	GO:0003006	developmental process involved in reproduction	GO:0030703	eggshell formation	20	comp51153_c0,comp1171303_c0,comp55166_c0,comp1217976_c0,comp6515_c0,comp10113_c0,comp48064_c0,comp24370_c0,comp71541_c0,comp17813_c1,comp52566_c0,comp17509_c0,comp17983_c0,comp62913_c0,comp927738_c0,comp670475_c0,comp22412_c0,comp2859_c0,comp70860_c1,comp342464_c0
GO:0008150	Biological Process	GO:0000003	reproduction	GO:0003006	developmental process involved in reproduction	GO:0007281	germ cell development	13	comp76430_c0,comp61843_c0,comp56254_c0,comp88205_c0,comp65180_c0,comp9991_c0,comp821105_c0,comp74526_c3,comp36161_c0,comp69615_c0,comp77126_c0,comp52754_c0,comp24151_c0
GO:0008150	Biological Process	GO:0000003	reproduction	GO:0003006	developmental process involved in reproduction	GO:0045137	development of primary sexual characteristics	1	comp72970_c0
GO:0008150	Biological Process	GO:0000003	reproduction	GO:0022414	reproductive process	GO:2000241	regulation of reproductive process	13	comp288878_c0,comp860381_c0,comp521245_c0,comp350855_c0,comp46662_c0,comp927002_c0,comp72902_c0,comp671133_c0,comp24740_c0,comp49208_c0,comp74402_c0,comp1017503_c0,comp52671_c0
GO:0008150	Biological Process	GO:0000003	reproduction	GO:0022414	reproductive process	GO:0044703	multi-organism reproductive process	691	comp72680_c0,comp35887_c0,comp61191_c2,comp1222610_c0,comp42658_c0,comp588082_c0,comp47484_c0,comp514608_c0,comp68733_c0,comp74499_c0,comp70521_c0,comp927002_c0,comp8778_c0,comp692604_c0,comp54974_c0,comp53975_c0,comp71170_c0,comp54047_c0,comp603818_c0,comp56247_c0,comp513_c0,comp1125101_c0,comp73480_c0,comp47631_c0,comp74604_c0,comp64171_c0,comp58822_c0,comp51326_c0,comp345517_c0,comp22951_c0,co…
GO:0008150	Biological Process	GO:0000003	reproduction	GO:0022414	reproductive process	GO:0019098	reproductive behavior	24	comp67958_c0,comp73036_c0,comp42220_c1,comp243229_c0,comp74604_c0,comp64171_c0,comp76097_c3,comp467628_c0,comp70287_c0,comp62455_c0,comp69989_c0,comp68128_c0,comp62210_c1,comp72353_c0,comp334193_c0,comp76423_c0,comp72989_c2,comp56739_c0,comp71621_c0,comp62102_c0,comp71859_c0,comp65819_c0,comp70341_c3,comp476739_c0
GO:0008150	Biological Process	GO:0000003	reproduction	GO:0022414	reproductive process	GO:0044702	single organism reproductive process	429	comp55039_c0,comp51153_c0,comp69762_c1,comp1217976_c0,comp49226_c0,comp460_c0,comp66446_c0,comp61826_c0,comp42658_c0,comp71807_c0,comp47484_c0,comp71621_c0,comp1513268_c0,comp65782_c0,comp62913_c0,comp74499_c0,comp76333_c0,comp927002_c0,comp366653_c0,comp36070_c0,comp53975_c0,comp71170_c0,comp61110_c1,comp1171303_c0,comp513_c0,comp73480_c0,comp72920_c0,comp49337_c0,comp64171_c0,comp71728_c0,comp5…
GO:0008150	Biological Process	GO:0000003	reproduction	GO:0048610	cellular process involved in reproduction	GO:0035036	sperm-egg recognition	6	comp61110_c1,comp68615_c0,comp1151828_c0,comp69059_c0,comp55205_c0,comp52580_c0
GO:0008150	Biological Process	GO:0000003	reproduction	GO:0048610	cellular process involved in reproduction	GO:0007531	mating type determination	1	comp1055840_c0
GO:0008150	Biological Process	GO:0000003	reproduction	GO:0048610	cellular process involved in reproduction	GO:0070192	chromosome organization involved in meiosis	3	comp69349_c0,comp60823_c0,comp8419_c0
GO:0008150	Biological Process	GO:0000003	reproduction	GO:0048610	cellular process involved in reproduction	GO:0030707	ovarian follicle cell development	20	comp51153_c0,comp1171303_c0,comp55166_c0,comp1217976_c0,comp6515_c0,comp10113_c0,comp48064_c0,comp24370_c0,comp71541_c0,comp17813_c1,comp52566_c0,comp17509_c0,comp17983_c0,comp62913_c0,comp927738_c0,comp670475_c0,comp22412_c0,comp2859_c0,comp70860_c1,comp342464_c0
GO:0008150	Biological Process	GO:0000003	reproduction	GO:0048610	cellular process involved in reproduction	GO:0007289	spermatid nucleus differentiation	13	comp76430_c0,comp61843_c0,comp56254_c0,comp88205_c0,comp65180_c0,comp9991_c0,comp821105_c0,comp74526_c3,comp36161_c0,comp69615_c0,comp77126_c0,comp52754_c0,comp24151_c0
GO:0008150	Biological Process	GO:0000003	reproduction	GO:0048610	cellular process involved in reproduction	GO:0048515	spermatid differentiation	13	comp76430_c0,comp61843_c0,comp56254_c0,comp88205_c0,comp65180_c0,comp9991_c0,comp821105_c0,comp74526_c3,comp36161_c0,comp69615_c0,comp77126_c0,comp52754_c0,comp24151_c0
GO:0008150	Biological Process	GO:0000003	reproduction	GO:0048610	cellular process involved in reproduction	GO:0051327	M phase of meiotic cell cycle	54	comp55039_c0,comp312815_c0,comp462772_c0,comp936880_c0,comp75213_c0,comp533260_c0,comp57317_c1,comp71894_c0,comp69762_c1,comp60823_c0,comp44302_c0,comp64552_c0,comp66446_c0,comp75492_c0,comp56110_c0,comp55267_c0,comp69440_c0,comp388946_c0,comp69349_c0,comp75388_c0,comp251754_c0,comp409653_c0,comp72897_c0,comp1012166_c0,comp51274_c0,comp18983_c0,comp56528_c0,comp56825_c0,comp71728_c0,comp31189_c0,…
GO:0008150	Biological Process	GO:0000003	reproduction	GO:0048610	cellular process involved in reproduction	GO:0019069	viral capsid assembly	3	comp65041_c0,comp7112_c0,comp997751_c0
GO:0008150	Biological Process	GO:0000003	reproduction	GO:0048610	cellular process involved in reproduction	GO:0009875	pollen-pistil interaction	78	comp72633_c1,comp41718_c0,comp61668_c0,comp74881_c0,comp156522_c0,comp76410_c0,comp75646_c0,comp223551_c0,comp75309_c0,comp57128_c0,comp65206_c0,comp66251_c0,comp76429_c0,comp47484_c0,comp65782_c0,comp57944_c0,comp69183_c0,comp74010_c2,comp65387_c0,comp73080_c0,comp53975_c0,comp618715_c0,comp73480_c0,comp53107_c0,comp72920_c0,comp60875_c0,comp69968_c0,comp58822_c0,comp75879_c0,comp53983_c0,comp66…
GO:0008150	Biological Process	GO:0000003	reproduction	GO:0048610	cellular process involved in reproduction	GO:0051321	meiotic cell cycle	54	comp55039_c0,comp312815_c0,comp462772_c0,comp936880_c0,comp75213_c0,comp533260_c0,comp57317_c1,comp71894_c0,comp69762_c1,comp60823_c0,comp44302_c0,comp64552_c0,comp66446_c0,comp75492_c0,comp56110_c0,comp55267_c0,comp69440_c0,comp388946_c0,comp69349_c0,comp75388_c0,comp251754_c0,comp409653_c0,comp72897_c0,comp1012166_c0,comp51274_c0,comp18983_c0,comp56528_c0,comp56825_c0,comp71728_c0,comp31189_c0,…
GO:0008150	Biological Process	GO:0000003	reproduction	GO:0048610	cellular process involved in reproduction	GO:0022412	cellular process involved in reproduction in multicellular organism	3	comp211398_c0,comp628705_c0,comp38351_c0
GO:0008150	Biological Process	GO:0000003	reproduction	GO:0048610	cellular process involved in reproduction	GO:0019083	viral transcription	13	comp288878_c0,comp860381_c0,comp521245_c0,comp350855_c0,comp46662_c0,comp927002_c0,comp72902_c0,comp671133_c0,comp24740_c0,comp49208_c0,comp74402_c0,comp1017503_c0,comp52671_c0
GO:0008150	Biological Process	GO:0000003	reproduction	GO:0048610	cellular process involved in reproduction	GO:0019068	virion assembly	86	comp1019068_c0,comp49226_c0,comp1200273_c0,comp53468_c0,comp42658_c0,comp36656_c1,comp951976_c0,comp61631_c0,comp76333_c0,comp550994_c0,comp73047_c0,comp61696_c0,comp928310_c0,comp71170_c0,comp67162_c0,comp72198_c0,comp587142_c0,comp794329_c0,comp67600_c0,comp65041_c0,comp7112_c0,comp345517_c0,comp76114_c0,comp930722_c0,comp55828_c0,comp69864_c0,comp7001_c0,comp56683_c0,comp71489_c0,comp1815_c0,c…
GO:0008150	Biological Process	GO:0000003	reproduction	GO:0048610	cellular process involved in reproduction	GO:0007127	meiosis I	20	comp251754_c0,comp936880_c0,comp75213_c0,comp533260_c0,comp51274_c0,comp1012166_c0,comp56528_c0,comp60823_c0,comp31189_c0,comp6308_c0,comp8419_c0,comp56110_c0,comp55980_c1,comp388946_c0,comp74671_c0,comp53578_c0,comp60807_c0,comp69349_c0,comp60710_c0,comp75388_c0
GO:0008150	Biological Process	GO:0000003	reproduction	GO:0048610	cellular process involved in reproduction	GO:0007281	germ cell development	13	comp76430_c0,comp61843_c0,comp56254_c0,comp88205_c0,comp65180_c0,comp9991_c0,comp821105_c0,comp74526_c3,comp36161_c0,comp69615_c0,comp77126_c0,comp52754_c0,comp24151_c0
GO:0008150	Biological Process	GO:0000003	reproduction	GO:0048610	cellular process involved in reproduction	GO:0007126	meiosis	54	comp55039_c0,comp312815_c0,comp462772_c0,comp936880_c0,comp75213_c0,comp533260_c0,comp57317_c1,comp71894_c0,comp69762_c1,comp60823_c0,comp44302_c0,comp64552_c0,comp66446_c0,comp75492_c0,comp56110_c0,comp55267_c0,comp69440_c0,comp388946_c0,comp69349_c0,comp75388_c0,comp251754_c0,comp409653_c0,comp72897_c0,comp1012166_c0,comp51274_c0,comp18983_c0,comp56528_c0,comp56825_c0,comp71728_c0,comp31189_c0,…
GO:0008150	Biological Process	GO:0016265	death	GO:0008219	cell death	GO:0010941	regulation of cell death	58	comp703734_c0,comp57260_c2,comp40524_c0,comp20641_c0,comp53445_c0,comp48015_c0,comp65100_c0,comp64730_c0,comp52232_c0,comp73001_c0,comp486642_c0,comp69601_c0,comp342284_c0,comp59732_c0,comp340049_c0,comp63886_c0,comp882645_c0,comp17154_c0,comp75786_c0,comp399415_c0,comp55608_c1,comp382850_c0,comp55670_c0,comp67880_c0,comp19423_c1,comp46474_c0,comp73790_c0,comp2231407_c0,comp76191_c4,comp48522_c0,…
GO:0008150	Biological Process	GO:0016265	death	GO:0008219	cell death	GO:0012501	programmed cell death	66	comp20641_c0,comp48015_c0,comp73001_c0,comp486642_c0,comp43278_c0,comp69601_c0,comp342284_c0,comp59732_c0,comp340049_c0,comp63886_c0,comp882645_c0,comp399415_c0,comp382850_c0,comp67880_c0,comp19423_c1,comp2231407_c0,comp603818_c0,comp791062_c0,comp50704_c0,comp72690_c0,comp969598_c0,comp75749_c0,comp433138_c0,comp28958_c0,comp69772_c0,comp69955_c0,comp72668_c1,comp66379_c0,comp595555_c0,comp66777…
GO:0008150	Biological Process	GO:0016265	death	GO:0008219	cell death	GO:0060548	negative regulation of cell death	13	comp76191_c4,comp603818_c0,comp57260_c2,comp17154_c0,comp53445_c0,comp65100_c0,comp382850_c0,comp55670_c0,comp486642_c0,comp935055_c0,comp526_c0,comp69772_c0,comp2231407_c0
GO:0008150	Biological Process	GO:0016265	death	GO:0008219	cell death	GO:0010942	positive regulation of cell death	24	comp703734_c0,comp40524_c0,comp74046_c0,comp48015_c0,comp791062_c0,comp64730_c0,comp52232_c0,comp969598_c0,comp75749_c0,comp28958_c0,comp63886_c0,comp882645_c0,comp399415_c0,comp63621_c1,comp55608_c1,comp63659_c0,comp66379_c0,comp40289_c1,comp595555_c0,comp297270_c0,comp19423_c1,comp1003875_c0,comp24597_c0,comp73790_c0
GO:0008150	Biological Process	GO:0022414	reproductive process	GO:0044703	multi-organism reproductive process	GO:0009856	pollination	78	comp72633_c1,comp41718_c0,comp61668_c0,comp74881_c0,comp156522_c0,comp76410_c0,comp75646_c0,comp223551_c0,comp75309_c0,comp57128_c0,comp65206_c0,comp66251_c0,comp76429_c0,comp47484_c0,comp65782_c0,comp57944_c0,comp69183_c0,comp74010_c2,comp65387_c0,comp73080_c0,comp53975_c0,comp618715_c0,comp73480_c0,comp53107_c0,comp72920_c0,comp60875_c0,comp69968_c0,comp58822_c0,comp75879_c0,comp53983_c0,comp66…
GO:0008150	Biological Process	GO:0022414	reproductive process	GO:0044703	multi-organism reproductive process	GO:0022415	viral reproductive process	583	comp72680_c0,comp35887_c0,comp61191_c2,comp1222610_c0,comp42658_c0,comp588082_c0,comp514608_c0,comp68733_c0,comp74499_c0,comp70521_c0,comp927002_c0,comp8778_c0,comp692604_c0,comp54974_c0,comp71170_c0,comp54047_c0,comp603818_c0,comp56247_c0,comp513_c0,comp1125101_c0,comp47631_c0,comp51326_c0,comp345517_c0,comp22951_c0,comp74067_c1,comp64418_c0,comp76250_c0,comp68079_c0,comp65356_c0,comp55828_c0,co…
GO:0008150	Biological Process	GO:0022414	reproductive process	GO:0044703	multi-organism reproductive process	GO:0007618	mating	24	comp67958_c0,comp73036_c0,comp42220_c1,comp243229_c0,comp74604_c0,comp64171_c0,comp76097_c3,comp467628_c0,comp70287_c0,comp62455_c0,comp69989_c0,comp68128_c0,comp62210_c1,comp72353_c0,comp334193_c0,comp76423_c0,comp72989_c2,comp56739_c0,comp71621_c0,comp62102_c0,comp71859_c0,comp65819_c0,comp70341_c3,comp476739_c0
GO:0008150	Biological Process	GO:0022414	reproductive process	GO:0019098	reproductive behavior	GO:0007617	mating behavior	14	comp73036_c0,comp71621_c0,comp243229_c0,comp64171_c0,comp76097_c3,comp65819_c0,comp467628_c0,comp70287_c0,comp62455_c0,comp69989_c0,comp62210_c1,comp68128_c0,comp334193_c0,comp76423_c0
GO:0008150	Biological Process	GO:0022414	reproductive process	GO:0019098	reproductive behavior	GO:0033057	multicellular organismal reproductive behavior	14	comp73036_c0,comp71621_c0,comp243229_c0,comp64171_c0,comp76097_c3,comp65819_c0,comp467628_c0,comp70287_c0,comp62455_c0,comp69989_c0,comp62210_c1,comp68128_c0,comp334193_c0,comp76423_c0
GO:0008150	Biological Process	GO:0022414	reproductive process	GO:0019098	reproductive behavior	GO:0044704	single-organism reproductive behavior	14	comp73036_c0,comp71621_c0,comp243229_c0,comp64171_c0,comp76097_c3,comp65819_c0,comp467628_c0,comp70287_c0,comp62455_c0,comp69989_c0,comp62210_c1,comp68128_c0,comp334193_c0,comp76423_c0
GO:0008150	Biological Process	GO:0022414	reproductive process	GO:0044702	single organism reproductive process	GO:0003006	developmental process involved in reproduction	90	comp76430_c0,comp382181_c0,comp51153_c0,comp65180_c0,comp71643_c1,comp76689_c0,comp74526_c3,comp1217976_c0,comp460_c0,comp24370_c0,comp61826_c0,comp924691_c0,comp772711_c0,comp72783_c0,comp17509_c0,comp465747_c0,comp62913_c0,comp1017100_c0,comp31832_c0,comp64310_c0,comp67094_c0,comp55896_c0,comp77126_c0,comp68094_c0,comp342464_c0,comp24151_c0,comp56254_c0,comp47113_c0,comp1171303_c0,comp49337_c0,…
GO:0008150	Biological Process	GO:0022414	reproductive process	GO:0044702	single organism reproductive process	GO:0009566	fertilization	12	comp61110_c1,comp36834_c0,comp211398_c0,comp74162_c0,comp1151828_c0,comp68615_c0,comp628705_c0,comp69059_c0,comp38351_c0,comp52580_c0,comp55205_c0,comp73309_c0
GO:0008150	Biological Process	GO:0022414	reproductive process	GO:0044702	single organism reproductive process	GO:0048609	multicellular organismal reproductive process	87	comp76430_c0,comp51153_c0,comp65180_c0,comp56066_c1,comp1155256_c0,comp74526_c3,comp1217976_c0,comp76097_c3,comp74912_c1,comp24370_c0,comp697655_c0,comp71807_c0,comp71621_c0,comp17509_c0,comp62913_c0,comp792340_c0,comp77126_c0,comp342464_c0,comp24151_c0,comp56254_c0,comp1171303_c0,comp75126_c0,comp587142_c0,comp64171_c0,comp57210_c0,comp48064_c0,comp1155519_c0,comp19543_c1,comp820636_c0,comp68128…
GO:0008150	Biological Process	GO:0022414	reproductive process	GO:0044702	single organism reproductive process	GO:0048610	cellular process involved in reproduction	322	comp55039_c0,comp51153_c0,comp69762_c1,comp1217976_c0,comp49226_c0,comp66446_c0,comp42658_c0,comp47484_c0,comp1513268_c0,comp65782_c0,comp62913_c0,comp74499_c0,comp76333_c0,comp927002_c0,comp366653_c0,comp36070_c0,comp53975_c0,comp71170_c0,comp61110_c1,comp1171303_c0,comp513_c0,comp73480_c0,comp72920_c0,comp71728_c0,comp58822_c0,comp345517_c0,comp76114_c0,comp74067_c1,comp68079_c0,comp930722_c0,c…
GO:0008150	Biological Process	GO:0022414	reproductive process	GO:0044702	single organism reproductive process	GO:0044704	single-organism reproductive behavior	14	comp73036_c0,comp71621_c0,comp243229_c0,comp64171_c0,comp76097_c3,comp65819_c0,comp467628_c0,comp70287_c0,comp62455_c0,comp69989_c0,comp62210_c1,comp68128_c0,comp334193_c0,comp76423_c0
GO:0008150	Biological Process	GO:0044699	single-organism process	GO:0044700	single organism signaling	GO:0007165	signal transduction	1245	comp463146_c0,comp63941_c0,comp69859_c0,comp394992_c0,comp38480_c0,comp69161_c0,comp52017_c0,comp37744_c0,comp59264_c0,comp37553_c0,comp50352_c0,comp57588_c0,comp48581_c0,comp54409_c0,comp217488_c0,comp52420_c0,comp70720_c1,comp73417_c0,comp70505_c0,comp23552_c1,comp71305_c0,comp65562_c1,comp48855_c0,comp31002_c0,comp56694_c0,comp68080_c2,comp60620_c0,comp27625_c0,comp50671_c0,comp65686_c1,comp65…
GO:0008150	Biological Process	GO:0044699	single-organism process	GO:0044700	single organism signaling	GO:0023057	negative regulation of signaling	27	comp70930_c0,comp339320_c0,comp393070_c0,comp3914_c0,comp7045_c0,comp48855_c0,comp616757_c0,comp930722_c0,comp444546_c0,comp1064996_c0,comp76491_c0,comp16248_c0,comp75686_c0,comp30935_c0,comp37188_c0,comp72292_c0,comp63003_c1,comp9001_c0,comp54264_c0,comp247430_c0,comp71527_c0,comp793077_c0,comp73772_c0,comp34048_c0,comp60220_c0,comp985582_c0,comp1275466_c0
GO:0008150	Biological Process	GO:0044699	single-organism process	GO:0044700	single organism signaling	GO:0007267	cell-cell signaling	68	comp70849_c0,comp773336_c0,comp54124_c0,comp22084_c0,comp45005_c0,comp73334_c0,comp58071_c0,comp76131_c0,comp1152689_c0,comp95834_c0,comp76624_c0,comp430060_c0,comp63741_c0,comp954773_c0,comp928750_c0,comp74647_c0,comp67214_c0,comp76129_c0,comp65268_c0,comp18149_c1,comp49349_c0,comp57050_c0,comp60750_c0,comp983251_c0,comp794187_c0,comp56119_c0,comp72389_c0,comp63139_c0,comp64167_c1,comp671271_c0,…
GO:0008150	Biological Process	GO:0044699	single-organism process	GO:0044700	single organism signaling	GO:0023056	positive regulation of signaling	3	comp791062_c0,comp24597_c0,comp63886_c0
GO:0008150	Biological Process	GO:0044699	single-organism process	GO:0044700	single organism signaling	GO:0023051	regulation of signaling	170	comp339320_c0,comp69859_c0,comp68601_c0,comp65851_c0,comp76264_c0,comp68614_c0,comp41535_c0,comp74583_c0,comp1064996_c0,comp64373_c0,comp831114_c0,comp63886_c0,comp72283_c0,comp61670_c0,comp69373_c0,comp76409_c0,comp74151_c0,comp985582_c0,comp68975_c0,comp850270_c0,comp74370_c0,comp70720_c1,comp73417_c0,comp76563_c0,comp48855_c0,comp69852_c0,comp930722_c0,comp16248_c0,comp68080_c2,comp69821_c0,co…
GO:0008150	Biological Process	GO:0044699	single-organism process	GO:0044700	single organism signaling	GO:0035637	multicellular organismal signaling	68	comp70849_c0,comp773336_c0,comp54124_c0,comp22084_c0,comp45005_c0,comp73334_c0,comp58071_c0,comp76131_c0,comp1152689_c0,comp95834_c0,comp76624_c0,comp430060_c0,comp63741_c0,comp954773_c0,comp928750_c0,comp74647_c0,comp67214_c0,comp76129_c0,comp65268_c0,comp18149_c1,comp49349_c0,comp57050_c0,comp60750_c0,comp983251_c0,comp794187_c0,comp56119_c0,comp72389_c0,comp63139_c0,comp64167_c1,comp671271_c0,…
GO:0008150	Biological Process	GO:0044699	single-organism process	GO:0044707	single-multicellular organism process	GO:0042303	molting cycle	9	comp67011_c0,comp59251_c0,comp74224_c0,comp335224_c0,comp72988_c2,comp72887_c0,comp1138595_c0,comp62581_c0,comp58579_c0
GO:0008150	Biological Process	GO:0044699	single-organism process	GO:0044707	single-multicellular organism process	GO:0008037	cell recognition	84	comp72633_c1,comp41718_c0,comp61668_c0,comp74881_c0,comp156522_c0,comp76410_c0,comp75646_c0,comp223551_c0,comp75309_c0,comp68615_c0,comp57128_c0,comp69059_c0,comp65206_c0,comp66251_c0,comp76429_c0,comp47484_c0,comp65782_c0,comp57944_c0,comp69183_c0,comp74010_c2,comp65387_c0,comp73080_c0,comp53975_c0,comp618715_c0,comp61110_c1,comp73480_c0,comp53107_c0,comp72920_c0,comp60875_c0,comp69968_c0,comp58…
GO:0008150	Biological Process	GO:0044699	single-organism process	GO:0044707	single-multicellular organism process	GO:0051239	regulation of multicellular organismal process	41	comp70775_c1,comp590506_c0,comp76259_c0,comp855719_c0,comp72245_c0,comp689095_c0,comp51547_c0,comp31038_c1,comp76659_c0,comp56036_c0,comp68180_c0,comp389930_c0,comp73271_c0,comp28816_c0,comp1157369_c0,comp52896_c0,comp186107_c0,comp60515_c0,comp8889_c0,comp61759_c0,comp55458_c0,comp65265_c0,comp58738_c0,comp66661_c0,comp72244_c0,comp75893_c0,comp394258_c0,comp1195501_c0,comp1174_c0,comp70738_c0,c…
GO:0008150	Biological Process	GO:0044699	single-organism process	GO:0044707	single-multicellular organism process	GO:0022404	molting cycle process	9	comp67011_c0,comp59251_c0,comp74224_c0,comp335224_c0,comp72988_c2,comp72887_c0,comp1138595_c0,comp62581_c0,comp58579_c0
GO:0008150	Biological Process	GO:0044699	single-organism process	GO:0044707	single-multicellular organism process	GO:0007275	multicellular organismal development	123	comp65491_c0,comp42682_c0,comp72683_c2,comp76689_c0,comp76027_c0,comp67516_c0,comp76264_c0,comp75271_c0,comp61826_c0,comp1233130_c0,comp72783_c0,comp49579_c0,comp18585_c0,comp74523_c0,comp363393_c0,comp1692233_c0,comp73271_c0,comp1017100_c0,comp525_c0,comp31832_c0,comp69349_c0,comp1157369_c0,comp64310_c0,comp67914_c0,comp64763_c0,comp55896_c0,comp47534_c0,comp38984_c0,comp68094_c0,comp1555924_c0,…
GO:0008150	Biological Process	GO:0044699	single-organism process	GO:0044707	single-multicellular organism process	GO:0030534	adult behavior	3	comp14902_c0,comp64511_c0,comp1233103_c0
GO:0008150	Biological Process	GO:0044699	single-organism process	GO:0044707	single-multicellular organism process	GO:0048771	tissue remodeling	1	comp75777_c0
GO:0008150	Biological Process	GO:0044699	single-organism process	GO:0044707	single-multicellular organism process	GO:0003008	system process	206	comp75359_c1,comp68266_c0,comp773336_c0,comp54124_c0,comp504435_c0,comp58571_c0,comp65121_c0,comp45005_c0,comp57379_c1,comp56036_c0,comp68180_c0,comp389930_c0,comp1152689_c0,comp95834_c0,comp61405_c0,comp72608_c0,comp68771_c0,comp63741_c0,comp1163224_c0,comp928750_c0,comp50352_c0,comp76129_c0,comp73618_c0,comp69087_c0,comp660494_c0,comp18149_c1,comp67622_c0,comp60515_c0,comp57050_c0,comp49349_c0,…
GO:0008150	Biological Process	GO:0044699	single-organism process	GO:0044707	single-multicellular organism process	GO:0050878	regulation of body fluid levels	112	comp72578_c0,comp45992_c0,comp57188_c0,comp50087_c0,comp69784_c0,comp61500_c0,comp336231_c0,comp31038_c1,comp1200273_c0,comp62998_c0,comp578030_c0,comp27299_c0,comp67638_c0,comp26381_c0,comp951976_c0,comp65800_c0,comp75744_c0,comp71475_c0,comp69349_c0,comp635_c0,comp61873_c0,comp71536_c0,comp695240_c0,comp65858_c0,comp61893_c0,comp71170_c0,comp57673_c0,comp64737_c0,comp48444_c0,comp54635_c0,comp7…
GO:0008150	Biological Process	GO:0044699	single-organism process	GO:0044707	single-multicellular organism process	GO:0035637	multicellular organismal signaling	68	comp70849_c0,comp773336_c0,comp54124_c0,comp22084_c0,comp45005_c0,comp73334_c0,comp58071_c0,comp76131_c0,comp1152689_c0,comp95834_c0,comp76624_c0,comp430060_c0,comp63741_c0,comp954773_c0,comp928750_c0,comp74647_c0,comp67214_c0,comp76129_c0,comp65268_c0,comp18149_c1,comp49349_c0,comp57050_c0,comp60750_c0,comp983251_c0,comp794187_c0,comp56119_c0,comp72389_c0,comp63139_c0,comp64167_c1,comp671271_c0,…
GO:0008150	Biological Process	GO:0044699	single-organism process	GO:0044707	single-multicellular organism process	GO:0050817	coagulation	112	comp72578_c0,comp45992_c0,comp57188_c0,comp50087_c0,comp69784_c0,comp61500_c0,comp336231_c0,comp31038_c1,comp1200273_c0,comp62998_c0,comp578030_c0,comp27299_c0,comp67638_c0,comp26381_c0,comp951976_c0,comp65800_c0,comp75744_c0,comp71475_c0,comp69349_c0,comp635_c0,comp61873_c0,comp71536_c0,comp695240_c0,comp65858_c0,comp61893_c0,comp71170_c0,comp57673_c0,comp64737_c0,comp48444_c0,comp54635_c0,comp7…
GO:0008150	Biological Process	GO:0044699	single-organism process	GO:0044707	single-multicellular organism process	GO:0048609	multicellular organismal reproductive process	87	comp76430_c0,comp51153_c0,comp65180_c0,comp56066_c1,comp1155256_c0,comp74526_c3,comp1217976_c0,comp76097_c3,comp74912_c1,comp24370_c0,comp697655_c0,comp71807_c0,comp71621_c0,comp17509_c0,comp62913_c0,comp792340_c0,comp77126_c0,comp342464_c0,comp24151_c0,comp56254_c0,comp1171303_c0,comp75126_c0,comp587142_c0,comp64171_c0,comp57210_c0,comp48064_c0,comp1155519_c0,comp19543_c1,comp820636_c0,comp68128…
GO:0008150	Biological Process	GO:0044699	single-organism process	GO:0044702	single organism reproductive process	GO:0003006	developmental process involved in reproduction	90	comp76430_c0,comp382181_c0,comp51153_c0,comp65180_c0,comp71643_c1,comp76689_c0,comp74526_c3,comp1217976_c0,comp460_c0,comp24370_c0,comp61826_c0,comp924691_c0,comp772711_c0,comp72783_c0,comp17509_c0,comp465747_c0,comp62913_c0,comp1017100_c0,comp31832_c0,comp64310_c0,comp67094_c0,comp55896_c0,comp77126_c0,comp68094_c0,comp342464_c0,comp24151_c0,comp56254_c0,comp47113_c0,comp1171303_c0,comp49337_c0,…
GO:0008150	Biological Process	GO:0044699	single-organism process	GO:0044702	single organism reproductive process	GO:0009566	fertilization	12	comp61110_c1,comp36834_c0,comp211398_c0,comp74162_c0,comp1151828_c0,comp68615_c0,comp628705_c0,comp69059_c0,comp38351_c0,comp52580_c0,comp55205_c0,comp73309_c0
GO:0008150	Biological Process	GO:0044699	single-organism process	GO:0044702	single organism reproductive process	GO:0048609	multicellular organismal reproductive process	87	comp76430_c0,comp51153_c0,comp65180_c0,comp56066_c1,comp1155256_c0,comp74526_c3,comp1217976_c0,comp76097_c3,comp74912_c1,comp24370_c0,comp697655_c0,comp71807_c0,comp71621_c0,comp17509_c0,comp62913_c0,comp792340_c0,comp77126_c0,comp342464_c0,comp24151_c0,comp56254_c0,comp1171303_c0,comp75126_c0,comp587142_c0,comp64171_c0,comp57210_c0,comp48064_c0,comp1155519_c0,comp19543_c1,comp820636_c0,comp68128…
GO:0008150	Biological Process	GO:0044699	single-organism process	GO:0044702	single organism reproductive process	GO:0048610	cellular process involved in reproduction	322	comp55039_c0,comp51153_c0,comp69762_c1,comp1217976_c0,comp49226_c0,comp66446_c0,comp42658_c0,comp47484_c0,comp1513268_c0,comp65782_c0,comp62913_c0,comp74499_c0,comp76333_c0,comp927002_c0,comp366653_c0,comp36070_c0,comp53975_c0,comp71170_c0,comp61110_c1,comp1171303_c0,comp513_c0,comp73480_c0,comp72920_c0,comp71728_c0,comp58822_c0,comp345517_c0,comp76114_c0,comp74067_c1,comp68079_c0,comp930722_c0,c…
GO:0008150	Biological Process	GO:0044699	single-organism process	GO:0044702	single organism reproductive process	GO:0044704	single-organism reproductive behavior	14	comp73036_c0,comp71621_c0,comp243229_c0,comp64171_c0,comp76097_c3,comp65819_c0,comp467628_c0,comp70287_c0,comp62455_c0,comp69989_c0,comp62210_c1,comp68128_c0,comp334193_c0,comp76423_c0
GO:0008150	Biological Process	GO:0002376	immune system process	GO:0002253	activation of immune response	GO:0002757	immune response-activating signal transduction	11	comp49331_c0,comp23785_c0,comp64321_c0,comp884579_c0,comp71045_c0,comp73716_c0,comp73970_c0,comp73988_c0,comp75060_c0,comp74123_c0,comp71328_c0
GO:0008150	Biological Process	GO:0002376	immune system process	GO:0045321	leukocyte activation	GO:0002366	leukocyte activation involved in immune response	1	comp961423_c0
GO:0008150	Biological Process	GO:0002376	immune system process	GO:0045321	leukocyte activation	GO:0002274	myeloid leukocyte activation	1	comp961423_c0
GO:0008150	Biological Process	GO:0002376	immune system process	GO:0002252	immune effector process	GO:0002443	leukocyte mediated immunity	3	comp961423_c0,comp931833_c0,comp60151_c0
GO:0008150	Biological Process	GO:0002376	immune system process	GO:0002252	immune effector process	GO:0002263	cell activation involved in immune response	1	comp961423_c0
GO:0008150	Biological Process	GO:0002376	immune system process	GO:0002252	immune effector process	GO:0051607	defense response to virus	6	comp72429_c0,comp61248_c0,comp62752_c0,comp55099_c1,comp869871_c0,comp57897_c0
GO:0008150	Biological Process	GO:0002376	immune system process	GO:0002252	immune effector process	GO:0043299	leukocyte degranulation	1	comp961423_c0
GO:0008150	Biological Process	GO:0002376	immune system process	GO:0002252	immune effector process	GO:0002697	regulation of immune effector process	6	comp72429_c0,comp61248_c0,comp62752_c0,comp55099_c1,comp869871_c0,comp57897_c0
GO:0008150	Biological Process	GO:0002376	immune system process	GO:0002200	somatic diversification of immune receptors	GO:0002562	somatic diversification of immune receptors via germline recombination within a single locus	1	comp345724_c0
GO:0008150	Biological Process	GO:0002376	immune system process	GO:0002520	immune system development	GO:0048534	hematopoietic or lymphoid organ development	3	comp69349_c0,comp44571_c0,comp36920_c0
GO:0008150	Biological Process	GO:0002376	immune system process	GO:0002520	immune system development	GO:0002200	somatic diversification of immune receptors	1	comp345724_c0
GO:0008150	Biological Process	GO:0002376	immune system process	GO:0002684	positive regulation of immune system process	GO:0050778	positive regulation of immune response	11	comp49331_c0,comp23785_c0,comp64321_c0,comp884579_c0,comp71045_c0,comp73716_c0,comp73970_c0,comp73988_c0,comp75060_c0,comp74123_c0,comp71328_c0
GO:0008150	Biological Process	GO:0002376	immune system process	GO:0002682	regulation of immune system process	GO:0050776	regulation of immune response	11	comp49331_c0,comp23785_c0,comp64321_c0,comp884579_c0,comp71045_c0,comp73716_c0,comp73970_c0,comp73988_c0,comp75060_c0,comp74123_c0,comp71328_c0
GO:0008150	Biological Process	GO:0002376	immune system process	GO:0002682	regulation of immune system process	GO:0002684	positive regulation of immune system process	11	comp49331_c0,comp23785_c0,comp64321_c0,comp884579_c0,comp71045_c0,comp73716_c0,comp73970_c0,comp73988_c0,comp75060_c0,comp74123_c0,comp71328_c0
GO:0008150	Biological Process	GO:0002376	immune system process	GO:0002682	regulation of immune system process	GO:0002697	regulation of immune effector process	6	comp72429_c0,comp61248_c0,comp62752_c0,comp55099_c1,comp869871_c0,comp57897_c0
GO:0008150	Biological Process	GO:0002376	immune system process	GO:0006955	immune response	GO:0002279	mast cell activation involved in immune response	1	comp961423_c0
GO:0008150	Biological Process	GO:0002376	immune system process	GO:0006955	immune response	GO:0006959	humoral immune response	20	comp56466_c0,comp48444_c0,comp76450_c0,comp404446_c0,comp522725_c0,comp57188_c0,comp10657_c0,comp76442_c0,comp45046_c0,comp1509068_c0,comp7157_c0,comp62108_c0,comp62998_c0,comp74723_c2,comp66853_c0,comp70862_c0,comp25955_c0,comp71832_c0,comp43132_c0,comp57673_c0
GO:0008150	Biological Process	GO:0002376	immune system process	GO:0006955	immune response	GO:0045087	innate immune response	20	comp56466_c0,comp48444_c0,comp76450_c0,comp404446_c0,comp522725_c0,comp57188_c0,comp10657_c0,comp76442_c0,comp45046_c0,comp1509068_c0,comp7157_c0,comp62108_c0,comp62998_c0,comp74723_c2,comp66853_c0,comp70862_c0,comp25955_c0,comp71832_c0,comp43132_c0,comp57673_c0
GO:0008150	Biological Process	GO:0002376	immune system process	GO:0006955	immune response	GO:0002250	adaptive immune response	2	comp931833_c0,comp60151_c0
GO:0008150	Biological Process	GO:0002376	immune system process	GO:0006955	immune response	GO:0050778	positive regulation of immune response	11	comp49331_c0,comp23785_c0,comp64321_c0,comp884579_c0,comp71045_c0,comp73716_c0,comp73970_c0,comp73988_c0,comp75060_c0,comp74123_c0,comp71328_c0
GO:0008150	Biological Process	GO:0002376	immune system process	GO:0006955	immune response	GO:0002437	inflammatory response to antigenic stimulus	2	comp931833_c0,comp60151_c0
GO:0008150	Biological Process	GO:0002376	immune system process	GO:0006955	immune response	GO:0002263	cell activation involved in immune response	1	comp961423_c0
GO:0008150	Biological Process	GO:0002376	immune system process	GO:0006955	immune response	GO:0050776	regulation of immune response	11	comp49331_c0,comp23785_c0,comp64321_c0,comp884579_c0,comp71045_c0,comp73716_c0,comp73970_c0,comp73988_c0,comp75060_c0,comp74123_c0,comp71328_c0
GO:0008150	Biological Process	GO:0002376	immune system process	GO:0006955	immune response	GO:0002366	leukocyte activation involved in immune response	1	comp961423_c0
GO:0008150	Biological Process	GO:0048519	negative regulation of biological process	GO:0051051	negative regulation of transport	GO:0051224	negative regulation of protein transport	8	comp70442_c0,comp75210_c1,comp27781_c0,comp65588_c0,comp73726_c0,comp50212_c0,comp31394_c0,comp75893_c0
GO:0008150	Biological Process	GO:0048519	negative regulation of biological process	GO:0051051	negative regulation of transport	GO:0045806	negative regulation of endocytosis	5	comp357679_c0,comp4743_c0,comp32217_c0,comp57680_c0,comp4242_c0
GO:0008150	Biological Process	GO:0048519	negative regulation of biological process	GO:0051051	negative regulation of transport	GO:0051589	negative regulation of neurotransmitter transport	2	comp60873_c0,comp34036_c0
GO:0008150	Biological Process	GO:0048519	negative regulation of biological process	GO:0051129	negative regulation of cellular component organization	GO:0045806	negative regulation of endocytosis	5	comp357679_c0,comp4743_c0,comp32217_c0,comp57680_c0,comp4242_c0
GO:0008150	Biological Process	GO:0048519	negative regulation of biological process	GO:0051129	negative regulation of cellular component organization	GO:0031345	negative regulation of cell projection organization	1	comp55809_c0
GO:0008150	Biological Process	GO:0048519	negative regulation of biological process	GO:0051129	negative regulation of cellular component organization	GO:0043242	negative regulation of protein complex disassembly	2	comp76191_c1,comp50725_c0
GO:0008150	Biological Process	GO:0048519	negative regulation of biological process	GO:0048585	negative regulation of response to stimulus	GO:0009968	negative regulation of signal transduction	25	comp70930_c0,comp339320_c0,comp393070_c0,comp7045_c0,comp48855_c0,comp616757_c0,comp930722_c0,comp444546_c0,comp1064996_c0,comp76491_c0,comp16248_c0,comp75686_c0,comp30935_c0,comp37188_c0,comp72292_c0,comp63003_c1,comp9001_c0,comp54264_c0,comp247430_c0,comp71527_c0,comp73772_c0,comp34048_c0,comp60220_c0,comp985582_c0,comp1275466_c0
GO:0008150	Biological Process	GO:0048519	negative regulation of biological process	GO:0048585	negative regulation of response to stimulus	GO:0032102	negative regulation of response to external stimulus	3	comp14902_c0,comp64511_c0,comp1233103_c0
GO:0008150	Biological Process	GO:0048519	negative regulation of biological process	GO:0048523	negative regulation of cellular process	GO:0060548	negative regulation of cell death	13	comp76191_c4,comp603818_c0,comp57260_c2,comp17154_c0,comp53445_c0,comp65100_c0,comp382850_c0,comp55670_c0,comp486642_c0,comp935055_c0,comp526_c0,comp69772_c0,comp2231407_c0
GO:0008150	Biological Process	GO:0048519	negative regulation of biological process	GO:0048523	negative regulation of cellular process	GO:0045786	negative regulation of cell cycle	37	comp47602_c0,comp75348_c0,comp67640_c0,comp57702_c0,comp69537_c0,comp422172_c0,comp65450_c0,comp73250_c0,comp75977_c0,comp71358_c0,comp40013_c0,comp333694_c0,comp40138_c0,comp353923_c0,comp65806_c0,comp32361_c0,comp65870_c0,comp905_c0,comp55425_c0,comp1178463_c0,comp61475_c0,comp60725_c0,comp56696_c0,comp56098_c0,comp72408_c0,comp71042_c0,comp33340_c0,comp68027_c0,comp78281_c0,comp323424_c0,comp6…
GO:0008150	Biological Process	GO:0048519	negative regulation of biological process	GO:0048523	negative regulation of cellular process	GO:0031324	negative regulation of cellular metabolic process	106	comp662952_c0,comp388913_c0,comp47346_c0,comp461938_c0,comp56260_c0,comp73775_c0,comp40909_c0,comp579048_c0,comp75797_c0,comp225997_c0,comp805393_c0,comp465747_c0,comp76191_c1,comp60373_c0,comp50743_c0,comp73148_c2,comp620255_c0,comp50725_c0,comp125361_c0,comp63938_c0,comp59534_c0,comp796280_c0,comp74823_c1,comp71554_c0,comp1570515_c0,comp728904_c0,comp65867_c0,comp1199865_c0,comp56005_c0,comp533…
GO:0008150	Biological Process	GO:0048519	negative regulation of biological process	GO:0048523	negative regulation of cellular process	GO:0045806	negative regulation of endocytosis	5	comp357679_c0,comp4743_c0,comp32217_c0,comp57680_c0,comp4242_c0
GO:0008150	Biological Process	GO:0048519	negative regulation of biological process	GO:0048523	negative regulation of cellular process	GO:0010648	negative regulation of cell communication	27	comp70930_c0,comp339320_c0,comp393070_c0,comp3914_c0,comp7045_c0,comp48855_c0,comp616757_c0,comp930722_c0,comp444546_c0,comp1064996_c0,comp76491_c0,comp16248_c0,comp75686_c0,comp30935_c0,comp37188_c0,comp72292_c0,comp63003_c1,comp9001_c0,comp54264_c0,comp247430_c0,comp71527_c0,comp793077_c0,comp73772_c0,comp34048_c0,comp60220_c0,comp985582_c0,comp1275466_c0
GO:0008150	Biological Process	GO:0048519	negative regulation of biological process	GO:0048523	negative regulation of cellular process	GO:0031345	negative regulation of cell projection organization	1	comp55809_c0
GO:0008150	Biological Process	GO:0048519	negative regulation of biological process	GO:0009892	negative regulation of metabolic process	GO:0009890	negative regulation of biosynthetic process	75	comp662952_c0,comp47346_c0,comp461938_c0,comp56260_c0,comp73775_c0,comp40909_c0,comp579048_c0,comp75797_c0,comp225997_c0,comp805393_c0,comp76191_c1,comp60373_c0,comp73148_c2,comp50725_c0,comp63938_c0,comp59534_c0,comp796280_c0,comp74823_c1,comp71554_c0,comp1570515_c0,comp728904_c0,comp65867_c0,comp1199865_c0,comp1603910_c0,comp533458_c0,comp66173_c0,comp65389_c0,comp21682_c0,comp73963_c0,comp5424…
GO:0008150	Biological Process	GO:0048519	negative regulation of biological process	GO:0009892	negative regulation of metabolic process	GO:0031324	negative regulation of cellular metabolic process	106	comp662952_c0,comp388913_c0,comp47346_c0,comp461938_c0,comp56260_c0,comp73775_c0,comp40909_c0,comp579048_c0,comp75797_c0,comp225997_c0,comp805393_c0,comp465747_c0,comp76191_c1,comp60373_c0,comp50743_c0,comp73148_c2,comp620255_c0,comp50725_c0,comp125361_c0,comp63938_c0,comp59534_c0,comp796280_c0,comp74823_c1,comp71554_c0,comp1570515_c0,comp728904_c0,comp65867_c0,comp1199865_c0,comp56005_c0,comp533…
GO:0008150	Biological Process	GO:0048519	negative regulation of biological process	GO:0009892	negative regulation of metabolic process	GO:0051172	negative regulation of nitrogen compound metabolic process	86	comp662952_c0,comp388913_c0,comp461938_c0,comp40909_c0,comp579048_c0,comp75797_c0,comp225997_c0,comp465747_c0,comp76191_c1,comp60373_c0,comp50743_c0,comp73148_c2,comp620255_c0,comp50725_c0,comp125361_c0,comp63938_c0,comp59534_c0,comp796280_c0,comp74823_c1,comp71554_c0,comp1570515_c0,comp728904_c0,comp65867_c0,comp1199865_c0,comp56005_c0,comp1603910_c0,comp16302_c0,comp66173_c0,comp73963_c0,comp54…
GO:0008150	Biological Process	GO:0048519	negative regulation of biological process	GO:0009892	negative regulation of metabolic process	GO:0010605	negative regulation of macromolecule metabolic process	86	comp662952_c0,comp47346_c0,comp461938_c0,comp56260_c0,comp73775_c0,comp40909_c0,comp579048_c0,comp55190_c0,comp75797_c0,comp225997_c0,comp805393_c0,comp76191_c1,comp60373_c0,comp73148_c2,comp50725_c0,comp63938_c0,comp59534_c0,comp796280_c0,comp74823_c1,comp71554_c0,comp1570515_c0,comp77118_c0,comp728904_c0,comp69407_c0,comp65867_c0,comp1199865_c0,comp1603910_c0,comp533458_c0,comp66173_c0,comp6538…
GO:0008150	Biological Process	GO:0048519	negative regulation of biological process	GO:0023057	negative regulation of signaling	GO:0009968	negative regulation of signal transduction	25	comp70930_c0,comp339320_c0,comp393070_c0,comp7045_c0,comp48855_c0,comp616757_c0,comp930722_c0,comp444546_c0,comp1064996_c0,comp76491_c0,comp16248_c0,comp75686_c0,comp30935_c0,comp37188_c0,comp72292_c0,comp63003_c1,comp9001_c0,comp54264_c0,comp247430_c0,comp71527_c0,comp73772_c0,comp34048_c0,comp60220_c0,comp985582_c0,comp1275466_c0
GO:0008150	Biological Process	GO:0050896	response to stimulus	GO:0051716	cellular response to stimulus	GO:0033554	cellular response to stress	576	comp59988_c0,comp52455_c0,comp27598_c0,comp72234_c1,comp2777_c0,comp70120_c0,comp693952_c0,comp9178_c0,comp510_c1,comp16060_c0,comp51609_c0,comp2139_c0,comp37594_c0,comp774394_c0,comp27351_c0,comp58757_c0,comp10241_c0,comp60441_c0,comp38505_c0,comp56710_c0,comp71793_c0,comp70633_c1,comp122937_c0,comp47238_c0,comp9254_c0,comp69462_c0,comp37543_c0,comp51222_c0,comp61910_c0,comp74753_c0,comp70947_c0…
GO:0008150	Biological Process	GO:0050896	response to stimulus	GO:0051716	cellular response to stimulus	GO:0007165	signal transduction	1245	comp463146_c0,comp63941_c0,comp69859_c0,comp394992_c0,comp38480_c0,comp69161_c0,comp52017_c0,comp37744_c0,comp59264_c0,comp37553_c0,comp50352_c0,comp57588_c0,comp48581_c0,comp54409_c0,comp217488_c0,comp52420_c0,comp70720_c1,comp73417_c0,comp70505_c0,comp23552_c1,comp71305_c0,comp65562_c1,comp48855_c0,comp31002_c0,comp56694_c0,comp68080_c2,comp60620_c0,comp27625_c0,comp50671_c0,comp65686_c1,comp65…
GO:0008150	Biological Process	GO:0050896	response to stimulus	GO:0051716	cellular response to stimulus	GO:0070887	cellular response to chemical stimulus	95	comp59457_c0,comp260035_c0,comp668113_c0,comp53692_c0,comp67894_c0,comp778685_c0,comp9817_c0,comp76653_c0,comp61513_c0,comp390975_c0,comp523778_c0,comp68087_c0,comp32404_c0,comp66978_c0,comp69602_c0,comp63053_c0,comp75813_c0,comp433055_c0,comp1001560_c0,comp635_c0,comp70992_c0,comp825055_c0,comp76306_c0,comp36677_c0,comp53036_c0,comp42612_c0,comp69604_c0,comp66770_c0,comp1719386_c0,comp938553_c0,…
GO:0008150	Biological Process	GO:0050896	response to stimulus	GO:0051716	cellular response to stimulus	GO:0031668	cellular response to extracellular stimulus	53	comp65330_c0,comp1126092_c0,comp64058_c0,comp49207_c0,comp47539_c0,comp75624_c0,comp64565_c0,comp62640_c1,comp64511_c0,comp76365_c0,comp336231_c0,comp65825_c0,comp1506148_c0,comp70027_c0,comp33807_c0,comp47805_c0,comp10241_c0,comp59340_c0,comp59198_c0,comp68591_c0,comp67514_c0,comp790631_c0,comp51639_c0,comp40307_c0,comp834364_c0,comp75905_c0,comp75168_c0,comp36070_c0,comp67951_c0,comp201435_c0,c…
GO:0008150	Biological Process	GO:0050896	response to stimulus	GO:0006950	response to stress	GO:0033554	cellular response to stress	576	comp59988_c0,comp52455_c0,comp27598_c0,comp72234_c1,comp2777_c0,comp70120_c0,comp693952_c0,comp9178_c0,comp510_c1,comp16060_c0,comp51609_c0,comp2139_c0,comp37594_c0,comp774394_c0,comp27351_c0,comp58757_c0,comp10241_c0,comp60441_c0,comp38505_c0,comp56710_c0,comp71793_c0,comp70633_c1,comp122937_c0,comp47238_c0,comp9254_c0,comp69462_c0,comp37543_c0,comp51222_c0,comp61910_c0,comp74753_c0,comp70947_c0…
GO:0008150	Biological Process	GO:0050896	response to stimulus	GO:0006950	response to stress	GO:0080134	regulation of response to stress	10	comp70775_c1,comp62752_c0,comp55099_c1,comp57130_c0,comp72429_c0,comp52896_c0,comp61248_c0,comp31038_c1,comp869871_c0,comp57897_c0
GO:0008150	Biological Process	GO:0050896	response to stimulus	GO:0006950	response to stress	GO:0009611	response to wounding	155	comp409824_c0,comp72578_c0,comp45992_c0,comp57188_c0,comp69784_c0,comp60151_c0,comp336231_c0,comp31038_c1,comp1200273_c0,comp48542_c0,comp27299_c0,comp67638_c0,comp32589_c0,comp951976_c0,comp75744_c0,comp695240_c0,comp65858_c0,comp71170_c0,comp57673_c0,comp48444_c0,comp76288_c0,comp75761_c1,comp931833_c0,comp325918_c0,comp73136_c0,comp78861_c0,comp70537_c0,comp515_c0,comp73360_c0,comp34051_c0,com…
GO:0008150	Biological Process	GO:0050896	response to stimulus	GO:0006950	response to stress	GO:0042594	response to starvation	18	comp65330_c0,comp64058_c0,comp75624_c0,comp64565_c0,comp62640_c1,comp64511_c0,comp14902_c0,comp70027_c0,comp677187_c0,comp36375_c0,comp33807_c0,comp47805_c0,comp67514_c0,comp68591_c0,comp60132_c0,comp51639_c0,comp75905_c0,comp1233103_c0
GO:0008150	Biological Process	GO:0050896	response to stimulus	GO:0006950	response to stress	GO:0006952	defense response	202	comp61995_c0,comp301171_c0,comp67330_c0,comp59810_c0,comp57188_c0,comp72010_c0,comp64000_c0,comp62519_c0,comp39884_c0,comp60151_c0,comp54124_c0,comp74371_c0,comp73063_c0,comp148483_c0,comp75616_c0,comp64250_c0,comp75788_c1,comp64109_c0,comp32589_c0,comp667518_c0,comp53956_c1,comp64733_c0,comp92861_c0,comp60978_c0,comp57897_c0,comp526782_c0,comp57889_c0,comp24928_c0,comp57673_c0,comp846023_c0,comp…
GO:0008150	Biological Process	GO:0050896	response to stimulus	GO:0009628	response to abiotic stimulus	GO:0009268	response to pH	1	comp43515_c0
GO:0008150	Biological Process	GO:0050896	response to stimulus	GO:0009628	response to abiotic stimulus	GO:0009582	detection of abiotic stimulus	7	comp7266_c0,comp64949_c0,comp73616_c2,comp73616_c1,comp65206_c0,comp66983_c0,comp32173_c0
GO:0008150	Biological Process	GO:0050896	response to stimulus	GO:0009628	response to abiotic stimulus	GO:0009314	response to radiation	48	comp74950_c0,comp70614_c0,comp73616_c2,comp2777_c0,comp63255_c1,comp60273_c0,comp816785_c0,comp171369_c0,comp65206_c0,comp63503_c0,comp65974_c0,comp61079_c0,comp792152_c0,comp70057_c0,comp32361_c0,comp64843_c0,comp69291_c0,comp58676_c0,comp63503_c1,comp60597_c0,comp75629_c0,comp73905_c0,comp71793_c0,comp51785_c0,comp72993_c0,comp73616_c1,comp59516_c0,comp74338_c0,comp63255_c2,comp32173_c0,comp752…
GO:0008150	Biological Process	GO:0050896	response to stimulus	GO:0048585	negative regulation of response to stimulus	GO:0009968	negative regulation of signal transduction	25	comp70930_c0,comp339320_c0,comp393070_c0,comp7045_c0,comp48855_c0,comp616757_c0,comp930722_c0,comp444546_c0,comp1064996_c0,comp76491_c0,comp16248_c0,comp75686_c0,comp30935_c0,comp37188_c0,comp72292_c0,comp63003_c1,comp9001_c0,comp54264_c0,comp247430_c0,comp71527_c0,comp73772_c0,comp34048_c0,comp60220_c0,comp985582_c0,comp1275466_c0
GO:0008150	Biological Process	GO:0050896	response to stimulus	GO:0048585	negative regulation of response to stimulus	GO:0032102	negative regulation of response to external stimulus	3	comp14902_c0,comp64511_c0,comp1233103_c0
GO:0008150	Biological Process	GO:0050896	response to stimulus	GO:0009607	response to biotic stimulus	GO:0002831	regulation of response to biotic stimulus	6	comp72429_c0,comp61248_c0,comp62752_c0,comp55099_c1,comp869871_c0,comp57897_c0
GO:0008150	Biological Process	GO:0050896	response to stimulus	GO:0009607	response to biotic stimulus	GO:0051707	response to other organism	181	comp61995_c0,comp67330_c0,comp59810_c0,comp57188_c0,comp35811_c0,comp64000_c0,comp39884_c0,comp54124_c0,comp75802_c2,comp74371_c0,comp73063_c0,comp49226_c0,comp148483_c0,comp1204438_c0,comp75616_c0,comp64250_c0,comp41408_c0,comp75788_c1,comp59910_c0,comp64109_c0,comp667518_c0,comp40874_c0,comp53956_c1,comp92861_c0,comp57897_c0,comp526782_c0,comp24928_c0,comp846023_c0,comp48444_c0,comp403050_c0,co…
GO:0008150	Biological Process	GO:0050896	response to stimulus	GO:0007610	behavior	GO:0051705	multi-organism behavior	24	comp67958_c0,comp73036_c0,comp42220_c1,comp243229_c0,comp74604_c0,comp64171_c0,comp76097_c3,comp467628_c0,comp70287_c0,comp62455_c0,comp69989_c0,comp68128_c0,comp62210_c1,comp72353_c0,comp334193_c0,comp76423_c0,comp72989_c2,comp56739_c0,comp71621_c0,comp62102_c0,comp71859_c0,comp65819_c0,comp70341_c3,comp476739_c0
GO:0008150	Biological Process	GO:0050896	response to stimulus	GO:0007610	behavior	GO:0050795	regulation of behavior	2	comp66571_c0,comp75931_c0
GO:0008150	Biological Process	GO:0050896	response to stimulus	GO:0007610	behavior	GO:0019098	reproductive behavior	24	comp67958_c0,comp73036_c0,comp42220_c1,comp243229_c0,comp74604_c0,comp64171_c0,comp76097_c3,comp467628_c0,comp70287_c0,comp62455_c0,comp69989_c0,comp68128_c0,comp62210_c1,comp72353_c0,comp334193_c0,comp76423_c0,comp72989_c2,comp56739_c0,comp71621_c0,comp62102_c0,comp71859_c0,comp65819_c0,comp70341_c3,comp476739_c0
GO:0008150	Biological Process	GO:0050896	response to stimulus	GO:0007610	behavior	GO:0007631	feeding behavior	3	comp14902_c0,comp64511_c0,comp1233103_c0
GO:0008150	Biological Process	GO:0050896	response to stimulus	GO:0007610	behavior	GO:0044708	single-organism behavior	17	comp73036_c0,comp71621_c0,comp243229_c0,comp64511_c0,comp64171_c0,comp76097_c3,comp14902_c0,comp65819_c0,comp467628_c0,comp70287_c0,comp62455_c0,comp69989_c0,comp68128_c0,comp62210_c1,comp1233103_c0,comp334193_c0,comp76423_c0
GO:0008150	Biological Process	GO:0050896	response to stimulus	GO:0009605	response to external stimulus	GO:0009581	detection of external stimulus	7	comp7266_c0,comp64949_c0,comp73616_c2,comp73616_c1,comp65206_c0,comp66983_c0,comp32173_c0
GO:0008150	Biological Process	GO:0050896	response to stimulus	GO:0009605	response to external stimulus	GO:0071496	cellular response to external stimulus	53	comp65330_c0,comp1126092_c0,comp64058_c0,comp49207_c0,comp47539_c0,comp75624_c0,comp64565_c0,comp62640_c1,comp64511_c0,comp76365_c0,comp336231_c0,comp65825_c0,comp1506148_c0,comp70027_c0,comp33807_c0,comp47805_c0,comp10241_c0,comp59340_c0,comp59198_c0,comp68591_c0,comp67514_c0,comp790631_c0,comp51639_c0,comp40307_c0,comp834364_c0,comp75905_c0,comp75168_c0,comp36070_c0,comp67951_c0,comp201435_c0,c…
GO:0008150	Biological Process	GO:0050896	response to stimulus	GO:0009605	response to external stimulus	GO:0032101	regulation of response to external stimulus	8	comp70775_c1,comp66571_c0,comp64511_c0,comp14902_c0,comp52896_c0,comp31038_c1,comp1233103_c0,comp75931_c0
GO:0008150	Biological Process	GO:0050896	response to stimulus	GO:0009605	response to external stimulus	GO:0009991	response to extracellular stimulus	53	comp65330_c0,comp1126092_c0,comp64058_c0,comp49207_c0,comp47539_c0,comp75624_c0,comp64565_c0,comp62640_c1,comp64511_c0,comp76365_c0,comp336231_c0,comp65825_c0,comp1506148_c0,comp70027_c0,comp33807_c0,comp47805_c0,comp10241_c0,comp59340_c0,comp59198_c0,comp68591_c0,comp67514_c0,comp790631_c0,comp51639_c0,comp40307_c0,comp834364_c0,comp75905_c0,comp75168_c0,comp36070_c0,comp67951_c0,comp201435_c0,c…
GO:0008150	Biological Process	GO:0050896	response to stimulus	GO:0009605	response to external stimulus	GO:0032102	negative regulation of response to external stimulus	3	comp14902_c0,comp64511_c0,comp1233103_c0
GO:0008150	Biological Process	GO:0050896	response to stimulus	GO:0009605	response to external stimulus	GO:0042330	taxis	46	comp73263_c1,comp50527_c0,comp60892_c0,comp421025_c0,comp71153_c0,comp69537_c0,comp58457_c0,comp44429_c0,comp76712_c0,comp1826_c0,comp60787_c1,comp59640_c0,comp41582_c0,comp442404_c0,comp66571_c0,comp1206818_c0,comp61912_c0,comp70642_c0,comp389283_c0,comp49561_c0,comp42584_c0,comp8741_c0,comp53510_c0,comp860028_c0,comp76518_c0,comp76487_c0,comp75931_c0,comp68677_c1,comp584584_c0,comp76223_c0,comp…
GO:0008150	Biological Process	GO:0050896	response to stimulus	GO:0042221	response to chemical stimulus	GO:0009593	detection of chemical stimulus	8	comp69081_c0,comp1011642_c0,comp70201_c0,comp58571_c0,comp47272_c0,comp366047_c0,comp69767_c0,comp54883_c0
GO:0008150	Biological Process	GO:0050896	response to stimulus	GO:0042221	response to chemical stimulus	GO:0001101	response to acid	2	comp42612_c0,comp68621_c0
GO:0008150	Biological Process	GO:0050896	response to stimulus	GO:0042221	response to chemical stimulus	GO:0042493	response to drug	62	comp64419_c0,comp42301_c0,comp61327_c0,comp1459_c0,comp1102161_c0,comp69379_c0,comp59208_c0,comp41149_c0,comp179112_c0,comp34155_c0,comp62872_c2,comp62872_c1,comp298128_c0,comp462681_c0,comp52437_c0,comp41442_c0,comp15956_c0,comp68886_c0,comp65802_c0,comp73015_c1,comp69563_c0,comp1126_c0,comp75891_c0,comp57295_c0,comp63974_c0,comp62872_c0,comp58692_c0,comp458859_c0,comp55618_c0,comp491160_c0,comp…
GO:0008150	Biological Process	GO:0050896	response to stimulus	GO:0042221	response to chemical stimulus	GO:0009410	response to xenobiotic stimulus	59	comp59457_c0,comp57955_c0,comp260035_c0,comp668113_c0,comp631813_c0,comp67894_c0,comp778685_c0,comp66363_c0,comp58161_c0,comp76653_c0,comp390975_c0,comp523778_c0,comp32404_c0,comp38262_c0,comp66978_c0,comp65812_c0,comp73942_c0,comp69602_c0,comp512816_c0,comp63053_c0,comp848937_c0,comp69646_c0,comp681528_c0,comp358345_c0,comp75813_c0,comp56722_c0,comp967011_c0,comp57407_c0,comp67944_c0,comp1001560…
GO:0008150	Biological Process	GO:0050896	response to stimulus	GO:0042221	response to chemical stimulus	GO:0010035	response to inorganic substance	56	comp7200_c0,comp29721_c0,comp70104_c0,comp47072_c0,comp38736_c0,comp58506_c0,comp68374_c1,comp777472_c0,comp703018_c0,comp579048_c0,comp66578_c0,comp60500_c0,comp31043_c0,comp18745_c0,comp882645_c0,comp69506_c0,comp234276_c0,comp36656_c1,comp76400_c0,comp22682_c0,comp44806_c0,comp75377_c0,comp340_c0,comp27207_c0,comp75443_c0,comp62642_c0,comp53600_c0,comp45336_c0,comp4103_c0,comp74473_c0,comp6515…
GO:0008150	Biological Process	GO:0050896	response to stimulus	GO:0042221	response to chemical stimulus	GO:0070887	cellular response to chemical stimulus	95	comp59457_c0,comp260035_c0,comp668113_c0,comp53692_c0,comp67894_c0,comp778685_c0,comp9817_c0,comp76653_c0,comp61513_c0,comp390975_c0,comp523778_c0,comp68087_c0,comp32404_c0,comp66978_c0,comp69602_c0,comp63053_c0,comp75813_c0,comp433055_c0,comp1001560_c0,comp635_c0,comp70992_c0,comp825055_c0,comp76306_c0,comp36677_c0,comp53036_c0,comp42612_c0,comp69604_c0,comp66770_c0,comp1719386_c0,comp938553_c0,…
GO:0008150	Biological Process	GO:0050896	response to stimulus	GO:0042221	response to chemical stimulus	GO:0032094	response to food	3	comp14902_c0,comp64511_c0,comp1233103_c0
GO:0008150	Biological Process	GO:0050896	response to stimulus	GO:0042221	response to chemical stimulus	GO:0009636	response to toxin	61	comp23728_c0,comp241401_c0,comp76598_c0,comp47072_c0,comp39_c0,comp48415_c0,comp64457_c1,comp32289_c0,comp68374_c1,comp63025_c0,comp77217_c0,comp70588_c0,comp1221271_c0,comp73642_c1,comp225236_c0,comp73940_c0,comp56645_c0,comp69506_c0,comp66235_c0,comp73209_c0,comp70886_c0,comp69865_c0,comp32523_c0,comp58573_c0,comp41680_c0,comp62795_c0,comp27207_c0,comp59350_c1,comp2571_c0,comp71678_c0,comp39480…
GO:0008150	Biological Process	GO:0050896	response to stimulus	GO:0042221	response to chemical stimulus	GO:0010033	response to organic substance	88	comp68266_c0,comp72557_c0,comp53692_c0,comp68926_c0,comp76036_c2,comp9817_c0,comp61513_c0,comp68087_c0,comp57379_c1,comp76478_c0,comp433055_c0,comp70992_c0,comp825055_c0,comp73618_c0,comp68059_c0,comp72282_c1,comp64152_c1,comp55174_c0,comp1719386_c0,comp74165_c0,comp75563_c0,comp191022_c0,comp37522_c0,comp70810_c0,comp62493_c0,comp45873_c0,comp49994_c0,comp65075_c1,comp54190_c2,comp425432_c0,comp…
GO:0008150	Biological Process	GO:0050896	response to stimulus	GO:0042221	response to chemical stimulus	GO:0006935	chemotaxis	2	comp66571_c0,comp75931_c0
GO:0008150	Biological Process	GO:0050896	response to stimulus	GO:0048583	regulation of response to stimulus	GO:0050795	regulation of behavior	2	comp66571_c0,comp75931_c0
GO:0008150	Biological Process	GO:0050896	response to stimulus	GO:0048583	regulation of response to stimulus	GO:0002831	regulation of response to biotic stimulus	6	comp72429_c0,comp61248_c0,comp62752_c0,comp55099_c1,comp869871_c0,comp57897_c0
GO:0008150	Biological Process	GO:0050896	response to stimulus	GO:0048583	regulation of response to stimulus	GO:0080134	regulation of response to stress	10	comp70775_c1,comp62752_c0,comp55099_c1,comp57130_c0,comp72429_c0,comp52896_c0,comp61248_c0,comp31038_c1,comp869871_c0,comp57897_c0
GO:0008150	Biological Process	GO:0050896	response to stimulus	GO:0048583	regulation of response to stimulus	GO:0009966	regulation of signal transduction	138	comp339320_c0,comp69859_c0,comp68601_c0,comp65851_c0,comp76264_c0,comp41535_c0,comp74583_c0,comp1064996_c0,comp64373_c0,comp831114_c0,comp63886_c0,comp72283_c0,comp61670_c0,comp69373_c0,comp985582_c0,comp68975_c0,comp74370_c0,comp70720_c1,comp73417_c0,comp76563_c0,comp48855_c0,comp930722_c0,comp16248_c0,comp68080_c2,comp69821_c0,comp61910_c0,comp73695_c1,comp74080_c0,comp24597_c0,comp71256_c0,com…
GO:0008150	Biological Process	GO:0050896	response to stimulus	GO:0048583	regulation of response to stimulus	GO:0032101	regulation of response to external stimulus	8	comp70775_c1,comp66571_c0,comp64511_c0,comp14902_c0,comp52896_c0,comp31038_c1,comp1233103_c0,comp75931_c0
GO:0008150	Biological Process	GO:0050896	response to stimulus	GO:0048583	regulation of response to stimulus	GO:0048585	negative regulation of response to stimulus	30	comp70930_c0,comp339320_c0,comp393070_c0,comp64511_c0,comp3914_c0,comp14902_c0,comp7045_c0,comp48855_c0,comp616757_c0,comp930722_c0,comp444546_c0,comp1064996_c0,comp76491_c0,comp16248_c0,comp75686_c0,comp30935_c0,comp37188_c0,comp72292_c0,comp63003_c1,comp9001_c0,comp54264_c0,comp247430_c0,comp71527_c0,comp793077_c0,comp73772_c0,comp34048_c0,comp60220_c0,comp985582_c0,comp1233103_c0,comp1275466_c0
GO:0008150	Biological Process	GO:0050896	response to stimulus	GO:0048583	regulation of response to stimulus	GO:0050776	regulation of immune response	11	comp49331_c0,comp23785_c0,comp64321_c0,comp884579_c0,comp71045_c0,comp73716_c0,comp73970_c0,comp73988_c0,comp75060_c0,comp74123_c0,comp71328_c0
GO:0008150	Biological Process	GO:0050896	response to stimulus	GO:0048583	regulation of response to stimulus	GO:0048584	positive regulation of response to stimulus	14	comp791062_c0,comp49331_c0,comp23785_c0,comp64321_c0,comp884579_c0,comp73970_c0,comp71045_c0,comp73716_c0,comp75060_c0,comp73988_c0,comp74123_c0,comp24597_c0,comp71328_c0,comp63886_c0
GO:0008150	Biological Process	GO:0050896	response to stimulus	GO:0051606	detection of stimulus	GO:0009593	detection of chemical stimulus	8	comp69081_c0,comp1011642_c0,comp70201_c0,comp58571_c0,comp47272_c0,comp366047_c0,comp69767_c0,comp54883_c0
GO:0008150	Biological Process	GO:0050896	response to stimulus	GO:0051606	detection of stimulus	GO:0009581	detection of external stimulus	7	comp7266_c0,comp64949_c0,comp73616_c2,comp73616_c1,comp65206_c0,comp66983_c0,comp32173_c0
GO:0008150	Biological Process	GO:0050896	response to stimulus	GO:0051606	detection of stimulus	GO:0009582	detection of abiotic stimulus	7	comp7266_c0,comp64949_c0,comp73616_c2,comp73616_c1,comp65206_c0,comp66983_c0,comp32173_c0
GO:0008150	Biological Process	GO:0050896	response to stimulus	GO:0051606	detection of stimulus	GO:0050906	detection of stimulus involved in sensory perception	8	comp69081_c0,comp1011642_c0,comp70201_c0,comp58571_c0,comp47272_c0,comp366047_c0,comp69767_c0,comp54883_c0
GO:0008150	Biological Process	GO:0050896	response to stimulus	GO:0009719	response to endogenous stimulus	GO:0071495	cellular response to endogenous stimulus	34	comp73040_c0,comp53692_c0,comp463089_c0,comp52760_c1,comp298594_c0,comp9817_c0,comp61513_c0,comp68385_c0,comp68087_c0,comp65325_c0,comp68863_c0,comp433055_c0,comp70992_c0,comp825055_c0,comp2294390_c0,comp1273751_c0,comp386950_c0,comp1719386_c0,comp61804_c0,comp75563_c0,comp58291_c0,comp45873_c0,comp65075_c1,comp425432_c0,comp387898_c0,comp1263960_c0,comp278935_c0,comp74522_c0,comp49124_c0,comp729…
GO:0008150	Biological Process	GO:0050896	response to stimulus	GO:0009719	response to endogenous stimulus	GO:0009725	response to hormone stimulus	34	comp73040_c0,comp53692_c0,comp463089_c0,comp52760_c1,comp298594_c0,comp9817_c0,comp61513_c0,comp68385_c0,comp68087_c0,comp65325_c0,comp68863_c0,comp433055_c0,comp70992_c0,comp825055_c0,comp2294390_c0,comp1273751_c0,comp386950_c0,comp1719386_c0,comp61804_c0,comp75563_c0,comp58291_c0,comp45873_c0,comp65075_c1,comp425432_c0,comp387898_c0,comp1263960_c0,comp278935_c0,comp74522_c0,comp49124_c0,comp729…
GO:0008150	Biological Process	GO:0050896	response to stimulus	GO:0048584	positive regulation of response to stimulus	GO:0050778	positive regulation of immune response	11	comp49331_c0,comp23785_c0,comp64321_c0,comp884579_c0,comp71045_c0,comp73716_c0,comp73970_c0,comp73988_c0,comp75060_c0,comp74123_c0,comp71328_c0
GO:0008150	Biological Process	GO:0050896	response to stimulus	GO:0048584	positive regulation of response to stimulus	GO:0009967	positive regulation of signal transduction	3	comp791062_c0,comp24597_c0,comp63886_c0
GO:0008150	Biological Process	GO:0050896	response to stimulus	GO:0006955	immune response	GO:0002279	mast cell activation involved in immune response	1	comp961423_c0
GO:0008150	Biological Process	GO:0050896	response to stimulus	GO:0006955	immune response	GO:0006959	humoral immune response	20	comp56466_c0,comp48444_c0,comp76450_c0,comp404446_c0,comp522725_c0,comp57188_c0,comp10657_c0,comp76442_c0,comp45046_c0,comp1509068_c0,comp7157_c0,comp62108_c0,comp62998_c0,comp74723_c2,comp66853_c0,comp70862_c0,comp25955_c0,comp71832_c0,comp43132_c0,comp57673_c0
GO:0008150	Biological Process	GO:0050896	response to stimulus	GO:0006955	immune response	GO:0045087	innate immune response	20	comp56466_c0,comp48444_c0,comp76450_c0,comp404446_c0,comp522725_c0,comp57188_c0,comp10657_c0,comp76442_c0,comp45046_c0,comp1509068_c0,comp7157_c0,comp62108_c0,comp62998_c0,comp74723_c2,comp66853_c0,comp70862_c0,comp25955_c0,comp71832_c0,comp43132_c0,comp57673_c0
GO:0008150	Biological Process	GO:0050896	response to stimulus	GO:0006955	immune response	GO:0002250	adaptive immune response	2	comp931833_c0,comp60151_c0
GO:0008150	Biological Process	GO:0050896	response to stimulus	GO:0006955	immune response	GO:0050778	positive regulation of immune response	11	comp49331_c0,comp23785_c0,comp64321_c0,comp884579_c0,comp71045_c0,comp73716_c0,comp73970_c0,comp73988_c0,comp75060_c0,comp74123_c0,comp71328_c0
GO:0008150	Biological Process	GO:0050896	response to stimulus	GO:0006955	immune response	GO:0002437	inflammatory response to antigenic stimulus	2	comp931833_c0,comp60151_c0
GO:0008150	Biological Process	GO:0050896	response to stimulus	GO:0006955	immune response	GO:0002263	cell activation involved in immune response	1	comp961423_c0
GO:0008150	Biological Process	GO:0050896	response to stimulus	GO:0006955	immune response	GO:0050776	regulation of immune response	11	comp49331_c0,comp23785_c0,comp64321_c0,comp884579_c0,comp71045_c0,comp73716_c0,comp73970_c0,comp73988_c0,comp75060_c0,comp74123_c0,comp71328_c0
GO:0008150	Biological Process	GO:0050896	response to stimulus	GO:0006955	immune response	GO:0002366	leukocyte activation involved in immune response	1	comp961423_c0
GO:0008150	Biological Process	GO:0023052	signaling	GO:0044700	single organism signaling	GO:0007165	signal transduction	1245	comp463146_c0,comp63941_c0,comp69859_c0,comp394992_c0,comp38480_c0,comp69161_c0,comp52017_c0,comp37744_c0,comp59264_c0,comp37553_c0,comp50352_c0,comp57588_c0,comp48581_c0,comp54409_c0,comp217488_c0,comp52420_c0,comp70720_c1,comp73417_c0,comp70505_c0,comp23552_c1,comp71305_c0,comp65562_c1,comp48855_c0,comp31002_c0,comp56694_c0,comp68080_c2,comp60620_c0,comp27625_c0,comp50671_c0,comp65686_c1,comp65…
GO:0008150	Biological Process	GO:0023052	signaling	GO:0044700	single organism signaling	GO:0023057	negative regulation of signaling	27	comp70930_c0,comp339320_c0,comp393070_c0,comp3914_c0,comp7045_c0,comp48855_c0,comp616757_c0,comp930722_c0,comp444546_c0,comp1064996_c0,comp76491_c0,comp16248_c0,comp75686_c0,comp30935_c0,comp37188_c0,comp72292_c0,comp63003_c1,comp9001_c0,comp54264_c0,comp247430_c0,comp71527_c0,comp793077_c0,comp73772_c0,comp34048_c0,comp60220_c0,comp985582_c0,comp1275466_c0
GO:0008150	Biological Process	GO:0023052	signaling	GO:0044700	single organism signaling	GO:0007267	cell-cell signaling	68	comp70849_c0,comp773336_c0,comp54124_c0,comp22084_c0,comp45005_c0,comp73334_c0,comp58071_c0,comp76131_c0,comp1152689_c0,comp95834_c0,comp76624_c0,comp430060_c0,comp63741_c0,comp954773_c0,comp928750_c0,comp74647_c0,comp67214_c0,comp76129_c0,comp65268_c0,comp18149_c1,comp49349_c0,comp57050_c0,comp60750_c0,comp983251_c0,comp794187_c0,comp56119_c0,comp72389_c0,comp63139_c0,comp64167_c1,comp671271_c0,…
GO:0008150	Biological Process	GO:0023052	signaling	GO:0044700	single organism signaling	GO:0023056	positive regulation of signaling	3	comp791062_c0,comp24597_c0,comp63886_c0
GO:0008150	Biological Process	GO:0023052	signaling	GO:0044700	single organism signaling	GO:0023051	regulation of signaling	170	comp339320_c0,comp69859_c0,comp68601_c0,comp65851_c0,comp76264_c0,comp68614_c0,comp41535_c0,comp74583_c0,comp1064996_c0,comp64373_c0,comp831114_c0,comp63886_c0,comp72283_c0,comp61670_c0,comp69373_c0,comp76409_c0,comp74151_c0,comp985582_c0,comp68975_c0,comp850270_c0,comp74370_c0,comp70720_c1,comp73417_c0,comp76563_c0,comp48855_c0,comp69852_c0,comp930722_c0,comp16248_c0,comp68080_c2,comp69821_c0,co…
GO:0008150	Biological Process	GO:0023052	signaling	GO:0044700	single organism signaling	GO:0035637	multicellular organismal signaling	68	comp70849_c0,comp773336_c0,comp54124_c0,comp22084_c0,comp45005_c0,comp73334_c0,comp58071_c0,comp76131_c0,comp1152689_c0,comp95834_c0,comp76624_c0,comp430060_c0,comp63741_c0,comp954773_c0,comp928750_c0,comp74647_c0,comp67214_c0,comp76129_c0,comp65268_c0,comp18149_c1,comp49349_c0,comp57050_c0,comp60750_c0,comp983251_c0,comp794187_c0,comp56119_c0,comp72389_c0,comp63139_c0,comp64167_c1,comp671271_c0,…
GO:0008150	Biological Process	GO:0023052	signaling	GO:0023057	negative regulation of signaling	GO:0009968	negative regulation of signal transduction	25	comp70930_c0,comp339320_c0,comp393070_c0,comp7045_c0,comp48855_c0,comp616757_c0,comp930722_c0,comp444546_c0,comp1064996_c0,comp76491_c0,comp16248_c0,comp75686_c0,comp30935_c0,comp37188_c0,comp72292_c0,comp63003_c1,comp9001_c0,comp54264_c0,comp247430_c0,comp71527_c0,comp73772_c0,comp34048_c0,comp60220_c0,comp985582_c0,comp1275466_c0
GO:0008150	Biological Process	GO:0023052	signaling	GO:0023056	positive regulation of signaling	GO:0009967	positive regulation of signal transduction	3	comp791062_c0,comp24597_c0,comp63886_c0
GO:0008150	Biological Process	GO:0023052	signaling	GO:0023051	regulation of signaling	GO:0051969	regulation of transmission of nerve impulse	2	comp60873_c0,comp34036_c0
GO:0008150	Biological Process	GO:0023052	signaling	GO:0023051	regulation of signaling	GO:0023057	negative regulation of signaling	27	comp70930_c0,comp339320_c0,comp393070_c0,comp3914_c0,comp7045_c0,comp48855_c0,comp616757_c0,comp930722_c0,comp444546_c0,comp1064996_c0,comp76491_c0,comp16248_c0,comp75686_c0,comp30935_c0,comp37188_c0,comp72292_c0,comp63003_c1,comp9001_c0,comp54264_c0,comp247430_c0,comp71527_c0,comp793077_c0,comp73772_c0,comp34048_c0,comp60220_c0,comp985582_c0,comp1275466_c0
GO:0008150	Biological Process	GO:0023052	signaling	GO:0023051	regulation of signaling	GO:0023056	positive regulation of signaling	3	comp791062_c0,comp24597_c0,comp63886_c0
GO:0008150	Biological Process	GO:0023052	signaling	GO:0023051	regulation of signaling	GO:0009966	regulation of signal transduction	138	comp339320_c0,comp69859_c0,comp68601_c0,comp65851_c0,comp76264_c0,comp41535_c0,comp74583_c0,comp1064996_c0,comp64373_c0,comp831114_c0,comp63886_c0,comp72283_c0,comp61670_c0,comp69373_c0,comp985582_c0,comp68975_c0,comp74370_c0,comp70720_c1,comp73417_c0,comp76563_c0,comp48855_c0,comp930722_c0,comp16248_c0,comp68080_c2,comp69821_c0,comp61910_c0,comp73695_c1,comp74080_c0,comp24597_c0,comp71256_c0,com…
GO:0008150	Biological Process	GO:0032501	multicellular organismal process	GO:0032504	multicellular organism reproduction	GO:0048609	multicellular organismal reproductive process	87	comp76430_c0,comp51153_c0,comp65180_c0,comp56066_c1,comp1155256_c0,comp74526_c3,comp1217976_c0,comp76097_c3,comp74912_c1,comp24370_c0,comp697655_c0,comp71807_c0,comp71621_c0,comp17509_c0,comp62913_c0,comp792340_c0,comp77126_c0,comp342464_c0,comp24151_c0,comp56254_c0,comp1171303_c0,comp75126_c0,comp587142_c0,comp64171_c0,comp57210_c0,comp48064_c0,comp1155519_c0,comp19543_c1,comp820636_c0,comp68128…
GO:0008150	Biological Process	GO:0032501	multicellular organismal process	GO:0044707	single-multicellular organism process	GO:0042303	molting cycle	9	comp67011_c0,comp59251_c0,comp74224_c0,comp335224_c0,comp72988_c2,comp72887_c0,comp1138595_c0,comp62581_c0,comp58579_c0
GO:0008150	Biological Process	GO:0032501	multicellular organismal process	GO:0044707	single-multicellular organism process	GO:0008037	cell recognition	84	comp72633_c1,comp41718_c0,comp61668_c0,comp74881_c0,comp156522_c0,comp76410_c0,comp75646_c0,comp223551_c0,comp75309_c0,comp68615_c0,comp57128_c0,comp69059_c0,comp65206_c0,comp66251_c0,comp76429_c0,comp47484_c0,comp65782_c0,comp57944_c0,comp69183_c0,comp74010_c2,comp65387_c0,comp73080_c0,comp53975_c0,comp618715_c0,comp61110_c1,comp73480_c0,comp53107_c0,comp72920_c0,comp60875_c0,comp69968_c0,comp58…
GO:0008150	Biological Process	GO:0032501	multicellular organismal process	GO:0044707	single-multicellular organism process	GO:0051239	regulation of multicellular organismal process	41	comp70775_c1,comp590506_c0,comp76259_c0,comp855719_c0,comp72245_c0,comp689095_c0,comp51547_c0,comp31038_c1,comp76659_c0,comp56036_c0,comp68180_c0,comp389930_c0,comp73271_c0,comp28816_c0,comp1157369_c0,comp52896_c0,comp186107_c0,comp60515_c0,comp8889_c0,comp61759_c0,comp55458_c0,comp65265_c0,comp58738_c0,comp66661_c0,comp72244_c0,comp75893_c0,comp394258_c0,comp1195501_c0,comp1174_c0,comp70738_c0,c…
GO:0008150	Biological Process	GO:0032501	multicellular organismal process	GO:0044707	single-multicellular organism process	GO:0022404	molting cycle process	9	comp67011_c0,comp59251_c0,comp74224_c0,comp335224_c0,comp72988_c2,comp72887_c0,comp1138595_c0,comp62581_c0,comp58579_c0
GO:0008150	Biological Process	GO:0032501	multicellular organismal process	GO:0044707	single-multicellular organism process	GO:0007275	multicellular organismal development	123	comp65491_c0,comp42682_c0,comp72683_c2,comp76689_c0,comp76027_c0,comp67516_c0,comp76264_c0,comp75271_c0,comp61826_c0,comp1233130_c0,comp72783_c0,comp49579_c0,comp18585_c0,comp74523_c0,comp363393_c0,comp1692233_c0,comp73271_c0,comp1017100_c0,comp525_c0,comp31832_c0,comp69349_c0,comp1157369_c0,comp64310_c0,comp67914_c0,comp64763_c0,comp55896_c0,comp47534_c0,comp38984_c0,comp68094_c0,comp1555924_c0,…
GO:0008150	Biological Process	GO:0032501	multicellular organismal process	GO:0044707	single-multicellular organism process	GO:0030534	adult behavior	3	comp14902_c0,comp64511_c0,comp1233103_c0
GO:0008150	Biological Process	GO:0032501	multicellular organismal process	GO:0044707	single-multicellular organism process	GO:0048771	tissue remodeling	1	comp75777_c0
GO:0008150	Biological Process	GO:0032501	multicellular organismal process	GO:0044707	single-multicellular organism process	GO:0003008	system process	206	comp75359_c1,comp68266_c0,comp773336_c0,comp54124_c0,comp504435_c0,comp58571_c0,comp65121_c0,comp45005_c0,comp57379_c1,comp56036_c0,comp68180_c0,comp389930_c0,comp1152689_c0,comp95834_c0,comp61405_c0,comp72608_c0,comp68771_c0,comp63741_c0,comp1163224_c0,comp928750_c0,comp50352_c0,comp76129_c0,comp73618_c0,comp69087_c0,comp660494_c0,comp18149_c1,comp67622_c0,comp60515_c0,comp57050_c0,comp49349_c0,…
GO:0008150	Biological Process	GO:0032501	multicellular organismal process	GO:0044707	single-multicellular organism process	GO:0050878	regulation of body fluid levels	112	comp72578_c0,comp45992_c0,comp57188_c0,comp50087_c0,comp69784_c0,comp61500_c0,comp336231_c0,comp31038_c1,comp1200273_c0,comp62998_c0,comp578030_c0,comp27299_c0,comp67638_c0,comp26381_c0,comp951976_c0,comp65800_c0,comp75744_c0,comp71475_c0,comp69349_c0,comp635_c0,comp61873_c0,comp71536_c0,comp695240_c0,comp65858_c0,comp61893_c0,comp71170_c0,comp57673_c0,comp64737_c0,comp48444_c0,comp54635_c0,comp7…
GO:0008150	Biological Process	GO:0032501	multicellular organismal process	GO:0044707	single-multicellular organism process	GO:0035637	multicellular organismal signaling	68	comp70849_c0,comp773336_c0,comp54124_c0,comp22084_c0,comp45005_c0,comp73334_c0,comp58071_c0,comp76131_c0,comp1152689_c0,comp95834_c0,comp76624_c0,comp430060_c0,comp63741_c0,comp954773_c0,comp928750_c0,comp74647_c0,comp67214_c0,comp76129_c0,comp65268_c0,comp18149_c1,comp49349_c0,comp57050_c0,comp60750_c0,comp983251_c0,comp794187_c0,comp56119_c0,comp72389_c0,comp63139_c0,comp64167_c1,comp671271_c0,…
GO:0008150	Biological Process	GO:0032501	multicellular organismal process	GO:0044707	single-multicellular organism process	GO:0050817	coagulation	112	comp72578_c0,comp45992_c0,comp57188_c0,comp50087_c0,comp69784_c0,comp61500_c0,comp336231_c0,comp31038_c1,comp1200273_c0,comp62998_c0,comp578030_c0,comp27299_c0,comp67638_c0,comp26381_c0,comp951976_c0,comp65800_c0,comp75744_c0,comp71475_c0,comp69349_c0,comp635_c0,comp61873_c0,comp71536_c0,comp695240_c0,comp65858_c0,comp61893_c0,comp71170_c0,comp57673_c0,comp64737_c0,comp48444_c0,comp54635_c0,comp7…
GO:0008150	Biological Process	GO:0032501	multicellular organismal process	GO:0044707	single-multicellular organism process	GO:0048609	multicellular organismal reproductive process	87	comp76430_c0,comp51153_c0,comp65180_c0,comp56066_c1,comp1155256_c0,comp74526_c3,comp1217976_c0,comp76097_c3,comp74912_c1,comp24370_c0,comp697655_c0,comp71807_c0,comp71621_c0,comp17509_c0,comp62913_c0,comp792340_c0,comp77126_c0,comp342464_c0,comp24151_c0,comp56254_c0,comp1171303_c0,comp75126_c0,comp587142_c0,comp64171_c0,comp57210_c0,comp48064_c0,comp1155519_c0,comp19543_c1,comp820636_c0,comp68128…
GO:0008150	Biological Process	GO:0032501	multicellular organismal process	GO:0051239	regulation of multicellular organismal process	GO:1900046	regulation of hemostasis	3	comp70775_c1,comp52896_c0,comp31038_c1
GO:0008150	Biological Process	GO:0032501	multicellular organismal process	GO:0051239	regulation of multicellular organismal process	GO:0044057	regulation of system process	24	comp60515_c0,comp590506_c0,comp76259_c0,comp61759_c0,comp855719_c0,comp65265_c0,comp72245_c0,comp689095_c0,comp51547_c0,comp72244_c0,comp66661_c0,comp76659_c0,comp56036_c0,comp70738_c0,comp1174_c0,comp389930_c0,comp68180_c0,comp28816_c0,comp71777_c0,comp23701_c0,comp43963_c0,comp186107_c0,comp60873_c0,comp34036_c0
GO:0008150	Biological Process	GO:0032501	multicellular organismal process	GO:0051239	regulation of multicellular organismal process	GO:0050818	regulation of coagulation	3	comp70775_c1,comp52896_c0,comp31038_c1
GO:0008150	Biological Process	GO:0032501	multicellular organismal process	GO:0051239	regulation of multicellular organismal process	GO:2000026	regulation of multicellular organismal development	14	comp8889_c0,comp73271_c0,comp73074_c0,comp55458_c0,comp67261_c0,comp1157369_c0,comp63366_c0,comp58738_c0,comp73683_c0,comp68119_c0,comp75893_c0,comp394258_c0,comp1195501_c0,comp183695_c0
GO:0008150	Biological Process	GO:0032501	multicellular organismal process	GO:0044706	multi-multicellular organism process	GO:0009856	pollination	78	comp72633_c1,comp41718_c0,comp61668_c0,comp74881_c0,comp156522_c0,comp76410_c0,comp75646_c0,comp223551_c0,comp75309_c0,comp57128_c0,comp65206_c0,comp66251_c0,comp76429_c0,comp47484_c0,comp65782_c0,comp57944_c0,comp69183_c0,comp74010_c2,comp65387_c0,comp73080_c0,comp53975_c0,comp618715_c0,comp73480_c0,comp53107_c0,comp72920_c0,comp60875_c0,comp69968_c0,comp58822_c0,comp75879_c0,comp53983_c0,comp66…
GO:0008150	Biological Process	GO:0048518	positive regulation of biological process	GO:0048522	positive regulation of cellular process	GO:0010942	positive regulation of cell death	24	comp703734_c0,comp40524_c0,comp74046_c0,comp48015_c0,comp791062_c0,comp64730_c0,comp52232_c0,comp969598_c0,comp75749_c0,comp28958_c0,comp63886_c0,comp882645_c0,comp399415_c0,comp63621_c1,comp55608_c1,comp63659_c0,comp66379_c0,comp40289_c1,comp595555_c0,comp297270_c0,comp19423_c1,comp1003875_c0,comp24597_c0,comp73790_c0
GO:0008150	Biological Process	GO:0048518	positive regulation of biological process	GO:0048522	positive regulation of cellular process	GO:0010647	positive regulation of cell communication	3	comp791062_c0,comp24597_c0,comp63886_c0
GO:0008150	Biological Process	GO:0048518	positive regulation of biological process	GO:0048522	positive regulation of cellular process	GO:0031325	positive regulation of cellular metabolic process	232	comp847537_c0,comp68796_c0,comp666671_c0,comp63607_c0,comp65540_c0,comp49226_c0,comp70724_c0,comp75594_c0,comp70001_c0,comp1200273_c0,comp40653_c0,comp7926_c0,comp65312_c0,comp196573_c0,comp76243_c0,comp53396_c0,comp707145_c0,comp40252_c0,comp66159_c0,comp695240_c0,comp71170_c0,comp183979_c0,comp61768_c0,comp71015_c0,comp359653_c0,comp1540410_c0,comp76114_c0,comp51316_c0,comp67477_c0,comp74657_c0…
GO:0008150	Biological Process	GO:0048518	positive regulation of biological process	GO:0051130	positive regulation of cellular component organization	GO:0043243	positive regulation of protein complex disassembly	21	comp39419_c0,comp359653_c0,comp72549_c0,comp63607_c0,comp8028_c0,comp55890_c0,comp70001_c0,comp398018_c0,comp63607_c1,comp40653_c0,comp71377_c0,comp72359_c0,comp70492_c0,comp1172082_c0,comp23962_c0,comp59246_c0,comp25225_c0,comp1676_c0,comp59978_c1,comp218143_c0,comp6054_c0
GO:0008150	Biological Process	GO:0048518	positive regulation of biological process	GO:0009893	positive regulation of metabolic process	GO:0051173	positive regulation of nitrogen compound metabolic process	99	comp75307_c0,comp74578_c0,comp517910_c0,comp450501_c0,comp72562_c0,comp58819_c1,comp666671_c0,comp38784_c0,comp65540_c0,comp70724_c0,comp65918_c0,comp75594_c0,comp36656_c1,comp7926_c0,comp673843_c0,comp65312_c0,comp76243_c0,comp66611_c0,comp52499_c0,comp707145_c0,comp40252_c0,comp42089_c0,comp53116_c0,comp63604_c0,comp183979_c0,comp91994_c0,comp61768_c0,comp75863_c0,comp91597_c0,comp1540410_c0,co…
GO:0008150	Biological Process	GO:0048518	positive regulation of biological process	GO:0009893	positive regulation of metabolic process	GO:0031325	positive regulation of cellular metabolic process	232	comp847537_c0,comp68796_c0,comp666671_c0,comp63607_c0,comp65540_c0,comp49226_c0,comp70724_c0,comp75594_c0,comp70001_c0,comp1200273_c0,comp40653_c0,comp7926_c0,comp65312_c0,comp196573_c0,comp76243_c0,comp53396_c0,comp707145_c0,comp40252_c0,comp66159_c0,comp695240_c0,comp71170_c0,comp183979_c0,comp61768_c0,comp71015_c0,comp359653_c0,comp1540410_c0,comp76114_c0,comp51316_c0,comp67477_c0,comp74657_c0…
GO:0008150	Biological Process	GO:0048518	positive regulation of biological process	GO:0009893	positive regulation of metabolic process	GO:0009896	positive regulation of catabolic process	110	comp24922_c0,comp388913_c0,comp847537_c0,comp68796_c0,comp61500_c0,comp60162_c1,comp65824_c1,comp49226_c0,comp4523_c0,comp69674_c0,comp1200273_c0,comp65681_c0,comp60794_c0,comp53719_c0,comp39632_c0,comp65312_c0,comp196573_c0,comp61631_c0,comp53396_c0,comp1157369_c0,comp635_c0,comp61873_c0,comp66159_c0,comp64039_c0,comp695240_c0,comp71170_c0,comp74508_c0,comp54635_c0,comp75250_c0,comp71015_c0,comp…
GO:0008150	Biological Process	GO:0048518	positive regulation of biological process	GO:0009893	positive regulation of metabolic process	GO:0009891	positive regulation of biosynthetic process	120	comp75307_c0,comp74578_c0,comp517910_c0,comp450501_c0,comp72562_c0,comp58819_c1,comp72549_c0,comp666671_c0,comp63607_c0,comp38784_c0,comp65540_c0,comp70724_c0,comp65918_c0,comp55890_c0,comp75594_c0,comp70001_c0,comp63607_c1,comp40653_c0,comp36656_c1,comp7926_c0,comp673843_c0,comp65312_c0,comp76243_c0,comp66611_c0,comp52499_c0,comp707145_c0,comp40252_c0,comp42089_c0,comp6054_c0,comp53116_c0,comp63…
GO:0008150	Biological Process	GO:0048518	positive regulation of biological process	GO:0009893	positive regulation of metabolic process	GO:0010604	positive regulation of macromolecule metabolic process	123	comp75307_c0,comp74578_c0,comp517910_c0,comp450501_c0,comp72562_c0,comp58819_c1,comp72549_c0,comp64511_c0,comp666671_c0,comp63607_c0,comp38784_c0,comp65540_c0,comp70724_c0,comp65918_c0,comp55890_c0,comp75594_c0,comp70001_c0,comp63607_c1,comp40653_c0,comp36656_c1,comp7926_c0,comp673843_c0,comp65312_c0,comp76243_c0,comp66611_c0,comp52499_c0,comp707145_c0,comp40252_c0,comp42089_c0,comp6054_c0,comp53…
GO:0008150	Biological Process	GO:0048518	positive regulation of biological process	GO:0023056	positive regulation of signaling	GO:0009967	positive regulation of signal transduction	3	comp791062_c0,comp24597_c0,comp63886_c0
GO:0008150	Biological Process	GO:0048518	positive regulation of biological process	GO:0002684	positive regulation of immune system process	GO:0050778	positive regulation of immune response	11	comp49331_c0,comp23785_c0,comp64321_c0,comp884579_c0,comp71045_c0,comp73716_c0,comp73970_c0,comp73988_c0,comp75060_c0,comp74123_c0,comp71328_c0
GO:0008150	Biological Process	GO:0048518	positive regulation of biological process	GO:0048584	positive regulation of response to stimulus	GO:0050778	positive regulation of immune response	11	comp49331_c0,comp23785_c0,comp64321_c0,comp884579_c0,comp71045_c0,comp73716_c0,comp73970_c0,comp73988_c0,comp75060_c0,comp74123_c0,comp71328_c0
GO:0008150	Biological Process	GO:0048518	positive regulation of biological process	GO:0048584	positive regulation of response to stimulus	GO:0009967	positive regulation of signal transduction	3	comp791062_c0,comp24597_c0,comp63886_c0
GO:0008150	Biological Process	GO:0051704	multi-organism process	GO:0043900	regulation of multi-organism process	GO:0050792	regulation of viral reproduction	13	comp288878_c0,comp860381_c0,comp521245_c0,comp350855_c0,comp46662_c0,comp927002_c0,comp72902_c0,comp671133_c0,comp24740_c0,comp49208_c0,comp74402_c0,comp1017503_c0,comp52671_c0
GO:0008150	Biological Process	GO:0051704	multi-organism process	GO:0043900	regulation of multi-organism process	GO:0050688	regulation of defense response to virus	6	comp72429_c0,comp61248_c0,comp62752_c0,comp55099_c1,comp869871_c0,comp57897_c0
GO:0008150	Biological Process	GO:0051704	multi-organism process	GO:0035821	modification of morphology or physiology of other organism	GO:0044364	disruption of cells of other organism	17	comp52305_c0,comp771262_c0,comp69203_c0,comp587026_c0,comp67440_c0,comp68810_c0,comp489_c0,comp71319_c1,comp1564078_c0,comp64007_c0,comp35899_c0,comp1366324_c0,comp498209_c0,comp7063_c0,comp74030_c0,comp55896_c0,comp71984_c0
GO:0008150	Biological Process	GO:0051704	multi-organism process	GO:0035821	modification of morphology or physiology of other organism	GO:0044531	modulation of programmed cell death in other organism	9	comp76191_c4,comp603818_c0,comp17154_c0,comp53445_c0,comp65100_c0,comp486642_c0,comp935055_c0,comp526_c0,comp2231407_c0
GO:0008150	Biological Process	GO:0051704	multi-organism process	GO:0035821	modification of morphology or physiology of other organism	GO:0051817	modification of morphology or physiology of other organism involved in symbiotic interaction	82	comp72680_c0,comp390990_c0,comp73413_c0,comp486642_c0,comp68810_c0,comp76293_c0,comp941736_c0,comp69509_c0,comp588082_c0,comp43127_c0,comp65702_c0,comp514608_c0,comp74033_c0,comp68733_c0,comp465194_c0,comp74030_c0,comp55896_c0,comp72231_c0,comp53513_c0,comp2231407_c0,comp678841_c0,comp603818_c0,comp1388601_c0,comp207829_c0,comp587026_c0,comp35247_c0,comp489_c0,comp51326_c0,comp73116_c0,comp938200…
GO:0008150	Biological Process	GO:0051704	multi-organism process	GO:0051707	response to other organism	GO:0009620	response to fungus	15	comp832787_c0,comp403050_c0,comp61995_c0,comp1765867_c0,comp1191908_c0,comp59810_c0,comp1155256_c0,comp600723_c0,comp52760_c2,comp39125_c0,comp57031_c0,comp37498_c0,comp47691_c0,comp49303_c0,comp1152233_c0
GO:0008150	Biological Process	GO:0051704	multi-organism process	GO:0051707	response to other organism	GO:0052173	response to defenses of other organism involved in symbiotic interaction	21	comp73513_c0,comp64569_c0,comp32998_c0,comp72882_c0,comp74881_c0,comp858625_c0,comp56146_c0,comp9399_c0,comp72813_c1,comp62983_c0,comp57643_c0,comp65142_c0,comp667518_c0,comp68583_c0,comp938224_c0,comp57549_c0,comp92861_c0,comp24935_c0,comp71832_c0,comp526782_c0,comp72807_c2
GO:0008150	Biological Process	GO:0051704	multi-organism process	GO:0051707	response to other organism	GO:0075136	response to host	21	comp73513_c0,comp64569_c0,comp32998_c0,comp72882_c0,comp74881_c0,comp858625_c0,comp56146_c0,comp9399_c0,comp72813_c1,comp62983_c0,comp57643_c0,comp65142_c0,comp667518_c0,comp68583_c0,comp938224_c0,comp57549_c0,comp92861_c0,comp24935_c0,comp71832_c0,comp526782_c0,comp72807_c2
GO:0008150	Biological Process	GO:0051704	multi-organism process	GO:0051707	response to other organism	GO:0009617	response to bacterium	103	comp67330_c0,comp57188_c0,comp64000_c0,comp39884_c0,comp47039_c0,comp66200_c0,comp75430_c0,comp54124_c0,comp74371_c0,comp73063_c0,comp148483_c0,comp75616_c0,comp74460_c0,comp47639_c0,comp64250_c0,comp70545_c0,comp75788_c1,comp64109_c0,comp53956_c1,comp1366679_c0,comp24928_c0,comp846023_c0,comp403050_c0,comp48444_c0,comp1525718_c0,comp55100_c0,comp71552_c0,comp76442_c0,comp73584_c0,comp600723_c0,c…
GO:0008150	Biological Process	GO:0051704	multi-organism process	GO:0051707	response to other organism	GO:0009615	response to virus	49	comp27002_c0,comp62752_c0,comp35811_c0,comp76125_c0,comp72310_c1,comp75802_c2,comp49226_c0,comp783768_c0,comp1204438_c0,comp75383_c0,comp43016_c0,comp58148_c3,comp252928_c0,comp330917_c0,comp41408_c0,comp75577_c0,comp657371_c0,comp59910_c0,comp48121_c0,comp524940_c0,comp40874_c0,comp49561_c0,comp57897_c0,comp47959_c0,comp74034_c0,comp74735_c0,comp11096_c0,comp1000973_c0,comp71155_c0,comp6662_c0,c…
GO:0008150	Biological Process	GO:0051704	multi-organism process	GO:0051705	multi-organism behavior	GO:0007617	mating behavior	14	comp73036_c0,comp71621_c0,comp243229_c0,comp64171_c0,comp76097_c3,comp65819_c0,comp467628_c0,comp70287_c0,comp62455_c0,comp69989_c0,comp62210_c1,comp68128_c0,comp334193_c0,comp76423_c0
GO:0008150	Biological Process	GO:0051704	multi-organism process	GO:0007618	mating	GO:0007617	mating behavior	14	comp73036_c0,comp71621_c0,comp243229_c0,comp64171_c0,comp76097_c3,comp65819_c0,comp467628_c0,comp70287_c0,comp62455_c0,comp69989_c0,comp62210_c1,comp68128_c0,comp334193_c0,comp76423_c0
GO:0008150	Biological Process	GO:0051704	multi-organism process	GO:0016032	viral reproduction	GO:0050792	regulation of viral reproduction	13	comp288878_c0,comp860381_c0,comp521245_c0,comp350855_c0,comp46662_c0,comp927002_c0,comp72902_c0,comp671133_c0,comp24740_c0,comp49208_c0,comp74402_c0,comp1017503_c0,comp52671_c0
GO:0008150	Biological Process	GO:0051704	multi-organism process	GO:0016032	viral reproduction	GO:0022415	viral reproductive process	583	comp72680_c0,comp35887_c0,comp61191_c2,comp1222610_c0,comp42658_c0,comp588082_c0,comp514608_c0,comp68733_c0,comp74499_c0,comp70521_c0,comp927002_c0,comp8778_c0,comp692604_c0,comp54974_c0,comp71170_c0,comp54047_c0,comp603818_c0,comp56247_c0,comp513_c0,comp1125101_c0,comp47631_c0,comp51326_c0,comp345517_c0,comp22951_c0,comp74067_c1,comp64418_c0,comp76250_c0,comp68079_c0,comp65356_c0,comp55828_c0,co…
GO:0008150	Biological Process	GO:0051704	multi-organism process	GO:0044706	multi-multicellular organism process	GO:0009856	pollination	78	comp72633_c1,comp41718_c0,comp61668_c0,comp74881_c0,comp156522_c0,comp76410_c0,comp75646_c0,comp223551_c0,comp75309_c0,comp57128_c0,comp65206_c0,comp66251_c0,comp76429_c0,comp47484_c0,comp65782_c0,comp57944_c0,comp69183_c0,comp74010_c2,comp65387_c0,comp73080_c0,comp53975_c0,comp618715_c0,comp73480_c0,comp53107_c0,comp72920_c0,comp60875_c0,comp69968_c0,comp58822_c0,comp75879_c0,comp53983_c0,comp66…
GO:0008150	Biological Process	GO:0051704	multi-organism process	GO:0044419	interspecies interaction between organisms	GO:0044403	symbiosis, encompassing mutualism through parasitism	320	comp72680_c0,comp64884_c0,comp72683_c2,comp71283_c0,comp74523_c0,comp588082_c0,comp71621_c0,comp667518_c0,comp514608_c0,comp68733_c0,comp769527_c0,comp53730_c0,comp92861_c0,comp67914_c0,comp54974_c0,comp72231_c0,comp47534_c0,comp53513_c0,comp54047_c0,comp49457_c0,comp2231407_c0,comp603818_c0,comp56247_c0,comp1388601_c0,comp582465_c0,comp59153_c0,comp51326_c0,comp489_c0,comp22951_c0,comp302121_c0,…
GO:0008150	Biological Process	GO:0051704	multi-organism process	GO:0044419	interspecies interaction between organisms	GO:0051701	interaction with host	244	comp72680_c0,comp56907_c0,comp73413_c0,comp486642_c0,comp68810_c0,comp76293_c0,comp294956_c0,comp56741_c0,comp69509_c0,comp588082_c0,comp310792_c0,comp71621_c0,comp43127_c0,comp667518_c0,comp514608_c0,comp782697_c0,comp74033_c0,comp68733_c0,comp769527_c0,comp1497_c0,comp53730_c0,comp68661_c0,comp92861_c0,comp55896_c0,comp54974_c0,comp72231_c0,comp71244_c0,comp526782_c0,comp65858_c0,comp53513_c0,c…
GO:0008150	Biological Process	GO:0051234	establishment of localization	GO:0045184	establishment of protein localization	GO:0072594	establishment of protein localization to organelle	161	comp676239_c0,comp1199826_c0,comp41795_c0,comp72010_c0,comp70472_c0,comp52525_c0,comp72386_c0,comp64591_c0,comp42824_c0,comp32705_c0,comp42100_c0,comp824436_c0,comp56637_c0,comp32168_c0,comp62739_c1,comp67624_c3,comp54675_c0,comp42662_c0,comp1717548_c0,comp72815_c0,comp68387_c0,comp50804_c0,comp58120_c0,comp1166149_c0,comp334851_c0,comp47044_c0,comp4946_c0,comp76623_c0,comp27625_c0,comp65389_c0,c…
GO:0008150	Biological Process	GO:0051234	establishment of localization	GO:0045184	establishment of protein localization	GO:0015031	protein transport	901	comp700323_c0,comp72648_c0,comp1278897_c0,comp59750_c1,comp60229_c0,comp40502_c0,comp75457_c0,comp72287_c1,comp32168_c0,comp68399_c0,comp41174_c0,comp805869_c0,comp69995_c0,comp59240_c0,comp535462_c0,comp76532_c0,comp64175_c0,comp36183_c0,comp70651_c0,comp695240_c0,comp72210_c0,comp68351_c0,comp58887_c0,comp1717548_c0,comp63620_c0,comp55259_c0,comp70720_c1,comp56095_c0,comp1166149_c0,comp933542_c…
GO:0008150	Biological Process	GO:0051234	establishment of localization	GO:0045184	establishment of protein localization	GO:0070201	regulation of establishment of protein localization	11	comp70442_c0,comp75210_c1,comp27781_c0,comp65588_c0,comp73726_c0,comp57704_c0,comp50212_c0,comp75893_c0,comp31394_c0,comp54972_c1,comp57869_c0
GO:0008150	Biological Process	GO:0051234	establishment of localization	GO:0006810	transport	GO:0046907	intracellular transport	942	comp700323_c0,comp68107_c0,comp1278897_c0,comp59750_c1,comp60229_c0,comp40502_c0,comp68919_c0,comp75457_c0,comp72287_c1,comp32168_c0,comp68399_c0,comp69875_c0,comp6848_c0,comp41174_c0,comp69995_c0,comp59240_c0,comp535462_c0,comp76532_c0,comp64175_c0,comp55383_c0,comp36183_c0,comp70651_c0,comp695240_c0,comp71170_c0,comp72210_c0,comp58887_c0,comp1717548_c0,comp63620_c0,comp55259_c0,comp70720_c1,com…
GO:0008150	Biological Process	GO:0051234	establishment of localization	GO:0006810	transport	GO:0051180	vitamin transport	5	comp67629_c0,comp66283_c0,comp1295708_c0,comp74827_c0,comp78544_c0
GO:0008150	Biological Process	GO:0051234	establishment of localization	GO:0006810	transport	GO:0046903	secretion	151	comp1408910_c0,comp53692_c0,comp72648_c0,comp71459_c0,comp57477_c2,comp76161_c1,comp69746_c0,comp6888_c0,comp805869_c0,comp76243_c0,comp1152689_c0,comp967857_c0,comp913538_c0,comp62076_c0,comp483365_c0,comp76585_c0,comp74007_c0,comp949305_c0,comp47211_c0,comp68351_c0,comp16576_c0,comp65763_c0,comp389862_c0,comp74584_c0,comp73192_c0,comp626646_c0,comp18265_c0,comp853012_c0,comp6889_c0,comp324398_c…
GO:0008150	Biological Process	GO:0051234	establishment of localization	GO:0006810	transport	GO:0051051	negative regulation of transport	15	comp70442_c0,comp357679_c0,comp57680_c0,comp75210_c1,comp27781_c0,comp65588_c0,comp73726_c0,comp32217_c0,comp4743_c0,comp50212_c0,comp4242_c0,comp75893_c0,comp31394_c0,comp60873_c0,comp34036_c0
GO:0008150	Biological Process	GO:0051234	establishment of localization	GO:0006810	transport	GO:0072348	sulfur compound transport	27	comp913_c0,comp72897_c0,comp68474_c0,comp48356_c1,comp67918_c0,comp1712_c0,comp66099_c0,comp529031_c0,comp52598_c2,comp71597_c0,comp1591379_c0,comp55182_c0,comp52598_c1,comp74280_c0,comp29799_c0,comp518548_c0,comp338_c1,comp72346_c0,comp43557_c0,comp62561_c0,comp60115_c0,comp281021_c0,comp68923_c0,comp52598_c0,comp75825_c0,comp1303835_c0,comp52611_c0
GO:0008150	Biological Process	GO:0051234	establishment of localization	GO:0006810	transport	GO:0051049	regulation of transport	52	comp70442_c0,comp526376_c0,comp61364_c0,comp1312823_c0,comp48288_c1,comp65588_c0,comp72627_c0,comp56026_c0,comp50212_c0,comp60601_c0,comp547014_c0,comp9270_c0,comp357679_c0,comp389299_c0,comp945019_c0,comp49536_c0,comp20407_c0,comp769527_c0,comp571067_c0,comp1555309_c0,comp1590376_c0,comp4743_c0,comp59530_c0,comp57869_c0,comp808348_c0,comp68073_c0,comp48288_c0,comp43755_c0,comp70322_c1,comp70666_…
GO:0008150	Biological Process	GO:0051234	establishment of localization	GO:0006810	transport	GO:0051181	cofactor transport	6	comp66916_c0,comp1231237_c0,comp56354_c0,comp39508_c0,comp49542_c0,comp44360_c0
GO:0008150	Biological Process	GO:0051234	establishment of localization	GO:0006810	transport	GO:0016192	vesicle-mediated transport	305	comp52981_c0,comp68107_c0,comp65382_c2,comp42625_c0,comp49226_c0,comp68919_c0,comp6888_c0,comp57211_c0,comp535462_c0,comp64175_c0,comp55383_c0,comp75744_c0,comp967857_c0,comp913538_c0,comp483365_c0,comp60336_c0,comp71170_c0,comp16576_c0,comp76288_c0,comp57680_c0,comp56095_c0,comp70137_c0,comp74584_c0,comp73192_c0,comp68992_c0,comp681643_c0,comp76623_c0,comp7079_c0,comp67255_c0,comp60196_c0,comp65…
GO:0008150	Biological Process	GO:0051234	establishment of localization	GO:0006810	transport	GO:0071702	organic substance transport	1493	comp1278897_c0,comp74955_c0,comp60229_c0,comp40502_c0,comp72287_c1,comp32168_c0,comp1242599_c0,comp68399_c0,comp41574_c0,comp67709_c0,comp69995_c0,comp61717_c0,comp59240_c0,comp76532_c0,comp65624_c0,comp72210_c0,comp68351_c0,comp58887_c0,comp1717548_c0,comp1150079_c0,comp70720_c1,comp56095_c0,comp52329_c1,comp14016_c0,comp58450_c0,comp324398_c0,comp60620_c0,comp27625_c0,comp70772_c1,comp54244_c1,…
GO:0008150	Biological Process	GO:0051234	establishment of localization	GO:0006810	transport	GO:0006818	hydrogen transport	1209	comp49321_c0,comp804145_c0,comp42194_c0,comp492163_c0,comp66986_c0,comp36482_c0,comp61276_c0,comp56009_c0,comp186837_c0,comp69306_c0,comp65703_c0,comp76532_c0,comp647547_c0,comp67074_c0,comp432486_c0,comp67276_c0,comp72210_c0,comp67310_c0,comp48444_c0,comp76146_c0,comp56095_c0,comp418956_c0,comp75938_c1,comp41234_c0,comp70583_c0,comp57824_c0,comp56496_c0,comp535014_c0,comp49615_c0,comp54884_c0,co…
GO:0008150	Biological Process	GO:0051234	establishment of localization	GO:0006810	transport	GO:0055085	transmembrane transport	913	comp75840_c0,comp804145_c0,comp72680_c0,comp67940_c0,comp67775_c0,comp66986_c0,comp1459_c0,comp55018_c0,comp359878_c0,comp61276_c0,comp64873_c0,comp56009_c0,comp796105_c0,comp186837_c0,comp78178_c0,comp76532_c0,comp48088_c0,comp70819_c2,comp69187_c0,comp1654041_c0,comp40351_c0,comp695240_c0,comp432486_c0,comp67276_c0,comp59142_c1,comp57897_c0,comp65964_c0,comp72210_c0,comp67310_c0,comp73844_c0,co…
GO:0008150	Biological Process	GO:0051234	establishment of localization	GO:0006810	transport	GO:0006858	extracellular transport	2	comp56907_c0,comp58169_c0
GO:0008150	Biological Process	GO:0051234	establishment of localization	GO:0006810	transport	GO:0006811	ion transport	2158	comp49321_c0,comp42194_c0,comp36482_c0,comp61191_c2,comp56009_c0,comp186837_c0,comp69306_c0,comp32765_c0,comp65703_c0,comp820886_c0,comp60231_c0,comp338_c1,comp67074_c0,comp73922_c0,comp55717_c0,comp47905_c0,comp70703_c0,comp56095_c0,comp463459_c0,comp20027_c0,comp14016_c0,comp1184914_c0,comp60620_c0,comp70583_c0,comp54244_c1,comp57824_c0,comp56496_c0,comp535014_c0,comp49615_c0,comp69478_c0,comp5…
GO:0008150	Biological Process	GO:0051234	establishment of localization	GO:0006810	transport	GO:0015893	drug transport	62	comp64419_c0,comp42301_c0,comp61327_c0,comp1459_c0,comp1102161_c0,comp69379_c0,comp59208_c0,comp41149_c0,comp179112_c0,comp34155_c0,comp62872_c2,comp62872_c1,comp298128_c0,comp462681_c0,comp52437_c0,comp41442_c0,comp15956_c0,comp68886_c0,comp65802_c0,comp73015_c1,comp69563_c0,comp1126_c0,comp75891_c0,comp57295_c0,comp63974_c0,comp62872_c0,comp58692_c0,comp458859_c0,comp55618_c0,comp491160_c0,comp…
GO:0008150	Biological Process	GO:0051234	establishment of localization	GO:0006810	transport	GO:0006836	neurotransmitter transport	4	comp19983_c0,comp1152689_c0,comp60873_c0,comp34036_c0
GO:0008150	Biological Process	GO:0051234	establishment of localization	GO:0006810	transport	GO:0071705	nitrogen compound transport	204	comp68945_c0,comp53041_c0,comp49502_c0,comp71823_c0,comp73813_c0,comp52181_c2,comp1600218_c0,comp955939_c0,comp672151_c0,comp54124_c0,comp73570_c0,comp63988_c0,comp32137_c0,comp579224_c0,comp1273676_c0,comp1242599_c0,comp69875_c0,comp76298_c0,comp70343_c0,comp67931_c0,comp1206818_c0,comp15842_c0,comp75187_c2,comp67610_c0,comp65624_c0,comp23318_c0,comp72833_c0,comp586014_c0,comp78544_c0,comp68959_…
GO:0008150	Biological Process	GO:0051234	establishment of localization	GO:0051649	establishment of localization in cell	GO:0046907	intracellular transport	942	comp700323_c0,comp68107_c0,comp1278897_c0,comp59750_c1,comp60229_c0,comp40502_c0,comp68919_c0,comp75457_c0,comp72287_c1,comp32168_c0,comp68399_c0,comp69875_c0,comp6848_c0,comp41174_c0,comp69995_c0,comp59240_c0,comp535462_c0,comp76532_c0,comp64175_c0,comp55383_c0,comp36183_c0,comp70651_c0,comp695240_c0,comp71170_c0,comp72210_c0,comp58887_c0,comp1717548_c0,comp63620_c0,comp55259_c0,comp70720_c1,com…
GO:0008150	Biological Process	GO:0051234	establishment of localization	GO:0051649	establishment of localization in cell	GO:0032940	secretion by cell	151	comp1408910_c0,comp53692_c0,comp72648_c0,comp71459_c0,comp57477_c2,comp76161_c1,comp69746_c0,comp6888_c0,comp805869_c0,comp76243_c0,comp1152689_c0,comp967857_c0,comp913538_c0,comp62076_c0,comp483365_c0,comp76585_c0,comp74007_c0,comp949305_c0,comp47211_c0,comp68351_c0,comp16576_c0,comp65763_c0,comp389862_c0,comp74584_c0,comp73192_c0,comp626646_c0,comp18265_c0,comp853012_c0,comp6889_c0,comp324398_c…
GO:0008150	Biological Process	GO:0051234	establishment of localization	GO:0051236	establishment of RNA localization	GO:0050658	RNA transport	33	comp71823_c0,comp72310_c1,comp60316_c0,comp582285_c0,comp445835_c0,comp66649_c0,comp69875_c0,comp933019_c0,comp27242_c1,comp67849_c0,comp467246_c0,comp71629_c0,comp76273_c0,comp1150079_c0,comp65451_c0,comp76373_c1,comp56696_c0,comp1235269_c0,comp73736_c0,comp71326_c0,comp1192177_c0,comp76335_c0,comp74527_c0,comp76572_c1,comp55978_c0,comp65968_c0,comp64416_c0,comp62682_c0,comp72318_c0,comp70210_c0…
GO:0008150	Biological Process	GO:0022610	biological adhesion	GO:0007155	cell adhesion	GO:0016337	cell-cell adhesion	6	comp74286_c0,comp59998_c0,comp173029_c0,comp68696_c0,comp68395_c0,comp35044_c0
GO:0008150	Biological Process	GO:0022610	biological adhesion	GO:0007155	cell adhesion	GO:0031589	cell-substrate adhesion	7	comp69608_c0,comp4_c0,comp614943_c0,comp526201_c0,comp58582_c0,comp47560_c0,comp52579_c0
GO:0008150	Biological Process	GO:0022610	biological adhesion	GO:0051825	adhesion to other organism involved in symbiotic interaction	GO:0044406	adhesion to host	26	comp69024_c1,comp1725537_c0,comp75214_c0,comp74603_c0,comp73425_c1,comp73828_c0,comp74018_c0,comp64740_c0,comp59811_c0,comp73866_c1,comp66931_c0,comp61297_c0,comp596956_c0,comp782697_c0,comp41492_c0,comp58275_c0,comp61631_c0,comp75801_c0,comp263734_c0,comp196908_c0,comp62827_c0,comp543727_c0,comp73711_c0,comp776416_c0,comp75730_c0,comp54047_c0
GO:0008150	Biological Process	GO:0008152	metabolic process	GO:0042445	hormone metabolic process	GO:0034754	cellular hormone metabolic process	134	comp819229_c0,comp56697_c0,comp68518_c0,comp77263_c0,comp57314_c0,comp66005_c0,comp70889_c0,comp37598_c0,comp66846_c3,comp69875_c0,comp602036_c0,comp1202562_c0,comp60931_c0,comp59029_c0,comp512749_c0,comp288_c0,comp1753962_c0,comp26206_c0,comp254_c0,comp324398_c0,comp53039_c0,comp32803_c0,comp35162_c0,comp51299_c0,comp50861_c1,comp58575_c0,comp32823_c0,comp65911_c0,comp300324_c0,comp19373_c0,comp…
GO:0008150	Biological Process	GO:0008152	metabolic process	GO:0009893	positive regulation of metabolic process	GO:0051173	positive regulation of nitrogen compound metabolic process	99	comp75307_c0,comp74578_c0,comp517910_c0,comp450501_c0,comp72562_c0,comp58819_c1,comp666671_c0,comp38784_c0,comp65540_c0,comp70724_c0,comp65918_c0,comp75594_c0,comp36656_c1,comp7926_c0,comp673843_c0,comp65312_c0,comp76243_c0,comp66611_c0,comp52499_c0,comp707145_c0,comp40252_c0,comp42089_c0,comp53116_c0,comp63604_c0,comp183979_c0,comp91994_c0,comp61768_c0,comp75863_c0,comp91597_c0,comp1540410_c0,co…
GO:0008150	Biological Process	GO:0008152	metabolic process	GO:0009893	positive regulation of metabolic process	GO:0031325	positive regulation of cellular metabolic process	232	comp847537_c0,comp68796_c0,comp666671_c0,comp63607_c0,comp65540_c0,comp49226_c0,comp70724_c0,comp75594_c0,comp70001_c0,comp1200273_c0,comp40653_c0,comp7926_c0,comp65312_c0,comp196573_c0,comp76243_c0,comp53396_c0,comp707145_c0,comp40252_c0,comp66159_c0,comp695240_c0,comp71170_c0,comp183979_c0,comp61768_c0,comp71015_c0,comp359653_c0,comp1540410_c0,comp76114_c0,comp51316_c0,comp67477_c0,comp74657_c0…
GO:0008150	Biological Process	GO:0008152	metabolic process	GO:0009893	positive regulation of metabolic process	GO:0009896	positive regulation of catabolic process	110	comp24922_c0,comp388913_c0,comp847537_c0,comp68796_c0,comp61500_c0,comp60162_c1,comp65824_c1,comp49226_c0,comp4523_c0,comp69674_c0,comp1200273_c0,comp65681_c0,comp60794_c0,comp53719_c0,comp39632_c0,comp65312_c0,comp196573_c0,comp61631_c0,comp53396_c0,comp1157369_c0,comp635_c0,comp61873_c0,comp66159_c0,comp64039_c0,comp695240_c0,comp71170_c0,comp74508_c0,comp54635_c0,comp75250_c0,comp71015_c0,comp…
GO:0008150	Biological Process	GO:0008152	metabolic process	GO:0009893	positive regulation of metabolic process	GO:0009891	positive regulation of biosynthetic process	120	comp75307_c0,comp74578_c0,comp517910_c0,comp450501_c0,comp72562_c0,comp58819_c1,comp72549_c0,comp666671_c0,comp63607_c0,comp38784_c0,comp65540_c0,comp70724_c0,comp65918_c0,comp55890_c0,comp75594_c0,comp70001_c0,comp63607_c1,comp40653_c0,comp36656_c1,comp7926_c0,comp673843_c0,comp65312_c0,comp76243_c0,comp66611_c0,comp52499_c0,comp707145_c0,comp40252_c0,comp42089_c0,comp6054_c0,comp53116_c0,comp63…
GO:0008150	Biological Process	GO:0008152	metabolic process	GO:0009893	positive regulation of metabolic process	GO:0010604	positive regulation of macromolecule metabolic process	123	comp75307_c0,comp74578_c0,comp517910_c0,comp450501_c0,comp72562_c0,comp58819_c1,comp72549_c0,comp64511_c0,comp666671_c0,comp63607_c0,comp38784_c0,comp65540_c0,comp70724_c0,comp65918_c0,comp55890_c0,comp75594_c0,comp70001_c0,comp63607_c1,comp40653_c0,comp36656_c1,comp7926_c0,comp673843_c0,comp65312_c0,comp76243_c0,comp66611_c0,comp52499_c0,comp707145_c0,comp40252_c0,comp42089_c0,comp6054_c0,comp53…
GO:0008150	Biological Process	GO:0008152	metabolic process	GO:0044710	single-organism metabolic process	GO:0044711	single-organism biosynthetic process	1346	comp71137_c0,comp61314_c0,comp68518_c0,comp421812_c0,comp492163_c0,comp488981_c0,comp9963_c0,comp169977_c0,comp49981_c0,comp70889_c0,comp39208_c0,comp777472_c0,comp73242_c0,comp78424_c0,comp965414_c0,comp820886_c0,comp647547_c0,comp59735_c0,comp1985478_c0,comp54047_c0,comp72823_c1,comp58887_c0,comp76146_c0,comp67942_c0,comp52913_c0,comp74353_c0,comp23298_c0,comp1568_c0,comp68813_c0,comp71338_c0,c…
GO:0008150	Biological Process	GO:0008152	metabolic process	GO:0044710	single-organism metabolic process	GO:0042440	pigment metabolic process	309	comp69637_c1,comp1965770_c0,comp60678_c0,comp52455_c0,comp72683_c2,comp72234_c1,comp72010_c0,comp6548_c0,comp804130_c0,comp54614_c0,comp7971_c0,comp696243_c0,comp74216_c1,comp69012_c0,comp924747_c0,comp72101_c0,comp820886_c0,comp36152_c0,comp851765_c0,comp681281_c0,comp667728_c0,comp59695_c1,comp60441_c0,comp63109_c0,comp64499_c0,comp54675_c0,comp36070_c0,comp70051_c1,comp53036_c0,comp33731_c0,co…
GO:0008150	Biological Process	GO:0008152	metabolic process	GO:0044710	single-organism metabolic process	GO:0055114	oxidation-reduction process	853	comp73885_c1,comp49321_c0,comp72680_c0,comp71137_c0,comp61314_c0,comp42194_c0,comp62185_c0,comp23848_c0,comp926552_c0,comp56415_c1,comp492163_c0,comp39884_c0,comp36482_c0,comp556501_c0,comp23040_c0,comp529121_c0,comp23597_c0,comp60250_c0,comp71095_c0,comp31023_c0,comp73451_c0,comp1682887_c0,comp69306_c0,comp72643_c0,comp25300_c0,comp65703_c0,comp647547_c0,comp1741294_c0,comp874054_c0,comp56900_c0…
GO:0008150	Biological Process	GO:0008152	metabolic process	GO:0044710	single-organism metabolic process	GO:0044712	single-organism catabolic process	255	comp525349_c0,comp1550522_c0,comp61314_c0,comp57635_c0,comp51153_c0,comp68464_c0,comp21462_c0,comp67894_c0,comp63649_c0,comp48865_c0,comp64228_c0,comp12023_c0,comp924747_c0,comp55414_c0,comp71511_c0,comp47374_c1,comp61359_c0,comp58054_c2,comp73645_c0,comp32583_c0,comp812723_c0,comp68651_c0,comp73737_c0,comp70339_c0,comp64499_c0,comp70224_c0,comp17711_c0,comp769718_c0,comp72815_c0,comp11218_c0,com…
GO:0008150	Biological Process	GO:0008152	metabolic process	GO:0044710	single-organism metabolic process	GO:0044281	small molecule metabolic process	4163	comp68518_c0,comp59988_c0,comp63081_c0,comp52632_c0,comp9963_c0,comp39208_c0,comp42363_c0,comp820886_c0,comp626365_c0,comp62288_c0,comp298664_c0,comp54047_c0,comp58887_c0,comp1125101_c0,comp54992_c0,comp52913_c0,comp23552_c1,comp254_c0,comp1265669_c0,comp324398_c0,comp889_c1,comp71364_c0,comp5833_c0,comp57336_c0,comp70583_c0,comp777047_c0,comp1217949_c0,comp183634_c0,comp73121_c0,comp427389_c0,co…
0753_c0,comp940793_c0,comp612860_c0,comp1542500_c0,comp69862_c0,comp21729_c0,comp49801_c0,comp770137_c0,comp965572_c0,comp2306542_c0,comp595684_c0,comp358345_c0,comp1183812_c0,comp68731_c0,comp52866_c0,comp674065_c0,comp769536_c0,comp39962_c0,comp958099_c0,comp73949_c1,comp65910_c0,comp68341_c2,comp19838_c1,comp861249_c0,comp63009_c0,comp65336_c0,comp271262_c0,comp564136_c0,comp54831_c0,comp52956…
GO:0008150	Biological Process	GO:0008152	metabolic process	GO:0044710	single-organism metabolic process	GO:0006807	nitrogen compound metabolic process	8372	comp69637_c1,comp68518_c0,comp63081_c0,comp52632_c0,comp61826_c0,comp60972_c0,comp588082_c0,comp704617_c0,comp67415_c0,comp54137_c0,comp3140_c0,comp65829_c0,comp56710_c0,comp74695_c0,comp64028_c0,comp58887_c0,comp75880_c0,comp70091_c0,comp23552_c1,comp41847_c0,comp73525_c0,comp37543_c0,comp73591_c0,comp56827_c0,comp889_c1,comp5833_c0,comp72039_c0,comp54244_c1,comp1217949_c0,comp71351_c0,comp60879…
comp55292_c0,comp71502_c1,comp62231_c0,comp358345_c0,comp338049_c0,comp74486_c0,comp575723_c0,comp1183812_c0,comp3031_c0,comp420911_c0,comp74940_c0,comp61182_c0,comp39962_c0,comp958099_c0,comp73949_c1,comp664837_c0,comp65200_c0,comp68341_c2,comp65910_c0,comp57803_c0,comp35441_c0,comp861249_c0,comp848400_c0,comp75706_c0,comp51450_c1,comp677261_c0,comp53978_c0,comp988137_c0,comp69464_c0,comp271262_…
5303_c0,comp57988_c1,comp42940_c0,comp71094_c0,comp55611_c0,comp70506_c1,comp474502_c0,comp50937_c0,comp74520_c0,comp1252310_c0,comp73820_c2,comp777757_c0,comp1239880_c0,comp783885_c0,comp72198_c0,comp53039_c1,comp58982_c0,comp75250_c0,comp811728_c0,comp54014_c0,comp73137_c0,comp49828_c0,comp949728_c0,comp62162_c1,comp38204_c0,comp422865_c0,comp69899_c1,comp7053_c0,comp71236_c0,comp73788_c2,comp6…
comp59034_c0,comp58532_c0,comp433418_c0,comp31394_c1,comp76445_c0,comp614506_c0,comp77087_c0,comp605292_c0,comp1152934_c0,comp75910_c0,comp19710_c0,comp265810_c0,comp73354_c0,comp881953_c0,comp1245528_c0,comp74974_c0,comp48005_c0,comp40734_c0,comp63905_c0,comp57393_c0,comp55754_c0,comp1090773_c0,comp55490_c0,comp67080_c1,comp74674_c0,comp49733_c0,comp1061197_c0,comp73645_c0,comp757156_c0,comp2081…
GO:0008150	Biological Process	GO:0008152	metabolic process	GO:0044710	single-organism metabolic process	GO:0019748	secondary metabolic process	144	comp53392_c0,comp68518_c0,comp77263_c0,comp57314_c0,comp59638_c2,comp6548_c0,comp70889_c0,comp777472_c0,comp54405_c0,comp73242_c0,comp66846_c3,comp69875_c0,comp62585_c0,comp41056_c0,comp50497_c0,comp66174_c0,comp72749_c0,comp466888_c0,comp63620_c0,comp60389_c0,comp254_c0,comp324398_c0,comp53039_c0,comp35162_c0,comp54244_c1,comp7335_c0,comp32823_c0,comp65911_c0,comp300324_c0,comp59638_c0,comp56591…
GO:0008150	Biological Process	GO:0008152	metabolic process	GO:0044710	single-organism metabolic process	GO:0071704	organic substance metabolic process	15406	comp69637_c1,comp68518_c0,comp27713_c0,comp63081_c0,comp52632_c0,comp394992_c0,comp54360_c1,comp38480_c0,comp71861_c0,comp61826_c0,comp47008_c0,comp529371_c0,comp60972_c0,comp588082_c0,comp65959_c0,comp704617_c0,comp512994_c0,comp71119_c2,comp67682_c0,comp67415_c0,comp59609_c0,comp54137_c0,comp55357_c2,comp3140_c0,comp65829_c0,comp595575_c0,comp56710_c0,comp1396227_c0,comp54047_c0,comp74695_c0,co…
634_c0,comp901574_c0,comp799974_c0,comp704032_c0,comp746295_c0,comp64842_c0,comp63550_c0,comp68973_c0,comp56327_c1,comp293782_c0,comp68214_c0,comp61284_c0,comp75721_c0,comp1153910_c0,comp1704_c0,comp51384_c0,comp47167_c0,comp44696_c0,comp64783_c1,comp627470_c0,comp56962_c0,comp63657_c0,comp521245_c0,comp62004_c0,comp68447_c0,comp74132_c0,comp64810_c0,comp74416_c0,comp850263_c0,comp538558_c0,comp3…
omp690364_c0,comp49639_c0,comp74616_c1,comp58228_c0,comp51077_c0,comp72838_c0,comp70471_c0,comp1591379_c0,comp55070_c0,comp76499_c0,comp48214_c0,comp60200_c1,comp3059_c0,comp60011_c1,comp802116_c0,comp69083_c0,comp29352_c0,comp63739_c0,comp601696_c0,comp956973_c0,comp54772_c0,comp785038_c0,comp50142_c0,comp935932_c0,comp62303_c0,comp57027_c0,comp928531_c0,comp520044_c0,comp27558_c0,comp42636_c0,c…
_c0,comp623644_c0,comp75207_c0,comp31281_c0,comp62233_c0,comp74600_c0,comp72816_c0,comp66929_c1,comp54490_c0,comp52050_c0,comp36376_c0,comp9401_c0,comp76633_c1,comp171338_c0,comp76515_c0,comp91597_c0,comp75398_c0,comp359162_c0,comp1961_c0,comp48773_c0,comp19060_c1,comp73719_c1,comp69967_c0,comp57768_c0,comp532674_c0,comp33602_c0,comp56683_c0,comp52963_c0,comp423679_c0,comp795829_c0,comp52786_c0,c…
7953_c0,comp60810_c0,comp75152_c0,comp1164209_c0,comp73880_c0,comp961298_c0,comp59683_c0,comp523767_c0,comp64318_c0,comp74999_c0,comp70031_c0,comp50620_c0,comp74237_c1,comp60769_c0,comp58552_c0,comp69615_c0,comp46481_c0,comp70034_c0,comp47433_c0,comp583707_c0,comp67055_c0,comp52447_c0,comp74220_c0,comp581889_c0,comp241822_c0,comp730097_c0,comp57289_c0,comp57536_c0,comp73594_c1,comp71787_c0,comp70…
51_c0,comp1152328_c0,comp801124_c0,comp22035_c0,comp55407_c0,comp65382_c1,comp52856_c1,comp72738_c0,comp39217_c0,comp34224_c0,comp1593385_c0,comp61369_c0,comp72815_c0,comp662360_c0,comp64273_c0,comp64385_c1,comp60379_c0,comp68300_c0,comp282773_c0,comp71963_c0,comp70643_c0,comp66306_c0,comp55314_c0,comp27718_c0,comp57410_c0,comp59133_c0,comp63874_c0,comp67764_c0,comp65397_c0,comp1208145_c0,comp571…
0,comp58059_c0,comp75599_c0,comp74975_c0,comp69202_c0,comp981964_c0,comp72614_c0,comp71206_c0,comp935055_c0,comp74114_c0,comp185725_c0,comp58191_c3,comp66346_c0,comp208826_c0,comp57003_c0,comp64910_c2,comp393_c0,comp49771_c0,comp893855_c0,comp65040_c0,comp394812_c0,comp2026_c0,comp71180_c0,comp70735_c0,comp1270619_c0,comp65533_c0,comp64881_c0,comp58264_c0,comp390422_c0,comp29876_c0,comp40311_c0,c…
GO:0008150	Biological Process	GO:0008152	metabolic process	GO:0019222	regulation of metabolic process	GO:0009893	positive regulation of metabolic process	232	comp847537_c0,comp68796_c0,comp666671_c0,comp63607_c0,comp65540_c0,comp49226_c0,comp70724_c0,comp75594_c0,comp70001_c0,comp1200273_c0,comp40653_c0,comp7926_c0,comp65312_c0,comp196573_c0,comp76243_c0,comp53396_c0,comp707145_c0,comp40252_c0,comp66159_c0,comp695240_c0,comp71170_c0,comp183979_c0,comp61768_c0,comp71015_c0,comp359653_c0,comp1540410_c0,comp76114_c0,comp51316_c0,comp67477_c0,comp74657_c0…
GO:0008150	Biological Process	GO:0008152	metabolic process	GO:0019222	regulation of metabolic process	GO:0080090	regulation of primary metabolic process	3087	comp333812_c0,comp69859_c0,comp68107_c0,comp52632_c0,comp31746_c0,comp60567_c0,comp169977_c0,comp67585_c0,comp61826_c0,comp47008_c0,comp295417_c0,comp40653_c0,comp36867_c0,comp67523_c0,comp39776_c0,comp73418_c0,comp64982_c0,comp514608_c0,comp62288_c0,comp927002_c0,comp58806_c1,comp74695_c0,comp64028_c0,comp60725_c0,comp30384_c0,comp56095_c0,comp49337_c0,comp70091_c0,comp73525_c0,comp67590_c1,comp…
515931_c0,comp59079_c0,comp76302_c0,comp367011_c0,comp35004_c0,comp58465_c0,comp14467_c0,comp66099_c0,comp41059_c0,comp54766_c0,comp70665_c0,comp42950_c0,comp48909_c1,comp47478_c0,comp70540_c0,comp55125_c0,comp58265_c0,comp51239_c0,comp218143_c0,comp68537_c0,comp61133_c1,comp62165_c0,comp7990_c0,comp24340_c0,comp51274_c0,comp62601_c0,comp59824_c0,comp43330_c0,comp76511_c0,comp60844_c0,comp217478_…
GO:0008150	Biological Process	GO:0008152	metabolic process	GO:0019222	regulation of metabolic process	GO:0050790	regulation of catalytic activity	257	comp69859_c0,comp65851_c0,comp76264_c0,comp498788_c0,comp64547_c0,comp831114_c0,comp72283_c0,comp72762_c0,comp389452_c0,comp74499_c0,comp49819_c0,comp68975_c0,comp850270_c0,comp55425_c0,comp28310_c0,comp60725_c0,comp73417_c0,comp1001131_c0,comp75337_c0,comp41572_c0,comp69852_c0,comp1040747_c0,comp68080_c2,comp65075_c1,comp45371_c0,comp61910_c0,comp44880_c0,comp62901_c0,comp200086_c0,comp69730_c0,…
GO:0008150	Biological Process	GO:0008152	metabolic process	GO:0019222	regulation of metabolic process	GO:0009889	regulation of biosynthetic process	2714	comp333812_c0,comp68107_c0,comp52632_c0,comp31746_c0,comp60567_c0,comp169977_c0,comp67585_c0,comp61826_c0,comp47008_c0,comp295417_c0,comp40653_c0,comp36867_c0,comp67523_c0,comp39776_c0,comp73418_c0,comp64982_c0,comp514608_c0,comp62288_c0,comp927002_c0,comp58806_c1,comp74695_c0,comp64028_c0,comp30384_c0,comp56095_c0,comp49337_c0,comp70091_c0,comp73525_c0,comp67590_c1,comp57270_c0,comp65264_c0,comp…
comp34915_c0,comp76515_c0,comp47098_c0,comp91597_c0,comp76551_c0,comp36640_c0,comp75398_c0,comp64895_c0,comp65089_c0,comp48773_c0,comp72668_c1,comp57209_c0,comp52786_c0,comp52046_c0,comp76337_c0,comp64427_c0,comp48904_c0,comp368456_c0,comp926664_c0,comp39236_c0,comp70052_c0,comp58047_c0,comp75086_c0,comp526417_c0,comp56337_c0,comp17398_c0,comp530_c0,comp66670_c0,comp75268_c0,comp56805_c0,comp6373…
GO:0008150	Biological Process	GO:0008152	metabolic process	GO:0019222	regulation of metabolic process	GO:0060255	regulation of macromolecule metabolic process	2989	comp333812_c0,comp68107_c0,comp52632_c0,comp31746_c0,comp60567_c0,comp169977_c0,comp67585_c0,comp61826_c0,comp47008_c0,comp295417_c0,comp40653_c0,comp36867_c0,comp67523_c0,comp39776_c0,comp73418_c0,comp64982_c0,comp514608_c0,comp62288_c0,comp927002_c0,comp58806_c1,comp74695_c0,comp64028_c0,comp60725_c0,comp30384_c0,comp56095_c0,comp49337_c0,comp70091_c0,comp73525_c0,comp67590_c1,comp57270_c0,comp…
7_c0,comp45148_c0,comp61734_c0,comp73281_c0,comp72228_c0,comp77296_c0,comp76631_c0,comp72960_c0,comp56835_c0,comp63715_c0,comp74308_c0,comp9762_c0,comp735365_c0,comp37251_c0,comp49767_c0,comp522241_c0,comp55453_c0,comp59466_c0,comp66242_c0,comp61430_c0,comp751850_c0,comp64728_c0,comp74459_c0,comp59403_c0,comp40683_c0,comp590010_c0,comp37868_c0,comp37085_c0,comp71463_c0,comp75814_c0,comp532995_c0,…
GO:0008150	Biological Process	GO:0008152	metabolic process	GO:0019222	regulation of metabolic process	GO:0009894	regulation of catabolic process	238	comp847537_c0,comp68796_c0,comp69859_c0,comp68601_c0,comp65851_c0,comp76264_c0,comp498788_c0,comp41535_c0,comp74583_c0,comp49226_c0,comp55754_c0,comp1200273_c0,comp64373_c0,comp831114_c0,comp72283_c0,comp69373_c0,comp65312_c0,comp196573_c0,comp53396_c0,comp66159_c0,comp695240_c0,comp68975_c0,comp71170_c0,comp71015_c0,comp73417_c0,comp76114_c0,comp75337_c0,comp51316_c0,comp1040747_c0,comp68080_c2,…
GO:0008150	Biological Process	GO:0008152	metabolic process	GO:0019222	regulation of metabolic process	GO:0051171	regulation of nitrogen compound metabolic process	2805	comp333812_c0,comp69859_c0,comp68107_c0,comp52632_c0,comp31746_c0,comp60567_c0,comp169977_c0,comp67585_c0,comp61826_c0,comp295417_c0,comp36867_c0,comp67523_c0,comp39776_c0,comp73418_c0,comp64982_c0,comp514608_c0,comp62288_c0,comp927002_c0,comp58806_c1,comp74695_c0,comp64028_c0,comp30384_c0,comp56095_c0,comp49337_c0,comp70091_c0,comp73525_c0,comp67590_c1,comp57270_c0,comp65264_c0,comp939189_c0,com…
c0,comp38499_c1,comp215083_c0,comp222_c1,comp63160_c0,comp70992_c0,comp42245_c1,comp68059_c0,comp59359_c0,comp420887_c0,comp37253_c0,comp46195_c0,comp1040747_c0,comp66724_c0,comp54586_c0,comp74657_c0,comp47046_c0,comp74776_c1,comp74522_c0,comp7335_c0,comp795209_c0,comp312152_c0,comp36072_c0,comp80838_c0,comp24228_c0,comp73248_c0,comp660025_c0,comp69724_c0,comp71256_c0,comp37310_c0,comp74503_c0,co…
GO:0008150	Biological Process	GO:0008152	metabolic process	GO:0019222	regulation of metabolic process	GO:0031323	regulation of cellular metabolic process	3158	comp333812_c0,comp69859_c0,comp68107_c0,comp52632_c0,comp31746_c0,comp60567_c0,comp169977_c0,comp67585_c0,comp61826_c0,comp47008_c0,comp295417_c0,comp40653_c0,comp36867_c0,comp67523_c0,comp39776_c0,comp73418_c0,comp64982_c0,comp514608_c0,comp62288_c0,comp927002_c0,comp58806_c1,comp74695_c0,comp64028_c0,comp60725_c0,comp30384_c0,comp56095_c0,comp49337_c0,comp70091_c0,comp73525_c0,comp67590_c1,comp…
omp34711_c0,comp56772_c0,comp58764_c0,comp76084_c0,comp37521_c0,comp30036_c0,comp22345_c0,comp67338_c0,comp62824_c0,comp73775_c0,comp740858_c0,comp8375_c0,comp60124_c0,comp39632_c0,comp54847_c0,comp357442_c0,comp65976_c0,comp64178_c0,comp62795_c0,comp45001_c0,comp64972_c0,comp43789_c0,comp58345_c0,comp422560_c0,comp55865_c0,comp360755_c0,comp63604_c0,comp71252_c0,comp72420_c0,comp68482_c0,comp397…
GO:0008150	Biological Process	GO:0008152	metabolic process	GO:0019222	regulation of metabolic process	GO:0009892	negative regulation of metabolic process	115	comp1163013_c0,comp662952_c0,comp388913_c0,comp47346_c0,comp461938_c0,comp56260_c0,comp73775_c0,comp40909_c0,comp579048_c0,comp55190_c0,comp75797_c0,comp225997_c0,comp805393_c0,comp465747_c0,comp76191_c1,comp60373_c0,comp50743_c0,comp73148_c2,comp620255_c0,comp50725_c0,comp125361_c0,comp63938_c0,comp59534_c0,comp796280_c0,comp74823_c1,comp71554_c0,comp1570515_c0,comp77118_c0,comp728904_c0,comp694…
GO:0008150	Biological Process	GO:0008152	metabolic process	GO:0009058	biosynthetic process	GO:0046148	pigment biosynthetic process	251	comp676239_c0,comp1965770_c0,comp60678_c0,comp52455_c0,comp72683_c2,comp72234_c1,comp72010_c0,comp63159_c0,comp63905_c0,comp804130_c0,comp68810_c0,comp54614_c0,comp73570_c0,comp7971_c0,comp696243_c0,comp70922_c0,comp74216_c1,comp69012_c0,comp58831_c2,comp924747_c0,comp65469_c0,comp9319_c0,comp72101_c0,comp820886_c0,comp36152_c0,comp851765_c0,comp681281_c0,comp73910_c0,comp667728_c0,comp65049_c0,c…
GO:0008150	Biological Process	GO:0008152	metabolic process	GO:0009058	biosynthetic process	GO:0016051	carbohydrate biosynthetic process	739	comp50287_c0,comp68518_c0,comp64884_c0,comp62185_c0,comp60757_c0,comp45992_c0,comp72049_c0,comp70593_c0,comp65933_c1,comp73095_c0,comp69974_c0,comp38750_c0,comp71283_c0,comp70889_c0,comp260125_c0,comp1067113_c0,comp73242_c0,comp69875_c0,comp78424_c0,comp53403_c0,comp820886_c0,comp74260_c0,comp5360_c0,comp63109_c0,comp2330_c0,comp73955_c0,comp1779094_c0,comp72749_c0,comp42537_c0,comp11184_c0,comp6…
GO:0008150	Biological Process	GO:0008152	metabolic process	GO:0009058	biosynthetic process	GO:0009891	positive regulation of biosynthetic process	120	comp75307_c0,comp74578_c0,comp517910_c0,comp450501_c0,comp72562_c0,comp58819_c1,comp72549_c0,comp666671_c0,comp63607_c0,comp38784_c0,comp65540_c0,comp70724_c0,comp65918_c0,comp55890_c0,comp75594_c0,comp70001_c0,comp63607_c1,comp40653_c0,comp36656_c1,comp7926_c0,comp673843_c0,comp65312_c0,comp76243_c0,comp66611_c0,comp52499_c0,comp707145_c0,comp40252_c0,comp42089_c0,comp6054_c0,comp53116_c0,comp63…
GO:0008150	Biological Process	GO:0008152	metabolic process	GO:0009058	biosynthetic process	GO:0044249	cellular biosynthetic process	8104	comp68518_c0,comp60757_c0,comp52632_c0,comp31746_c0,comp9963_c0,comp67585_c0,comp61826_c0,comp47008_c0,comp39208_c0,comp538397_c0,comp36867_c0,comp67523_c0,comp60972_c0,comp588082_c0,comp39776_c0,comp42363_c0,comp980364_c0,comp820886_c0,comp74782_c0,comp65624_c0,comp626365_c0,comp514608_c0,comp67415_c0,comp62288_c0,comp54137_c0,comp947708_c0,comp1508_c0,comp65829_c0,comp54047_c0,comp74695_c0,comp…
c0,comp1557725_c0,comp70834_c0,comp61270_c1,comp54922_c0,comp473781_c0,comp570483_c0,comp38422_c0,comp59241_c0,comp70782_c0,comp56757_c0,comp73482_c0,comp577121_c0,comp971977_c0,comp73979_c0,comp47490_c0,comp47401_c0,comp68768_c0,comp49517_c0,comp29364_c0,comp76739_c0,comp76350_c0,comp45899_c0,comp64048_c0,comp57526_c0,comp48584_c0,comp1697_c1,comp59857_c2,comp74631_c0,comp801724_c0,comp780591_c0…
96792_c0,comp73491_c0,comp705341_c0,comp76689_c0,comp28998_c0,comp76459_c0,comp16057_c0,comp544707_c0,comp66169_c2,comp74842_c0,comp53689_c0,comp70070_c0,comp62439_c0,comp774842_c0,comp73239_c0,comp69601_c0,comp65206_c0,comp58293_c1,comp937505_c0,comp74107_c0,comp76395_c0,comp3826_c0,comp64994_c1,comp928185_c0,comp50894_c0,comp54713_c0,comp3135_c0,comp76263_c0,comp69063_c0,comp60016_c0,comp152099…
36368_c0,comp36172_c0,comp1049838_c0,comp77296_c0,comp76631_c0,comp72960_c0,comp18819_c0,comp56835_c0,comp63715_c0,comp735365_c0,comp37251_c0,comp522241_c0,comp1189495_c0,comp37079_c0,comp59492_c0,comp772106_c0,comp57299_c0,comp44297_c0,comp41154_c0,comp64728_c0,comp62276_c0,comp61587_c1,comp40683_c0,comp37085_c0,comp670941_c0,comp70652_c0,comp70526_c0,comp75814_c0,comp532995_c0,comp47969_c0,comp…
GO:0008150	Biological Process	GO:0008152	metabolic process	GO:0009058	biosynthetic process	GO:0008610	lipid biosynthetic process	945	comp50287_c0,comp819229_c0,comp61314_c0,comp68518_c0,comp60757_c0,comp70593_c0,comp73095_c0,comp72683_c2,comp488981_c0,comp69974_c0,comp1459_c0,comp88938_c0,comp66005_c0,comp70889_c0,comp48486_c0,comp260125_c0,comp64228_c0,comp956224_c0,comp69875_c0,comp924747_c0,comp53403_c0,comp820886_c0,comp74260_c0,comp53396_c0,comp75394_c2,comp52074_c0,comp73955_c0,comp695240_c0,comp70051_c1,comp295019_c0,co…
GO:0008150	Biological Process	GO:0008152	metabolic process	GO:0009058	biosynthetic process	GO:0090407	organophosphate biosynthetic process	848	comp804145_c0,comp72680_c0,comp67940_c0,comp421812_c0,comp817670_c0,comp67775_c0,comp52898_c0,comp1459_c0,comp63840_c0,comp55018_c0,comp359878_c0,comp88938_c0,comp64873_c0,comp796105_c0,comp956224_c0,comp42363_c0,comp48088_c0,comp53396_c0,comp73163_c1,comp69187_c0,comp1654041_c0,comp40351_c0,comp52074_c0,comp432486_c0,comp1191669_c0,comp72210_c0,comp73844_c0,comp1513732_c0,comp75192_c1,comp74370_…
GO:0008150	Biological Process	GO:0008152	metabolic process	GO:0009058	biosynthetic process	GO:1901441	poly(hydroxyalkanoate) biosynthetic process	1	comp75697_c1
GO:0008150	Biological Process	GO:0008152	metabolic process	GO:0009058	biosynthetic process	GO:0009890	negative regulation of biosynthetic process	75	comp662952_c0,comp47346_c0,comp461938_c0,comp56260_c0,comp73775_c0,comp40909_c0,comp579048_c0,comp75797_c0,comp225997_c0,comp805393_c0,comp76191_c1,comp60373_c0,comp73148_c2,comp50725_c0,comp63938_c0,comp59534_c0,comp796280_c0,comp74823_c1,comp71554_c0,comp1570515_c0,comp728904_c0,comp65867_c0,comp1199865_c0,comp1603910_c0,comp533458_c0,comp66173_c0,comp65389_c0,comp21682_c0,comp73963_c0,comp5424…
GO:0008150	Biological Process	GO:0008152	metabolic process	GO:0009058	biosynthetic process	GO:1901137	carbohydrate derivative biosynthetic process	1215	comp804145_c0,comp68518_c0,comp60757_c0,comp70593_c0,comp52898_c0,comp1459_c0,comp70889_c0,comp73242_c0,comp27116_c0,comp53403_c0,comp820886_c0,comp74260_c0,comp52074_c0,comp432486_c0,comp72210_c0,comp68351_c0,comp1513732_c0,comp428360_c0,comp418956_c0,comp254_c0,comp324398_c0,comp25102_c0,comp5833_c0,comp38475_c0,comp41234_c0,comp70583_c0,comp357972_c0,comp69096_c0,comp57824_c0,comp68213_c0,comp…
GO:0008150	Biological Process	GO:0008152	metabolic process	GO:0009058	biosynthetic process	GO:0009889	regulation of biosynthetic process	2714	comp333812_c0,comp68107_c0,comp52632_c0,comp31746_c0,comp60567_c0,comp169977_c0,comp67585_c0,comp61826_c0,comp47008_c0,comp295417_c0,comp40653_c0,comp36867_c0,comp67523_c0,comp39776_c0,comp73418_c0,comp64982_c0,comp514608_c0,comp62288_c0,comp927002_c0,comp58806_c1,comp74695_c0,comp64028_c0,comp30384_c0,comp56095_c0,comp49337_c0,comp70091_c0,comp73525_c0,comp67590_c1,comp57270_c0,comp65264_c0,comp…
comp34915_c0,comp76515_c0,comp47098_c0,comp91597_c0,comp76551_c0,comp36640_c0,comp75398_c0,comp64895_c0,comp65089_c0,comp48773_c0,comp72668_c1,comp57209_c0,comp52786_c0,comp52046_c0,comp76337_c0,comp64427_c0,comp48904_c0,comp368456_c0,comp926664_c0,comp39236_c0,comp70052_c0,comp58047_c0,comp75086_c0,comp526417_c0,comp56337_c0,comp17398_c0,comp530_c0,comp66670_c0,comp75268_c0,comp56805_c0,comp6373…
GO:0008150	Biological Process	GO:0008152	metabolic process	GO:0009058	biosynthetic process	GO:0044283	small molecule biosynthetic process	1312	comp71137_c0,comp61314_c0,comp68518_c0,comp421812_c0,comp492163_c0,comp488981_c0,comp9963_c0,comp169977_c0,comp49981_c0,comp70889_c0,comp39208_c0,comp73242_c0,comp78424_c0,comp965414_c0,comp820886_c0,comp647547_c0,comp59735_c0,comp1985478_c0,comp54047_c0,comp72823_c1,comp58887_c0,comp76146_c0,comp67942_c0,comp52913_c0,comp74353_c0,comp23298_c0,comp1568_c0,comp68813_c0,comp71338_c0,comp527166_c0,c…
GO:0008150	Biological Process	GO:0008152	metabolic process	GO:0009058	biosynthetic process	GO:0009059	macromolecule biosynthetic process	6184	comp68518_c0,comp60757_c0,comp52632_c0,comp31746_c0,comp67585_c0,comp61826_c0,comp47008_c0,comp39208_c0,comp538397_c0,comp36867_c0,comp67523_c0,comp60972_c0,comp588082_c0,comp39776_c0,comp980364_c0,comp74782_c0,comp65624_c0,comp626365_c0,comp514608_c0,comp67415_c0,comp62288_c0,comp54137_c0,comp947708_c0,comp1508_c0,comp65829_c0,comp74695_c0,comp64028_c0,comp59250_c0,comp52913_c0,comp70091_c0,comp…
comp57807_c0,comp56877_c0,comp68463_c0,comp218143_c0,comp62165_c0,comp38479_c0,comp24340_c0,comp70715_c0,comp76511_c0,comp45994_c1,comp60844_c0,comp68694_c0,comp59915_c0,comp65876_c0,comp44655_c0,comp38488_c0,comp66983_c0,comp42495_c0,comp79455_c0,comp584904_c0,comp393461_c0,comp519287_c0,comp21520_c0,comp28318_c0,comp658201_c0,comp35617_c0,comp53692_c0,comp66042_c0,comp8553_c0,comp42216_c0,comp5…
77672_c0,comp25796_c0,comp62543_c0,comp74113_c0,comp71817_c0,comp43301_c0,comp69257_c0,comp781619_c0,comp75797_c0,comp1279245_c0,comp973168_c0,comp72273_c0,comp355_c1,comp50822_c0,comp70496_c0,comp62929_c0,comp1507772_c0,comp61895_c0,comp62344_c0,comp50318_c0,comp684292_c0,comp1189210_c0,comp67314_c2,comp71319_c0,comp1122284_c0,comp72289_c0,comp74791_c0,comp27377_c0,comp62828_c0,comp422623_c0,com…
GO:0008150	Biological Process	GO:0008152	metabolic process	GO:0009058	biosynthetic process	GO:1901362	organic cyclic compound biosynthetic process	4366	comp68518_c0,comp52632_c0,comp31746_c0,comp67585_c0,comp61826_c0,comp39208_c0,comp36867_c0,comp67523_c0,comp39776_c0,comp42363_c0,comp65624_c0,comp626365_c0,comp514608_c0,comp67415_c0,comp62288_c0,comp65829_c0,comp74695_c0,comp64028_c0,comp58887_c0,comp59250_c0,comp70091_c0,comp73525_c0,comp254_c0,comp73591_c0,comp67590_c1,comp56827_c0,comp324398_c0,comp889_c1,comp71364_c0,comp57336_c0,comp72039_…
p54675_c0,comp76661_c1,comp11300_c0,comp398409_c0,comp69318_c0,comp43545_c0,comp52605_c0,comp791096_c0,comp75225_c0,comp76087_c0,comp75711_c0,comp71581_c0,comp64647_c0,comp588526_c0,comp67898_c0,comp49048_c0,comp63973_c0,comp6788_c0,comp72365_c0,comp473365_c0,comp32049_c0,comp42361_c0,comp41345_c0,comp65843_c0,comp1695_c0,comp315823_c0,comp389283_c0,comp43620_c0,comp945699_c0,comp535343_c0,comp29…
GO:0008150	Biological Process	GO:0008152	metabolic process	GO:0044238	primary metabolic process	GO:0006520	cellular amino acid metabolic process	1502	comp71137_c0,comp61314_c0,comp74010_c3,comp52632_c0,comp9963_c0,comp169977_c0,comp54019_c1,comp40502_c0,comp51820_c0,comp64116_c0,comp55090_c0,comp78424_c0,comp965414_c0,comp42363_c0,comp850530_c0,comp76356_c1,comp62288_c0,comp1985478_c0,comp36633_c0,comp72823_c1,comp1079664_c0,comp58887_c0,comp67942_c0,comp52913_c0,comp76989_c0,comp74353_c0,comp39589_c0,comp23552_c1,comp23298_c0,comp68813_c0,com…
GO:0008150	Biological Process	GO:0008152	metabolic process	GO:0044238	primary metabolic process	GO:0019538	protein metabolic process	6405	comp37933_c0,comp60757_c0,comp70787_c0,comp52632_c0,comp31746_c0,comp394992_c0,comp61191_c2,comp54360_c1,comp71861_c0,comp47008_c0,comp39208_c0,comp889037_c0,comp71528_c1,comp538397_c0,comp529371_c0,comp41574_c0,comp197960_c0,comp60972_c0,comp588082_c0,comp65959_c0,comp512994_c0,comp1507_c0,comp980364_c0,comp861544_c0,comp71119_c2,comp947708_c0,comp1508_c0,comp595575_c0,comp1396227_c0,comp680379_…
,comp64081_c0,comp57368_c0,comp54835_c0,comp75667_c0,comp72288_c0,comp67200_c1,comp60458_c0,comp586065_c0,comp61795_c0,comp60840_c0,comp1590927_c0,comp43016_c0,comp1239791_c0,comp72538_c0,comp75805_c0,comp59851_c0,comp62166_c1,comp56880_c0,comp66966_c0,comp42288_c1,comp66908_c0,comp62403_c2,comp15576_c0,comp39419_c0,comp68860_c0,comp67538_c1,comp74819_c0,comp304762_c0,comp474387_c0,comp27642_c0,c…
53634_c0,comp1616516_c0,comp450065_c0,comp72158_c0,comp73001_c0,comp36415_c0,comp70693_c0,comp64119_c1,comp51413_c0,comp66566_c0,comp67389_c0,comp70904_c0,comp73497_c1,comp70022_c0,comp15890_c0,comp41607_c0,comp771002_c0,comp60431_c0,comp72138_c2,comp485912_c0,comp385970_c0,comp67560_c0,comp57909_c0,comp579226_c0,comp69463_c0,comp70424_c0,comp49131_c1,comp47143_c0,comp271386_c0,comp53539_c0,comp5…
GO:0008150	Biological Process	GO:0008152	metabolic process	GO:0044238	primary metabolic process	GO:0005975	carbohydrate metabolic process	1458	comp61314_c0,comp68518_c0,comp64884_c0,comp60757_c0,comp45992_c0,comp70593_c0,comp38750_c0,comp70889_c0,comp72287_c1,comp73242_c0,comp78424_c0,comp27116_c0,comp53403_c0,comp820886_c0,comp74260_c0,comp1741294_c0,comp75722_c0,comp68351_c0,comp1125101_c0,comp72667_c0,comp843231_c0,comp428360_c0,comp254_c0,comp324398_c0,comp1253835_c0,comp25102_c0,comp5833_c0,comp70583_c0,comp51998_c0,comp1612861_c0,…
GO:0008150	Biological Process	GO:0008152	metabolic process	GO:0044238	primary metabolic process	GO:0006139	nucleobase-containing compound metabolic process	6544	comp68518_c0,comp59988_c0,comp63081_c0,comp52632_c0,comp31746_c0,comp67585_c0,comp61826_c0,comp36867_c0,comp67523_c0,comp60972_c0,comp588082_c0,comp39776_c0,comp704617_c0,comp42363_c0,comp820886_c0,comp74782_c0,comp65624_c0,comp626365_c0,comp514608_c0,comp67415_c0,comp62288_c0,comp54137_c0,comp65829_c0,comp56710_c0,comp74695_c0,comp64028_c0,comp58887_c0,comp44686_c0,comp1125101_c0,comp59250_c0,co…
59117_c0,comp48088_c0,comp819361_c0,comp69187_c0,comp60441_c0,comp1017986_c0,comp38505_c0,comp66217_c0,comp695240_c0,comp828662_c0,comp69731_c0,comp59534_c0,comp1578192_c0,comp11184_c0,comp67446_c0,comp1151284_c0,comp781654_c0,comp11480_c0,comp68079_c0,comp71533_c0,comp1676536_c0,comp51159_c0,comp51222_c0,comp63212_c0,comp938030_c0,comp45873_c0,comp74777_c0,comp66826_c0,comp1518600_c0,comp77950_c…
3_c0,comp44035_c0,comp54533_c0,comp37517_c1,comp56591_c0,comp55846_c1,comp72831_c0,comp931060_c0,comp49083_c0,comp990660_c0,comp810977_c0,comp597409_c0,comp66141_c0,comp56108_c0,comp74251_c1,comp334330_c0,comp29152_c0,comp62018_c0,comp519138_c0,comp67002_c0,comp54864_c0,comp67930_c0,comp49496_c1,comp1258220_c0,comp40001_c1,comp262584_c0,comp32247_c0,comp76221_c0,comp64771_c0,comp75346_c0,comp7201…
GO:0008150	Biological Process	GO:0008152	metabolic process	GO:0044238	primary metabolic process	GO:0080090	regulation of primary metabolic process	3087	comp333812_c0,comp69859_c0,comp68107_c0,comp52632_c0,comp31746_c0,comp60567_c0,comp169977_c0,comp67585_c0,comp61826_c0,comp47008_c0,comp295417_c0,comp40653_c0,comp36867_c0,comp67523_c0,comp39776_c0,comp73418_c0,comp64982_c0,comp514608_c0,comp62288_c0,comp927002_c0,comp58806_c1,comp74695_c0,comp64028_c0,comp60725_c0,comp30384_c0,comp56095_c0,comp49337_c0,comp70091_c0,comp73525_c0,comp67590_c1,comp…
515931_c0,comp59079_c0,comp76302_c0,comp367011_c0,comp35004_c0,comp58465_c0,comp14467_c0,comp66099_c0,comp41059_c0,comp54766_c0,comp70665_c0,comp42950_c0,comp48909_c1,comp47478_c0,comp70540_c0,comp55125_c0,comp58265_c0,comp51239_c0,comp218143_c0,comp68537_c0,comp61133_c1,comp62165_c0,comp7990_c0,comp24340_c0,comp51274_c0,comp62601_c0,comp59824_c0,comp43330_c0,comp76511_c0,comp60844_c0,comp217478_…
GO:0008150	Biological Process	GO:0008152	metabolic process	GO:0044238	primary metabolic process	GO:0006629	lipid metabolic process	1478	comp819229_c0,comp61314_c0,comp68518_c0,comp60757_c0,comp70593_c0,comp488981_c0,comp1459_c0,comp66005_c0,comp38480_c0,comp70889_c0,comp64116_c0,comp41854_c1,comp68399_c0,comp69995_c0,comp53403_c0,comp820886_c0,comp74260_c0,comp67682_c0,comp52074_c0,comp68351_c0,comp59029_c0,comp75880_c0,comp52913_c0,comp69042_c0,comp428360_c0,comp1568_c0,comp71338_c0,comp527166_c0,comp27276_c0,comp254_c0,comp3243…
GO:0008150	Biological Process	GO:0008152	metabolic process	GO:0009892	negative regulation of metabolic process	GO:0009890	negative regulation of biosynthetic process	75	comp662952_c0,comp47346_c0,comp461938_c0,comp56260_c0,comp73775_c0,comp40909_c0,comp579048_c0,comp75797_c0,comp225997_c0,comp805393_c0,comp76191_c1,comp60373_c0,comp73148_c2,comp50725_c0,comp63938_c0,comp59534_c0,comp796280_c0,comp74823_c1,comp71554_c0,comp1570515_c0,comp728904_c0,comp65867_c0,comp1199865_c0,comp1603910_c0,comp533458_c0,comp66173_c0,comp65389_c0,comp21682_c0,comp73963_c0,comp5424…
GO:0008150	Biological Process	GO:0008152	metabolic process	GO:0009892	negative regulation of metabolic process	GO:0031324	negative regulation of cellular metabolic process	106	comp662952_c0,comp388913_c0,comp47346_c0,comp461938_c0,comp56260_c0,comp73775_c0,comp40909_c0,comp579048_c0,comp75797_c0,comp225997_c0,comp805393_c0,comp465747_c0,comp76191_c1,comp60373_c0,comp50743_c0,comp73148_c2,comp620255_c0,comp50725_c0,comp125361_c0,comp63938_c0,comp59534_c0,comp796280_c0,comp74823_c1,comp71554_c0,comp1570515_c0,comp728904_c0,comp65867_c0,comp1199865_c0,comp56005_c0,comp533…
GO:0008150	Biological Process	GO:0008152	metabolic process	GO:0009892	negative regulation of metabolic process	GO:0051172	negative regulation of nitrogen compound metabolic process	86	comp662952_c0,comp388913_c0,comp461938_c0,comp40909_c0,comp579048_c0,comp75797_c0,comp225997_c0,comp465747_c0,comp76191_c1,comp60373_c0,comp50743_c0,comp73148_c2,comp620255_c0,comp50725_c0,comp125361_c0,comp63938_c0,comp59534_c0,comp796280_c0,comp74823_c1,comp71554_c0,comp1570515_c0,comp728904_c0,comp65867_c0,comp1199865_c0,comp56005_c0,comp1603910_c0,comp16302_c0,comp66173_c0,comp73963_c0,comp54…
GO:0008150	Biological Process	GO:0008152	metabolic process	GO:0009892	negative regulation of metabolic process	GO:0010605	negative regulation of macromolecule metabolic process	86	comp662952_c0,comp47346_c0,comp461938_c0,comp56260_c0,comp73775_c0,comp40909_c0,comp579048_c0,comp55190_c0,comp75797_c0,comp225997_c0,comp805393_c0,comp76191_c1,comp60373_c0,comp73148_c2,comp50725_c0,comp63938_c0,comp59534_c0,comp796280_c0,comp74823_c1,comp71554_c0,comp1570515_c0,comp77118_c0,comp728904_c0,comp69407_c0,comp65867_c0,comp1199865_c0,comp1603910_c0,comp533458_c0,comp66173_c0,comp6538…
GO:0008150	Biological Process	GO:0008152	metabolic process	GO:0009056	catabolic process	GO:0016042	lipid catabolic process	127	comp71379_c0,comp44244_c0,comp62255_c0,comp72637_c0,comp60250_c0,comp38480_c0,comp47027_c0,comp1591080_c0,comp74673_c0,comp956224_c0,comp102970_c0,comp73666_c0,comp64972_c0,comp24781_c0,comp72522_c0,comp74123_c0,comp57528_c0,comp1152728_c0,comp56614_c1,comp70366_c0,comp1511773_c0,comp24898_c0,comp54907_c0,comp64972_c1,comp1775781_c0,comp65980_c1,comp57283_c0,comp54638_c0,comp68977_c0,comp52757_c0…
GO:0008150	Biological Process	GO:0008152	metabolic process	GO:0009056	catabolic process	GO:0046434	organophosphate catabolic process	382	comp61314_c0,comp817670_c0,comp69859_c0,comp66986_c0,comp65851_c0,comp65382_c2,comp76264_c0,comp498788_c0,comp60250_c0,comp38480_c0,comp50584_c1,comp1591080_c0,comp74673_c0,comp436704_c0,comp956224_c0,comp831114_c0,comp44111_c0,comp72283_c0,comp69031_c0,comp386_c0,comp70944_c0,comp64499_c0,comp70051_c1,comp68975_c0,comp66312_c0,comp1152728_c0,comp70366_c0,comp56095_c0,comp73417_c0,comp46707_c0,co…
GO:0008150	Biological Process	GO:0008152	metabolic process	GO:0009056	catabolic process	GO:0009894	regulation of catabolic process	238	comp847537_c0,comp68796_c0,comp69859_c0,comp68601_c0,comp65851_c0,comp76264_c0,comp498788_c0,comp41535_c0,comp74583_c0,comp49226_c0,comp55754_c0,comp1200273_c0,comp64373_c0,comp831114_c0,comp72283_c0,comp69373_c0,comp65312_c0,comp196573_c0,comp53396_c0,comp66159_c0,comp695240_c0,comp68975_c0,comp71170_c0,comp71015_c0,comp73417_c0,comp76114_c0,comp75337_c0,comp51316_c0,comp1040747_c0,comp68080_c2,…
GO:0008150	Biological Process	GO:0008152	metabolic process	GO:0009056	catabolic process	GO:1901136	carbohydrate derivative catabolic process	297	comp60119_c2,comp61314_c0,comp817670_c0,comp69859_c0,comp65851_c0,comp65382_c2,comp76264_c0,comp498788_c0,comp60250_c0,comp50584_c1,comp831114_c0,comp64231_c0,comp44111_c0,comp72283_c0,comp69011_c0,comp386_c0,comp70944_c0,comp71367_c0,comp64499_c0,comp3140_c0,comp70051_c1,comp68975_c0,comp73417_c0,comp35706_c0,comp76114_c0,comp75337_c0,comp1612964_c0,comp1040747_c0,comp17513_c0,comp68080_c2,comp6…
GO:0008150	Biological Process	GO:0008152	metabolic process	GO:0009056	catabolic process	GO:0044282	small molecule catabolic process	255	comp525349_c0,comp1550522_c0,comp61314_c0,comp57635_c0,comp51153_c0,comp68464_c0,comp21462_c0,comp67894_c0,comp63649_c0,comp48865_c0,comp64228_c0,comp12023_c0,comp924747_c0,comp55414_c0,comp71511_c0,comp47374_c1,comp61359_c0,comp58054_c2,comp73645_c0,comp32583_c0,comp812723_c0,comp68651_c0,comp73737_c0,comp70339_c0,comp64499_c0,comp70224_c0,comp17711_c0,comp769718_c0,comp72815_c0,comp11218_c0,com…
GO:0008150	Biological Process	GO:0008152	metabolic process	GO:0009056	catabolic process	GO:0016052	carbohydrate catabolic process	369	comp25287_c0,comp61314_c0,comp62185_c0,comp489144_c0,comp926552_c0,comp69358_c0,comp234766_c0,comp34000_c0,comp38750_c0,comp60250_c0,comp74345_c0,comp583483_c0,comp12023_c0,comp78424_c0,comp820886_c0,comp53698_c0,comp697368_c0,comp5360_c0,comp32583_c0,comp4691_c0,comp1741294_c0,comp10784_c0,comp874054_c0,comp563882_c0,comp523398_c0,comp1779094_c0,comp39207_c0,comp70051_c1,comp71678_c0,comp42537_c…
GO:0008150	Biological Process	GO:0008152	metabolic process	GO:0009056	catabolic process	GO:0046149	pigment catabolic process	46	comp69637_c1,comp68497_c0,comp5105_c0,comp67939_c0,comp54334_c0,comp62133_c0,comp937288_c0,comp671833_c0,comp988395_c0,comp78117_c0,comp660224_c0,comp46224_c0,comp67767_c0,comp62602_c0,comp72397_c0,comp66648_c0,comp59479_c0,comp35360_c0,comp70256_c0,comp53406_c0,comp70642_c0,comp74580_c0,comp56647_c0,comp922393_c0,comp569778_c0,comp816071_c0,comp53036_c0,comp53402_c0,comp74806_c0,comp55259_c0,com…
GO:0008150	Biological Process	GO:0008152	metabolic process	GO:0009056	catabolic process	GO:0009057	macromolecule catabolic process	474	comp60119_c2,comp42622_c0,comp301171_c0,comp72010_c0,comp62519_c0,comp34000_c0,comp50527_c0,comp75201_c0,comp72976_c0,comp72386_c0,comp71334_c0,comp52632_c0,comp37661_c0,comp61191_c2,comp51036_c0,comp3870_c0,comp68919_c0,comp43400_c0,comp71426_c0,comp37634_c0,comp1222610_c0,comp1168478_c0,comp529371_c0,comp74203_c0,comp64231_c0,comp69267_c0,comp69011_c0,comp37956_c0,comp618291_c0,comp76484_c0,com…
GO:0008150	Biological Process	GO:0008152	metabolic process	GO:0009056	catabolic process	GO:0009310	amine catabolic process	2	comp72808_c0,comp63211_c0
GO:0008150	Biological Process	GO:0008152	metabolic process	GO:0009056	catabolic process	GO:0009896	positive regulation of catabolic process	110	comp24922_c0,comp388913_c0,comp847537_c0,comp68796_c0,comp61500_c0,comp60162_c1,comp65824_c1,comp49226_c0,comp4523_c0,comp69674_c0,comp1200273_c0,comp65681_c0,comp60794_c0,comp53719_c0,comp39632_c0,comp65312_c0,comp196573_c0,comp61631_c0,comp53396_c0,comp1157369_c0,comp635_c0,comp61873_c0,comp66159_c0,comp64039_c0,comp695240_c0,comp71170_c0,comp74508_c0,comp54635_c0,comp75250_c0,comp71015_c0,comp…
GO:0008150	Biological Process	GO:0008152	metabolic process	GO:0009056	catabolic process	GO:0044248	cellular catabolic process	1272	comp69637_c1,comp61314_c0,comp69859_c0,comp66986_c0,comp75201_c0,comp52632_c0,comp498788_c0,comp61191_c2,comp38480_c0,comp68919_c0,comp43400_c0,comp1682887_c0,comp1168478_c0,comp529371_c0,comp76484_c0,comp1396227_c0,comp71170_c0,comp49062_c0,comp53036_c0,comp56095_c0,comp73417_c0,comp77289_c0,comp14016_c0,comp527166_c0,comp68080_c2,comp67294_c0,comp61910_c0,comp78861_c0,comp668983_c0,comp833274_c…
GO:0008150	Biological Process	GO:0008152	metabolic process	GO:0009056	catabolic process	GO:1901361	organic cyclic compound catabolic process	436	comp69637_c1,comp301171_c0,comp817670_c0,comp72010_c0,comp69859_c0,comp62519_c0,comp66986_c0,comp65851_c0,comp65382_c2,comp75201_c0,comp72386_c0,comp76264_c0,comp498788_c0,comp51036_c0,comp50584_c1,comp37634_c0,comp436704_c0,comp831114_c0,comp44111_c0,comp72283_c0,comp69267_c0,comp69031_c0,comp386_c0,comp70944_c0,comp76484_c0,comp71182_c2,comp1001560_c0,comp15494_c0,comp70339_c0,comp76306_c0,comp…
GO:0008150	Biological Process	GO:0008152	metabolic process	GO:0044237	cellular metabolic process	GO:0006725	cellular aromatic compound metabolic process	7209	comp69637_c1,comp68518_c0,comp59988_c0,comp63081_c0,comp52632_c0,comp31746_c0,comp67585_c0,comp61826_c0,comp36867_c0,comp67523_c0,comp60972_c0,comp588082_c0,comp39776_c0,comp704617_c0,comp42363_c0,comp820886_c0,comp74782_c0,comp65624_c0,comp626365_c0,comp514608_c0,comp67415_c0,comp62288_c0,comp54137_c0,comp65829_c0,comp56710_c0,comp74695_c0,comp64028_c0,comp58887_c0,comp44686_c0,comp1125101_c0,co…
,comp63996_c0,comp63762_c0,comp54984_c0,comp52725_c0,comp73951_c0,comp11471_c0,comp71825_c0,comp54600_c0,comp752805_c0,comp71871_c0,comp539982_c0,comp49807_c0,comp60750_c0,comp518093_c0,comp1039858_c0,comp32043_c0,comp473_c1,comp69560_c0,comp32359_c0,comp6141_c0,comp35525_c0,comp69821_c0,comp826679_c0,comp76246_c0,comp53141_c0,comp988135_c0,comp74671_c2,comp70210_c0,comp666418_c0,comp465182_c0,co…
72_c0,comp1511961_c0,comp40320_c0,comp61980_c1,comp1244691_c0,comp76748_c0,comp1552161_c0,comp15106_c0,comp64355_c0,comp420627_c0,comp252392_c0,comp66089_c0,comp55726_c0,comp54913_c0,comp72772_c0,comp75196_c0,comp70166_c0,comp48019_c0,comp489144_c0,comp72010_c0,comp54226_c1,comp63869_c0,comp336231_c0,comp25770_c0,comp49226_c0,comp66446_c0,comp76705_c0,comp69785_c0,comp67582_c0,comp69267_c0,comp72…
GO:0008150	Biological Process	GO:0008152	metabolic process	GO:0044237	cellular metabolic process	GO:0044107	cellular alcohol metabolic process	3	comp74339_c0,comp7824_c0,comp579534_c0
GO:0008150	Biological Process	GO:0008152	metabolic process	GO:0044237	cellular metabolic process	GO:0043449	cellular alkene metabolic process	19	comp57955_c0,comp668113_c0,comp631813_c0,comp55244_c0,comp67894_c0,comp938553_c0,comp1153_c0,comp66303_c0,comp76653_c0,comp68746_c0,comp69602_c0,comp512816_c0,comp66861_c0,comp480390_c0,comp75813_c0,comp67944_c0,comp1001560_c0,comp51439_c0,comp9276_c0
GO:0008150	Biological Process	GO:0008152	metabolic process	GO:0044237	cellular metabolic process	GO:0044255	cellular lipid metabolic process	1274	comp61314_c0,comp60757_c0,comp70593_c0,comp488981_c0,comp1459_c0,comp38480_c0,comp64116_c0,comp41854_c1,comp68399_c0,comp69995_c0,comp53403_c0,comp820886_c0,comp74260_c0,comp67682_c0,comp52074_c0,comp68351_c0,comp75880_c0,comp52913_c0,comp428360_c0,comp1568_c0,comp71338_c0,comp527166_c0,comp27276_c0,comp31062_c0,comp67294_c0,comp5833_c0,comp51998_c0,comp76528_c0,comp668983_c0,comp76878_c0,comp690…
GO:0008150	Biological Process	GO:0008152	metabolic process	GO:0044237	cellular metabolic process	GO:0031324	negative regulation of cellular metabolic process	106	comp662952_c0,comp388913_c0,comp47346_c0,comp461938_c0,comp56260_c0,comp73775_c0,comp40909_c0,comp579048_c0,comp75797_c0,comp225997_c0,comp805393_c0,comp465747_c0,comp76191_c1,comp60373_c0,comp50743_c0,comp73148_c2,comp620255_c0,comp50725_c0,comp125361_c0,comp63938_c0,comp59534_c0,comp796280_c0,comp74823_c1,comp71554_c0,comp1570515_c0,comp728904_c0,comp65867_c0,comp1199865_c0,comp56005_c0,comp533…
GO:0008150	Biological Process	GO:0008152	metabolic process	GO:0044237	cellular metabolic process	GO:0097354	prenylation	21	comp71519_c0,comp69494_c0,comp124164_c0,comp59744_c0,comp54875_c0,comp10475_c0,comp496916_c0,comp422577_c0,comp59129_c0,comp987164_c0,comp36052_c0,comp73634_c0,comp73550_c0,comp1087419_c0,comp60109_c0,comp64063_c0,comp53911_c0,comp74081_c1,comp50054_c0,comp49114_c0,comp62218_c0
GO:0008150	Biological Process	GO:0008152	metabolic process	GO:0044237	cellular metabolic process	GO:0006805	xenobiotic metabolic process	50	comp59457_c0,comp57955_c0,comp260035_c0,comp668113_c0,comp631813_c0,comp67894_c0,comp66363_c0,comp58161_c0,comp76653_c0,comp390975_c0,comp523778_c0,comp32404_c0,comp38262_c0,comp66978_c0,comp65812_c0,comp73942_c0,comp69602_c0,comp512816_c0,comp63053_c0,comp848937_c0,comp69646_c0,comp681528_c0,comp358345_c0,comp75813_c0,comp56722_c0,comp967011_c0,comp57407_c0,comp67944_c0,comp1001560_c0,comp15301_…
GO:0008150	Biological Process	GO:0008152	metabolic process	GO:0044237	cellular metabolic process	GO:0046483	heterocycle metabolic process	7303	comp69637_c1,comp68518_c0,comp59988_c0,comp63081_c0,comp52632_c0,comp31746_c0,comp67585_c0,comp61826_c0,comp39208_c0,comp36867_c0,comp67523_c0,comp60972_c0,comp588082_c0,comp39776_c0,comp704617_c0,comp42363_c0,comp820886_c0,comp74782_c0,comp65624_c0,comp626365_c0,comp514608_c0,comp67415_c0,comp62288_c0,comp54137_c0,comp65829_c0,comp56710_c0,comp74695_c0,comp64028_c0,comp58887_c0,comp44686_c0,comp…
56_c0,comp76015_c0,comp66125_c0,comp67939_c0,comp75346_c1,comp703711_c0,comp53601_c0,comp73916_c0,comp71700_c0,comp66815_c0,comp68240_c0,comp70859_c0,comp697655_c0,comp51923_c0,comp32979_c0,comp1232693_c0,comp9319_c0,comp64109_c0,comp63663_c0,comp676595_c0,comp1516902_c0,comp19392_c0,comp462318_c0,comp63996_c0,comp63762_c0,comp54984_c0,comp52725_c0,comp73951_c0,comp11471_c0,comp71825_c0,comp13398…
_c0,comp70732_c0,comp429585_c0,comp76379_c0,comp64755_c0,comp75010_c0,comp41363_c0,comp72437_c0,comp433738_c0,comp57157_c0,comp62306_c0,comp76534_c0,comp72359_c0,comp17125_c0,comp57547_c0,comp33050_c0,comp41611_c0,comp72829_c0,comp27560_c0,comp388275_c0,comp75136_c0,comp74057_c0,comp64317_c0,comp77456_c0,comp67679_c0,comp64600_c3,comp74331_c0,comp66345_c0,comp100938_c0,comp71791_c0,comp63629_c0,c…
GO:0008150	Biological Process	GO:0008152	metabolic process	GO:0044237	cellular metabolic process	GO:0006091	generation of precursor metabolites and energy	1054	comp49321_c0,comp71137_c0,comp42194_c0,comp23848_c0,comp492163_c0,comp38750_c0,comp36482_c0,comp1682887_c0,comp69306_c0,comp78424_c0,comp72643_c0,comp65703_c0,comp820886_c0,comp647547_c0,comp72210_c0,comp48444_c0,comp76146_c0,comp72667_c0,comp64732_c0,comp75938_c1,comp1253835_c0,comp72952_c0,comp59955_c0,comp41234_c0,comp1612861_c0,comp833274_c0,comp76595_c1,comp56496_c0,comp535014_c0,comp49615_c…
GO:0008150	Biological Process	GO:0008152	metabolic process	GO:0044237	cellular metabolic process	GO:0072593	reactive oxygen species metabolic process	68	comp60212_c0,comp34199_c0,comp17432_c0,comp76199_c0,comp34199_c1,comp544303_c0,comp26452_c0,comp1222610_c0,comp938573_c0,comp470262_c0,comp898967_c0,comp386363_c0,comp35697_c0,comp70597_c1,comp43127_c0,comp72645_c0,comp59914_c0,comp246888_c0,comp66671_c0,comp57308_c0,comp70373_c0,comp352376_c0,comp63521_c0,comp76442_c0,comp50553_c1,comp796127_c0,comp6673_c0,comp72399_c0,comp32887_c0,comp229228_c0…
GO:0008150	Biological Process	GO:0008152	metabolic process	GO:0044237	cellular metabolic process	GO:0044262	cellular carbohydrate metabolic process	898	comp50287_c0,comp61314_c0,comp68518_c0,comp62185_c0,comp60757_c0,comp45992_c0,comp72049_c0,comp70593_c0,comp55378_c0,comp73095_c0,comp34000_c0,comp69974_c0,comp60250_c0,comp70889_c0,comp260125_c0,comp1067113_c0,comp73242_c0,comp69875_c0,comp12023_c0,comp53403_c0,comp820886_c0,comp74260_c0,comp489514_c0,comp673627_c0,comp79371_c0,comp512811_c0,comp32583_c0,comp2330_c0,comp1741294_c0,comp874054_c0,…
GO:0008150	Biological Process	GO:0008152	metabolic process	GO:0044237	cellular metabolic process	GO:0042180	cellular ketone metabolic process	2370	comp68518_c0,comp68050_c0,comp74010_c3,comp52632_c0,comp9963_c0,comp53114_c0,comp169977_c0,comp40502_c0,comp70889_c0,comp64116_c0,comp42363_c0,comp62288_c0,comp298664_c0,comp54047_c0,comp36633_c0,comp1079664_c0,comp58887_c0,comp1125101_c0,comp67942_c0,comp52913_c0,comp39589_c0,comp23552_c1,comp23298_c0,comp14016_c0,comp254_c0,comp1265669_c0,comp1184914_c0,comp324398_c0,comp1253835_c0,comp70583_c0…
GO:0008150	Biological Process	GO:0008152	metabolic process	GO:0044237	cellular metabolic process	GO:0044248	cellular catabolic process	1272	comp69637_c1,comp61314_c0,comp69859_c0,comp66986_c0,comp75201_c0,comp52632_c0,comp498788_c0,comp61191_c2,comp38480_c0,comp68919_c0,comp43400_c0,comp1682887_c0,comp1168478_c0,comp529371_c0,comp76484_c0,comp1396227_c0,comp71170_c0,comp49062_c0,comp53036_c0,comp56095_c0,comp73417_c0,comp77289_c0,comp14016_c0,comp527166_c0,comp68080_c2,comp67294_c0,comp61910_c0,comp78861_c0,comp668983_c0,comp833274_c…
GO:0008150	Biological Process	GO:0008152	metabolic process	GO:0044237	cellular metabolic process	GO:0034641	cellular nitrogen compound metabolic process	7407	comp69637_c1,comp68518_c0,comp59988_c0,comp63081_c0,comp52632_c0,comp31746_c0,comp67585_c0,comp61826_c0,comp39208_c0,comp36867_c0,comp67523_c0,comp60972_c0,comp588082_c0,comp39776_c0,comp704617_c0,comp42363_c0,comp820886_c0,comp74782_c0,comp65624_c0,comp626365_c0,comp514608_c0,comp67415_c0,comp62288_c0,comp54137_c0,comp65829_c0,comp56710_c0,comp74695_c0,comp64028_c0,comp58887_c0,comp44686_c0,comp…
_c0,comp931288_c0,comp60279_c0,comp314640_c0,comp65643_c0,comp41914_c0,comp1161270_c0,comp17052_c0,comp60630_c0,comp41868_c0,comp217531_c0,comp480026_c0,comp44284_c0,comp75220_c0,comp1583047_c0,comp68675_c0,comp67097_c0,comp60326_c0,comp1012166_c0,comp1805927_c0,comp54518_c0,comp281176_c0,comp19441_c0,comp36942_c0,comp73311_c0,comp64926_c0,comp58694_c1,comp18543_c1,comp75899_c1,comp36151_c0,comp6…
6_c0,comp31889_c0,comp2493_c0,comp39881_c0,comp72264_c2,comp71656_c0,comp56054_c1,comp72867_c0,comp1623522_c0,comp58898_c0,comp62934_c0,comp68194_c0,comp183565_c0,comp428061_c0,comp48624_c0,comp19311_c0,comp61742_c0,comp42135_c0,comp64065_c0,comp38338_c0,comp75186_c0,comp61321_c0,comp65236_c0,comp41585_c0,comp49677_c0,comp74504_c0,comp73944_c0,comp18532_c0,comp41648_c0,comp70912_c0,comp63686_c0,c…
GO:0008150	Biological Process	GO:0008152	metabolic process	GO:0044237	cellular metabolic process	GO:0015979	photosynthesis	61	comp773528_c0,comp75156_c0,comp64697_c0,comp72319_c0,comp76415_c0,comp60239_c0,comp1228139_c0,comp58437_c0,comp88355_c0,comp55638_c0,comp71574_c0,comp68709_c1,comp65799_c0,comp581246_c0,comp55639_c1,comp42940_c0,comp257945_c0,comp65009_c0,comp75203_c0,comp1633674_c0,comp39050_c0,comp63109_c0,comp52896_c0,comp72028_c0,comp1821223_c0,comp50628_c0,comp28754_c0,comp73859_c0,comp62050_c0,comp992791_c0…
GO:0008150	Biological Process	GO:0008152	metabolic process	GO:0044237	cellular metabolic process	GO:0006790	sulfur compound metabolic process	315	comp2009393_c0,comp421812_c0,comp69358_c0,comp68050_c0,comp67775_c0,comp57076_c1,comp1152663_c0,comp63850_c0,comp71283_c0,comp64116_c0,comp583483_c0,comp68150_c1,comp520910_c0,comp4691_c0,comp563882_c0,comp72749_c0,comp295019_c0,comp76366_c0,comp1160150_c0,comp67942_c0,comp65873_c0,comp63176_c0,comp52913_c0,comp67737_c0,comp23298_c0,comp55205_c0,comp1191519_c0,comp66826_c0,comp708540_c0,comp61946…
GO:0008150	Biological Process	GO:0008152	metabolic process	GO:0044237	cellular metabolic process	GO:0018942	organometal metabolic process	3	comp68410_c1,comp62214_c0,comp18369_c0
GO:0008150	Biological Process	GO:0008152	metabolic process	GO:0044237	cellular metabolic process	GO:0009404	toxin metabolic process	54	comp53392_c0,comp61785_c1,comp67450_c0,comp68328_c0,comp46587_c0,comp72347_c0,comp38495_c0,comp367011_c0,comp59344_c0,comp70358_c0,comp2909_c0,comp673843_c0,comp62585_c0,comp17149_c0,comp74100_c0,comp463870_c0,comp49560_c0,comp69438_c0,comp66169_c0,comp50497_c0,comp70841_c0,comp66174_c0,comp55033_c0,comp76482_c0,comp72605_c0,comp65190_c0,comp76711_c0,comp929456_c0,comp574723_c0,comp53767_c0,comp7…
GO:0008150	Biological Process	GO:0008152	metabolic process	GO:0044237	cellular metabolic process	GO:0017144	drug metabolic process	78	comp68518_c0,comp77263_c0,comp74917_c0,comp57314_c0,comp31056_c0,comp59638_c2,comp68130_c0,comp70889_c0,comp69298_c0,comp5256_c0,comp54405_c0,comp73242_c0,comp66846_c3,comp69875_c0,comp72657_c0,comp820886_c0,comp46095_c0,comp41056_c0,comp832582_c0,comp72749_c0,comp466888_c0,comp63620_c0,comp60389_c0,comp63149_c1,comp72437_c0,comp254_c0,comp674735_c0,comp324398_c0,comp71469_c0,comp53039_c0,comp351…
GO:0008150	Biological Process	GO:0008152	metabolic process	GO:0044237	cellular metabolic process	GO:0035383	thioester metabolic process	104	comp47189_c0,comp37869_c0,comp577745_c0,comp3037_c0,comp64710_c0,comp71362_c0,comp50438_c0,comp1682887_c0,comp6748_c0,comp483514_c0,comp799610_c0,comp1179380_c0,comp6534_c0,comp612539_c0,comp1498611_c0,comp22837_c0,comp47108_c0,comp33081_c0,comp62633_c0,comp32595_c0,comp58251_c0,comp659510_c0,comp77026_c0,comp62262_c0,comp38358_c0,comp24898_c0,comp38358_c1,comp394384_c0,comp74791_c0,comp957332_c0…
GO:0008150	Biological Process	GO:0008152	metabolic process	GO:0044237	cellular metabolic process	GO:0006081	cellular aldehyde metabolic process	100	comp47189_c0,comp37869_c0,comp577745_c0,comp703711_c0,comp50438_c0,comp51020_c0,comp6748_c0,comp483514_c0,comp51020_c1,comp74901_c0,comp47374_c1,comp53698_c0,comp1179380_c0,comp6534_c0,comp612539_c0,comp843496_c0,comp40887_c0,comp67841_c0,comp75428_c1,comp1087297_c0,comp32595_c0,comp59735_c0,comp58251_c0,comp1623523_c0,comp57257_c0,comp1206561_c0,comp38358_c0,comp38358_c1,comp394384_c0,comp74791_…
GO:0008150	Biological Process	GO:0008152	metabolic process	GO:0044237	cellular metabolic process	GO:0031323	regulation of cellular metabolic process	3158	comp333812_c0,comp69859_c0,comp68107_c0,comp52632_c0,comp31746_c0,comp60567_c0,comp169977_c0,comp67585_c0,comp61826_c0,comp47008_c0,comp295417_c0,comp40653_c0,comp36867_c0,comp67523_c0,comp39776_c0,comp73418_c0,comp64982_c0,comp514608_c0,comp62288_c0,comp927002_c0,comp58806_c1,comp74695_c0,comp64028_c0,comp60725_c0,comp30384_c0,comp56095_c0,comp49337_c0,comp70091_c0,comp73525_c0,comp67590_c1,comp…
omp34711_c0,comp56772_c0,comp58764_c0,comp76084_c0,comp37521_c0,comp30036_c0,comp22345_c0,comp67338_c0,comp62824_c0,comp73775_c0,comp740858_c0,comp8375_c0,comp60124_c0,comp39632_c0,comp54847_c0,comp357442_c0,comp65976_c0,comp64178_c0,comp62795_c0,comp45001_c0,comp64972_c0,comp43789_c0,comp58345_c0,comp422560_c0,comp55865_c0,comp360755_c0,comp63604_c0,comp71252_c0,comp72420_c0,comp68482_c0,comp397…
GO:0008150	Biological Process	GO:0008152	metabolic process	GO:0044237	cellular metabolic process	GO:0044249	cellular biosynthetic process	8104	comp68518_c0,comp60757_c0,comp52632_c0,comp31746_c0,comp9963_c0,comp67585_c0,comp61826_c0,comp47008_c0,comp39208_c0,comp538397_c0,comp36867_c0,comp67523_c0,comp60972_c0,comp588082_c0,comp39776_c0,comp42363_c0,comp980364_c0,comp820886_c0,comp74782_c0,comp65624_c0,comp626365_c0,comp514608_c0,comp67415_c0,comp62288_c0,comp54137_c0,comp947708_c0,comp1508_c0,comp65829_c0,comp54047_c0,comp74695_c0,comp…
c0,comp1557725_c0,comp70834_c0,comp61270_c1,comp54922_c0,comp473781_c0,comp570483_c0,comp38422_c0,comp59241_c0,comp70782_c0,comp56757_c0,comp73482_c0,comp577121_c0,comp971977_c0,comp73979_c0,comp47490_c0,comp47401_c0,comp68768_c0,comp49517_c0,comp29364_c0,comp76739_c0,comp76350_c0,comp45899_c0,comp64048_c0,comp57526_c0,comp48584_c0,comp1697_c1,comp59857_c2,comp74631_c0,comp801724_c0,comp780591_c0…
96792_c0,comp73491_c0,comp705341_c0,comp76689_c0,comp28998_c0,comp76459_c0,comp16057_c0,comp544707_c0,comp66169_c2,comp74842_c0,comp53689_c0,comp70070_c0,comp62439_c0,comp774842_c0,comp73239_c0,comp69601_c0,comp65206_c0,comp58293_c1,comp937505_c0,comp74107_c0,comp76395_c0,comp3826_c0,comp64994_c1,comp928185_c0,comp50894_c0,comp54713_c0,comp3135_c0,comp76263_c0,comp69063_c0,comp60016_c0,comp152099…
36368_c0,comp36172_c0,comp1049838_c0,comp77296_c0,comp76631_c0,comp72960_c0,comp18819_c0,comp56835_c0,comp63715_c0,comp735365_c0,comp37251_c0,comp522241_c0,comp1189495_c0,comp37079_c0,comp59492_c0,comp772106_c0,comp57299_c0,comp44297_c0,comp41154_c0,comp64728_c0,comp62276_c0,comp61587_c1,comp40683_c0,comp37085_c0,comp670941_c0,comp70652_c0,comp70526_c0,comp75814_c0,comp532995_c0,comp47969_c0,comp…
GO:0008150	Biological Process	GO:0008152	metabolic process	GO:0044237	cellular metabolic process	GO:0051186	cofactor metabolic process	1103	comp69637_c1,comp71137_c0,comp61314_c0,comp421812_c0,comp492163_c0,comp1682887_c0,comp647547_c0,comp1741294_c0,comp59735_c0,comp54047_c0,comp72823_c1,comp1125101_c0,comp53036_c0,comp76146_c0,comp72667_c0,comp74353_c0,comp1568_c0,comp77289_c0,comp73591_c0,comp75938_c1,comp67294_c0,comp889_c1,comp70583_c0,comp1612861_c0,comp76528_c0,comp668983_c0,comp833274_c0,comp62896_c0,comp62234_c0,comp75658_c0…
GO:0008150	Biological Process	GO:0008152	metabolic process	GO:0044237	cellular metabolic process	GO:0034754	cellular hormone metabolic process	134	comp819229_c0,comp56697_c0,comp68518_c0,comp77263_c0,comp57314_c0,comp66005_c0,comp70889_c0,comp37598_c0,comp66846_c3,comp69875_c0,comp602036_c0,comp1202562_c0,comp60931_c0,comp59029_c0,comp512749_c0,comp288_c0,comp1753962_c0,comp26206_c0,comp254_c0,comp324398_c0,comp53039_c0,comp32803_c0,comp35162_c0,comp51299_c0,comp50861_c1,comp58575_c0,comp32823_c0,comp65911_c0,comp300324_c0,comp19373_c0,comp…
GO:0008150	Biological Process	GO:0008152	metabolic process	GO:0044237	cellular metabolic process	GO:0006793	phosphorus metabolic process	4238	comp49321_c0,comp42194_c0,comp68518_c0,comp60757_c0,comp59988_c0,comp70787_c0,comp52632_c0,comp61191_c2,comp38480_c0,comp197960_c0,comp65959_c0,comp65703_c0,comp42363_c0,comp861544_c0,comp820886_c0,comp71119_c2,comp595575_c0,comp1125101_c0,comp74433_c0,comp254_c0,comp324398_c0,comp72952_c0,comp5833_c0,comp72039_c0,comp73690_c0,comp70583_c0,comp1217949_c0,comp833274_c0,comp69096_c0,comp71866_c0,co…
3460_c0,comp66535_c0,comp64908_c0,comp65843_c0,comp754592_c0,comp56951_c0,comp28140_c0,comp389283_c0,comp65742_c1,comp945699_c0,comp69160_c0,comp451675_c0,comp66678_c0,comp72308_c0,comp67011_c0,comp76113_c0,comp71961_c0,comp49893_c0,comp75426_c0,comp70099_c0,comp67902_c0,comp59476_c1,comp66750_c0,comp65925_c0,comp69434_c0,comp50285_c0,comp71050_c0,comp1856_c0,comp58338_c0,comp75088_c0,comp27053_c…
GO:0008150	Biological Process	GO:0008152	metabolic process	GO:0044237	cellular metabolic process	GO:0043446	cellular alkane metabolic process	118	comp48929_c0,comp71137_c0,comp63349_c4,comp39884_c0,comp70008_c0,comp64710_c1,comp295255_c0,comp760253_c0,comp529121_c0,comp67862_c0,comp25349_c0,comp1097067_c0,comp68701_c0,comp943745_c0,comp73334_c0,comp66516_c0,comp590456_c0,comp169_c0,comp62520_c0,comp59867_c0,comp850530_c0,comp778343_c0,comp934249_c0,comp16469_c0,comp588122_c0,comp70030_c0,comp379028_c0,comp1519146_c0,comp365801_c0,comp69863…
GO:0008150	Biological Process	GO:0008152	metabolic process	GO:0044237	cellular metabolic process	GO:0031325	positive regulation of cellular metabolic process	232	comp847537_c0,comp68796_c0,comp666671_c0,comp63607_c0,comp65540_c0,comp49226_c0,comp70724_c0,comp75594_c0,comp70001_c0,comp1200273_c0,comp40653_c0,comp7926_c0,comp65312_c0,comp196573_c0,comp76243_c0,comp53396_c0,comp707145_c0,comp40252_c0,comp66159_c0,comp695240_c0,comp71170_c0,comp183979_c0,comp61768_c0,comp71015_c0,comp359653_c0,comp1540410_c0,comp76114_c0,comp51316_c0,comp67477_c0,comp74657_c0…
GO:0008150	Biological Process	GO:0008152	metabolic process	GO:0044237	cellular metabolic process	GO:0044260	cellular macromolecule metabolic process	10318	comp68518_c0,comp52632_c0,comp394992_c0,comp61826_c0,comp47008_c0,comp529371_c0,comp60972_c0,comp588082_c0,comp65959_c0,comp704617_c0,comp512994_c0,comp71119_c2,comp67415_c0,comp54137_c0,comp65829_c0,comp595575_c0,comp56710_c0,comp1396227_c0,comp74695_c0,comp64028_c0,comp58887_c0,comp74433_c0,comp70091_c0,comp41847_c0,comp538320_c0,comp73525_c0,comp37543_c0,comp73591_c0,comp56827_c0,comp63552_c0,…
0,comp60975_c0,comp1170730_c0,comp68613_c0,comp74094_c0,comp601295_c0,comp574723_c0,comp245120_c0,comp67686_c0,comp43444_c0,comp848959_c0,comp56100_c0,comp40434_c1,comp66328_c0,comp67019_c0,comp49521_c0,comp18907_c0,comp49124_c0,comp1715543_c0,comp24400_c0,comp1255987_c0,comp75274_c1,comp68477_c0,comp69047_c0,comp780002_c0,comp67333_c0,comp76210_c1,comp74671_c1,comp69853_c0,comp251540_c0,comp1868…
c0,comp75207_c0,comp31281_c0,comp74600_c0,comp72816_c0,comp66929_c1,comp36376_c0,comp52050_c0,comp54490_c0,comp9401_c0,comp76633_c1,comp76515_c0,comp91597_c0,comp75398_c0,comp359162_c0,comp1961_c0,comp19060_c1,comp48773_c0,comp69967_c0,comp57768_c0,comp33602_c0,comp532674_c0,comp52963_c0,comp56683_c0,comp52786_c0,comp1926_c0,comp368456_c0,comp72650_c0,comp39236_c0,comp58047_c0,comp57738_c0,comp52…
comp1408910_c0,comp75032_c0,comp30662_c0,comp66294_c0,comp72264_c0,comp59910_c0,comp64946_c0,comp74739_c0,comp432215_c0,comp1551746_c0,comp54538_c0,comp39306_c0,comp69243_c0,comp36070_c0,comp480183_c0,comp50862_c0,comp23815_c0,comp420887_c0,comp72537_c0,comp37253_c0,comp67704_c0,comp63369_c0,comp74396_c0,comp72860_c0,comp1948_c0,comp67520_c0,comp7335_c0,comp72389_c0,comp53347_c0,comp75454_c0,comp…
,comp68068_c0,comp3282_c0,comp75671_c0,comp954052_c0,comp69183_c0,comp63417_c0,comp37014_c0,comp61233_c1,comp586957_c0,comp67107_c0,comp404400_c0,comp65549_c0,comp5448_c0,comp69220_c1,comp59482_c0,comp57802_c0,comp62983_c0,comp30262_c0,comp30763_c0,comp58059_c0,comp69324_c0,comp75599_c0,comp74975_c0,comp69202_c0,comp981964_c0,comp71206_c0,comp72614_c0,comp935055_c0,comp185725_c0,comp58191_c3,comp…
GO:0008150	Biological Process	GO:0008152	metabolic process	GO:0044237	cellular metabolic process	GO:0006082	organic acid metabolic process	2127	comp68518_c0,comp68050_c0,comp74010_c3,comp52632_c0,comp9963_c0,comp53114_c0,comp169977_c0,comp40502_c0,comp64116_c0,comp42363_c0,comp62288_c0,comp784182_c0,comp298664_c0,comp36633_c0,comp1079664_c0,comp58887_c0,comp1125101_c0,comp67942_c0,comp52913_c0,comp39589_c0,comp23552_c1,comp23298_c0,comp14016_c0,comp1265669_c0,comp1184914_c0,comp1253835_c0,comp70583_c0,comp777047_c0,comp1217949_c0,comp668…
GO:0008150	Biological Process	GO:0008152	metabolic process	GO:0032259	methylation	GO:0043414	macromolecule methylation	157	comp2009393_c0,comp51153_c0,comp68464_c0,comp593642_c0,comp63649_c0,comp71283_c0,comp76392_c1,comp72329_c0,comp71511_c0,comp664058_c0,comp40627_c0,comp812723_c0,comp73737_c0,comp42167_c0,comp69731_c0,comp71987_c0,comp53968_c0,comp445585_c0,comp69672_c0,comp960466_c0,comp61363_c0,comp74446_c0,comp67692_c0,comp56152_c0,comp70845_c0,comp57272_c0,comp76014_c0,comp72228_c0,comp56312_c0,comp74308_c0,co…
GO:0008150	Biological Process	GO:0050789	regulation of biological process	GO:0050794	regulation of cellular process	GO:0060627	regulation of vesicle-mediated transport	5	comp357679_c0,comp4743_c0,comp32217_c0,comp57680_c0,comp4242_c0
GO:0008150	Biological Process	GO:0050789	regulation of biological process	GO:0050794	regulation of cellular process	GO:0010941	regulation of cell death	58	comp703734_c0,comp57260_c2,comp40524_c0,comp20641_c0,comp53445_c0,comp48015_c0,comp65100_c0,comp64730_c0,comp52232_c0,comp73001_c0,comp486642_c0,comp69601_c0,comp342284_c0,comp59732_c0,comp340049_c0,comp63886_c0,comp882645_c0,comp17154_c0,comp75786_c0,comp399415_c0,comp55608_c1,comp382850_c0,comp55670_c0,comp67880_c0,comp19423_c1,comp46474_c0,comp73790_c0,comp2231407_c0,comp76191_c4,comp48522_c0,…
GO:0008150	Biological Process	GO:0050789	regulation of biological process	GO:0050794	regulation of cellular process	GO:0044068	modulation by symbiont of host cellular process	25	comp76191_c4,comp678841_c0,comp603818_c0,comp1388601_c0,comp53445_c0,comp65100_c0,comp486642_c0,comp73029_c0,comp51326_c0,comp76522_c0,comp75042_c0,comp1405_c0,comp938200_c0,comp941736_c0,comp17154_c0,comp331059_c0,comp43127_c0,comp23758_c0,comp514608_c0,comp671767_c0,comp935055_c0,comp526_c0,comp201412_c0,comp71573_c0,comp2231407_c0
GO:0008150	Biological Process	GO:0050789	regulation of biological process	GO:0050794	regulation of cellular process	GO:0007165	signal transduction	1245	comp463146_c0,comp63941_c0,comp69859_c0,comp394992_c0,comp38480_c0,comp69161_c0,comp52017_c0,comp37744_c0,comp59264_c0,comp37553_c0,comp50352_c0,comp57588_c0,comp48581_c0,comp54409_c0,comp217488_c0,comp52420_c0,comp70720_c1,comp73417_c0,comp70505_c0,comp23552_c1,comp71305_c0,comp65562_c1,comp48855_c0,comp31002_c0,comp56694_c0,comp68080_c2,comp60620_c0,comp27625_c0,comp50671_c0,comp65686_c1,comp65…
GO:0008150	Biological Process	GO:0050789	regulation of biological process	GO:0050794	regulation of cellular process	GO:0010646	regulation of cell communication	170	comp339320_c0,comp69859_c0,comp68601_c0,comp65851_c0,comp76264_c0,comp68614_c0,comp41535_c0,comp74583_c0,comp1064996_c0,comp64373_c0,comp831114_c0,comp63886_c0,comp72283_c0,comp61670_c0,comp69373_c0,comp76409_c0,comp74151_c0,comp985582_c0,comp68975_c0,comp850270_c0,comp74370_c0,comp70720_c1,comp73417_c0,comp76563_c0,comp48855_c0,comp69852_c0,comp930722_c0,comp16248_c0,comp68080_c2,comp69821_c0,co…
GO:0008150	Biological Process	GO:0050789	regulation of biological process	GO:0050794	regulation of cellular process	GO:0032271	regulation of protein polymerization	28	comp715130_c0,comp36101_c0,comp924451_c0,comp53232_c0,comp73145_c0,comp72265_c0,comp19151_c0,comp75994_c0,comp75979_c0,comp74540_c1,comp71426_c0,comp65517_c0,comp935489_c0,comp1719_c0,comp67993_c0,comp68876_c0,comp481600_c0,comp70470_c0,comp47266_c0,comp51802_c0,comp438275_c0,comp68450_c0,comp551534_c0,comp62485_c0,comp1187744_c0,comp953811_c0,comp775765_c0,comp346501_c0
GO:0008150	Biological Process	GO:0050789	regulation of biological process	GO:0050794	regulation of cellular process	GO:0051726	regulation of cell cycle	72	comp51169_c0,comp67640_c0,comp303120_c0,comp52632_c0,comp69537_c0,comp68986_c0,comp420819_c0,comp43400_c0,comp75616_c0,comp65450_c0,comp73250_c0,comp529371_c0,comp75977_c0,comp74203_c0,comp40013_c0,comp64429_c0,comp40138_c0,comp1326089_c0,comp675449_c0,comp18369_c0,comp32361_c0,comp34817_c0,comp49217_c1,comp60978_c0,comp55425_c0,comp47314_c0,comp1178463_c0,comp60725_c0,comp75250_c0,comp56696_c0,c…
GO:0008150	Biological Process	GO:0050789	regulation of biological process	GO:0050794	regulation of cellular process	GO:0048522	positive regulation of cellular process	261	comp666671_c0,comp49226_c0,comp40653_c0,comp196573_c0,comp76243_c0,comp53396_c0,comp707145_c0,comp40252_c0,comp66159_c0,comp695240_c0,comp71170_c0,comp61768_c0,comp359653_c0,comp76114_c0,comp67477_c0,comp74657_c0,comp50506_c0,comp325918_c0,comp78861_c0,comp63032_c0,comp772455_c0,comp345527_c0,comp15617_c0,comp60543_c0,comp312152_c0,comp70396_c0,comp73683_c0,comp59978_c1,comp72012_c0,comp64730_c0,…
GO:0008150	Biological Process	GO:0050789	regulation of biological process	GO:0050794	regulation of cellular process	GO:0031323	regulation of cellular metabolic process	3158	comp333812_c0,comp69859_c0,comp68107_c0,comp52632_c0,comp31746_c0,comp60567_c0,comp169977_c0,comp67585_c0,comp61826_c0,comp47008_c0,comp295417_c0,comp40653_c0,comp36867_c0,comp67523_c0,comp39776_c0,comp73418_c0,comp64982_c0,comp514608_c0,comp62288_c0,comp927002_c0,comp58806_c1,comp74695_c0,comp64028_c0,comp60725_c0,comp30384_c0,comp56095_c0,comp49337_c0,comp70091_c0,comp73525_c0,comp67590_c1,comp…
omp34711_c0,comp56772_c0,comp58764_c0,comp76084_c0,comp37521_c0,comp30036_c0,comp22345_c0,comp67338_c0,comp62824_c0,comp73775_c0,comp740858_c0,comp8375_c0,comp60124_c0,comp39632_c0,comp54847_c0,comp357442_c0,comp65976_c0,comp64178_c0,comp62795_c0,comp45001_c0,comp64972_c0,comp43789_c0,comp58345_c0,comp422560_c0,comp55865_c0,comp360755_c0,comp63604_c0,comp71252_c0,comp72420_c0,comp68482_c0,comp397…
GO:0008150	Biological Process	GO:0050789	regulation of biological process	GO:0050794	regulation of cellular process	GO:0051302	regulation of cell division	14	comp1126092_c0,comp75988_c0,comp61592_c0,comp6823_c0,comp69905_c0,comp64548_c0,comp70833_c0,comp76540_c1,comp75168_c0,comp67291_c1,comp70775_c0,comp67567_c0,comp990131_c0,comp67951_c0
GO:0008150	Biological Process	GO:0050789	regulation of biological process	GO:0050794	regulation of cellular process	GO:0080135	regulation of cellular response to stress	1	comp57130_c0
GO:0008150	Biological Process	GO:0050789	regulation of biological process	GO:0050794	regulation of cellular process	GO:0042127	regulation of cell proliferation	5	comp69706_c0,comp933316_c0,comp59196_c0,comp642552_c0,comp61286_c0
GO:0008150	Biological Process	GO:0050789	regulation of biological process	GO:0050794	regulation of cellular process	GO:0031344	regulation of cell projection organization	8	comp68694_c0,comp55809_c0,comp65918_c0,comp72589_c0,comp535343_c0,comp45041_c0,comp91597_c0,comp58696_c0
GO:0008150	Biological Process	GO:0050789	regulation of biological process	GO:0050794	regulation of cellular process	GO:0048523	negative regulation of cellular process	203	comp339320_c0,comp662952_c0,comp461938_c0,comp56260_c0,comp486642_c0,comp40909_c0,comp39135_c0,comp579048_c0,comp1064996_c0,comp73250_c0,comp40138_c0,comp382850_c0,comp985582_c0,comp60373_c0,comp50725_c0,comp125361_c0,comp63938_c0,comp59534_c0,comp55425_c0,comp2231407_c0,comp603818_c0,comp60725_c0,comp71554_c0,comp57680_c0,comp56696_c0,comp1570515_c0,comp56098_c0,comp71042_c0,comp48855_c0,comp930…
GO:0008150	Biological Process	GO:0050789	regulation of biological process	GO:0050794	regulation of cellular process	GO:0060341	regulation of cellular localization	3	comp57704_c0,comp54972_c1,comp57869_c0
GO:0008150	Biological Process	GO:0050789	regulation of biological process	GO:0050794	regulation of cellular process	GO:0045595	regulation of cell differentiation	8	comp74499_c0,comp73496_c0,comp65223_c0,comp581853_c0,comp661102_c0,comp39135_c0,comp74938_c1,comp328377_c0
GO:0008150	Biological Process	GO:0050789	regulation of biological process	GO:0050794	regulation of cellular process	GO:0051270	regulation of cellular component movement	14	comp8889_c0,comp73271_c0,comp73074_c0,comp55458_c0,comp67261_c0,comp1157369_c0,comp63366_c0,comp58738_c0,comp73683_c0,comp68119_c0,comp75893_c0,comp394258_c0,comp1195501_c0,comp183695_c0
GO:0008150	Biological Process	GO:0050789	regulation of biological process	GO:0050794	regulation of cellular process	GO:0033043	regulation of organelle organization	43	comp715130_c0,comp303120_c0,comp52632_c0,comp68986_c0,comp53232_c0,comp420819_c0,comp73145_c0,comp43400_c0,comp71426_c0,comp65517_c0,comp529371_c0,comp74203_c0,comp935489_c0,comp1719_c0,comp68876_c0,comp1326089_c0,comp481600_c0,comp70470_c0,comp18369_c0,comp34817_c0,comp47266_c0,comp51802_c0,comp68450_c0,comp438275_c0,comp49217_c1,comp551534_c0,comp62485_c0,comp1187744_c0,comp953811_c0,comp775765…
GO:0008150	Biological Process	GO:0050789	regulation of biological process	GO:0050794	regulation of cellular process	GO:0032970	regulation of actin filament-based process	28	comp715130_c0,comp36101_c0,comp924451_c0,comp53232_c0,comp73145_c0,comp72265_c0,comp19151_c0,comp75994_c0,comp75979_c0,comp74540_c1,comp71426_c0,comp65517_c0,comp935489_c0,comp1719_c0,comp67993_c0,comp68876_c0,comp481600_c0,comp70470_c0,comp47266_c0,comp51802_c0,comp438275_c0,comp68450_c0,comp551534_c0,comp62485_c0,comp1187744_c0,comp953811_c0,comp775765_c0,comp346501_c0
GO:0008150	Biological Process	GO:0050789	regulation of biological process	GO:0050794	regulation of cellular process	GO:0022604	regulation of cell morphogenesis	10	comp46070_c1,comp50365_c0,comp263960_c0,comp65280_c0,comp36961_c1,comp57998_c0,comp54342_c0,comp51664_c0,comp64205_c0,comp200787_c0
GO:0008150	Biological Process	GO:0050789	regulation of biological process	GO:0043900	regulation of multi-organism process	GO:0050792	regulation of viral reproduction	13	comp288878_c0,comp860381_c0,comp521245_c0,comp350855_c0,comp46662_c0,comp927002_c0,comp72902_c0,comp671133_c0,comp24740_c0,comp49208_c0,comp74402_c0,comp1017503_c0,comp52671_c0
GO:0008150	Biological Process	GO:0050789	regulation of biological process	GO:0043900	regulation of multi-organism process	GO:0050688	regulation of defense response to virus	6	comp72429_c0,comp61248_c0,comp62752_c0,comp55099_c1,comp869871_c0,comp57897_c0
GO:0008150	Biological Process	GO:0050789	regulation of biological process	GO:0023051	regulation of signaling	GO:0051969	regulation of transmission of nerve impulse	2	comp60873_c0,comp34036_c0
GO:0008150	Biological Process	GO:0050789	regulation of biological process	GO:0023051	regulation of signaling	GO:0023057	negative regulation of signaling	27	comp70930_c0,comp339320_c0,comp393070_c0,comp3914_c0,comp7045_c0,comp48855_c0,comp616757_c0,comp930722_c0,comp444546_c0,comp1064996_c0,comp76491_c0,comp16248_c0,comp75686_c0,comp30935_c0,comp37188_c0,comp72292_c0,comp63003_c1,comp9001_c0,comp54264_c0,comp247430_c0,comp71527_c0,comp793077_c0,comp73772_c0,comp34048_c0,comp60220_c0,comp985582_c0,comp1275466_c0
GO:0008150	Biological Process	GO:0050789	regulation of biological process	GO:0023051	regulation of signaling	GO:0023056	positive regulation of signaling	3	comp791062_c0,comp24597_c0,comp63886_c0
GO:0008150	Biological Process	GO:0050789	regulation of biological process	GO:0023051	regulation of signaling	GO:0009966	regulation of signal transduction	138	comp339320_c0,comp69859_c0,comp68601_c0,comp65851_c0,comp76264_c0,comp41535_c0,comp74583_c0,comp1064996_c0,comp64373_c0,comp831114_c0,comp63886_c0,comp72283_c0,comp61670_c0,comp69373_c0,comp985582_c0,comp68975_c0,comp74370_c0,comp70720_c1,comp73417_c0,comp76563_c0,comp48855_c0,comp930722_c0,comp16248_c0,comp68080_c2,comp69821_c0,comp61910_c0,comp73695_c1,comp74080_c0,comp24597_c0,comp71256_c0,com…
GO:0008150	Biological Process	GO:0050789	regulation of biological process	GO:0044087	regulation of cellular component biogenesis	GO:0060491	regulation of cell projection assembly	8	comp68694_c0,comp55809_c0,comp65918_c0,comp72589_c0,comp535343_c0,comp45041_c0,comp91597_c0,comp58696_c0
GO:0008150	Biological Process	GO:0050789	regulation of biological process	GO:0044087	regulation of cellular component biogenesis	GO:0043254	regulation of protein complex assembly	28	comp715130_c0,comp36101_c0,comp924451_c0,comp53232_c0,comp73145_c0,comp72265_c0,comp19151_c0,comp75994_c0,comp75979_c0,comp74540_c1,comp71426_c0,comp65517_c0,comp935489_c0,comp1719_c0,comp67993_c0,comp68876_c0,comp481600_c0,comp70470_c0,comp47266_c0,comp51802_c0,comp438275_c0,comp68450_c0,comp551534_c0,comp62485_c0,comp1187744_c0,comp953811_c0,comp775765_c0,comp346501_c0
GO:0008150	Biological Process	GO:0050789	regulation of biological process	GO:0048519	negative regulation of biological process	GO:0051051	negative regulation of transport	15	comp70442_c0,comp357679_c0,comp57680_c0,comp75210_c1,comp27781_c0,comp65588_c0,comp73726_c0,comp32217_c0,comp4743_c0,comp50212_c0,comp4242_c0,comp75893_c0,comp31394_c0,comp60873_c0,comp34036_c0
GO:0008150	Biological Process	GO:0050789	regulation of biological process	GO:0048519	negative regulation of biological process	GO:0051093	negative regulation of developmental process	7	comp73496_c0,comp65223_c0,comp581853_c0,comp661102_c0,comp39135_c0,comp74938_c1,comp328377_c0
GO:0008150	Biological Process	GO:0050789	regulation of biological process	GO:0048519	negative regulation of biological process	GO:0051129	negative regulation of cellular component organization	8	comp357679_c0,comp57680_c0,comp55809_c0,comp76191_c1,comp32217_c0,comp4743_c0,comp4242_c0,comp50725_c0
GO:0008150	Biological Process	GO:0050789	regulation of biological process	GO:0048519	negative regulation of biological process	GO:0048585	negative regulation of response to stimulus	30	comp70930_c0,comp339320_c0,comp393070_c0,comp64511_c0,comp3914_c0,comp14902_c0,comp7045_c0,comp48855_c0,comp616757_c0,comp930722_c0,comp444546_c0,comp1064996_c0,comp76491_c0,comp16248_c0,comp75686_c0,comp30935_c0,comp37188_c0,comp72292_c0,comp63003_c1,comp9001_c0,comp54264_c0,comp247430_c0,comp71527_c0,comp793077_c0,comp73772_c0,comp34048_c0,comp60220_c0,comp985582_c0,comp1233103_c0,comp1275466_c0
GO:0008150	Biological Process	GO:0050789	regulation of biological process	GO:0048519	negative regulation of biological process	GO:0048523	negative regulation of cellular process	203	comp339320_c0,comp662952_c0,comp461938_c0,comp56260_c0,comp486642_c0,comp40909_c0,comp39135_c0,comp579048_c0,comp1064996_c0,comp73250_c0,comp40138_c0,comp382850_c0,comp985582_c0,comp60373_c0,comp50725_c0,comp125361_c0,comp63938_c0,comp59534_c0,comp55425_c0,comp2231407_c0,comp603818_c0,comp60725_c0,comp71554_c0,comp57680_c0,comp56696_c0,comp1570515_c0,comp56098_c0,comp71042_c0,comp48855_c0,comp930…
GO:0008150	Biological Process	GO:0050789	regulation of biological process	GO:0048519	negative regulation of biological process	GO:0009892	negative regulation of metabolic process	115	comp1163013_c0,comp662952_c0,comp388913_c0,comp47346_c0,comp461938_c0,comp56260_c0,comp73775_c0,comp40909_c0,comp579048_c0,comp55190_c0,comp75797_c0,comp225997_c0,comp805393_c0,comp465747_c0,comp76191_c1,comp60373_c0,comp50743_c0,comp73148_c2,comp620255_c0,comp50725_c0,comp125361_c0,comp63938_c0,comp59534_c0,comp796280_c0,comp74823_c1,comp71554_c0,comp1570515_c0,comp77118_c0,comp728904_c0,comp694…
GO:0008150	Biological Process	GO:0050789	regulation of biological process	GO:0048519	negative regulation of biological process	GO:0023057	negative regulation of signaling	27	comp70930_c0,comp339320_c0,comp393070_c0,comp3914_c0,comp7045_c0,comp48855_c0,comp616757_c0,comp930722_c0,comp444546_c0,comp1064996_c0,comp76491_c0,comp16248_c0,comp75686_c0,comp30935_c0,comp37188_c0,comp72292_c0,comp63003_c1,comp9001_c0,comp54264_c0,comp247430_c0,comp71527_c0,comp793077_c0,comp73772_c0,comp34048_c0,comp60220_c0,comp985582_c0,comp1275466_c0
GO:0008150	Biological Process	GO:0050789	regulation of biological process	GO:0048518	positive regulation of biological process	GO:0051130	positive regulation of cellular component organization	21	comp39419_c0,comp359653_c0,comp72549_c0,comp63607_c0,comp8028_c0,comp55890_c0,comp70001_c0,comp398018_c0,comp63607_c1,comp40653_c0,comp71377_c0,comp72359_c0,comp70492_c0,comp1172082_c0,comp23962_c0,comp59246_c0,comp25225_c0,comp1676_c0,comp59978_c1,comp218143_c0,comp6054_c0
GO:0008150	Biological Process	GO:0050789	regulation of biological process	GO:0048518	positive regulation of biological process	GO:0009893	positive regulation of metabolic process	232	comp847537_c0,comp68796_c0,comp666671_c0,comp63607_c0,comp65540_c0,comp49226_c0,comp70724_c0,comp75594_c0,comp70001_c0,comp1200273_c0,comp40653_c0,comp7926_c0,comp65312_c0,comp196573_c0,comp76243_c0,comp53396_c0,comp707145_c0,comp40252_c0,comp66159_c0,comp695240_c0,comp71170_c0,comp183979_c0,comp61768_c0,comp71015_c0,comp359653_c0,comp1540410_c0,comp76114_c0,comp51316_c0,comp67477_c0,comp74657_c0…
GO:0008150	Biological Process	GO:0050789	regulation of biological process	GO:0048518	positive regulation of biological process	GO:0023056	positive regulation of signaling	3	comp791062_c0,comp24597_c0,comp63886_c0
GO:0008150	Biological Process	GO:0050789	regulation of biological process	GO:0048518	positive regulation of biological process	GO:0048522	positive regulation of cellular process	261	comp666671_c0,comp49226_c0,comp40653_c0,comp196573_c0,comp76243_c0,comp53396_c0,comp707145_c0,comp40252_c0,comp66159_c0,comp695240_c0,comp71170_c0,comp61768_c0,comp359653_c0,comp76114_c0,comp67477_c0,comp74657_c0,comp50506_c0,comp325918_c0,comp78861_c0,comp63032_c0,comp772455_c0,comp345527_c0,comp15617_c0,comp60543_c0,comp312152_c0,comp70396_c0,comp73683_c0,comp59978_c1,comp72012_c0,comp64730_c0,…
GO:0008150	Biological Process	GO:0050789	regulation of biological process	GO:0048518	positive regulation of biological process	GO:0002684	positive regulation of immune system process	11	comp49331_c0,comp23785_c0,comp64321_c0,comp884579_c0,comp71045_c0,comp73716_c0,comp73970_c0,comp73988_c0,comp75060_c0,comp74123_c0,comp71328_c0
GO:0008150	Biological Process	GO:0050789	regulation of biological process	GO:0048518	positive regulation of biological process	GO:0048584	positive regulation of response to stimulus	14	comp791062_c0,comp49331_c0,comp23785_c0,comp64321_c0,comp884579_c0,comp73970_c0,comp71045_c0,comp73716_c0,comp75060_c0,comp73988_c0,comp74123_c0,comp24597_c0,comp71328_c0,comp63886_c0
GO:0008150	Biological Process	GO:0050789	regulation of biological process	GO:0051239	regulation of multicellular organismal process	GO:1900046	regulation of hemostasis	3	comp70775_c1,comp52896_c0,comp31038_c1
GO:0008150	Biological Process	GO:0050789	regulation of biological process	GO:0051239	regulation of multicellular organismal process	GO:0044057	regulation of system process	24	comp60515_c0,comp590506_c0,comp76259_c0,comp61759_c0,comp855719_c0,comp65265_c0,comp72245_c0,comp689095_c0,comp51547_c0,comp72244_c0,comp66661_c0,comp76659_c0,comp56036_c0,comp70738_c0,comp1174_c0,comp389930_c0,comp68180_c0,comp28816_c0,comp71777_c0,comp23701_c0,comp43963_c0,comp186107_c0,comp60873_c0,comp34036_c0
GO:0008150	Biological Process	GO:0050789	regulation of biological process	GO:0051239	regulation of multicellular organismal process	GO:0050818	regulation of coagulation	3	comp70775_c1,comp52896_c0,comp31038_c1
GO:0008150	Biological Process	GO:0050789	regulation of biological process	GO:0051239	regulation of multicellular organismal process	GO:2000026	regulation of multicellular organismal development	14	comp8889_c0,comp73271_c0,comp73074_c0,comp55458_c0,comp67261_c0,comp1157369_c0,comp63366_c0,comp58738_c0,comp73683_c0,comp68119_c0,comp75893_c0,comp394258_c0,comp1195501_c0,comp183695_c0
GO:0008150	Biological Process	GO:0050789	regulation of biological process	GO:0032879	regulation of localization	GO:0051270	regulation of cellular component movement	14	comp8889_c0,comp73271_c0,comp73074_c0,comp55458_c0,comp67261_c0,comp1157369_c0,comp63366_c0,comp58738_c0,comp73683_c0,comp68119_c0,comp75893_c0,comp394258_c0,comp1195501_c0,comp183695_c0
GO:0008150	Biological Process	GO:0050789	regulation of biological process	GO:0032879	regulation of localization	GO:0051049	regulation of transport	52	comp70442_c0,comp526376_c0,comp61364_c0,comp1312823_c0,comp48288_c1,comp65588_c0,comp72627_c0,comp56026_c0,comp50212_c0,comp60601_c0,comp547014_c0,comp9270_c0,comp357679_c0,comp389299_c0,comp945019_c0,comp49536_c0,comp20407_c0,comp769527_c0,comp571067_c0,comp1555309_c0,comp1590376_c0,comp4743_c0,comp59530_c0,comp57869_c0,comp808348_c0,comp68073_c0,comp48288_c0,comp43755_c0,comp70322_c1,comp70666_…
GO:0008150	Biological Process	GO:0050789	regulation of biological process	GO:0032879	regulation of localization	GO:0032880	regulation of protein localization	11	comp70442_c0,comp75210_c1,comp27781_c0,comp65588_c0,comp73726_c0,comp57704_c0,comp50212_c0,comp75893_c0,comp31394_c0,comp54972_c1,comp57869_c0
GO:0008150	Biological Process	GO:0050789	regulation of biological process	GO:0032879	regulation of localization	GO:0060341	regulation of cellular localization	3	comp57704_c0,comp54972_c1,comp57869_c0
GO:0008150	Biological Process	GO:0050789	regulation of biological process	GO:0048583	regulation of response to stimulus	GO:0050795	regulation of behavior	2	comp66571_c0,comp75931_c0
GO:0008150	Biological Process	GO:0050789	regulation of biological process	GO:0048583	regulation of response to stimulus	GO:0002831	regulation of response to biotic stimulus	6	comp72429_c0,comp61248_c0,comp62752_c0,comp55099_c1,comp869871_c0,comp57897_c0
GO:0008150	Biological Process	GO:0050789	regulation of biological process	GO:0048583	regulation of response to stimulus	GO:0080134	regulation of response to stress	10	comp70775_c1,comp62752_c0,comp55099_c1,comp57130_c0,comp72429_c0,comp52896_c0,comp61248_c0,comp31038_c1,comp869871_c0,comp57897_c0
[truncated: 289 more rows]
