# Supplementary material for: RNA-Seq for gene identification and transcript profiling of three Stevia rebaudiana genotypes
Source: BMC Genomics. 2014 Jul 7;15(1):571. doi: 10.1186/1471-2164-15-571 (PMC4108789; doi:10.1186/1471-2164-15-571)
Supplement: Supplementary file 2 — Additional file 2: KEGG classification of the unigenes expressed in Stevia leaf. (XLSX 109 KB) [file 12864_2013_6267_MOESM2_ESM.xlsx]

## Sheet: addtional file 2   (KEGG_classi
Pathway Hierarchy1	Pathway Hierarchy2	KEGG Pathway	Pathway ID	Gene Number	Gene IDs
Cellular Processes	Cell communication	Adherens junction	ko04520	85	comp66134_c0,comp75473_c0,comp544707_c0,comp64547_c0,comp772747_c0,comp66249_c0,comp59471_c0,comp76418_c0,comp520858_c0,comp36707_c1,comp60431_c0,comp44404_c0,comp56951_c1,comp27509_c0,comp72184_c1,comp537245_c0,comp17836_c0,comp961950_c0,comp49512_c0,comp23347_c0,comp526265_c0,comp53202_c0,comp680993_c0,comp475856_c0,comp56551_c0,comp49370_c0,comp1004822_c0,comp33921_c0,comp1059158_c0,comp262907…
Cellular Processes	Cell communication	Focal adhesion	ko04510	114	comp66134_c0,comp41362_c0,comp67663_c0,comp953335_c0,comp64603_c0,comp1743_c0,comp75473_c0,comp66270_c0,comp544707_c0,comp63567_c1,comp66249_c0,comp8861_c0,comp69747_c1,comp56860_c0,comp63567_c0,comp76418_c0,comp520858_c0,comp32363_c0,comp36707_c1,comp60431_c0,comp44404_c0,comp69747_c3,comp61162_c0,comp27509_c0,comp61386_c0,comp72184_c1,comp537245_c0,comp16749_c0,comp58365_c0,comp75361_c0,comp178…
Cellular Processes	Cell communication	Gap junction	ko04540	72	comp60876_c1,comp60876_c2,comp69934_c0,comp66134_c0,comp71700_c0,comp1227005_c0,comp53273_c0,comp37245_c0,comp386_c0,comp47814_c0,comp60431_c0,comp44404_c0,comp954052_c0,comp38290_c0,comp59854_c1,comp78534_c0,comp63100_c0,comp35706_c0,comp99176_c0,comp58977_c0,comp55151_c0,comp47201_c0,comp80144_c0,comp4911_c0,comp475856_c0,comp37345_c0,comp42717_c0,comp26457_c0,comp1004822_c0,comp57609_c0,comp66…
Cellular Processes	Cell communication	Tight junction	ko04530	105	comp671009_c0,comp45992_c0,comp67663_c0,comp75473_c0,comp49397_c0,comp544707_c0,comp790632_c0,comp64547_c0,comp36804_c0,comp63760_c0,comp60544_c0,comp778287_c0,comp75686_c0,comp472954_c0,comp76418_c0,comp520858_c0,comp32363_c0,comp56951_c1,comp27509_c0,comp31001_c0,comp72184_c1,comp148685_c0,comp75361_c0,comp189321_c0,comp69309_c0,comp231753_c0,comp37331_c1,comp607008_c0,comp18188_c0,comp526265_c…
Cellular Processes	Cell growth and death	Apoptosis	ko04210	77	comp70004_c0,comp47919_c0,comp56874_c0,comp76592_c0,comp73907_c0,comp58826_c0,comp866620_c0,comp75922_c0,comp520453_c0,comp1091396_c0,comp75533_c1,comp70147_c1,comp70763_c0,comp66544_c0,comp76468_c0,comp674722_c0,comp55940_c1,comp75207_c2,comp954052_c0,comp69963_c0,comp27406_c0,comp827170_c0,comp75511_c1,comp74457_c0,comp364541_c0,comp33296_c0,comp1257257_c0,comp71869_c1,comp36046_c0,comp55940_c0…
Cellular Processes	Cell growth and death	Cell cycle	ko04110	196	comp947472_c0,comp38775_c0,comp71184_c0,comp21964_c0,comp66780_c0,comp67752_c0,comp66270_c0,comp73593_c0,comp39761_c0,comp37661_c0,comp56353_c0,comp841849_c0,comp63567_c1,comp75424_c0,comp68453_c0,comp59938_c0,comp37956_c0,comp69747_c1,comp667728_c0,comp21248_c0,comp1152257_c0,comp69747_c3,comp833470_c0,comp72696_c0,comp961950_c0,comp59959_c0,comp278299_c0,comp53883_c0,comp530116_c0,comp47953_c0,…
Cellular Processes	Cell growth and death	Cell cycle - Caulobacter	ko04112	29	comp67235_c0,comp59034_c0,comp76939_c0,comp49339_c0,comp64809_c3,comp64809_c2,comp67747_c0,comp65309_c0,comp68810_c0,comp298_c0,comp66303_c0,comp70336_c0,comp56559_c0,comp71324_c1,comp47477_c1,comp58831_c2,comp594035_c0,comp58831_c1,comp68105_c0,comp66773_c0,comp36817_c0,comp59186_c0,comp62610_c0,comp47477_c0,comp36554_c0,comp48841_c0,comp66264_c0,comp79016_c0,comp64809_c1
Cellular Processes	Cell growth and death	Cell cycle - yeast	ko04111	139	comp38775_c0,comp790632_c0,comp67752_c0,comp21964_c0,comp37661_c0,comp39761_c0,comp841849_c0,comp778287_c0,comp75424_c0,comp59938_c0,comp68453_c0,comp37956_c0,comp667728_c0,comp31001_c0,comp833470_c0,comp59959_c0,comp278299_c0,comp530116_c0,comp47953_c0,comp37331_c1,comp520029_c0,comp608592_c0,comp74795_c0,comp35263_c0,comp39844_c0,comp47835_c0,comp29284_c0,comp49048_c0,comp9773_c0,comp615115_c0,…
Cellular Processes	Cell growth and death	Meiosis - yeast	ko04113	163	comp41362_c0,comp67990_c0,comp312307_c0,comp953335_c0,comp790632_c0,comp70451_c1,comp21964_c0,comp39761_c0,comp61945_c1,comp467887_c0,comp778287_c0,comp75424_c0,comp1339347_c0,comp59938_c0,comp68453_c0,comp667728_c0,comp61162_c0,comp31001_c0,comp27075_c0,comp833470_c0,comp25044_c0,comp600427_c0,comp59959_c0,comp278299_c0,comp530116_c0,comp37331_c1,comp64603_c2,comp73188_c0,comp608592_c0,comp35263…
Cellular Processes	Cell growth and death	Oocyte meiosis	ko04114	200	comp38775_c0,comp41362_c0,comp66134_c0,comp47919_c0,comp67990_c0,comp67032_c0,comp71184_c0,comp953335_c0,comp790632_c0,comp70451_c1,comp21964_c0,comp67752_c0,comp29047_c0,comp37661_c0,comp841849_c0,comp56353_c0,comp61945_c1,comp1091396_c0,comp778287_c0,comp75424_c0,comp59938_c0,comp37956_c0,comp674722_c0,comp21248_c0,comp44404_c0,comp61162_c0,comp31001_c0,comp27075_c0,comp72696_c0,comp59959_c0,co…
Cellular Processes	Cell growth and death	p53 signaling pathway	ko04115	65	comp53942_c1,comp947472_c0,comp67663_c0,comp48015_c0,comp51545_c0,comp70693_c0,comp520453_c0,comp66188_c1,comp63154_c0,comp70147_c1,comp64475_c1,comp67009_c0,comp1152257_c0,comp75361_c0,comp69309_c0,comp64469_c1,comp364541_c0,comp75122_c0,comp36046_c0,comp913268_c0,comp423563_c0,comp69393_c0,comp55767_c0,comp62506_c0,comp294671_c0,comp399048_c0,comp542091_c0,comp19370_c0,comp391915_c0,comp547247_…
Cellular Processes	Cell motility	Regulation of actin cytoskeleton	ko04810	178	comp41362_c0,comp66134_c0,comp953335_c0,comp430486_c0,comp27577_c0,comp75899_c0,comp527281_c0,comp76418_c0,comp32363_c0,comp36707_c1,comp55927_c0,comp44404_c0,comp52925_c0,comp61162_c0,comp27509_c0,comp49146_c0,comp68450_c0,comp73447_c0,comp537245_c0,comp17836_c0,comp346501_c0,comp231753_c0,comp57915_c0,comp49512_c0,comp70804_c0,comp64603_c2,comp23347_c0,comp53202_c0,comp948756_c0,comp680993_c0,c…
Cellular Processes	Transport and catabolism	Endocytosis	ko04144	301	comp60119_c2,comp76789_c0,comp680055_c0,comp58310_c0,comp50527_c0,comp71459_c0,comp57488_c3,comp339110_c0,comp68779_c0,comp831114_c0,comp1707025_c0,comp37744_c0,comp48080_c0,comp92861_c0,comp69035_c3,comp58112_c0,comp838545_c0,comp779953_c0,comp184222_c0,comp51159_c0,comp54198_c0,comp58422_c0,comp429846_c0,comp72020_c2,comp34756_c0,comp54028_c0,comp27131_c0,comp59252_c0,comp58882_c2,comp57156_c0,…
Cellular Processes	Transport and catabolism	Lysosome	ko04142	139	comp23896_c1,comp669704_c0,comp66748_c0,comp62519_c0,comp59716_c0,comp491663_c0,comp54144_c0,comp45029_c0,comp32313_c0,comp776901_c0,comp17241_c0,comp813034_c0,comp654313_c0,comp66659_c0,comp51767_c0,comp53117_c0,comp67276_c0,comp69820_c0,comp444565_c0,comp764179_c0,comp659852_c0,comp53652_c0,comp52999_c0,comp76563_c0,comp67472_c0,comp67697_c0,comp64170_c0,comp73100_c0,comp70772_c1,comp48751_c0,c…
Cellular Processes	Transport and catabolism	Peroxisome	ko04146	252	comp70028_c0,comp65980_c0,comp60212_c0,comp34199_c0,comp17432_c0,comp703816_c0,comp1059012_c0,comp1014150_c0,comp981580_c0,comp26452_c0,comp295255_c0,comp760253_c0,comp67862_c0,comp780051_c0,comp710_c0,comp1097067_c0,comp49138_c0,comp697655_c0,comp74648_c0,comp515684_c0,comp386363_c0,comp169_c0,comp48389_c0,comp421323_c0,comp43127_c0,comp72645_c0,comp59914_c0,comp933149_c0,comp50531_c0,comp850530…
Cellular Processes	Transport and catabolism	Phagosome	ko04145	239	comp23896_c1,comp98585_c0,comp29891_c0,comp60876_c2,comp59716_c0,comp491663_c0,comp71700_c0,comp1227005_c0,comp1234921_c0,comp27577_c0,comp31013_c0,comp509589_c0,comp56009_c0,comp1562827_c0,comp75899_c0,comp37245_c0,comp78178_c0,comp386_c0,comp76418_c0,comp47814_c0,comp579601_c0,comp36707_c1,comp41056_c0,comp300310_c0,comp49534_c0,comp1654041_c0,comp27509_c0,comp73447_c0,comp66659_c0,comp51767_c0…
Cellular Processes	Transport and catabolism	Regulation of autophagy	ko04140	28	comp65330_c0,comp73495_c0,comp398212_c0,comp64058_c0,comp64565_c0,comp62640_c1,comp864597_c0,comp68284_c0,comp62640_c0,comp73258_c0,comp1234894_c0,comp75354_c0,comp36296_c0,comp74435_c0,comp57988_c1,comp65742_c0,comp74818_c0,comp72931_c0,comp33807_c0,comp68591_c0,comp51319_c0,comp70960_c0,comp65742_c1,comp72447_c0,comp60132_c0,comp51639_c0,comp61418_c0,comp56249_c0
Environmental Information Processing	Membrane transport	ABC transporters	ko02010	46	comp48909_c0,comp23598_c0,comp65815_c1,comp3619_c0,comp586898_c0,comp71214_c0,comp72245_c0,comp1506148_c0,comp716468_c0,comp65386_c0,comp1242599_c0,comp313269_c0,comp68150_c1,comp65815_c0,comp506152_c0,comp66950_c1,comp1572372_c0,comp32999_c1,comp60564_c0,comp60564_c1,comp57731_c0,comp68271_c2,comp68250_c0,comp68271_c1,comp68150_c0,comp1153736_c0,comp58376_c0,comp46363_c0,comp66950_c0,comp71231_c…
Environmental Information Processing	Membrane transport	Bacterial secretion system	ko03070	13	comp74060_c0,comp67876_c0,comp36237_c0,comp46161_c0,comp63717_c0,comp49992_c0,comp56243_c0,comp63033_c0,comp75063_c0,comp49035_c0,comp63355_c0,comp70005_c0,comp71692_c1
Environmental Information Processing	Signal transduction	Calcium signaling pathway	ko04020	113	comp1309057_c0,comp667956_c0,comp69634_c0,comp61364_c0,comp47919_c0,comp67032_c0,comp44244_c0,comp29047_c0,comp866620_c0,comp241753_c0,comp4943_c0,comp56026_c0,comp1091396_c0,comp60601_c0,comp47027_c0,comp361179_c0,comp56625_c0,comp48834_c0,comp62275_c0,comp430056_c0,comp66544_c0,comp933172_c0,comp1237911_c0,comp48384_c0,comp49536_c0,comp683765_c0,comp674722_c0,comp34817_c0,comp618009_c0,comp7137…
Environmental Information Processing	Signal transduction	ErbB signaling pathway	ko04012	47	comp53731_c0,comp66134_c0,comp56724_c0,comp66270_c0,comp71253_c0,comp54932_c0,comp63567_c1,comp23290_c0,comp47599_c0,comp68791_c0,comp7241_c0,comp69747_c1,comp56860_c0,comp63567_c0,comp69747_c2,comp66382_c0,comp60431_c0,comp44404_c0,comp43489_c0,comp69747_c3,comp76586_c0,comp50387_c0,comp43785_c0,comp50387_c1,comp70746_c0,comp53883_c0,comp1162036_c0,comp1160549_c0,comp69591_c0,comp70746_c2,comp56…
Environmental Information Processing	Signal transduction	HIF-1 signaling pathway	ko04066	176	comp25287_c0,comp55733_c0,comp66134_c0,comp68796_c0,comp1550619_c0,comp71253_c0,comp41535_c0,comp52956_c0,comp56637_c0,comp37108_c0,comp78424_c0,comp793186_c0,comp1053479_c0,comp5360_c0,comp44404_c0,comp52186_c0,comp57686_c0,comp333112_c0,comp961950_c0,comp208186_c0,comp16529_c0,comp47953_c0,comp39176_c0,comp49571_c0,comp15368_c0,comp47378_c0,comp17396_c0,comp1587230_c0,comp47929_c0,comp60379_c0,…
Environmental Information Processing	Signal transduction	Hedgehog signaling pathway	ko04340	44	comp48466_c0,comp73431_c0,comp66270_c0,comp54932_c0,comp519265_c0,comp63567_c1,comp35882_c0,comp23290_c0,comp7241_c0,comp69747_c1,comp66709_c0,comp56860_c0,comp63567_c0,comp69747_c2,comp66382_c0,comp501760_c0,comp39119_c0,comp36512_c0,comp69747_c3,comp52798_c0,comp76586_c0,comp954052_c0,comp69748_c0,comp34341_c0,comp70746_c0,comp53883_c0,comp325933_c0,comp788566_c0,comp1160549_c0,comp56810_c0,com…
Environmental Information Processing	Signal transduction	Hippo signaling pathway -fly	ko04391	89	comp36905_c0,comp75473_c0,comp544707_c0,comp790632_c0,comp56353_c0,comp36804_c0,comp63760_c0,comp60544_c0,comp778287_c0,comp53734_c0,comp472954_c0,comp48121_c0,comp76418_c0,comp21248_c0,comp27509_c0,comp31001_c0,comp72184_c1,comp148685_c0,comp72696_c0,comp44851_c0,comp189321_c0,comp10553_c0,comp37331_c1,comp56025_c1,comp53202_c0,comp680993_c0,comp540434_c0,comp56551_c0,comp18894_c0,comp367556_c0,…
Environmental Information Processing	Signal transduction	Jak-STAT signaling pathway	ko04630	18	comp43445_c1,comp62362_c0,comp52914_c0,comp22044_c0,comp43445_c0,comp75869_c0,comp772747_c0,comp32870_c0,comp59471_c0,comp28590_c0,comp774931_c0,comp61101_c0,comp46149_c0,comp71064_c1,comp74011_c0,comp75905_c0,comp64742_c0,comp961950_c0
Environmental Information Processing	Signal transduction	MAPK signaling pathway	ko04010	189	comp60119_c2,comp76789_c0,comp680055_c0,comp66134_c0,comp47919_c0,comp71459_c0,comp57488_c3,comp339110_c0,comp1091396_c0,comp92511_c0,comp41078_c0,comp61102_c0,comp36707_c1,comp674722_c0,comp46735_c0,comp44404_c0,comp241759_c0,comp48080_c0,comp61641_c0,comp1109_c1,comp16749_c0,comp537245_c0,comp17836_c0,comp67111_c1,comp838545_c0,comp857561_c0,comp3990_c0,comp49512_c0,comp6520_c0,comp23347_c0,com…
Environmental Information Processing	Signal transduction	MAPK signaling pathway - fly	ko04013	22	comp53731_c0,comp66134_c0,comp69591_c0,comp56724_c0,comp64837_c0,comp58977_c0,comp68791_c0,comp53731_c1,comp475856_c0,comp4911_c0,comp72325_c0,comp6397_c0,comp60431_c0,comp44404_c0,comp1004822_c0,comp43489_c0,comp1827418_c0,comp50387_c0,comp43785_c0,comp50387_c1,comp663233_c0,comp1162036_c0
Environmental Information Processing	Signal transduction	MAPK signaling pathway - yeast	ko04011	40	comp67337_c0,comp52582_c0,comp1227788_c0,comp937582_c0,comp66742_c0,comp66971_c0,comp311769_c0,comp2185041_c0,comp456614_c0,comp589016_c0,comp75913_c0,comp40090_c0,comp50857_c0,comp841353_c0,comp784106_c0,comp444763_c0,comp707361_c0,comp526265_c0,comp50857_c1,comp52141_c0,comp25564_c0,comp706930_c0,comp1299229_c0,comp24292_c0,comp69148_c0,comp76314_c2,comp1670_c1,comp1059158_c0,comp76613_c0,comp4…
Environmental Information Processing	Signal transduction	NF-kappa B signaling pathway	ko04064	68	comp70004_c0,comp56874_c0,comp76592_c0,comp73907_c0,comp58826_c0,comp64547_c0,comp75922_c0,comp70147_c1,comp75533_c1,comp70763_c0,comp76468_c0,comp56951_c1,comp55940_c1,comp75207_c2,comp69963_c0,comp827170_c0,comp75511_c1,comp74457_c0,comp71869_c1,comp55940_c0,comp829018_c0,comp375642_c0,comp52870_c0,comp62604_c0,comp49370_c0,comp75207_c1,comp74522_c1,comp70147_c0,comp62522_c1,comp32718_c0,comp59…
Environmental Information Processing	Signal transduction	Notch signaling pathway	ko04330	22	comp62362_c0,comp74093_c0,comp60286_c0,comp75869_c0,comp772747_c0,comp69452_c0,comp59471_c0,comp28590_c0,comp36879_c0,comp61579_c0,comp774931_c0,comp61101_c0,comp66280_c0,comp36961_c1,comp69212_c0,comp71064_c1,comp72817_c0,comp74011_c0,comp36961_c0,comp63548_c0,comp64742_c0,comp961950_c0
Environmental Information Processing	Signal transduction	PI3K-Akt signaling pathway	ko04151	227	comp66134_c0,comp67990_c0,comp68796_c0,comp1550619_c0,comp36989_c0,comp66270_c0,comp70451_c1,comp790632_c0,comp71253_c0,comp56353_c0,comp63567_c1,comp61945_c1,comp778287_c0,comp69747_c1,comp36707_c1,comp21248_c0,comp44404_c0,comp69747_c3,comp39195_c0,comp27075_c0,comp31001_c0,comp57686_c0,comp75361_c0,comp72696_c0,comp53380_c0,comp17836_c0,comp53883_c0,comp777283_c0,comp1160549_c0,comp10553_c0,co…
Environmental Information Processing	Signal transduction	Phosphatidylinositol signaling system	ko04070	93	comp67663_c0,comp67032_c0,comp44244_c0,comp73528_c0,comp29047_c0,comp68614_c0,comp27577_c0,comp72637_c0,comp4943_c0,comp813716_c0,comp56625_c0,comp75899_c0,comp9568_c0,comp32775_c0,comp93365_c0,comp64972_c0,comp73447_c0,comp67914_c0,comp75361_c0,comp31279_c0,comp69309_c0,comp73495_c0,comp64972_c1,comp1562810_c0,comp68084_c0,comp62507_c0,comp76151_c0,comp60781_c0,comp36670_c0,comp68904_c0,comp2100…
Environmental Information Processing	Signal transduction	Plant hormone signal transduction	ko04075	295	comp61737_c0,comp77388_c0,comp63941_c0,comp65203_c1,comp70120_c0,comp66947_c0,comp47660_c0,comp88938_c0,comp68926_c0,comp62895_c0,comp71176_c1,comp61626_c0,comp70276_c0,comp60125_c1,comp197960_c0,comp54563_c0,comp55969_c0,comp52172_c0,comp55639_c0,comp68401_c0,comp413567_c0,comp34024_c0,comp29548_c0,comp44659_c0,comp48581_c0,comp60104_c0,comp245740_c0,comp67247_c0,comp61707_c0,comp58948_c0,comp74…
Environmental Information Processing	Signal transduction	TGF-beta signaling pathway	ko04350	86	comp66134_c0,comp38775_c0,comp790632_c0,comp67752_c0,comp73593_c0,comp37661_c0,comp36804_c0,comp841849_c0,comp54160_c0,comp63760_c0,comp60544_c0,comp772747_c0,comp778287_c0,comp59471_c0,comp472954_c0,comp37956_c0,comp60431_c0,comp44404_c0,comp31001_c0,comp623362_c0,comp148685_c0,comp189321_c0,comp49241_c0,comp961950_c0,comp550122_c0,comp47953_c0,comp37331_c1,comp520029_c0,comp540434_c0,comp475856…
Environmental Information Processing	Signal transduction	Two-component system	ko02020	87	comp363064_c0,comp65082_c0,comp7343_c0,comp520453_c0,comp693172_c0,comp68226_c0,comp602317_c0,comp60201_c0,comp72273_c0,comp38242_c0,comp65297_c0,comp1083593_c0,comp422994_c0,comp52074_c0,comp24775_c0,comp557682_c0,comp462260_c0,comp364541_c0,comp65332_c0,comp70089_c0,comp54375_c0,comp36046_c0,comp1602601_c0,comp62506_c0,comp52481_c0,comp43679_c0,comp294671_c0,comp68226_c1,comp58923_c1,comp129182…
Environmental Information Processing	Signal transduction	VEGF signaling pathway	ko04370	62	comp10098_c0,comp53731_c0,comp66134_c0,comp47919_c0,comp1308998_c0,comp55578_c1,comp56724_c0,comp55814_c1,comp56425_c0,comp866620_c0,comp50114_c0,comp1091396_c0,comp47027_c0,comp66249_c0,comp10423_c0,comp66782_c0,comp68791_c0,comp66544_c0,comp65071_c0,comp36707_c1,comp674722_c0,comp60431_c0,comp44404_c0,comp2185041_c0,comp43489_c0,comp589016_c0,comp70041_c0,comp50387_c0,comp43785_c0,comp537245_c0…
Environmental Information Processing	Signal transduction	Wnt signaling pathway	ko04310	173	comp1025434_c0,comp38775_c0,comp47919_c0,comp67990_c0,comp67752_c0,comp70451_c1,comp790632_c0,comp66270_c0,comp37661_c0,comp841849_c0,comp64547_c0,comp61945_c1,comp63567_c1,comp1091396_c0,comp778287_c0,comp37956_c0,comp69747_c1,comp674722_c0,comp36707_c1,comp36961_c1,comp56951_c1,comp69747_c3,comp31001_c0,comp27075_c0,comp537245_c0,comp17836_c0,comp961950_c0,comp53883_c0,comp47953_c0,comp1160549_…
Environmental Information Processing	Signal transduction	mTOR signaling pathway	ko04150	66	comp66134_c0,comp49103_c0,comp68796_c0,comp67663_c0,comp1550619_c0,comp36989_c0,comp71253_c0,comp57988_c1,comp60431_c0,comp44404_c0,comp57686_c0,comp75361_c0,comp37590_c0,comp69309_c0,comp57909_c0,comp47216_c0,comp73140_c1,comp66514_c0,comp74311_c0,comp475856_c0,comp53541_c0,comp1004822_c0,comp59808_c0,comp51319_c0,comp75703_c0,comp74311_c1,comp681417_c0,comp1505359_c0,comp53731_c0,comp56724_c0,c…
Environmental Information Processing	Signaling molecules and interaction	Cytokine-cytokine receptor interaction	ko04060	1	comp357653_c0
Environmental Information Processing	Signaling molecules and interaction	Neuroactive ligand-receptor interaction	ko04080	4	comp65088_c0,comp52083_c1,comp665653_c0,comp76491_c0
Genetic Information Processing	Folding, sorting and degradation	Proteasome	ko03050	96	comp52407_c0,comp72607_c0,comp1965770_c0,comp828476_c0,comp71742_c0,comp65062_c0,comp925466_c0,comp782503_c0,comp9319_c0,comp78500_c0,comp618291_c0,comp775204_c0,comp42800_c0,comp59856_c0,comp65049_c0,comp63712_c0,comp1265018_c0,comp57080_c0,comp67189_c0,comp639657_c0,comp65553_c0,comp66387_c0,comp1396227_c0,comp65367_c0,comp49062_c0,comp75907_c0,comp22986_c0,comp70335_c0,comp81508_c0,comp83360_c…
Genetic Information Processing	Folding, sorting and degradation	Protein export	ko03060	92	comp56455_c0,comp1225308_c0,comp49071_c0,comp1174084_c0,comp78251_c0,comp32705_c0,comp365836_c0,comp1234921_c0,comp301743_c0,comp38265_c0,comp75063_c0,comp6706_c0,comp36756_c0,comp570973_c0,comp945960_c0,comp67876_c0,comp998777_c0,comp56243_c0,comp63033_c0,comp58625_c0,comp56190_c0,comp596954_c0,comp780253_c0,comp35988_c0,comp49890_c0,comp806395_c0,comp46161_c0,comp70720_c1,comp64029_c0,comp11661…
Genetic Information Processing	Folding, sorting and degradation	Protein processing in endoplasmic reticulum	ko04141	488	comp60119_c2,comp76789_c0,comp680055_c0,comp64210_c0,comp71334_c0,comp71459_c0,comp37661_c0,comp57488_c3,comp1234921_c0,comp51877_c0,comp74955_c0,comp670839_c0,comp339110_c0,comp72461_c0,comp41574_c0,comp67814_c0,comp37956_c0,comp48622_c0,comp476130_c0,comp55427_c0,comp59047_c0,comp39195_c0,comp48080_c0,comp300310_c0,comp74573_c1,comp70651_c0,comp37951_c0,comp47953_c0,comp52256_c0,comp36177_c0,co…
Genetic Information Processing	Folding, sorting and degradation	RNA degradation	ko03018	230	comp25287_c0,comp1300560_c0,comp37229_c0,comp75239_c0,comp72169_c0,comp2164007_c0,comp73145_c0,comp75487_c0,comp70908_c0,comp48343_c0,comp1353178_c0,comp55402_c0,comp78424_c0,comp35958_c0,comp76207_c0,comp49505_c0,comp54165_c0,comp1053479_c0,comp424707_c0,comp5360_c0,comp19392_c0,comp46625_c0,comp67731_c1,comp69051_c0,comp79489_c0,comp333112_c0,comp37912_c0,comp599809_c0,comp75585_c0,comp50499_c0…
Genetic Information Processing	Folding, sorting and degradation	SNARE interactions in vesicular transport	ko04130	50	comp70013_c0,comp98585_c0,comp74603_c0,comp482254_c0,comp85584_c0,comp61500_c0,comp31013_c0,comp63745_c0,comp342830_c0,comp509589_c0,comp75243_c5,comp57446_c0,comp1562827_c0,comp52748_c0,comp778220_c0,comp67231_c0,comp1157431_c0,comp54726_c0,comp692604_c0,comp777059_c0,comp61557_c0,comp58917_c1,comp56702_c1,comp60562_c2,comp64737_c0,comp65688_c0,comp72842_c0,comp62668_c0,comp55458_c0,comp53106_c0…
Genetic Information Processing	Folding, sorting and degradation	Sulfur relay system	ko04122	14	comp821778_c0,comp64461_c0,comp37397_c0,comp74431_c0,comp67128_c0,comp73163_c1,comp65951_c0,comp721220_c0,comp74405_c0,comp68870_c0,comp56650_c0,comp56640_c0,comp10141_c0,comp36266_c0
Genetic Information Processing	Folding, sorting and degradation	Ubiquitin mediated proteolysis	ko04120	188	comp74378_c0,comp38775_c0,comp61280_c0,comp21964_c0,comp66780_c0,comp67752_c0,comp71334_c0,comp82330_c0,comp37661_c0,comp841849_c0,comp72776_c0,comp51877_c0,comp35982_c0,comp62539_c0,comp63154_c0,comp41574_c0,comp59938_c0,comp37956_c0,comp74996_c0,comp590710_c0,comp74685_c0,comp47499_c0,comp68176_c0,comp476130_c0,comp71455_c0,comp37951_c0,comp59959_c0,comp278299_c0,comp47953_c0,comp36177_c0,comp7…
Genetic Information Processing	Replication and repair	Base excision repair	ko03410	42	comp69039_c0,comp60675_c0,comp66051_c0,comp63282_c0,comp313529_c0,comp61824_c0,comp57892_c0,comp510_c1,comp45470_c0,comp70469_c0,comp76688_c1,comp37594_c0,comp63207_c0,comp616487_c0,comp510_c0,comp76389_c0,comp343640_c0,comp63324_c0,comp51857_c0,comp71746_c2,comp74853_c0,comp36678_c0,comp74233_c0,comp71829_c0,comp72172_c0,comp64470_c0,comp65511_c0,comp65200_c0,comp63153_c1,comp55208_c0,comp70233_…
Genetic Information Processing	Replication and repair	DNA replication	ko03030	61	comp75935_c0,comp39266_c0,comp666281_c0,comp677018_c0,comp69361_c0,comp68041_c0,comp214518_c0,comp67740_c0,comp26587_c0,comp525329_c0,comp63282_c0,comp313529_c0,comp791788_c0,comp57892_c0,comp444703_c0,comp45470_c0,comp70469_c0,comp358752_c0,comp76688_c1,comp24978_c0,comp63207_c0,comp69538_c0,comp333694_c0,comp59002_c0,comp667728_c0,comp76475_c0,comp54675_c0,comp928116_c0,comp74111_c0,comp833470_…
Genetic Information Processing	Replication and repair	Fanconi anemia pathway	ko03460	76	comp39266_c0,comp382347_c0,comp666281_c0,comp61701_c0,comp67740_c0,comp69739_c0,comp468096_c0,comp41614_c0,comp1158122_c0,comp72374_c0,comp928116_c0,comp37686_c0,comp60144_c0,comp45781_c1,comp69903_c0,comp57306_c0,comp65096_c0,comp7042_c0,comp51222_c0,comp75544_c0,comp926718_c0,comp399048_c0,comp542091_c0,comp19370_c0,comp391915_c0,comp614840_c0,comp70626_c0,comp19370_c1,comp585322_c0,comp69129_c…
Genetic Information Processing	Replication and repair	Homologous recombination	ko03440	67	comp382347_c0,comp39266_c0,comp75538_c0,comp666281_c0,comp63471_c0,comp67740_c0,comp13060_c0,comp76688_c1,comp64716_c0,comp928116_c0,comp834364_c0,comp37686_c0,comp45781_c1,comp69903_c0,comp69034_c1,comp69378_c1,comp43394_c0,comp57306_c0,comp37543_c0,comp7042_c0,comp27404_c0,comp926718_c0,comp72396_c0,comp37967_c0,comp684605_c0,comp55351_c0,comp70626_c0,comp58837_c0,comp37466_c0,comp64703_c0,comp…
Genetic Information Processing	Replication and repair	Mismatch repair	ko03430	47	comp39266_c0,comp75935_c0,comp666281_c0,comp68041_c0,comp67740_c0,comp26587_c0,comp791788_c0,comp60892_c0,comp9178_c0,comp67099_c0,comp44799_c1,comp924824_c0,comp70469_c0,comp358752_c0,comp63207_c0,comp69538_c0,comp1513268_c0,comp51222_c1,comp27351_c0,comp75255_c0,comp76475_c0,comp928116_c0,comp54675_c0,comp357491_c0,comp60762_c0,comp74853_c0,comp74502_c1,comp792428_c0,comp45781_c1,comp587566_c0,…
Genetic Information Processing	Replication and repair	Non-homologous end-joining	ko03450	10	comp75538_c0,comp71036_c0,comp64716_c0,comp55351_c0,comp73916_c0,comp76389_c0,comp61994_c0,comp61099_c0,comp57765_c0,comp72839_c0
Genetic Information Processing	Replication and repair	Nucleotide excision repair	ko03420	77	comp75935_c0,comp39266_c0,comp666281_c0,comp67740_c0,comp313529_c0,comp69739_c0,comp70970_c0,comp54160_c0,comp252314_c0,comp35982_c0,comp3948_c0,comp818979_c0,comp76688_c1,comp63207_c0,comp72374_c0,comp623362_c0,comp70936_c0,comp54675_c0,comp928116_c0,comp56710_c0,comp550122_c0,comp47953_c0,comp74853_c0,comp75779_c0,comp69312_c0,comp69338_c0,comp65879_c0,comp58159_c0,comp60689_c0,comp45781_c1,com…
Genetic Information Processing	Transcription	Basal transcription factors	ko03022	61	comp658201_c0,comp62942_c1,comp70342_c0,comp66094_c0,comp82058_c0,comp66325_c0,comp30809_c0,comp66475_c0,comp74140_c1,comp70342_c1,comp34741_c0,comp818979_c0,comp64728_c0,comp69147_c0,comp68575_c0,comp8550_c0,comp759263_c0,comp65937_c0,comp58964_c0,comp62285_c0,comp71967_c0,comp70088_c2,comp56710_c0,comp64304_c0,comp71952_c0,comp64406_c0,comp65879_c0,comp68083_c0,comp70715_c0,comp60689_c0,comp694…
Genetic Information Processing	Transcription	RNA polymerase	ko03020	50	comp63934_c0,comp360920_c0,comp427389_c0,comp23383_c0,comp61284_c0,comp66937_c0,comp62018_c0,comp70095_c0,comp814261_c0,comp465370_c0,comp75985_c0,comp52583_c0,comp505462_c0,comp73599_c0,comp626365_c0,comp72307_c0,comp65443_c0,comp68102_c0,comp64640_c0,comp295848_c0,comp70130_c0,comp57310_c0,comp68293_c0,comp33167_c0,comp76777_c0,comp76464_c0,comp69375_c0,comp70181_c0,comp52571_c0,comp37224_c0,co…
Genetic Information Processing	Transcription	Spliceosome	ko03040	332	comp60119_c2,comp76789_c0,comp680055_c0,comp74405_c1,comp71459_c0,comp60151_c0,comp57488_c3,comp339110_c0,comp73929_c0,comp48525_c0,comp69267_c0,comp60973_c0,comp74662_c0,comp1620710_c0,comp35958_c0,comp48080_c0,comp69221_c0,comp71820_c0,comp838545_c0,comp60728_c0,comp71117_c0,comp69424_c0,comp34999_c0,comp852114_c0,comp51159_c0,comp56378_c0,comp429846_c0,comp64379_c0,comp36332_c0,comp34756_c0,co…
Genetic Information Processing	Translation	Aminoacyl-tRNA biosynthesis	ko00970	98	comp73753_c0,comp799321_c0,comp58488_c0,comp1512814_c0,comp76712_c0,comp74077_c0,comp1683816_c0,comp471220_c0,comp55090_c0,comp73239_c0,comp361793_c0,comp18536_c0,comp74783_c1,comp1349856_c0,comp62078_c1,comp297685_c0,comp1172301_c0,comp593614_c0,comp68721_c0,comp838552_c0,comp42279_c0,comp37357_c0,comp56055_c0,comp74520_c0,comp1155988_c0,comp1239880_c0,comp836507_c0,comp38357_c0,comp62273_c0,com…
Genetic Information Processing	Translation	RNA transport	ko03013	301	comp589744_c0,comp68077_c0,comp76520_c0,comp1409710_c0,comp72386_c0,comp71048_c2,comp51087_c0,comp1353178_c0,comp55402_c0,comp36066_c0,comp41927_c0,comp68611_c0,comp70866_c0,comp60973_c0,comp55045_c0,comp1620710_c0,comp36152_c0,comp64175_c0,comp67731_c1,comp48902_c0,comp64575_c0,comp53587_c0,comp63556_c0,comp53056_c1,comp58215_c0,comp63620_c0,comp583399_c0,comp70137_c0,comp76060_c0,comp75761_c1,c…
Genetic Information Processing	Translation	Ribosome	ko03010	1352	comp62458_c0,comp53753_c0,comp34484_c0,comp31746_c0,comp654359_c0,comp628977_c0,comp539055_c0,comp39208_c0,comp53965_c0,comp538397_c0,comp64114_c0,comp581074_c0,comp502211_c0,comp774394_c0,comp48572_c0,comp980364_c0,comp62325_c0,comp65423_c0,comp45852_c0,comp72651_c0,comp332454_c0,comp47831_c0,comp53026_c0,comp1511372_c0,comp76020_c0,comp18877_c0,comp38318_c0,comp39663_c0,comp48855_c0,comp67122_c…
Genetic Information Processing	Translation	Ribosome biogenesis in eukaryotes	ko03008	172	comp67040_c0,comp676239_c0,comp61156_c0,comp64547_c0,comp46231_c0,comp70866_c0,comp65816_c0,comp54165_c0,comp75742_c1,comp76243_c0,comp424707_c0,comp56951_c1,comp774448_c0,comp62285_c0,comp861281_c0,comp1155730_c0,comp50499_c0,comp71946_c0,comp17573_c0,comp62044_c0,comp389331_c0,comp642477_c0,comp62474_c0,comp67133_c0,comp64107_c0,comp76076_c0,comp55671_c1,comp55714_c0,comp72196_c0,comp1451139_c0…
Genetic Information Processing	Translation	mRNA surveillance pathway	ko03015	201	comp41362_c0,comp67990_c0,comp953335_c0,comp49397_c0,comp70451_c1,comp790632_c0,comp72386_c0,comp73515_c0,comp71447_c0,comp33904_c0,comp61945_c1,comp76537_c0,comp1353178_c0,comp55402_c0,comp778287_c0,comp60973_c0,comp67525_c0,comp1620710_c0,comp61162_c0,comp27075_c0,comp31001_c0,comp67731_c1,comp60697_c0,comp67057_c0,comp71209_c0,comp665753_c0,comp61322_c0,comp37331_c1,comp64603_c2,comp71204_c0,c…
Metabolism	Amino acid metabolism	Alanine, aspartate and glutamate metabolism	ko00250	175	comp263_c0,comp56554_c0,comp981580_c0,comp53114_c0,comp9963_c0,comp1076574_c0,comp25558_c0,comp449414_c0,comp46608_c0,comp18510_c1,comp60201_c0,comp30_c0,comp65297_c0,comp71826_c0,comp773458_c0,comp42363_c0,comp48737_c0,comp74674_c0,comp74977_c0,comp557682_c0,comp76548_c0,comp18149_c1,comp56987_c0,comp55587_c0,comp393_c1,comp54375_c0,comp59007_c0,comp47418_c0,comp391513_c0,comp536568_c0,comp43454…
Metabolism	Amino acid metabolism	Arginine and proline metabolism	ko00330	218	comp66857_c1,comp53114_c0,comp61597_c0,comp449414_c0,comp60201_c0,comp30_c0,comp944058_c0,comp65297_c0,comp45740_c0,comp63631_c0,comp489514_c0,comp24844_c0,comp1039252_c0,comp557682_c0,comp76306_c0,comp44643_c0,comp18149_c1,comp55587_c0,comp393_c1,comp70224_c0,comp1586810_c0,comp67656_c0,comp66602_c0,comp59007_c0,comp54375_c0,comp473_c1,comp467432_c0,comp20832_c0,comp68352_c0,comp391513_c0,comp60…
Metabolism	Amino acid metabolism	Cysteine and methionine metabolism	ko00270	159	comp605180_c0,comp62557_c0,comp593642_c0,comp66857_c1,comp68870_c0,comp61597_c0,comp44047_c0,comp777073_c0,comp483537_c0,comp965414_c0,comp535765_c0,comp67786_c0,comp47374_c1,comp664058_c0,comp520910_c0,comp763_c0,comp1221485_c0,comp787320_c0,comp9417_c0,comp62989_c2,comp955984_c0,comp50412_c1,comp67656_c0,comp65873_c0,comp52751_c0,comp400548_c0,comp45685_c0,comp68698_c0,comp360735_c0,comp75747_c…
Metabolism	Amino acid metabolism	Glycine, serine and threonine metabolism	ko00260	172	comp74974_c0,comp1328_c0,comp981580_c0,comp51820_c0,comp1520347_c0,comp46608_c0,comp76007_c0,comp52975_c1,comp82275_c0,comp965414_c0,comp535765_c0,comp930593_c0,comp5714_c0,comp1221485_c0,comp74335_c0,comp64249_c0,comp9417_c0,comp1741294_c0,comp336411_c0,comp50412_c1,comp51863_c0,comp49602_c0,comp665992_c0,comp10873_c0,comp1223613_c0,comp47351_c0,comp76989_c0,comp70523_c0,comp25353_c0,comp951436_…
Metabolism	Amino acid metabolism	Histidine metabolism	ko00340	77	comp822856_c0,comp66042_c0,comp45740_c1,comp69842_c0,comp1493623_c0,comp797404_c0,comp1260025_c0,comp45740_c0,comp267247_c0,comp489514_c0,comp1247693_c0,comp519737_c0,comp44643_c0,comp778156_c0,comp42612_c0,comp56210_c1,comp357427_c0,comp473_c1,comp1205359_c0,comp21749_c0,comp57653_c0,comp36017_c0,comp45264_c0,comp41183_c0,comp1030110_c0,comp924590_c0,comp66157_c0,comp559962_c0,comp61118_c0,comp5…
Metabolism	Amino acid metabolism	Lysine biosynthesis	ko00300	48	comp723716_c0,comp58698_c0,comp72873_c0,comp117_c0,comp69041_c0,comp623990_c0,comp69814_c0,comp65860_c0,comp723586_c0,comp73496_c0,comp965414_c0,comp535765_c0,comp68228_c0,comp70251_c0,comp937406_c0,comp51818_c0,comp1221485_c0,comp1590642_c0,comp976151_c0,comp9417_c0,comp50412_c0,comp520767_c0,comp68823_c0,comp50412_c1,comp39971_c1,comp580917_c0,comp343095_c0,comp76633_c1,comp74751_c0,comp52109_c…
Metabolism	Amino acid metabolism	Lysine degradation	ko00310	106	comp58698_c0,comp60913_c0,comp45740_c1,comp69842_c0,comp723586_c0,comp1493623_c0,comp36088_c0,comp1260025_c0,comp40138_c0,comp45740_c0,comp489514_c0,comp71511_c0,comp25989_c0,comp75120_c2,comp689035_c0,comp54118_c0,comp519737_c0,comp50093_c0,comp44643_c0,comp56210_c1,comp473_c1,comp1205359_c0,comp1066796_c0,comp21749_c0,comp57653_c0,comp379002_c0,comp29840_c0,comp695710_c0,comp45264_c0,comp41183_…
Metabolism	Amino acid metabolism	Phenylalanine metabolism	ko00360	171	comp63835_c0,comp793946_c0,comp327_c0,comp822856_c0,comp37659_c1,comp58246_c0,comp36382_c0,comp61766_c0,comp65861_c0,comp51001_c0,comp53475_c0,comp267247_c0,comp65797_c0,comp515806_c0,comp930593_c0,comp7788_c0,comp51954_c0,comp660378_c0,comp79619_c0,comp525650_c0,comp6233_c0,comp778156_c0,comp53129_c0,comp15957_c0,comp42612_c0,comp66451_c0,comp1175828_c0,comp1167039_c0,comp10873_c0,comp72056_c0,c…
Metabolism	Amino acid metabolism	Phenylalanine, tyrosine and tryptophan biosynthesis	ko00400	67	comp71787_c0,comp662952_c0,comp67775_c0,comp60250_c0,comp61891_c0,comp38864_c0,comp2090452_c0,comp70245_c0,comp67507_c0,comp63823_c0,comp56750_c0,comp32875_c0,comp76385_c0,comp63176_c0,comp52605_c0,comp68341_c1,comp19893_c0,comp964057_c0,comp68610_c0,comp61653_c0,comp827141_c0,comp64563_c0,comp1330_c0,comp64627_c0,comp303610_c0,comp47834_c0,comp1382137_c0,comp65425_c0,comp44529_c0,comp34195_c0,co…
Metabolism	Amino acid metabolism	Tryptophan metabolism	ko00380	168	comp327_c0,comp58246_c0,comp295255_c0,comp760253_c0,comp67862_c0,comp1097067_c0,comp65861_c0,comp36088_c0,comp169_c0,comp45740_c0,comp489514_c0,comp25989_c0,comp515806_c0,comp850530_c0,comp934249_c0,comp16469_c0,comp588122_c0,comp51954_c0,comp525650_c0,comp44643_c0,comp6233_c0,comp365801_c0,comp1079664_c0,comp53129_c0,comp527177_c0,comp5850_c0,comp473_c1,comp3347_c0,comp63349_c0,comp488179_c0,com…
Metabolism	Amino acid metabolism	Tyrosine metabolism	ko00350	147	comp822856_c0,comp428508_c0,comp777494_c0,comp1076574_c0,comp58452_c0,comp25558_c0,comp704242_c0,comp551119_c0,comp63804_c0,comp755304_c0,comp48737_c0,comp267247_c0,comp1001080_c0,comp930593_c0,comp69684_c0,comp53783_c0,comp689_c1,comp23296_c0,comp786315_c0,comp778156_c0,comp54132_c0,comp784687_c0,comp791_c0,comp42612_c0,comp659486_c0,comp10873_c0,comp612229_c0,comp816299_c0,comp41196_c0,comp2535…
Metabolism	Amino acid metabolism	Valine, leucine and isoleucine biosynthesis	ko00290	47	comp926091_c0,comp20617_c0,comp1636189_c0,comp68996_c0,comp55943_c0,comp470141_c0,comp77373_c0,comp45367_c0,comp1655_c0,comp710107_c0,comp926024_c0,comp59388_c0,comp405501_c0,comp1200413_c0,comp61657_c0,comp614951_c0,comp1655_c1,comp52640_c0,comp5714_c0,comp40693_c0,comp663628_c0,comp67548_c0,comp1857984_c0,comp68355_c0,comp1520296_c0,comp601728_c0,comp963727_c0,comp18392_c0,comp69932_c0,comp6734…
Metabolism	Amino acid metabolism	Valine, leucine and isoleucine degradation	ko00280	123	comp70028_c0,comp65252_c0,comp703816_c0,comp45740_c1,comp69842_c0,comp72661_c0,comp37488_c0,comp1493623_c0,comp66633_c0,comp75580_c0,comp1260025_c0,comp59388_c0,comp45740_c0,comp489514_c0,comp689035_c0,comp336411_c0,comp519737_c0,comp49835_c0,comp68223_c0,comp44643_c0,comp62114_c0,comp42374_c1,comp73641_c0,comp1158628_c0,comp56210_c1,comp924512_c0,comp473_c1,comp1205359_c0,comp50493_c0,comp21749_…
Metabolism	Biosynthesis of other secondary metabolites	Anthocyanin biosynthesis	ko00942	3	comp58444_c0,comp71766_c4,comp67972_c0
Metabolism	Biosynthesis of other secondary metabolites	Betalain biosynthesis	ko00965	4	comp38078_c0,comp41649_c0,comp41649_c1,comp36297_c0
Metabolism	Biosynthesis of other secondary metabolites	Butirosin and neomycin biosynthesis	ko00524	20	comp27523_c0,comp55733_c0,comp72019_c0,comp71636_c0,comp22118_c0,comp1587230_c0,comp47929_c0,comp32096_c0,comp68353_c0,comp10470_c0,comp476469_c0,comp280876_c0,comp500854_c0,comp5099_c0,comp1704384_c0,comp67058_c0,comp29646_c0,comp820068_c0,comp686470_c0,comp302381_c0
Metabolism	Biosynthesis of other secondary metabolites	Caffeine metabolism	ko00232	4	comp62841_c0,comp19414_c0,comp76465_c0,comp76465_c1
Metabolism	Biosynthesis of other secondary metabolites	Flavone and flavonol biosynthesis	ko00944	16	comp214050_c0,comp36593_c0,comp70047_c0,comp37416_c0,comp1002740_c0,comp37416_c1,comp64108_c0,comp24689_c0,comp37416_c2,comp75688_c0,comp66478_c0,comp360928_c0,comp71498_c1,comp52599_c0,comp58025_c0,comp65123_c0
Metabolism	Biosynthesis of other secondary metabolites	Flavonoid biosynthesis	ko00941	43	comp59370_c1,comp59370_c0,comp582825_c0,comp71021_c0,comp53365_c3,comp62368_c0,comp66510_c0,comp61766_c0,comp65797_c0,comp60168_c0,comp57986_c1,comp67225_c0,comp362400_c0,comp63492_c0,comp389817_c0,comp79619_c0,comp60168_c2,comp64580_c0,comp1002740_c0,comp51676_c0,comp57986_c0,comp518128_c0,comp53365_c1,comp53365_c2,comp37509_c0,comp49015_c0,comp77986_c0,comp60168_c1,comp74670_c0,comp64442_c0,com…
Metabolism	Biosynthesis of other secondary metabolites	Glucosinolate biosynthesis	ko00966	7	comp38220_c0,comp52817_c0,comp71444_c1,comp55968_c0,comp38220_c1,comp340037_c0,comp43125_c0
Metabolism	Biosynthesis of other secondary metabolites	Isoflavonoid biosynthesis	ko00943	1	comp682160_c0
Metabolism	Biosynthesis of other secondary metabolites	Isoquinoline alkaloid biosynthesis	ko00950	33	comp34195_c0,comp1181657_c0,comp32929_c0,comp4033_c0,comp68594_c0,comp551185_c0,comp67185_c0,comp60480_c1,comp930593_c0,comp47261_c0,comp2019_c0,comp18571_c0,comp68365_c0,comp19864_c0,comp950268_c0,comp319898_c0,comp1218801_c0,comp73604_c0,comp75360_c0,comp10873_c0,comp25353_c0,comp2112_c0,comp1930_c0,comp45174_c0,comp67022_c0,comp235871_c0,comp64563_c0,comp799393_c0,comp950924_c0,comp47834_c0,co…
Metabolism	Biosynthesis of other secondary metabolites	Novobiocin biosynthesis	ko00401	4	comp64563_c0,comp47834_c0,comp71400_c0,comp65425_c0
Metabolism	Biosynthesis of other secondary metabolites	Penicillin and cephalosporin biosynthesis	ko00311	2	comp3456_c0,comp6687_c0
Metabolism	Biosynthesis of other secondary metabolites	Phenylpropanoid biosynthesis	ko00940	219	comp63835_c0,comp793946_c0,comp327_c0,comp45925_c0,comp58246_c0,comp36382_c0,comp40738_c0,comp1201795_c0,comp39297_c0,comp31232_c0,comp61766_c0,comp65861_c0,comp16589_c0,comp51001_c0,comp536511_c0,comp40236_c0,comp41555_c0,comp53475_c0,comp515806_c0,comp65797_c0,comp64979_c0,comp68651_c0,comp55357_c2,comp7788_c0,comp51954_c0,comp525650_c0,comp79619_c0,comp660378_c0,comp6233_c0,comp53129_c0,comp15…
Metabolism	Biosynthesis of other secondary metabolites	Stilbenoid, diarylheptanoid and gingerol biosynthesis	ko00945	36	comp59370_c1,comp59370_c0,comp603515_c0,comp813555_c0,comp71021_c0,comp53365_c3,comp50770_c1,comp62368_c0,comp66510_c0,comp61766_c0,comp65797_c0,comp60168_c0,comp57986_c1,comp313442_c0,comp79619_c0,comp70796_c0,comp60168_c2,comp64580_c0,comp51676_c0,comp53365_c1,comp53365_c2,comp57986_c0,comp49015_c0,comp60168_c1,comp77986_c0,comp15847_c0,comp64442_c0,comp67049_c0,comp37413_c0,comp70800_c0,comp71…
Metabolism	Biosynthesis of other secondary metabolites	Streptomycin biosynthesis	ko00521	50	comp23702_c0,comp55733_c0,comp71636_c0,comp31056_c0,comp1258171_c0,comp48719_c0,comp62099_c0,comp1156540_c0,comp68353_c0,comp10470_c0,comp280876_c0,comp500854_c0,comp46700_c0,comp687905_c0,comp478523_c0,comp29646_c0,comp66185_c0,comp686470_c0,comp302381_c0,comp366321_c0,comp801124_c0,comp71244_c0,comp71595_c0,comp629362_c0,comp27523_c0,comp72019_c0,comp692729_c0,comp22118_c0,comp612079_c0,comp479…
Metabolism	Biosynthesis of other secondary metabolites	Tropane, piperidine and pyridine alkaloid biosynthesis	ko00960	42	comp66341_c0,comp34195_c0,comp1181657_c0,comp32929_c0,comp44379_c0,comp4033_c0,comp71400_c0,comp551185_c0,comp67185_c0,comp60480_c1,comp930593_c0,comp47261_c0,comp2019_c0,comp74966_c0,comp69083_c0,comp68365_c0,comp18571_c0,comp1073421_c0,comp19864_c0,comp950268_c0,comp478805_c0,comp1218801_c0,comp66193_c0,comp73604_c0,comp10873_c0,comp1040327_c0,comp37134_c0,comp25353_c0,comp1930_c0,comp45174_c0,…
Metabolism	Biosynthesis of other secondary metabolites	beta-Lactam resistance	ko00312	1	comp6687_c0
Metabolism	Carbohydrate metabolism	Amino sugar and nucleotide sugar metabolism	ko00520	260	comp55733_c0,comp318250_c0,comp62185_c0,comp1405396_c0,comp56554_c0,comp62519_c0,comp61866_c0,comp66551_c0,comp524561_c0,comp65418_c0,comp70707_c0,comp54405_c0,comp54224_c0,comp64231_c0,comp58670_c0,comp687905_c0,comp478523_c0,comp697368_c0,comp42537_c0,comp54409_c0,comp59359_c0,comp692729_c0,comp60247_c0,comp1587230_c0,comp47929_c0,comp830841_c0,comp1685_c0,comp31686_c0,comp35162_c0,comp44052_c1…
Metabolism	Carbohydrate metabolism	Ascorbate and aldarate metabolism	ko00053	116	comp1550522_c0,comp57635_c0,comp21462_c0,comp36520_c0,comp73528_c0,comp56117_c0,comp45740_c1,comp69196_c0,comp69842_c0,comp1493623_c0,comp50078_c0,comp12023_c0,comp1260025_c0,comp18538_c0,comp423466_c0,comp45740_c0,comp44052_c0,comp489514_c0,comp20218_c0,comp68854_c0,comp58054_c2,comp49148_c1,comp54809_c0,comp32583_c0,comp587451_c0,comp519737_c0,comp44643_c0,comp1011469_c0,comp769718_c0,comp56210…
Metabolism	Carbohydrate metabolism	Butanoate metabolism	ko00650	112	comp926091_c0,comp67958_c0,comp825624_c0,comp1731993_c0,comp15502_c0,comp16573_c0,comp23309_c0,comp1076574_c0,comp77373_c0,comp1017463_c0,comp25558_c0,comp1629479_c0,comp433149_c0,comp359177_c0,comp37488_c0,comp37108_c0,comp773458_c0,comp545407_c0,comp793186_c0,comp48737_c0,comp582048_c0,comp234599_c0,comp8687_c0,comp582782_c0,comp689035_c0,comp22918_c0,comp8437_c0,comp56987_c0,comp2256677_c0,com…
Metabolism	Carbohydrate metabolism	C5-Branched dibasic acid metabolism	ko00660	12	comp926091_c0,comp1200413_c0,comp18392_c0,comp61657_c0,comp663628_c0,comp55570_c0,comp75400_c1,comp77373_c0,comp1218899_c0,comp66201_c0,comp65965_c0,comp74085_c0
Metabolism	Carbohydrate metabolism	Citrate cycle (TCA cycle)	ko00020	271	comp1635403_c0,comp41296_c0,comp52322_c0,comp676694_c0,comp423298_c0,comp25253_c0,comp66005_c0,comp23309_c0,comp925456_c0,comp1334090_c0,comp1682887_c0,comp37533_c0,comp36088_c0,comp37108_c0,comp40138_c0,comp25989_c0,comp933149_c0,comp58540_c0,comp15368_c0,comp22028_c0,comp1002645_c0,comp67455_c0,comp935357_c0,comp68762_c0,comp843231_c0,comp14016_c0,comp68079_c0,comp803802_c0,comp70280_c0,comp775…
Metabolism	Carbohydrate metabolism	Fructose and mannose metabolism	ko00051	215	comp54009_c0,comp55733_c0,comp1731993_c0,comp492163_c0,comp52931_c0,comp66551_c0,comp68643_c0,comp56056_c0,comp1090773_c0,comp56637_c0,comp1629479_c0,comp433149_c0,comp359177_c0,comp54405_c0,comp342870_c0,comp54939_c0,comp590225_c0,comp1167575_c0,comp588705_c0,comp64828_c1,comp582048_c0,comp666171_c0,comp523398_c0,comp514242_c0,comp1779094_c0,comp62188_c0,comp73618_c0,comp1417_c1,comp50676_c1,com…
Metabolism	Carbohydrate metabolism	Galactose metabolism	ko00052	141	comp55733_c0,comp318250_c0,comp72463_c0,comp54224_c0,comp342870_c0,comp588705_c0,comp687905_c0,comp478523_c0,comp523398_c0,comp514242_c0,comp801124_c0,comp71244_c0,comp54409_c0,comp50676_c1,comp75347_c0,comp20247_c0,comp692729_c0,comp1587230_c0,comp47929_c0,comp781654_c0,comp76563_c0,comp282773_c0,comp46322_c1,comp661145_c0,comp56964_c0,comp31686_c0,comp35162_c0,comp1704384_c0,comp5099_c0,comp268…
Metabolism	Carbohydrate metabolism	Glycolysis / Gluconeogenesis	ko00010	561	comp55733_c0,comp62185_c0,comp990066_c0,comp492163_c0,comp38750_c0,comp18763_c0,comp56056_c0,comp52585_c0,comp551119_c0,comp37108_c0,comp78424_c0,comp489514_c0,comp5360_c0,comp2045_c0,comp1779094_c0,comp42537_c0,comp659406_c0,comp692729_c0,comp791_c0,comp1223613_c0,comp72667_c0,comp47929_c0,comp1587230_c0,comp830841_c0,comp68079_c0,comp31062_c0,comp1253835_c0,comp66157_c0,comp268452_c0,comp833274…
Metabolism	Carbohydrate metabolism	Glyoxylate and dicarboxylate metabolism	ko00630	281	comp1635403_c0,comp676694_c0,comp1059012_c0,comp295255_c0,comp66005_c0,comp67862_c0,comp925456_c0,comp73086_c0,comp6748_c0,comp850530_c0,comp1179380_c0,comp52494_c0,comp16469_c0,comp5721_c0,comp39207_c0,comp1079664_c0,comp527177_c0,comp1002645_c0,comp76989_c0,comp54375_c0,comp935357_c0,comp68762_c0,comp63349_c0,comp70523_c0,comp171328_c0,comp1012943_c0,comp24483_c0,comp775035_c0,comp44437_c0,comp…
Metabolism	Carbohydrate metabolism	Inositol phosphate metabolism	ko00562	110	comp1550522_c0,comp57635_c0,comp67663_c0,comp31056_c0,comp44244_c0,comp73528_c0,comp68614_c0,comp27577_c0,comp68643_c0,comp1156540_c0,comp813716_c0,comp69059_c0,comp63045_c0,comp75899_c0,comp9568_c0,comp12023_c0,comp32775_c0,comp20218_c0,comp93365_c0,comp54809_c0,comp32583_c0,comp587451_c0,comp64972_c0,comp73447_c0,comp67914_c0,comp1779094_c0,comp75361_c0,comp69309_c0,comp73495_c0,comp25155_c0,co…
Metabolism	Carbohydrate metabolism	Pentose and glucuronate interconversions	ko00040	169	comp935730_c0,comp318250_c0,comp21462_c0,comp55378_c0,comp39937_c0,comp73470_c0,comp68240_c0,comp63284_c1,comp54224_c0,comp342870_c0,comp234601_c0,comp423466_c0,comp45740_c0,comp588705_c0,comp44052_c0,comp489514_c0,comp52996_c1,comp941513_c0,comp514242_c0,comp27801_c0,comp44643_c0,comp70822_c0,comp50676_c1,comp61110_c1,comp452273_c0,comp473_c1,comp781654_c0,comp54817_c0,comp13281_c0,comp46322_c1,…
Metabolism	Carbohydrate metabolism	Pentose phosphate pathway	ko00030	250	comp588768_c0,comp1251568_c0,comp62185_c0,comp668429_c0,comp234766_c0,comp492163_c0,comp52931_c0,comp45505_c0,comp524561_c0,comp56056_c0,comp366648_c0,comp583483_c0,comp59045_c0,comp29918_c0,comp54939_c0,comp590225_c0,comp278719_c0,comp687905_c0,comp478523_c0,comp331334_c0,comp75884_c0,comp697368_c0,comp16852_c0,comp941513_c0,comp53224_c1,comp629_c0,comp523398_c0,comp563882_c0,comp442490_c0,comp7…
Metabolism	Carbohydrate metabolism	Propanoate metabolism	ko00640	156	comp1041223_c0,comp53014_c0,comp1334090_c0,comp72661_c0,comp52585_c0,comp45740_c0,comp489514_c0,comp1292162_c0,comp44643_c0,comp659406_c0,comp11656_c0,comp1775781_c0,comp67455_c0,comp473_c1,comp50493_c0,comp536568_c0,comp3008_c0,comp16592_c0,comp22075_c0,comp45264_c0,comp66157_c0,comp593893_c0,comp56878_c1,comp1144_c0,comp52100_c0,comp1144_c1,comp63139_c0,comp34457_c0,comp47038_c0,comp66046_c0,co…
Metabolism	Carbohydrate metabolism	Pyruvate metabolism	ko00620	382	comp41296_c0,comp74184_c0,comp676694_c0,comp928100_c0,comp1152663_c0,comp66005_c0,comp925456_c0,comp52585_c0,comp342870_c0,comp37108_c0,comp6748_c0,comp45740_c0,comp489514_c0,comp1179380_c0,comp51628_c0,comp514242_c0,comp44643_c0,comp48454_c0,comp659406_c0,comp50676_c1,comp777161_c0,comp11656_c0,comp15368_c0,comp781654_c0,comp769799_c0,comp14016_c0,comp4946_c0,comp68079_c0,comp46322_c1,comp50857_…
Metabolism	Carbohydrate metabolism	Starch and sucrose metabolism	ko00500	357	comp55733_c0,comp62185_c0,comp318250_c0,comp55378_c0,comp34000_c0,comp61866_c0,comp524561_c0,comp60068_c0,comp63284_c1,comp1067113_c0,comp54224_c0,comp770644_c0,comp64979_c0,comp697368_c0,comp687905_c0,comp478523_c0,comp55357_c2,comp1161910_c0,comp70822_c0,comp42537_c0,comp692729_c0,comp923679_c0,comp76130_c0,comp60247_c0,comp1587230_c0,comp47929_c0,comp830841_c0,comp67452_c0,comp1685_c0,comp7718…
Metabolism	Energy metabolism	Carbon fixation in photosynthetic organisms	ko00710	291	comp74184_c0,comp676694_c0,comp263_c0,comp668429_c0,comp492163_c0,comp38750_c0,comp66005_c0,comp925456_c0,comp56056_c0,comp51342_c0,comp52494_c0,comp51628_c0,comp10784_c0,comp1779094_c0,comp48454_c0,comp61110_c1,comp1417_c1,comp72667_c0,comp432159_c0,comp64531_c0,comp524728_c0,comp11046_c0,comp770497_c0,comp171328_c0,comp55205_c0,comp53749_c0,comp803802_c0,comp808242_c0,comp69098_c0,comp833274_c0…
Metabolism	Energy metabolism	Carbon fixation pathways in prokaryotes	ko00720	143	comp1635403_c0,comp41296_c0,comp53014_c0,comp64710_c1,comp40793_c0,comp23309_c0,comp780051_c0,comp52585_c0,comp37533_c0,comp1682887_c0,comp933149_c0,comp33081_c0,comp659406_c0,comp11656_c0,comp1160150_c0,comp1002645_c0,comp74608_c0,comp935357_c0,comp63247_c1,comp68762_c0,comp843231_c0,comp14016_c0,comp3008_c0,comp16592_c0,comp1008677_c0,comp22075_c0,comp775035_c0,comp593893_c0,comp25356_c0,comp60…
Metabolism	Energy metabolism	Methane metabolism	ko00680	428	comp25287_c0,comp492163_c0,comp58246_c0,comp295255_c0,comp67862_c0,comp56056_c0,comp52585_c0,comp65861_c0,comp551119_c0,comp78424_c0,comp755304_c0,comp673627_c0,comp5360_c0,comp850530_c0,comp16469_c0,comp1741294_c0,comp523398_c0,comp51954_c0,comp39207_c0,comp525650_c0,comp659406_c0,comp1079664_c0,comp1417_c1,comp11656_c0,comp1160150_c0,comp791_c0,comp527177_c0,comp1223613_c0,comp72667_c0,comp7698…
Metabolism	Energy metabolism	Nitrogen metabolism	ko00910	158	comp9963_c0,comp53114_c0,comp1008163_c0,comp693172_c0,comp73086_c0,comp68226_c0,comp449414_c0,comp66376_c0,comp60201_c0,comp38242_c0,comp65297_c0,comp60555_c0,comp1083593_c0,comp52074_c0,comp24775_c0,comp557682_c0,comp784182_c0,comp76548_c0,comp18149_c1,comp591244_c0,comp64656_c0,comp51303_c0,comp46054_c0,comp55587_c0,comp393_c1,comp42256_c0,comp38629_c0,comp70089_c0,comp47418_c0,comp54375_c0,com…
Metabolism	Energy metabolism	Oxidative phosphorylation	ko00190	548	comp49321_c0,comp423298_c0,comp556501_c0,comp23309_c0,comp56009_c0,comp64873_c0,comp45390_c0,comp31023_c0,comp52017_c0,comp78178_c0,comp25300_c0,comp43958_c0,comp1654041_c0,comp707145_c0,comp52074_c0,comp432486_c0,comp67276_c0,comp64375_c0,comp49457_c0,comp55123_c0,comp22028_c0,comp659852_c0,comp53652_c0,comp64732_c0,comp17513_c0,comp40264_c0,comp370_c1,comp716403_c0,comp520233_c0,comp41234_c0,co…
Metabolism	Energy metabolism	Photosynthesis	ko00195	85	comp72909_c1,comp62005_c0,comp37170_c0,comp36120_c0,comp73748_c0,comp51300_c0,comp71574_c0,comp55829_c0,comp35963_c0,comp11322_c0,comp304984_c0,comp51888_c0,comp58002_c0,comp63332_c1,comp1164486_c0,comp55077_c0,comp63367_c0,comp56493_c0,comp36034_c0,comp59887_c0,comp76849_c0,comp70736_c0,comp75806_c0,comp51617_c0,comp51703_c0,comp687547_c0,comp270725_c0,comp716403_c0,comp59955_c0,comp64270_c0,com…
Metabolism	Energy metabolism	Photosynthesis - antenna proteins	ko00196	32	comp60322_c0,comp51294_c0,comp72730_c0,comp274585_c0,comp208661_c0,comp31038_c1,comp69328_c0,comp64648_c0,comp61420_c0,comp68085_c0,comp58494_c0,comp56430_c0,comp31818_c0,comp64918_c0,comp19102_c0,comp440057_c0,comp1322035_c0,comp47257_c0,comp62848_c0,comp34572_c0,comp55685_c0,comp54945_c0,comp188303_c0,comp70760_c0,comp68515_c0,comp64708_c0,comp77002_c0,comp37289_c0,comp10781_c0,comp35858_c0,com…
Metabolism	Energy metabolism	Sulfur metabolism	ko00920	45	comp1580904_c0,comp62557_c0,comp69931_c0,comp60200_c0,comp31137_c0,comp69691_c0,comp519138_c0,comp48074_c0,comp1155033_c0,comp1712123_c0,comp530455_c0,comp70119_c0,comp672149_c0,comp60200_c1,comp65104_c0,comp1043342_c0,comp68551_c0,comp63511_c0,comp3846_c0,comp943317_c0,comp61047_c0,comp931981_c0,comp62557_c1,comp845652_c0,comp64644_c0,comp62455_c0,comp52751_c0,comp753854_c0,comp69694_c0,comp9761…
Metabolism	Glycan biosynthesis and metabolism	Glycosaminoglycan degradation	ko00531	14	comp849109_c0,comp56303_c0,comp65849_c0,comp65034_c0,comp26778_c0,comp66748_c0,comp58227_c0,comp62519_c0,comp76563_c0,comp66223_c0,comp71032_c0,comp66233_c0,comp71076_c0,comp33074_c0
Metabolism	Glycan biosynthesis and metabolism	Glycosphingolipid biosynthesis - ganglio series	ko00604	6	comp849109_c0,comp76563_c0,comp66223_c0,comp71032_c0,comp62519_c0,comp33074_c0
Metabolism	Glycan biosynthesis and metabolism	Glycosphingolipid biosynthesis - globo series	ko00603	10	comp849109_c0,comp64657_c0,comp72462_c0,comp791735_c0,comp62519_c0,comp899750_c0,comp74355_c0,comp69022_c0,comp71032_c0,comp33074_c0
Metabolism	Glycan biosynthesis and metabolism	Glycosylphosphatidylinositol(GPI)-anchor biosynthesis	ko00563	19	comp69777_c0,comp75192_c1,comp74442_c0,comp72089_c0,comp66165_c0,comp74471_c0,comp68760_c0,comp70905_c0,comp66736_c0,comp75549_c2,comp73548_c0,comp73271_c0,comp74686_c1,comp70662_c1,comp49296_c0,comp73068_c0,comp73685_c0,comp74102_c0,comp74900_c3
Metabolism	Glycan biosynthesis and metabolism	Lipopolysaccharide biosynthesis	ko00540	7	comp68137_c0,comp63734_c0,comp61638_c0,comp69904_c0,comp64912_c0,comp66014_c0,comp64912_c1
Metabolism	Glycan biosynthesis and metabolism	N-Glycan biosynthesis	ko00510	61	comp64188_c0,comp73818_c0,comp47525_c1,comp53511_c0,comp64210_c0,comp60239_c0,comp68442_c1,comp64778_c0,comp74955_c0,comp62922_c0,comp65463_c0,comp61179_c0,comp67177_c0,comp1174428_c0,comp70128_c0,comp4913_c0,comp70009_c0,comp51335_c2,comp61112_c0,comp58110_c0,comp1194620_c0,comp51335_c1,comp58431_c0,comp73231_c0,comp71955_c0,comp74571_c0,comp72814_c0,comp1210856_c0,comp36309_c0,comp68015_c0,comp…
Metabolism	Glycan biosynthesis and metabolism	Other glycan degradation	ko00511	19	comp849109_c0,comp75347_c0,comp62519_c0,comp72328_c0,comp70582_c1,comp66223_c0,comp76563_c0,comp26377_c0,comp73100_c1,comp340979_c0,comp73100_c0,comp61201_c0,comp73422_c0,comp75263_c0,comp71032_c0,comp74972_c0,comp37498_c0,comp2911_c0,comp33074_c0
Metabolism	Glycan biosynthesis and metabolism	Other types of O-glycan biosynthesis	ko00514	4	comp810817_c0,comp946468_c0,comp68851_c0,comp1522251_c0
Metabolism	Glycan biosynthesis and metabolism	Peptidoglycan biosynthesis	ko00550	1	comp66296_c0
Metabolism	Glycan biosynthesis and metabolism	Various types of N-glycan biosynthesis	ko00513	36	comp64188_c0,comp64210_c0,comp68442_c1,comp74113_c0,comp74955_c0,comp1174428_c0,comp70128_c0,comp70009_c0,comp51335_c2,comp58110_c0,comp1194620_c0,comp51335_c1,comp64572_c0,comp58431_c0,comp73231_c0,comp71701_c0,comp981650_c0,comp72814_c0,comp59128_c0,comp996845_c0,comp68585_c0,comp61731_c0,comp74118_c0,comp56914_c0,comp74160_c0,comp73949_c4,comp859436_c0,comp1592240_c0,comp68318_c0,comp75077_c0,…
Metabolism	Lipid metabolism	Arachidonic acid metabolism	ko00590	39	comp4875_c0,comp51396_c0,comp472063_c0,comp64964_c0,comp40734_c0,comp988395_c0,comp74434_c0,comp931539_c0,comp72400_c0,comp76425_c0,comp67492_c1,comp71481_c0,comp578483_c0,comp58072_c0,comp43883_c0,comp20620_c0,comp95599_c0,comp59234_c0,comp40265_c0,comp73764_c0,comp58072_c1,comp53028_c0,comp750845_c0,comp1164700_c0,comp324398_c0,comp67357_c0,comp772412_c0,comp377769_c0,comp1524765_c0,comp60830_c…
Metabolism	Lipid metabolism	Biosynthesis of unsaturated fatty acids	ko01040	106	comp70028_c0,comp55716_c0,comp443535_c0,comp65980_c0,comp703816_c0,comp23415_c0,comp55467_c0,comp264219_c0,comp54621_c0,comp61698_c0,comp75580_c0,comp69033_c0,comp770427_c0,comp556199_c0,comp393385_c0,comp660716_c0,comp664456_c0,comp528218_c0,comp40887_c0,comp893528_c0,comp75428_c1,comp70911_c0,comp41097_c0,comp67602_c0,comp17267_c0,comp53222_c0,comp63232_c1,comp30734_c0,comp64236_c0,comp18561_c0…
Metabolism	Lipid metabolism	Cutin, suberine and wax biosynthesis	ko00073	28	comp72689_c0,comp43317_c0,comp63648_c0,comp736101_c0,comp26588_c0,comp64285_c0,comp930_c0,comp542042_c0,comp61253_c0,comp40647_c0,comp311574_c0,comp801477_c0,comp12041_c0,comp1575280_c0,comp71469_c0,comp371979_c0,comp75364_c0,comp39791_c1,comp65612_c0,comp49662_c0,comp74968_c0,comp242106_c0,comp48245_c0,comp584400_c0,comp931620_c0,comp207785_c0,comp65911_c0,comp702843_c0
Metabolism	Lipid metabolism	Ether lipid metabolism	ko00565	59	comp43012_c1,comp63291_c1,comp58310_c0,comp73573_c0,comp333805_c0,comp74434_c0,comp69059_c0,comp63045_c0,comp63291_c0,comp1707025_c0,comp465152_c0,comp24907_c0,comp191923_c0,comp540966_c0,comp6051_c0,comp58627_c0,comp72020_c1,comp578483_c0,comp68668_c0,comp58072_c0,comp43883_c0,comp41426_c0,comp41426_c1,comp794940_c0,comp58072_c1,comp717127_c0,comp46009_c0,comp62309_c0,comp63562_c0,comp779953_c0,…
Metabolism	Lipid metabolism	Fatty acid biosynthesis	ko00061	69	comp25799_c0,comp1041223_c0,comp7751_c0,comp10421_c0,comp74925_c0,comp49663_c1,comp47860_c0,comp1302367_c0,comp23936_c0,comp528218_c0,comp40887_c0,comp75428_c1,comp34704_c0,comp17267_c0,comp1292162_c0,comp60089_c0,comp68299_c0,comp73579_c0,comp31009_c0,comp18561_c0,comp908248_c0,comp54903_c0,comp22171_c0,comp75340_c2,comp57681_c0,comp62784_c0,comp56458_c0,comp215254_c0,comp460102_c0,comp29689_c0,…
Metabolism	Lipid metabolism	Fatty acid elongation	ko00062	37	comp62161_c0,comp64102_c0,comp54621_c0,comp48486_c0,comp64482_c0,comp37162_c0,comp72258_c1,comp770427_c0,comp74739_c0,comp70552_c0,comp689035_c0,comp70911_c0,comp74739_c1,comp71926_c0,comp51408_c0,comp53222_c0,comp62233_c0,comp60015_c0,comp66739_c0,comp62233_c1,comp957064_c0,comp785633_c0,comp64236_c0,comp73967_c0,comp63506_c1,comp59082_c0,comp67297_c0,comp64482_c1,comp72258_c0,comp62102_c0,comp6…
Metabolism	Lipid metabolism	Fatty acid metabolism	ko00071	183	comp70028_c0,comp65980_c0,comp428508_c0,comp703816_c0,comp777494_c0,comp710_c0,comp58452_c0,comp49138_c0,comp697655_c0,comp74648_c0,comp704242_c0,comp551119_c0,comp755304_c0,comp48389_c0,comp421323_c0,comp45740_c0,comp489514_c0,comp1001080_c0,comp69684_c0,comp53783_c0,comp689_c1,comp59845_c0,comp70313_c0,comp23296_c0,comp44643_c0,comp786315_c0,comp784687_c0,comp791_c0,comp659486_c0,comp473_c1,com…
Metabolism	Lipid metabolism	Glycerolipid metabolism	ko00561	212	comp662393_c0,comp990066_c0,comp4501_c0,comp72637_c0,comp18763_c0,comp9817_c0,comp342870_c0,comp44390_c0,comp588705_c0,comp45740_c0,comp489514_c0,comp673627_c0,comp1871_c0,comp35503_c0,comp25083_c0,comp61566_c0,comp2045_c0,comp514242_c0,comp72521_c0,comp75025_c0,comp44643_c0,comp58072_c0,comp1320738_c0,comp67372_c1,comp466888_c0,comp50676_c1,comp51023_c0,comp64233_c1,comp41397_c0,comp781654_c0,co…
Metabolism	Lipid metabolism	Glycerophospholipid metabolism	ko00564	184	comp58310_c0,comp4501_c0,comp1328_c0,comp232698_c0,comp72637_c0,comp73639_c0,comp49051_c0,comp48132_c0,comp69059_c0,comp1707025_c0,comp59869_c0,comp571694_c0,comp61566_c0,comp31279_c0,comp57404_c0,comp75025_c0,comp58072_c0,comp1320738_c0,comp67372_c1,comp805854_c0,comp56698_c0,comp67596_c0,comp69606_c0,comp60270_c0,comp50195_c0,comp37685_c0,comp779953_c0,comp184222_c0,comp33948_c0,comp974091_c0,c…
Metabolism	Lipid metabolism	Linoleic acid metabolism	ko00591	70	comp825624_c0,comp1731993_c0,comp52261_c0,comp92468_c0,comp1629479_c0,comp59543_c2,comp433149_c0,comp359177_c0,comp545407_c0,comp582048_c0,comp234599_c0,comp8687_c0,comp582782_c0,comp50225_c1,comp67190_c0,comp52261_c1,comp8437_c0,comp75523_c0,comp58072_c0,comp2256677_c0,comp18345_c0,comp335363_c0,comp67978_c0,comp24747_c0,comp1199119_c0,comp1847_c1,comp59539_c0,comp71813_c0,comp227155_c0,comp4696…
Metabolism	Lipid metabolism	Primary bile acid biosynthesis	ko00120	5	comp554297_c0,comp1868_c0,comp482706_c0,comp5729_c0,comp17333_c0
Metabolism	Lipid metabolism	Sphingolipid metabolism	ko00600	45	comp791735_c0,comp55578_c1,comp56828_c1,comp66223_c0,comp73063_c0,comp50114_c0,comp47027_c0,comp74673_c0,comp67174_c0,comp340979_c0,comp72462_c0,comp75483_c0,comp36699_c0,comp57348_c0,comp48539_c0,comp44967_c0,comp59535_c0,comp1280417_c0,comp56885_c0,comp1721515_c0,comp19838_c0,comp34100_c0,comp75347_c0,comp55578_c0,comp72692_c0,comp66747_c0,comp579709_c0,comp36432_c0,comp56828_c2,comp76563_c0,co…
Metabolism	Lipid metabolism	Steroid biosynthesis	ko00100	50	comp2009393_c0,comp65288_c0,comp488981_c0,comp516600_c0,comp68317_c0,comp64433_c0,comp74434_c0,comp67734_c0,comp53653_c1,comp8508_c0,comp71648_c0,comp67498_c0,comp67756_c0,comp57485_c0,comp1052028_c0,comp64634_c0,comp52044_c0,comp27435_c0,comp63026_c0,comp65475_c0,comp877643_c0,comp58072_c0,comp57494_c0,comp61775_c0,comp67734_c1,comp513326_c0,comp1035193_c0,comp58072_c1,comp20546_c0,comp73397_c0,…
Metabolism	Lipid metabolism	Steroid hormone biosynthesis	ko00140	10	comp770427_c0,comp62161_c1,comp62161_c0,comp74417_c0,comp601295_c0,comp38078_c0,comp482706_c0,comp54621_c0,comp1199865_c0,comp395978_c0
Metabolism	Lipid metabolism	Synthesis and degradation of ketone bodies	ko00072	10	comp69947_c0,comp58923_c1,comp58923_c0,comp145_c0,comp778676_c0,comp58353_c0,comp64671_c0,comp69714_c0,comp579924_c0,comp37488_c0
Metabolism	Lipid metabolism	alpha-Linolenic acid metabolism	ko00592	84	comp70028_c0,comp65980_c0,comp703816_c0,comp52261_c0,comp55467_c0,comp92468_c0,comp59543_c2,comp54049_c0,comp49051_c0,comp69853_c0,comp75580_c0,comp19333_c0,comp68295_c1,comp68295_c0,comp65492_c0,comp50225_c1,comp67190_c0,comp52261_c1,comp75523_c0,comp58072_c0,comp74618_c0,comp34546_c0,comp65980_c1,comp37685_c0,comp29637_c0,comp64722_c0,comp71797_c0,comp59539_c0,comp18129_c0,comp227155_c0,comp469…
Metabolism	Metabolism of cofactors and vitamins	Biotin metabolism	ko00780	43	comp65597_c0,comp25799_c0,comp7751_c0,comp251644_c0,comp74925_c0,comp2099_c0,comp67559_c0,comp595355_c0,comp528218_c0,comp40887_c0,comp945218_c0,comp70440_c0,comp75428_c1,comp1094_c0,comp537710_c0,comp441298_c0,comp17267_c0,comp60089_c0,comp156700_c0,comp58126_c0,comp949446_c0,comp18561_c0,comp69742_c0,comp69895_c0,comp908248_c0,comp54903_c0,comp72197_c0,comp66661_c0,comp75340_c2,comp514246_c0,co…
Metabolism	Metabolism of cofactors and vitamins	Folate biosynthesis	ko00790	17	comp61123_c0,comp58856_c0,comp72208_c0,comp73414_c0,comp74429_c0,comp73754_c0,comp56640_c0,comp73821_c0,comp69951_c0,comp71213_c0,comp1021141_c0,comp56672_c0,comp67019_c0,comp74431_c0,comp73163_c1,comp56650_c0,comp75587_c0
Metabolism	Metabolism of cofactors and vitamins	Lipoic acid metabolism	ko00785	5	comp60129_c0,comp62626_c0,comp58900_c0,comp77526_c0,comp67851_c0
Metabolism	Metabolism of cofactors and vitamins	Nicotinate and nicotinamide metabolism	ko00760	21	comp72424_c0,comp65701_c0,comp63840_c0,comp924557_c0,comp1719909_c0,comp1037182_c0,comp71488_c0,comp476470_c0,comp66777_c0,comp57722_c0,comp63050_c0,comp59659_c0,comp66812_c0,comp1524500_c0,comp74082_c1,comp59659_c1,comp75011_c0,comp923681_c0,comp75784_c0,comp59743_c0,comp65116_c0
Metabolism	Metabolism of cofactors and vitamins	One carbon pool by folate	ko00670	48	comp57468_c0,comp360152_c0,comp63721_c0,comp1000996_c0,comp73414_c0,comp58819_c1,comp29569_c0,comp69951_c0,comp76007_c0,comp1183235_c0,comp1426767_c0,comp47404_c0,comp60682_c1,comp39374_c0,comp9054_c0,comp70421_c0,comp1152022_c0,comp56579_c0,comp74291_c0,comp68405_c0,comp66486_c0,comp51863_c0,comp1176583_c0,comp422857_c0,comp1160150_c0,comp74982_c0,comp62428_c0,comp67597_c0,comp936815_c0,comp2386…
Metabolism	Metabolism of cofactors and vitamins	Pantothenate and CoA biosynthesis	ko00770	40	comp926091_c0,comp68178_c0,comp58233_c0,comp68996_c0,comp55943_c0,comp49517_c0,comp470141_c0,comp77373_c0,comp710107_c0,comp926024_c0,comp59388_c0,comp67197_c0,comp405501_c0,comp61657_c0,comp52640_c0,comp62043_c0,comp663628_c0,comp40693_c0,comp67548_c0,comp1857984_c0,comp68355_c0,comp70086_c0,comp66698_c0,comp67347_c0,comp586276_c0,comp69276_c0,comp55570_c0,comp75400_c1,comp70605_c0,comp64582_c0,…
Metabolism	Metabolism of cofactors and vitamins	Porphyrin and chlorophyll metabolism	ko00860	68	comp59148_c0,comp64021_c0,comp65082_c0,comp184029_c0,comp1512814_c0,comp69812_c0,comp30253_c0,comp36298_c0,comp70807_c0,comp54984_c0,comp63630_c0,comp1155988_c0,comp65787_c0,comp59068_c0,comp67020_c0,comp836507_c0,comp30640_c0,comp37312_c0,comp69173_c0,comp71963_c0,comp61748_c0,comp76155_c0,comp241454_c0,comp48511_c0,comp66311_c0,comp68005_c0,comp72634_c0,comp71276_c0,comp61702_c0,comp36192_c0,co…
Metabolism	Metabolism of cofactors and vitamins	Retinol metabolism	ko00830	81	comp428508_c0,comp925123_c0,comp777494_c0,comp72347_c0,comp885523_c0,comp58452_c0,comp32404_c0,comp24485_c0,comp36523_c0,comp670938_c0,comp704242_c0,comp551119_c0,comp755304_c0,comp802460_c0,comp1001080_c0,comp20472_c0,comp69684_c0,comp61235_c0,comp53783_c0,comp689_c1,comp23296_c0,comp786315_c0,comp806564_c0,comp51829_c0,comp784687_c0,comp314809_c0,comp482090_c0,comp791_c0,comp659486_c0,comp16079…
Metabolism	Metabolism of cofactors and vitamins	Riboflavin metabolism	ko00740	16	comp787825_c0,comp67262_c0,comp70565_c0,comp37649_c0,comp310_c1,comp69971_c0,comp71038_c0,comp1581996_c0,comp1048760_c0,comp1155853_c0,comp80492_c0,comp310_c0,comp70258_c0,comp345168_c0,comp333176_c0,comp72365_c0
Metabolism	Metabolism of cofactors and vitamins	Thiamine metabolism	ko00730	12	comp52655_c1,comp821778_c0,comp64461_c0,comp70726_c0,comp721220_c0,comp101813_c0,comp73492_c0,comp70912_c0,comp66204_c0,comp58895_c0,comp36266_c0,comp68283_c0
Metabolism	Metabolism of cofactors and vitamins	Ubiquinone and other terpenoid-quinone biosynthesis	ko00130	44	comp73310_c1,comp931156_c0,comp68896_c0,comp74492_c0,comp70929_c0,comp71324_c0,comp75950_c0,comp65603_c0,comp66161_c0,comp62520_c0,comp65625_c0,comp59524_c0,comp69274_c0,comp62178_c0,comp7788_c0,comp241831_c0,comp68616_c0,comp660378_c0,comp49637_c0,comp63495_c0,comp1324433_c0,comp36834_c0,comp54206_c0,comp75818_c0,comp789110_c0,comp63164_c0,comp57697_c0,comp75319_c0,comp62178_c1,comp62178_c2,comp…
Metabolism	Metabolism of cofactors and vitamins	Vitamin B6 metabolism	ko00750	22	comp70359_c0,comp69319_c0,comp1542500_c0,comp57076_c1,comp52859_c0,comp23298_c0,comp36454_c1,comp928789_c0,comp2277913_c0,comp48051_c0,comp2620_c0,comp1017503_c0,comp66800_c0,comp951436_c0,comp57076_c0,comp499262_c0,comp56631_c0,comp60260_c0,comp47171_c0,comp56574_c0,comp36159_c0,comp61956_c0
Metabolism	Metabolism of other amino acids	Cyanoamino acid metabolism	ko00460	58	comp333345_c0,comp1000996_c0,comp58819_c1,comp55885_c0,comp55357_c1,comp931539_c0,comp1201795_c0,comp671003_c0,comp71444_c1,comp31232_c0,comp76007_c0,comp73799_c0,comp340037_c0,comp947253_c0,comp55746_c0,comp47404_c0,comp1426767_c0,comp595112_c0,comp60682_c1,comp70838_c0,comp64979_c0,comp39374_c0,comp55357_c0,comp73541_c0,comp56579_c0,comp55357_c2,comp74291_c0,comp70513_c0,comp51863_c0,comp38220_…
Metabolism	Metabolism of other amino acids	D-Arginine and D-ornithine metabolism	ko00472	1	comp3456_c0
Metabolism	Metabolism of other amino acids	D-Glutamine and D-glutamate metabolism	ko00471	3	comp774878_c0,comp64176_c0,comp65372_c0
Metabolism	Metabolism of other amino acids	Glutathione metabolism	ko00480	206	comp1251568_c0,comp67071_c0,comp234766_c0,comp52901_c1,comp71056_c0,comp66857_c1,comp40734_c0,comp56117_c0,comp61597_c0,comp780051_c0,comp366648_c0,comp583483_c0,comp53151_c0,comp935439_c0,comp933149_c0,comp75884_c0,comp76625_c0,comp88999_c0,comp563882_c0,comp69295_c0,comp60563_c0,comp45836_c0,comp1125101_c0,comp951768_c0,comp76466_c1,comp1271531_c0,comp80_c1,comp68539_c0,comp1519919_c0,comp58315…
Metabolism	Metabolism of other amino acids	Phosphonate and phosphinate metabolism	ko00440	14	comp1048584_c0,comp5263_c0,comp794940_c0,comp43304_c0,comp571694_c0,comp619122_c0,comp28425_c0,comp60270_c0,comp41208_c0,comp1242112_c0,comp3913_c0,comp789421_c0,comp56255_c0,comp70582_c3
Metabolism	Metabolism of other amino acids	Selenocompound metabolism	ko00450	55	comp10495_c0,comp57583_c1,comp49372_c0,comp70764_c0,comp502791_c0,comp787084_c0,comp10090_c0,comp42541_c0,comp66951_c0,comp49380_c0,comp1282804_c0,comp60850_c0,comp11033_c0,comp1155033_c0,comp1506534_c0,comp57981_c0,comp672149_c0,comp763_c0,comp1043342_c0,comp62989_c2,comp1914_c0,comp265592_c0,comp66204_c0,comp4229_c0,comp37256_c0,comp788029_c0,comp75518_c0,comp57161_c0,comp38357_c0,comp671639_c0…
Metabolism	Metabolism of other amino acids	Taurine and hypotaurine metabolism	ko00430	19	comp56987_c0,comp1575860_c0,comp9355_c0,comp68050_c0,comp436_c0,comp672208_c0,comp1228139_c0,comp16573_c0,comp931539_c0,comp285529_c0,comp1017463_c0,comp66641_c0,comp67825_c0,comp68490_c0,comp64425_c0,comp49717_c0,comp436_c1,comp1166217_c0,comp479396_c0
Metabolism	Metabolism of other amino acids	beta-Alanine metabolism	ko00410	121	comp822856_c0,comp65252_c0,comp66857_c1,comp16573_c0,comp45740_c1,comp61597_c0,comp55072_c0,comp69842_c0,comp36700_c0,comp72661_c0,comp1017463_c0,comp1493623_c0,comp23165_c0,comp1276034_c0,comp1260025_c0,comp797404_c0,comp45740_c0,comp267247_c0,comp489514_c0,comp930593_c0,comp689035_c0,comp519737_c0,comp44643_c0,comp778156_c0,comp19864_c0,comp73641_c0,comp56987_c0,comp42612_c0,comp924512_c0,comp5…
Metabolism	Metabolism of terpenoids and polyketides	Biosynthesis of ansamycins	ko01051	33	comp963572_c0,comp588768_c0,comp668429_c0,comp530975_c0,comp70347_c0,comp63199_c0,comp73911_c0,comp16294_c0,comp774224_c0,comp1184363_c0,comp16852_c0,comp629_c0,comp442490_c0,comp630494_c0,comp486761_c0,comp1539393_c0,comp432159_c0,comp70988_c0,comp524728_c0,comp472722_c0,comp7520_c0,comp41513_c0,comp38733_c0,comp53749_c0,comp69098_c1,comp583460_c0,comp1263382_c0,comp69098_c0,comp811489_c0,comp67…
Metabolism	Metabolism of terpenoids and polyketides	Biosynthesis of siderophore group nonribosomal peptides	ko01053	1	comp75818_c0
Metabolism	Metabolism of terpenoids and polyketides	Brassinosteroid biosynthesis	ko00905	10	comp732898_c0,comp31202_c0,comp1171829_c0,comp40131_c0,comp69588_c1,comp23794_c0,comp68884_c0,comp74932_c0,comp67212_c0,comp590714_c0
Metabolism	Metabolism of terpenoids and polyketides	Carotenoid biosynthesis	ko00906	36	comp62847_c0,comp433859_c0,comp65533_c0,comp22258_c0,comp61402_c0,comp11225_c0,comp49257_c0,comp73621_c0,comp76136_c0,comp69921_c0,comp71967_c1,comp51987_c0,comp36360_c0,comp674415_c0,comp61359_c0,comp36204_c0,comp46573_c0,comp70814_c0,comp68311_c0,comp70728_c0,comp63946_c0,comp54119_c0,comp65565_c0,comp68090_c1,comp58525_c0,comp335125_c0,comp68196_c0,comp62726_c0,comp61402_c1,comp47095_c0,comp40…
Metabolism	Metabolism of terpenoids and polyketides	Diterpenoid biosynthesis	ko00904	30	comp3916_c0,comp61491_c0,comp56237_c0,comp71878_c0,comp172523_c0,comp68805_c0,comp54139_c0,comp705445_c0,comp472836_c0,comp27386_c0,comp61261_c1,comp62174_c0,comp730841_c0,comp58594_c1,comp64311_c0,comp64526_c0,comp601392_c0,comp58594_c2,comp660994_c0,comp55430_c0,comp43036_c0,comp681467_c0,comp61491_c1,comp69622_c0,comp61261_c0,comp70842_c0,comp147147_c0,comp51392_c0,comp770185_c0,comp66048_c0
Metabolism	Metabolism of terpenoids and polyketides	Geraniol degradation	ko00281	3	comp69714_c0,comp58353_c0,comp37488_c0
Metabolism	Metabolism of terpenoids and polyketides	Insect hormone biosynthesis	ko00981	2	comp42441_c0,comp45585_c0
Metabolism	Metabolism of terpenoids and polyketides	Limonene and pinene degradation	ko00903	60	comp336901_c0,comp51943_c0,comp65601_c0,comp754242_c0,comp603515_c0,comp813555_c0,comp43154_c0,comp45740_c1,comp50770_c1,comp1224183_c0,comp69842_c0,comp70072_c0,comp1493623_c0,comp45740_c0,comp489514_c0,comp56878_c0,comp17981_c0,comp815386_c0,comp387_c0,comp313442_c0,comp2207192_c0,comp335468_c0,comp207902_c0,comp519737_c0,comp76452_c0,comp70796_c0,comp44643_c0,comp56708_c0,comp29_c0,comp54132_c…
Metabolism	Metabolism of terpenoids and polyketides	Monoterpenoid biosynthesis	ko00902	10	comp74512_c0,comp128027_c0,comp67522_c1,comp52244_c0,comp57345_c2,comp31870_c0,comp74607_c0,comp73242_c0,comp67522_c0,comp69875_c0
Metabolism	Metabolism of terpenoids and polyketides	Polyketide sugar unit biosynthesis	ko00523	1	comp56949_c0
Metabolism	Metabolism of terpenoids and polyketides	Sesquiterpenoid and triterpenoid biosynthesis	ko00909	27	comp668634_c0,comp62340_c0,comp73223_c0,comp68473_c1,comp39071_c0,comp691219_c0,comp36053_c0,comp66131_c0,comp720396_c0,comp49716_c0,comp39866_c0,comp70184_c0,comp76271_c1,comp64293_c0,comp69278_c0,comp30219_c0,comp68473_c0,comp75138_c0,comp47288_c0,comp36559_c0,comp1002027_c0,comp3135_c0,comp64499_c0,comp881147_c0,comp44046_c0,comp51400_c0,comp30762_c0
Metabolism	Metabolism of terpenoids and polyketides	Terpenoid backbone biosynthesis	ko00900	76	comp56260_c0,comp73522_c0,comp54360_c1,comp69812_c0,comp57549_c1,comp51020_c0,comp6848_c0,comp52898_c1,comp66407_c0,comp51020_c1,comp749068_c0,comp51134_c0,comp66458_c0,comp64822_c0,comp73532_c0,comp75394_c2,comp71519_c0,comp55530_c0,comp30209_c0,comp451334_c0,comp22077_c0,comp59772_c0,comp72625_c0,comp57692_c1,comp32132_c0,comp71719_c0,comp40463_c0,comp36506_c0,comp58923_c1,comp926433_c0,comp768…
Metabolism	Metabolism of terpenoids and polyketides	Tetracycline biosynthesis	ko00253	8	comp73579_c0,comp57643_c0,comp57115_c0,comp72510_c0,comp1182758_c0,comp28084_c0,comp22171_c0,comp420143_c0
Metabolism	Metabolism of terpenoids and polyketides	Zeatin biosynthesis	ko00908	26	comp30387_c0,comp66160_c0,comp1253623_c0,comp76743_c1,comp35630_c0,comp70134_c0,comp467232_c0,comp581205_c0,comp1583_c0,comp516917_c0,comp72061_c0,comp60957_c0,comp59974_c0,comp60283_c0,comp70490_c0,comp1134125_c0,comp595700_c0,comp74626_c1,comp297624_c0,comp63427_c0,comp434009_c0,comp54473_c0,comp65401_c0,comp3927_c0,comp66839_c0,comp59498_c0
Metabolism	Nucleotide metabolism	Purine metabolism	ko00230	283	comp70326_c0,comp59988_c0,comp69358_c0,comp804130_c0,comp73639_c0,comp48975_c0,comp42363_c0,comp626365_c0,comp687905_c0,comp478523_c0,comp70421_c0,comp672227_c0,comp70130_c0,comp76306_c0,comp48454_c0,comp1513732_c0,comp76464_c0,comp692729_c0,comp76465_c0,comp56285_c0,comp56827_c0,comp60131_c0,comp63212_c0,comp15977_c0,comp268452_c0,comp1217949_c0,comp809857_c0,comp363882_c0,comp828179_c0,comp6397…
Metabolism	Nucleotide metabolism	Pyrimidine metabolism	ko00240	174	comp661138_c0,comp18987_c0,comp52395_c0,comp584037_c0,comp313529_c0,comp50293_c0,comp68278_c0,comp66294_c0,comp70913_c0,comp59904_c0,comp62859_c0,comp66558_c0,comp18510_c1,comp626365_c0,comp74977_c0,comp1287206_c0,comp70130_c0,comp314789_c0,comp54073_c1,comp76464_c0,comp76466_c1,comp74629_c0,comp74895_c0,comp52571_c0,comp70181_c0,comp67519_c0,comp56285_c0,comp169303_c0,comp56827_c0,comp1169803_c0…
Metabolism	Xenobiotics biodegradation and metabolism	1,1,1-Trichloro-2,2-bis(4-chlorophenyl)ethane (DDT) degradation	ko00351	3	comp43089_c0,comp64217_c0,comp62725_c0
Metabolism	Xenobiotics biodegradation and metabolism	Aminobenzoate degradation	ko00627	18	comp785633_c0,comp54132_c0,comp603515_c0,comp813555_c0,comp541012_c0,comp37649_c0,comp58058_c0,comp395220_c0,comp50770_c1,comp15847_c0,comp70800_c0,comp3344_c0,comp67019_c0,comp313442_c0,comp689035_c0,comp933365_c0,comp70796_c0,comp957064_c0
Metabolism	Xenobiotics biodegradation and metabolism	Benzoate degradation	ko00362	14	comp69947_c0,comp53051_c0,comp785633_c0,comp70028_c0,comp75580_c0,comp58923_c1,comp58923_c0,comp54132_c0,comp703816_c0,comp689035_c0,comp933365_c0,comp1238584_c0,comp957064_c0,comp963489_c0
Metabolism	Xenobiotics biodegradation and metabolism	Bisphenol degradation	ko00363	43	comp825624_c0,comp419_c0,comp1731993_c0,comp772447_c0,comp603515_c0,comp813555_c0,comp661648_c0,comp50770_c1,comp1629479_c0,comp433149_c0,comp359177_c0,comp545407_c0,comp582048_c0,comp1847_c0,comp234599_c0,comp527647_c0,comp20056_c0,comp679409_c0,comp1358_c0,comp8687_c0,comp582782_c0,comp691381_c0,comp313442_c0,comp70796_c0,comp1277441_c0,comp8437_c0,comp50375_c0,comp2256677_c0,comp47290_c0,comp1…
Metabolism	Xenobiotics biodegradation and metabolism	Caprolactam degradation	ko00930	50	comp662393_c0,comp1000543_c0,comp635480_c0,comp990066_c0,comp18763_c0,comp60634_c0,comp52295_c0,comp9817_c0,comp480031_c0,comp46322_c0,comp44390_c0,comp67612_c0,comp315211_c0,comp996977_c0,comp689035_c0,comp1871_c0,comp1234664_c0,comp35503_c0,comp25083_c0,comp2045_c0,comp323325_c0,comp957064_c0,comp785633_c0,comp1155960_c0,comp1577534_c0,comp41397_c0,comp259136_c0,comp232292_c0,comp52406_c0,comp6…
Metabolism	Xenobiotics biodegradation and metabolism	Chloroalkane and chloroalkene degradation	ko00625	157	comp1731993_c0,comp428508_c0,comp777494_c0,comp58452_c0,comp1629479_c0,comp433149_c0,comp359177_c0,comp704242_c0,comp551119_c0,comp755304_c0,comp45740_c0,comp489514_c0,comp582048_c0,comp1001080_c0,comp69684_c0,comp53783_c0,comp689_c1,comp23296_c0,comp44643_c0,comp786315_c0,comp784687_c0,comp2256677_c0,comp791_c0,comp335363_c0,comp659486_c0,comp24747_c0,comp473_c1,comp612229_c0,comp41196_c0,comp81…
Metabolism	Xenobiotics biodegradation and metabolism	Chlorocyclohexane and chlorobenzene degradation	ko00361	6	comp43089_c0,comp64217_c0,comp62725_c0,comp1166268_c0,comp541012_c0,comp64213_c0
Metabolism	Xenobiotics biodegradation and metabolism	Drug metabolism - cytochrome P450	ko00982	124	comp822856_c0,comp67071_c0,comp428508_c0,comp925123_c0,comp52901_c1,comp31783_c0,comp777494_c0,comp58452_c0,comp49056_c0,comp24485_c0,comp36523_c0,comp670938_c0,comp704242_c0,comp551119_c0,comp43811_c0,comp53151_c0,comp755304_c0,comp75444_c0,comp74073_c1,comp802460_c0,comp267247_c0,comp1001080_c0,comp69684_c0,comp61235_c0,comp53783_c0,comp689_c1,comp88999_c0,comp53312_c0,comp23296_c0,comp53068_c0…
Metabolism	Xenobiotics biodegradation and metabolism	Drug metabolism - other enzymes	ko00983	36	comp70286_c0,comp69358_c0,comp18987_c0,comp66294_c0,comp20276_c0,comp190713_c0,comp57570_c0,comp15859_c0,comp58047_c1,comp590456_c0,comp56644_c0,comp16403_c1,comp76465_c1,comp75135_c2,comp314789_c0,comp73284_c0,comp15859_c1,comp591474_c0,comp65672_c0,comp324534_c0,comp55775_c0,comp24331_c0,comp19414_c0,comp76465_c0,comp601021_c0,comp68028_c0,comp64582_c0,comp1027719_c0,comp62731_c0,comp17125_c0,c…
Metabolism	Xenobiotics biodegradation and metabolism	Ethylbenzene degradation	ko00642	1	comp54132_c0
Metabolism	Xenobiotics biodegradation and metabolism	Fluorobenzoate degradation	ko00364	2	comp1166268_c0,comp64213_c0
Metabolism	Xenobiotics biodegradation and metabolism	Metabolism of xenobiotics by cytochrome P450	ko00980	138	comp822856_c0,comp67071_c0,comp428508_c0,comp52901_c1,comp777494_c0,comp58452_c0,comp704242_c0,comp551119_c0,comp53151_c0,comp755304_c0,comp792973_c0,comp267247_c0,comp72400_c0,comp1001080_c0,comp69684_c0,comp53783_c0,comp689_c1,comp88999_c0,comp795447_c0,comp23296_c0,comp786315_c0,comp778156_c0,comp60563_c0,comp45836_c0,comp784687_c0,comp791_c0,comp42612_c0,comp659486_c0,comp612229_c0,comp816299…
Metabolism	Xenobiotics biodegradation and metabolism	Naphthalene degradation	ko00626	68	comp428508_c0,comp925123_c0,comp777494_c0,comp58452_c0,comp24485_c0,comp36523_c0,comp704242_c0,comp670938_c0,comp551119_c0,comp755304_c0,comp802460_c0,comp1001080_c0,comp69684_c0,comp61235_c0,comp53783_c0,comp689_c1,comp23296_c0,comp786315_c0,comp806564_c0,comp51829_c0,comp314809_c0,comp784687_c0,comp791_c0,comp1607924_c0,comp659486_c0,comp47752_c0,comp612229_c0,comp41196_c0,comp816299_c0,comp720…
Metabolism	Xenobiotics biodegradation and metabolism	Nitrotoluene degradation	ko00633	3	comp356816_c0,comp993414_c0,comp55331_c0
Metabolism	Xenobiotics biodegradation and metabolism	Polycyclic aromatic hydrocarbon degradation	ko00624	12	comp64217_c0,comp62725_c0,comp603515_c0,comp813555_c0,comp541012_c0,comp67134_c0,comp313442_c0,comp43089_c0,comp50770_c1,comp15847_c0,comp70796_c0,comp70800_c0
Metabolism	Xenobiotics biodegradation and metabolism	Styrene degradation	ko00643	14	comp388951_c0,comp57955_c0,comp55244_c0,comp668113_c0,comp480390_c0,comp37659_c1,comp54447_c0,comp75235_c0,comp26291_c0,comp9276_c0,comp63804_c1,comp63804_c0,comp512816_c0,comp874558_c0
Metabolism	Xenobiotics biodegradation and metabolism	Toluene degradation	ko00623	5	comp781317_c0,comp1166268_c0,comp64213_c0,comp541012_c0,comp23309_c0
Organismal Systems	Circulatory system	Cardiac muscle contraction	ko04260	103	comp49321_c0,comp23729_c0,comp1738073_c0,comp29623_c0,comp54511_c0,comp363064_c0,comp31023_c0,comp693172_c0,comp61794_c0,comp68226_c0,comp38390_c0,comp3810_c0,comp602317_c0,comp698774_c0,comp38242_c0,comp57266_c0,comp37983_c1,comp32363_c0,comp1083593_c0,comp52074_c0,comp24775_c0,comp59217_c0,comp64375_c0,comp1203_c0,comp462260_c0,comp58517_c0,comp231753_c0,comp72364_c2,comp960781_c0,comp53022_c0,…
Organismal Systems	Circulatory system	Vascular smooth muscle contraction	ko04270	66	comp41362_c0,comp66134_c0,comp953335_c0,comp64603_c0,comp67032_c0,comp29047_c0,comp4943_c0,comp56625_c0,comp8861_c0,comp60431_c0,comp44404_c0,comp61162_c0,comp666304_c0,comp954052_c0,comp61386_c0,comp58365_c0,comp64603_c2,comp64603_c1,comp58977_c0,comp475856_c0,comp60781_c0,comp1004822_c0,comp71630_c0,comp79696_c0,comp1844391_c0,comp78176_c0,comp61162_c1,comp172398_c0,comp53731_c0,comp56724_c0,co…
Organismal Systems	Development	Axon guidance	ko04360	97	comp66134_c0,comp47919_c0,comp66270_c0,comp866620_c0,comp63567_c1,comp1091396_c0,comp66249_c0,comp69747_c1,comp66544_c0,comp56860_c0,comp63567_c0,comp674722_c0,comp36707_c1,comp55927_c0,comp60431_c0,comp44404_c0,comp69747_c3,comp537245_c0,comp27406_c0,comp17836_c0,comp53883_c0,comp57915_c0,comp303577_c0,comp1160549_c0,comp49512_c0,comp70746_c2,comp23347_c0,comp56860_c1,comp33296_c0,comp526265_c0,…
Organismal Systems	Development	Dorso-ventral axis formation	ko04320	25	comp53731_c0,comp66134_c0,comp69591_c0,comp503889_c0,comp56724_c0,comp64837_c0,comp58977_c0,comp68791_c0,comp53731_c1,comp475856_c0,comp4911_c0,comp17700_c0,comp1569215_c0,comp72325_c0,comp6397_c0,comp60431_c0,comp44404_c0,comp1004822_c0,comp43489_c0,comp1827418_c0,comp50387_c0,comp43785_c0,comp50387_c1,comp663233_c0,comp1162036_c0
Organismal Systems	Development	Osteoclast differentiation	ko04380	53	comp53731_c0,comp66134_c0,comp47919_c0,comp1308998_c0,comp56724_c0,comp56425_c0,comp55814_c1,comp866620_c0,comp1091396_c0,comp66249_c0,comp66782_c0,comp10423_c0,comp68791_c0,comp66544_c0,comp65071_c0,comp674722_c0,comp36707_c1,comp44404_c0,comp60431_c0,comp2185041_c0,comp43489_c0,comp589016_c0,comp70041_c0,comp50387_c0,comp50387_c1,comp27406_c0,comp17836_c0,comp425677_c0,comp1162036_c0,comp120904…
Organismal Systems	Digestive system	Bile secretion	ko04976	50	comp23598_c0,comp65815_c1,comp3619_c0,comp778685_c0,comp71214_c0,comp930966_c0,comp716468_c0,comp39881_c0,comp65386_c0,comp1242599_c0,comp65815_c0,comp70367_c0,comp66458_c0,comp66950_c1,comp506152_c0,comp1572372_c0,comp32999_c1,comp60564_c0,comp954052_c0,comp60564_c1,comp12198_c0,comp68271_c2,comp57731_c0,comp30209_c0,comp68250_c0,comp68271_c1,comp1153736_c0,comp46363_c0,comp1200307_c0,comp156671…
Organismal Systems	Digestive system	Carbohydrate digestion and absorption	ko04973	28	comp27523_c0,comp55733_c0,comp72019_c0,comp67115_c0,comp71636_c0,comp812139_c0,comp22118_c0,comp1587230_c0,comp47929_c0,comp32096_c0,comp45302_c0,comp1200307_c0,comp68353_c0,comp613317_c0,comp10470_c0,comp585165_c0,comp476469_c0,comp280876_c0,comp777568_c0,comp500854_c0,comp1704384_c0,comp5099_c0,comp67058_c0,comp29646_c0,comp820068_c0,comp1248210_c0,comp686470_c0,comp302381_c0
Organismal Systems	Digestive system	Fat digestion and absorption	ko04975	12	comp43883_c0,comp56573_c0,comp67185_c0,comp45174_c0,comp980971_c0,comp41707_c0,comp32929_c0,comp32999_c1,comp72347_c0,comp959752_c0,comp68935_c0,comp578483_c0
Organismal Systems	Digestive system	Gastric acid secretion	ko04971	18	comp67032_c0,comp61618_c1,comp29047_c0,comp56652_c0,comp1295821_c0,comp1200307_c0,comp4943_c0,comp36660_c1,comp56625_c0,comp60781_c0,comp40677_c0,comp959684_c0,comp36920_c0,comp1627211_c0,comp66224_c0,comp954052_c0,comp70575_c0,comp78176_c0
Organismal Systems	Digestive system	Mineral absorption	ko04978	28	comp69820_c0,comp61394_c0,comp59148_c0,comp69164_c0,comp35893_c0,comp1625444_c0,comp37312_c0,comp59148_c1,comp47129_c0,comp32741_c0,comp1200307_c0,comp404519_c0,comp67628_c0,comp55832_c0,comp32162_c0,comp63193_c0,comp66362_c0,comp36298_c0,comp74486_c0,comp34242_c0,comp63419_c0,comp67399_c0,comp51647_c0,comp41821_c1,comp36192_c0,comp58522_c0,comp688850_c0,comp58556_c0
Organismal Systems	Digestive system	Pancreatic secretion	ko04972	49	comp37161_c0,comp1743_c0,comp55814_c1,comp62568_c0,comp431703_c0,comp1164556_c0,comp66249_c0,comp10423_c0,comp5435_c0,comp48834_c0,comp933172_c0,comp683765_c0,comp37744_c0,comp36707_c1,comp60917_c0,comp55512_c0,comp70041_c0,comp17836_c0,comp578483_c0,comp425677_c0,comp1016304_c0,comp601696_c0,comp10891_c0,comp489056_c0,comp43883_c0,comp66372_c0,comp49512_c0,comp897243_c0,comp23347_c0,comp75958_c0…
Organismal Systems	Digestive system	Protein digestion and absorption	ko04974	9	comp68068_c0,comp68040_c0,comp72428_c0,comp65489_c0,comp1200307_c0,comp52083_c1,comp71086_c0,comp70909_c0,comp489056_c0
Organismal Systems	Digestive system	Salivary secretion	ko04970	22	comp67032_c0,comp61618_c1,comp75958_c0,comp29047_c0,comp1295821_c0,comp56652_c0,comp1200307_c0,comp4943_c0,comp36660_c1,comp56625_c0,comp60781_c0,comp40677_c0,comp959684_c0,comp36920_c0,comp1627211_c0,comp954052_c0,comp66224_c0,comp70575_c0,comp78176_c0,comp930618_c0,comp10891_c0,comp800506_c0
Organismal Systems	Digestive system	Vitamin digestion and absorption	ko04977	1	comp62694_c0
Organismal Systems	Endocrine system	Adipocytokine signaling pathway	ko04920	45	comp466080_c0,comp4450_c0,comp814291_c0,comp71253_c0,comp710_c0,comp49138_c0,comp697655_c0,comp74648_c0,comp6855_c0,comp48389_c0,comp421323_c0,comp9257_c0,comp63205_c1,comp65742_c1,comp535713_c0,comp59845_c0,comp56249_c0,comp70313_c0,comp63205_c0,comp64666_c0,comp56040_c0,comp75211_c0,comp40516_c0,comp36166_c0,comp69711_c1,comp792381_c0,comp1234894_c0,comp69711_c2,comp65742_c0,comp1175305_c0,comp…
Organismal Systems	Endocrine system	GnRH signaling pathway	ko04912	82	comp43012_c1,comp66134_c0,comp58310_c0,comp67032_c0,comp73573_c0,comp29047_c0,comp4943_c0,comp56625_c0,comp1707025_c0,comp24907_c0,comp540966_c0,comp60431_c0,comp44404_c0,comp2185041_c0,comp954052_c0,comp41426_c0,comp41426_c1,comp46009_c0,comp526265_c0,comp779953_c0,comp58977_c0,comp22289_c0,comp184222_c0,comp812120_c0,comp18205_c0,comp9907_c0,comp475856_c0,comp4911_c0,comp72020_c2,comp74319_c0,c…
Organismal Systems	Endocrine system	Insulin signaling pathway	ko04910	195	comp55733_c0,comp66134_c0,comp41362_c0,comp68796_c0,comp1041223_c0,comp67032_c0,comp953335_c0,comp1550619_c0,comp36989_c0,comp71253_c0,comp66270_c0,comp29047_c0,comp57477_c2,comp63567_c1,comp6888_c0,comp69747_c1,comp44404_c0,comp61162_c0,comp69747_c3,comp57686_c0,comp62076_c0,comp73618_c0,comp1292162_c0,comp53883_c0,comp61369_c0,comp1160549_c0,comp64603_c2,comp1587230_c0,comp47929_c0,comp56860_c1…
Organismal Systems	Endocrine system	Melanogenesis	ko04916	70	comp66134_c0,comp67032_c0,comp66270_c0,comp29047_c0,comp63567_c1,comp4943_c0,comp772747_c0,comp56625_c0,comp59471_c0,comp69747_c1,comp56860_c0,comp63567_c0,comp60431_c0,comp44404_c0,comp69747_c3,comp954052_c0,comp53883_c0,comp961950_c0,comp1160549_c0,comp70746_c2,comp56860_c1,comp58977_c0,comp475856_c0,comp4911_c0,comp60781_c0,comp1004822_c0,comp78176_c0,comp663233_c0,comp64742_c0,comp53731_c0,co…
Organismal Systems	Endocrine system	PPAR signaling pathway	ko03320	113	comp70028_c0,comp55716_c0,comp443535_c0,comp67183_c0,comp65980_c0,comp703816_c0,comp23415_c0,comp55695_c0,comp55467_c0,comp316800_c0,comp264219_c0,comp710_c0,comp49138_c0,comp230657_c0,comp697655_c0,comp74648_c0,comp38627_c0,comp61698_c0,comp75580_c0,comp48389_c0,comp6855_c0,comp60098_c1,comp421323_c0,comp69033_c0,comp556199_c0,comp393385_c0,comp660716_c0,comp9257_c0,comp495242_c0,comp60829_c0,co…
Organismal Systems	Endocrine system	Progesterone-mediated oocyte maturation	ko04914	83	comp947472_c0,comp53634_c0,comp66134_c0,comp48015_c0,comp53632_c0,comp71184_c0,comp68986_c0,comp70776_c0,comp75295_c0,comp75424_c0,comp59938_c0,comp69749_c0,comp60431_c0,comp44404_c0,comp2185041_c0,comp1152257_c0,comp39195_c0,comp72742_c0,comp954052_c0,comp53380_c0,comp59959_c0,comp278299_c0,comp47928_c0,comp72097_c0,comp47113_c0,comp526789_c0,comp58977_c0,comp60811_c0,comp57263_c0,comp608592_c0,…
Organismal Systems	Endocrine system	Renin-angiotensin system	ko04614	20	comp598916_c0,comp1311593_c0,comp764179_c0,comp56296_c0,comp985449_c0,comp776901_c0,comp600935_c0,comp1115834_c0,comp45431_c0,comp949472_c0,comp1080915_c0,comp399706_c0,comp1213394_c0,comp25467_c0,comp74424_c0,comp63272_c0,comp793810_c0,comp813034_c0,comp151595_c0,comp578193_c0
Organismal Systems	Environmental adaptation	Circadian entrainment	ko04713	37	comp53731_c0,comp66134_c0,comp67032_c0,comp56724_c0,comp29047_c0,comp1295821_c0,comp4943_c0,comp53540_c0,comp68791_c0,comp56625_c0,comp40677_c0,comp60431_c0,comp44404_c0,comp43489_c0,comp954052_c0,comp66224_c0,comp50387_c0,comp50387_c1,comp1162036_c0,comp69591_c0,comp61618_c1,comp56652_c0,comp59799_c0,comp64837_c0,comp36660_c1,comp475856_c0,comp53731_c1,comp60781_c0,comp36920_c0,comp959684_c0,com…
Organismal Systems	Environmental adaptation	Circadian rhythm	ko04710	37	comp38775_c0,comp67752_c0,comp37661_c0,comp232325_c0,comp841849_c0,comp54160_c0,comp66036_c0,comp35882_c0,comp67002_c0,comp37956_c0,comp71705_c0,comp36512_c0,comp623362_c0,comp65742_c1,comp56249_c0,comp34341_c0,comp49241_c0,comp671130_c0,comp49241_c1,comp47953_c0,comp550122_c0,comp645708_c0,comp69426_c0,comp56381_c0,comp1234894_c0,comp520029_c0,comp68882_c0,comp433282_c0,comp64980_c0,comp65742_c0…
Organismal Systems	Environmental adaptation	Circadian rhythm - fly	ko04711	25	comp1160549_c0,comp69426_c0,comp70746_c2,comp56860_c1,comp66270_c0,comp54932_c0,comp63567_c1,comp35882_c0,comp23290_c0,comp66270_c1,comp7241_c0,comp25514_c0,comp69747_c1,comp56860_c0,comp63567_c0,comp69747_c2,comp66382_c0,comp69747_c3,comp36512_c0,comp76586_c0,comp67701_c0,comp68838_c0,comp70746_c0,comp34341_c0,comp53883_c0
Organismal Systems	Environmental adaptation	Circadian rhythm - plant	ko04712	54	comp53942_c1,comp75346_c1,comp73616_c2,comp72760_c1,comp64937_c0,comp69966_c0,comp60600_c0,comp74840_c0,comp1673951_c0,comp64547_c0,comp71851_c1,comp63154_c0,comp61904_c0,comp73940_c0,comp56951_c1,comp67009_c0,comp67225_c0,comp56951_c0,comp75346_c0,comp389817_c0,comp49535_c0,comp65932_c0,comp60600_c1,comp67571_c0,comp349089_c0,comp47009_c1,comp60975_c0,comp518128_c0,comp52420_c0,comp75122_c0,comp…
Organismal Systems	Environmental adaptation	Plant-pathogen interaction	ko04626	275	comp62314_c0,comp69297_c0,comp67032_c0,comp51350_c0,comp75770_c0,comp59283_c0,comp49123_c0,comp39195_c0,comp375999_c0,comp811595_c0,comp44659_c0,comp75982_c0,comp286621_c0,comp75561_c1,comp66771_c0,comp56968_c1,comp421967_c0,comp37805_c0,comp38619_c1,comp71552_c0,comp54241_c0,comp195769_c0,comp42728_c0,comp61499_c1,comp461688_c0,comp40714_c1,comp952_c1,comp60781_c0,comp67145_c0,comp372793_c0,comp…
Organismal Systems	Excretory system	Aldosterone-regulated sodium reabsorption	ko04960	24	comp53731_c0,comp57909_c0,comp66134_c0,comp69591_c0,comp56724_c0,comp772205_c0,comp64837_c0,comp1200307_c0,comp68791_c0,comp53731_c1,comp475856_c0,comp4911_c0,comp72325_c0,comp6397_c0,comp60431_c0,comp1004822_c0,comp44404_c0,comp43489_c0,comp1827418_c0,comp50387_c0,comp43785_c0,comp50387_c1,comp663233_c0,comp1162036_c0
Organismal Systems	Excretory system	Collecting duct acid secretion	ko04966	70	comp23896_c1,comp55646_c0,comp660407_c0,comp59716_c0,comp56078_c0,comp699246_c0,comp56009_c0,comp39636_c0,comp78178_c0,comp1297378_c0,comp52299_c0,comp579601_c0,comp49534_c0,comp1654041_c0,comp16765_c0,comp1071287_c0,comp68219_c0,comp53117_c0,comp67276_c0,comp67581_c0,comp54951_c0,comp648777_c0,comp659852_c0,comp53652_c0,comp781505_c0,comp54816_c1,comp57283_c0,comp474910_c0,comp64170_c0,comp75711…
Organismal Systems	Excretory system	Endocrine and other factor-regulated calcium reabsorption	ko04961	27	comp69194_c0,comp82540_c0,comp71322_c0,comp66877_c0,comp75919_c0,comp786504_c0,comp74049_c0,comp1200307_c0,comp1164556_c0,comp33680_c0,comp69277_c0,comp430999_c0,comp37744_c0,comp69194_c1,comp35640_c0,comp26708_c0,comp55512_c0,comp1627211_c0,comp47433_c0,comp56926_c0,comp68808_c0,comp954052_c0,comp954385_c0,comp92861_c0,comp1731_c0,comp74857_c0,comp69035_c3
Organismal Systems	Excretory system	Proximal tubule bicarbonate reclamation	ko04964	11	comp49166_c1,comp1217529_c0,comp49166_c2,comp65451_c0,comp49166_c0,comp64176_c0,comp774878_c0,comp64524_c0,comp1200307_c0,comp925456_c0,comp65372_c0
Organismal Systems	Excretory system	Vasopressin-regulated water reabsorption	ko04962	30	comp275184_c0,comp34316_c1,comp51102_c0,comp79423_c0,comp55047_c0,comp37402_c0,comp36711_c0,comp1164556_c0,comp662568_c0,comp74216_c1,comp820984_c0,comp63372_c0,comp61649_c0,comp37744_c0,comp5517_c0,comp37402_c1,comp41056_c0,comp1004106_c0,comp59832_c0,comp55512_c0,comp1627211_c0,comp322723_c0,comp954052_c0,comp12198_c0,comp778808_c0,comp1731_c0,comp35878_c0,comp67365_c0,comp57814_c0,comp1203289_…
Organismal Systems	Immune system	Antigen processing and presentation	ko04612	197	comp60119_c2,comp76789_c0,comp680055_c0,comp62119_c3,comp491663_c0,comp71459_c0,comp32313_c0,comp57488_c3,comp339110_c0,comp92511_c0,comp41078_c0,comp61102_c0,comp801751_c0,comp46735_c0,comp300310_c0,comp39195_c0,comp241759_c0,comp48080_c0,comp61641_c0,comp1109_c1,comp53380_c0,comp67111_c1,comp838545_c0,comp857561_c0,comp3990_c0,comp10273_c0,comp6520_c0,comp444565_c0,comp57488_c1,comp51900_c0,com…
Organismal Systems	Immune system	B cell receptor signaling pathway	ko04662	71	comp66134_c0,comp47919_c0,comp66270_c0,comp866620_c0,comp63567_c1,comp1091396_c0,comp66249_c0,comp69747_c1,comp66544_c0,comp56860_c0,comp63567_c0,comp674722_c0,comp36707_c1,comp60431_c0,comp44404_c0,comp69747_c3,comp537245_c0,comp27406_c0,comp17836_c0,comp53883_c0,comp1160549_c0,comp49512_c0,comp70746_c2,comp23347_c0,comp56860_c1,comp33296_c0,comp1257257_c0,comp58977_c0,comp475856_c0,comp4911_c0,…
Organismal Systems	Immune system	Chemokine signaling pathway	ko04062	74	comp66134_c0,comp1743_c0,comp66270_c0,comp63567_c1,comp66249_c0,comp69747_c1,comp56860_c0,comp63567_c0,comp36707_c1,comp60431_c0,comp44404_c0,comp69747_c3,comp954052_c0,comp537245_c0,comp17836_c0,comp53883_c0,comp1160549_c0,comp49512_c0,comp23347_c0,comp70746_c2,comp56860_c1,comp526265_c0,comp58977_c0,comp4911_c0,comp475856_c0,comp357653_c0,comp33921_c0,comp1004822_c0,comp1059158_c0,comp262907_c0…
Organismal Systems	Immune system	Cytosolic DNA-sensing pathway	ko04623	28	comp63934_c0,comp76464_c0,comp69375_c0,comp360920_c0,comp61284_c0,comp52571_c0,comp37224_c0,comp826453_c0,comp62018_c0,comp56285_c0,comp814261_c0,comp70095_c0,comp56827_c0,comp1169803_c0,comp465370_c0,comp69300_c0,comp79248_c0,comp75985_c0,comp52583_c0,comp505462_c0,comp194433_c0,comp363882_c0,comp30774_c0,comp64640_c0,comp36261_c0,comp57310_c0,comp56581_c0,comp280138_c0
Organismal Systems	Immune system	Fc epsilon RI signaling pathway	ko04664	43	comp53731_c0,comp10098_c0,comp66134_c0,comp56724_c0,comp55814_c1,comp66249_c0,comp68791_c0,comp10423_c0,comp36707_c1,comp60431_c0,comp44404_c0,comp43489_c0,comp2185041_c0,comp589016_c0,comp50387_c0,comp43785_c0,comp70041_c0,comp537245_c0,comp50387_c1,comp17836_c0,comp1162036_c0,comp425677_c0,comp674211_c0,comp49512_c0,comp69591_c0,comp23347_c0,comp58977_c0,comp64837_c0,comp37046_c0,comp4911_c0,co…
Organismal Systems	Immune system	Fc gamma R-mediated phagocytosis	ko04666	150	comp58310_c0,comp66134_c0,comp786504_c0,comp47027_c0,comp1707025_c0,comp36707_c1,comp55927_c0,comp44404_c0,comp68450_c0,comp537245_c0,comp17836_c0,comp346501_c0,comp69035_c3,comp57915_c0,comp55578_c0,comp49512_c0,comp71322_c0,comp23347_c0,comp779953_c0,comp184222_c0,comp948756_c0,comp18205_c0,comp9907_c0,comp475856_c0,comp72020_c2,comp16114_c0,comp70193_c0,comp1612660_c0,comp311956_c0,comp1004822…
Organismal Systems	Immune system	Leukocyte transendothelial migration	ko04670	53	comp10098_c0,comp53376_c0,comp1743_c0,comp75473_c0,comp544707_c0,comp55814_c1,comp431703_c0,comp66249_c0,comp5435_c0,comp10423_c0,comp70092_c0,comp76418_c0,comp522903_c0,comp520858_c0,comp32363_c0,comp61746_c0,comp41437_c0,comp36707_c1,comp2185041_c0,comp1444093_c0,comp589016_c0,comp27509_c0,comp70041_c0,comp72184_c1,comp537245_c0,comp17836_c0,comp601696_c0,comp1016304_c0,comp425677_c0,comp674211…
Organismal Systems	Immune system	NOD-like receptor signaling pathway	ko04621	60	comp55983_c0,comp76725_c0,comp53731_c0,comp66134_c0,comp56724_c0,comp53456_c0,comp68840_c0,comp1178450_c0,comp37136_c1,comp72691_c0,comp53326_c0,comp68791_c0,comp26144_c0,comp143993_c0,comp44404_c0,comp60431_c0,comp58265_c0,comp2185041_c0,comp43489_c0,comp34160_c0,comp589016_c0,comp39195_c0,comp72742_c0,comp50387_c0,comp50387_c1,comp35320_c0,comp53380_c0,comp68827_c0,comp47928_c0,comp1162036_c0,c…
Organismal Systems	Immune system	Natural killer cell mediated cytotoxicity	ko04650	51	comp53731_c0,comp10098_c0,comp66134_c0,comp47919_c0,comp1308998_c0,comp56724_c0,comp56425_c0,comp55814_c1,comp866620_c0,comp1091396_c0,comp66249_c0,comp66782_c0,comp68791_c0,comp10423_c0,comp66544_c0,comp65071_c0,comp674722_c0,comp36707_c1,comp60431_c0,comp44404_c0,comp43489_c0,comp43785_c0,comp50387_c0,comp70041_c0,comp537245_c0,comp50387_c1,comp27406_c0,comp17836_c0,comp1162036_c0,comp425677_c0…
Organismal Systems	Immune system	RIG-I-like receptor signaling pathway	ko04622	34	comp602179_c0,comp56226_c2,comp844216_c0,comp65892_c0,comp395116_c0,comp67295_c1,comp1439032_c0,comp673627_c0,comp68655_c0,comp35899_c0,comp2185041_c0,comp589016_c0,comp1168756_c0,comp74483_c0,comp579529_c0,comp69425_c0,comp1150234_c0,comp65865_c0,comp55241_c0,comp58492_c0,comp67295_c0,comp619083_c0,comp24556_c0,comp74818_c0,comp52141_c0,comp844576_c0,comp1670_c1,comp359504_c0,comp1715543_c0,comp…
Organismal Systems	Immune system	T cell receptor signaling pathway	ko04660	67	comp66134_c0,comp47919_c0,comp66270_c0,comp866620_c0,comp63567_c1,comp1091396_c0,comp69747_c1,comp66544_c0,comp56860_c0,comp63567_c0,comp674722_c0,comp60431_c0,comp44404_c0,comp2185041_c0,comp69747_c3,comp27406_c0,comp53883_c0,comp1160549_c0,comp70746_c2,comp56860_c1,comp33296_c0,comp526265_c0,comp1257257_c0,comp58977_c0,comp475856_c0,comp4911_c0,comp1004822_c0,comp1059158_c0,comp663233_c0,comp53…
Organismal Systems	Immune system	Toll-like receptor signaling pathway	ko04620	85	comp70004_c0,comp66134_c0,comp56874_c0,comp76592_c0,comp73907_c0,comp58826_c0,comp75922_c0,comp66249_c0,comp75533_c1,comp70763_c0,comp76468_c0,comp36707_c1,comp60431_c0,comp44404_c0,comp55940_c1,comp2185041_c0,comp75207_c2,comp69963_c0,comp827170_c0,comp75511_c1,comp17836_c0,comp74457_c0,comp49512_c0,comp23347_c0,comp71869_c1,comp58977_c0,comp55940_c0,comp375642_c0,comp829018_c0,comp52870_c0,comp…
Organismal Systems	Nervous system	Cholinergic synapse	ko04725	29	comp53731_c0,comp66134_c0,comp586957_c0,comp69591_c0,comp56724_c0,comp64837_c0,comp1571321_c0,comp59799_c0,comp58977_c0,comp1269562_c0,comp53540_c0,comp68791_c0,comp53731_c1,comp475856_c0,comp4911_c0,comp72325_c0,comp6397_c0,comp60431_c0,comp1004822_c0,comp44404_c0,comp43489_c0,comp1627211_c0,comp954052_c0,comp1827418_c0,comp50387_c0,comp43785_c0,comp50387_c1,comp663233_c0,comp1162036_c0
Organismal Systems	Nervous system	Dopaminergic synapse	ko04728	124	comp41362_c0,comp67990_c0,comp953335_c0,comp64603_c0,comp67032_c0,comp66270_c0,comp70451_c1,comp790632_c0,comp29047_c0,comp36804_c0,comp866620_c0,comp63567_c1,comp61945_c1,comp63760_c0,comp36179_c0,comp60544_c0,comp4943_c0,comp61967_c0,comp778287_c0,comp56625_c0,comp472954_c0,comp8861_c0,comp69747_c1,comp56860_c0,comp63567_c0,comp2185041_c0,comp69747_c3,comp61162_c0,comp27075_c0,comp31001_c0,comp…
Organismal Systems	Nervous system	GABAergic synapse	ko04727	72	comp65330_c0,comp69493_c0,comp64058_c0,comp64565_c0,comp864597_c0,comp69493_c1,comp16573_c0,comp7343_c0,comp71086_c0,comp1017463_c0,comp74216_c1,comp60201_c0,comp66448_c0,comp72273_c0,comp65297_c0,comp33807_c0,comp68591_c0,comp422994_c0,comp954052_c0,comp51639_c0,comp557682_c0,comp56987_c0,comp50015_c0,comp54375_c0,comp536568_c0,comp52481_c0,comp76742_c0,comp996691_c0,comp1291823_c0,comp357972_c0…
Organismal Systems	Nervous system	Glutamatergic synapse	ko04724	103	comp43012_c1,comp66134_c0,comp58310_c0,comp47919_c0,comp73573_c0,comp7343_c0,comp866620_c0,comp1091396_c0,comp71086_c0,comp60201_c0,comp72273_c0,comp65297_c0,comp1707025_c0,comp66544_c0,comp24907_c0,comp540966_c0,comp674722_c0,comp60431_c0,comp44404_c0,comp422994_c0,comp954052_c0,comp557682_c0,comp27406_c0,comp41426_c0,comp41426_c1,comp46009_c0,comp54375_c0,comp33296_c0,comp1257257_c0,comp779953_…
Organismal Systems	Nervous system	Long-term depression	ko04730	45	comp53731_c0,comp66134_c0,comp57029_c1,comp56724_c0,comp790632_c0,comp37548_c0,comp36804_c0,comp63760_c0,comp60544_c0,comp778287_c0,comp68791_c0,comp472954_c0,comp37331_c0,comp60431_c0,comp44404_c0,comp43489_c0,comp31001_c0,comp70680_c0,comp50387_c0,comp43785_c0,comp50387_c1,comp148685_c0,comp189321_c0,comp1162036_c0,comp69591_c0,comp37331_c1,comp58977_c0,comp64837_c0,comp57029_c0,comp540434_c0,c…
Organismal Systems	Nervous system	Long-term potentiation	ko04720	88	comp66134_c0,comp41362_c0,comp47919_c0,comp67032_c0,comp953335_c0,comp64603_c0,comp1743_c0,comp29047_c0,comp866620_c0,comp772747_c0,comp4943_c0,comp1091396_c0,comp59471_c0,comp56625_c0,comp8861_c0,comp66544_c0,comp674722_c0,comp60431_c0,comp44404_c0,comp61162_c0,comp61386_c0,comp954052_c0,comp58365_c0,comp27406_c0,comp961950_c0,comp586957_c0,comp64603_c2,comp33296_c0,comp64603_c1,comp1257257_c0,c…
Organismal Systems	Nervous system	Neurotrophin signaling pathway	ko04722	174	comp66134_c0,comp56874_c0,comp67032_c0,comp66270_c0,comp73907_c0,comp29047_c0,comp56353_c0,comp36711_c0,comp63567_c1,comp70763_c0,comp69747_c1,comp76468_c0,comp36707_c1,comp36961_c1,comp21248_c0,comp44404_c0,comp75207_c2,comp69747_c3,comp75511_c1,comp67365_c0,comp72696_c0,comp17836_c0,comp53883_c0,comp1160549_c0,comp10553_c0,comp49512_c0,comp23347_c0,comp56860_c1,comp55940_c0,comp375642_c0,comp52…
Organismal Systems	Nervous system	Retrograde endocannabinoid signaling	ko04723	43	comp69493_c0,comp53731_c0,comp66134_c0,comp56724_c0,comp69493_c1,comp24540_c0,comp17971_c1,comp53540_c0,comp68791_c0,comp66448_c0,comp845160_c0,comp65353_c1,comp63391_c0,comp44404_c0,comp60431_c0,comp2185041_c0,comp43489_c0,comp589016_c0,comp954052_c0,comp50387_c0,comp50387_c1,comp1162036_c0,comp50015_c0,comp69591_c0,comp64854_c0,comp542894_c0,comp1665652_c0,comp64837_c0,comp59799_c0,comp475856_c…
Organismal Systems	Nervous system	Serotonergic synapse	ko04726	27	comp53731_c0,comp66134_c0,comp69591_c0,comp56724_c0,comp58977_c0,comp59799_c0,comp64837_c0,comp53540_c0,comp4911_c0,comp475856_c0,comp53731_c1,comp68791_c0,comp72325_c0,comp6397_c0,comp44404_c0,comp1004822_c0,comp60431_c0,comp43489_c0,comp1627211_c0,comp954052_c0,comp1827418_c0,comp43785_c0,comp50387_c0,comp50387_c1,comp663233_c0,comp1162036_c0,comp22955_c0
Organismal Systems	Nervous system	Synaptic vesicle cycle	ko04721	130	comp23896_c1,comp69493_c0,comp59716_c0,comp482254_c0,comp786504_c0,comp56009_c0,comp74216_c1,comp78178_c0,comp66448_c0,comp579601_c0,comp49534_c0,comp1654041_c0,comp66659_c0,comp51767_c0,comp16765_c0,comp92861_c0,comp913538_c0,comp692604_c0,comp777059_c0,comp53117_c0,comp67276_c0,comp69035_c3,comp67581_c0,comp50015_c0,comp16576_c0,comp71322_c0,comp659852_c0,comp53652_c0,comp57283_c0,comp781505_c0…
Organismal Systems	Sensory system	Olfactory transduction	ko04740	17	comp40677_c0,comp36920_c0,comp959684_c0,comp67032_c0,comp61618_c1,comp29047_c0,comp1627211_c0,comp66224_c0,comp1295821_c0,comp56652_c0,comp954052_c0,comp70575_c0,comp78176_c0,comp4943_c0,comp36660_c1,comp56625_c0,comp60781_c0
Organismal Systems	Sensory system	Phototransduction	ko04744	17	comp40677_c0,comp36920_c0,comp959684_c0,comp67032_c0,comp61618_c1,comp29047_c0,comp66224_c0,comp1295821_c0,comp56652_c0,comp59799_c0,comp70575_c0,comp78176_c0,comp4943_c0,comp36660_c1,comp53540_c0,comp56625_c0,comp60781_c0
Organismal Systems	Sensory system	Phototransduction - fly	ko04745	33	comp53376_c0,comp67032_c0,comp75473_c0,comp61618_c1,comp544707_c0,comp29047_c0,comp64534_c0,comp56652_c0,comp1295821_c0,comp53202_c0,comp4943_c0,comp36660_c1,comp680993_c0,comp56625_c0,comp56551_c0,comp60781_c0,comp40677_c0,comp522903_c0,comp76418_c0,comp70092_c0,comp41437_c0,comp61746_c0,comp959684_c0,comp36920_c0,comp57969_c0,comp1444093_c0,comp27509_c0,comp66224_c0,comp72184_c1,comp70575_c0,co…
Organismal Systems	Sensory system	Taste transduction	ko04742	4	comp954052_c0,comp59799_c0,comp53540_c0,comp1627211_c0
