# Supplementary material for: RNA-Seq for gene identification and transcript profiling of three Stevia rebaudiana genotypes
Source: BMC Genomics. 2014 Jul 7;15(1):571. doi: 10.1186/1471-2164-15-571 (PMC4108789; doi:10.1186/1471-2164-15-571)
Supplement: Supplementary file 3 — Additional file 3: SSR markers identified in the unigenes expressed in Stevia leaf. (XLSX 455 KB) [file 12864_2013_6267_MOESM3_ESM.xlsx]

## Sheet: SSR
ID	SSR nr.	SSR type	SSR	size	start	end
comp67936_c0	1	p1	(A)10	10	329	338
comp58887_c0	1	p3	(GGT)5	15	763	777
comp808_c0	1	p1	(T)12	12	219	230
comp66920_c0	1	p3	(TCC)5	15	298	312
comp710329_c0	1	p2	(TG)6	12	132	143
comp223594_c0	1	p1	(A)13	13	109	121
comp221366_c0	1	p4	(AAAT)6	24	1	24
comp67983_c0	1	p2	(AG)6	12	570	581
comp66082_c0	1	p1	(A)20	20	1	20
comp30286_c0	1	p1	(T)13	13	6	18
comp72046_c0	1	p2	(TA)8	16	1261	1276
comp61950_c0	1	p1	(T)10	10	2022	2031
comp72983_c1	1	p1	(A)11	11	645	655
comp72983_c1	2	p3	(ATT)7	21	1360	1380
comp75867_c0	1	p1	(A)10	10	628	637
comp515806_c0	1	p3	(CGC)5	15	96	110
comp515806_c0	2	p2	(AG)6	12	440	451
comp68661_c0	1	p3	(ATG)5	15	966	980
comp68661_c0	2	p1	(T)12	12	1658	1669
comp68661_c0	3	p1	(A)15	15	1922	1936
comp73618_c0	1	p1	(A)10	10	1563	1572
comp63039_c0	1	p1	(A)11	11	915	925
comp53039_c0	1	c	(A)13g(A)10	24	1515	1538
comp53039_c0	2	p1	(T)20	20	1660	1679
comp51280_c0	1	p1	(A)20	20	537	556
comp268672_c0	1	p1	(A)11	11	294	304
comp37511_c0	1	c	(A)11g(T)12	24	738	761
comp20759_c0	1	p3	(ATC)6	18	473	490
comp87470_c0	1	p3	(ATC)5	15	206	220
comp76649_c0	1	p1	(G)23	23	1647	1669
comp75100_c0	1	p1	(A)12	12	1320	1331
comp175662_c0	1	p3	(ATA)7	21	243	263
comp72053_c0	1	p1	(A)11	11	1619	1629
comp61993_c0	1	c	(TC)8acacaatcacgagtaatttgtttatgcttgtgcacattgtaaccatcgtgccggcctcta(TC)6	88	75	162
comp27179_c0	1	p1	(A)10	10	213	222
comp157163_c0	1	p2	(AT)8	16	219	234
comp56679_c0	1	p2	(AT)6	12	29	40
comp71891_c1	1	p3	(TGT)5	15	1914	1928
comp75802_c2	1	c	(T)21attcccggcctttc(T)16	51	1	51
comp75802_c2	2	p1	(T)10	10	312	321
comp75802_c2	3	c	(T)10cacgtttagcgttagttagaattgcgttcaatgaaaactttaacctattatttgaatcaattttgcg(T)11	88	1336	1423
comp75802_c2	4	c	(A)12gtctttttcttcatctttttgctttttttcaagtattttgaactttaaattttcttgatttccatacataaaatcaaccgttttattgttattaat(TTC)5	123	2025	2147
comp422752_c0	1	p1	(T)12	12	357	368
comp61502_c0	1	p3	(ATG)7	21	1	21
comp57435_c0	1	p1	(A)18	18	1	18
comp441426_c0	1	p1	(T)10	10	157	166
comp63732_c0	1	p1	(T)10	10	204	213
comp57026_c0	1	p1	(T)10	10	1571	1580
comp63349_c1	1	p1	(T)12	12	1417	1428
comp63134_c0	1	p1	(A)18	18	3515	3532
comp56763_c0	1	p3	(GGT)7	21	416	436
comp75557_c0	1	p2	(GA)6	12	1445	1456
comp7018_c0	1	p1	(T)12	12	13	24
comp11474_c0	1	p1	(T)11	11	447	457
comp76133_c0	1	p2	(AG)7	14	236	249
comp676437_c0	1	p1	(A)11	11	33	43
comp62420_c0	1	c	(AT)7aataatttcagtgttggtgatgatggaatggatgttcgtgtctac(AT)8	75	1260	1334
comp36401_c0	1	p1	(T)21	21	1	21
comp64486_c0	1	p3	(AAT)5	15	1	15
comp64486_c0	2	p2	(AT)9	18	589	606
comp60347_c0	1	p1	(A)10	10	123	132
comp60027_c0	1	p1	(A)11	11	56	66
comp63086_c0	1	p1	(A)12	12	281	292
comp430734_c0	1	c	(A)12g(A)10	23	1	23
comp45647_c0	1	p1	(A)15	15	160	174
comp714368_c0	1	p3	(ATG)5	15	1	15
comp73263_c0	1	p3	(AAT)5	15	140	154
comp73263_c0	2	p3	(GGT)6	18	452	469
comp73263_c0	3	p1	(T)13	13	737	749
comp67801_c0	1	p1	(A)10	10	79	88
comp10224_c0	1	p3	(TCA)7	21	1	21
comp30772_c0	1	p1	(T)13	13	1	13
comp30772_c0	2	p1	(T)10	10	206	215
comp70029_c0	1	p3	(CCA)6	18	280	297
comp33036_c0	1	p3	(TTC)5	15	257	271
comp71462_c0	1	p2	(AT)6	12	1737	1748
comp45681_c0	1	p2	(CA)6	12	137	148
comp57918_c0	1	p1	(T)11	11	1	11
comp75847_c0	1	p1	(A)11	11	42	52
comp82930_c0	1	p2	(TA)6	12	117	128
comp110805_c0	1	p2	(TA)8	16	176	191
comp27229_c0	1	p3	(ATG)6	18	4	21
comp51601_c0	1	p1	(A)10	10	678	687
comp59512_c0	1	p1	(A)10	10	630	639
comp210119_c0	1	p1	(T)11	11	159	169
comp62852_c0	1	p1	(A)21	21	1	21
comp66998_c1	1	p3	(TCT)7	21	1	21
comp75531_c0	1	p3	(CTC)5	15	1568	1582
comp36674_c0	1	p3	(TTA)6	18	564	581
comp36976_c0	1	p2	(AG)11	22	1	22
comp72189_c1	1	p1	(T)10	10	329	338
comp70074_c0	1	p1	(A)11	11	1228	1238
comp52554_c0	1	p2	(AT)6	12	184	195
comp3840_c0	1	p1	(A)12	12	1	12
comp73410_c0	1	p3	(TGG)5	15	1258	1272
comp71707_c0	1	p1	(A)10	10	1395	1404
comp115184_c0	1	c	(A)20gagtctgaaagtagacatgatgagaaaaaaataag(A)10	65	1	65
comp59084_c0	1	p2	(AT)6	12	32	43
comp59084_c0	2	p1	(T)11	11	267	277
comp59084_c0	3	p2	(AG)8	16	1686	1701
comp64529_c0	1	p1	(T)11	11	2113	2123
comp48963_c0	1	p1	(A)10	10	264	273
comp72427_c0	1	p3	(ATG)6	18	668	685
comp66940_c0	1	p1	(T)11	11	1477	1487
comp73326_c0	1	p3	(TGA)6	18	214	231
comp592452_c0	1	p1	(A)10	10	28	37
comp76017_c1	1	p1	(T)10	10	1	10
comp71439_c2	1	p3	(GGT)5	15	9	23
comp71439_c2	2	p3	(GGT)6	18	372	389
comp71439_c2	3	p1	(T)10	10	860	869
comp67301_c0	1	p2	(AG)6	12	1784	1795
comp65833_c0	1	p3	(ATC)7	21	1	21
comp71027_c0	1	p3	(TAT)7	21	3	23
comp71027_c0	2	p3	(TCA)5	15	2402	2416
comp74903_c0	1	p2	(AT)6	12	408	419
comp36944_c2	1	p1	(A)11	11	198	208
comp62427_c0	1	p1	(T)10	10	623	632
comp69572_c1	1	p1	(T)11	11	721	731
comp67601_c0	1	p2	(AT)7	14	2209	2222
comp75741_c0	1	p1	(A)10	10	119	128
comp52426_c0	1	p3	(ATT)7	21	2	22
comp118289_c0	1	p1	(A)10	10	264	273
comp118289_c0	2	p1	(A)11	11	451	461
comp38252_c0	1	p1	(T)11	11	150	160
comp32028_c0	1	p1	(T)11	11	79	89
comp69782_c0	1	p2	(AT)9	18	264	281
comp707105_c0	1	p1	(T)10	10	187	196
comp60381_c0	1	p1	(A)10	10	534	543
comp73231_c0	1	p2	(AC)7	14	198	211
comp55656_c0	1	p1	(A)10	10	1	10
comp43774_c0	1	p1	(T)11	11	1	11
comp73600_c0	1	p3	(GAT)5	15	1562	1576
comp51764_c0	1	p1	(A)10	10	47	56
comp33375_c0	1	p3	(TGG)6	18	921	938
comp70088_c2	1	p1	(T)13	13	682	694
comp69920_c0	1	p2	(CT)11	22	1	22
comp54706_c0	1	p3	(ATG)7	21	1262	1282
comp41949_c0	1	p4	(ATAG)5	20	1484	1503
comp29781_c1	1	p3	(ATT)5	15	536	550
comp320191_c0	1	p1	(T)12	12	47	58
comp320191_c0	2	p1	(T)11	11	230	240
comp61285_c0	1	p1	(T)11	11	310	320
comp71922_c0	1	c	(A)22gtc(A)15	40	1	40
comp59758_c0	1	p1	(A)19	19	861	879
comp62780_c0	1	p2	(TG)6	12	305	316
comp55114_c0	1	p1	(A)10	10	180	189
comp73911_c0	1	p2	(TC)8	16	244	259
comp74498_c0	1	p1	(T)13	13	810	822
comp34844_c0	1	p1	(A)16	16	518	533
comp221556_c0	1	p1	(A)17	17	5	21
comp326901_c0	1	p1	(T)12	12	578	589
comp524745_c0	1	p2	(TA)7	14	202	215
comp75285_c0	1	p1	(A)17	17	6	22
comp57875_c0	1	p2	(TA)9	18	3	20
comp72550_c0	1	p2	(TC)6	12	2189	2200
comp767241_c0	1	p1	(A)10	10	80	89
comp33410_c0	1	p1	(T)10	10	141	150
comp361426_c0	1	p1	(T)10	10	26	35
comp61241_c0	1	p3	(ATG)6	18	1000	1017
comp73820_c3	1	p3	(TGA)5	15	1525	1539
comp939565_c0	1	p2	(AT)6	12	27	38
comp51421_c0	1	p3	(CCA)5	15	210	224
comp48743_c0	1	p2	(TC)6	12	591	602
comp22569_c0	1	p3	(GTG)6	18	1	18
comp60449_c1	1	p2	(AC)10	20	685	704
comp71344_c0	1	p2	(CA)8	16	419	434
comp69883_c1	1	p3	(ACC)6	18	824	841
comp264649_c0	1	p1	(A)19	19	1	19
comp71265_c0	1	p1	(A)11	11	182	192
comp365645_c0	1	p1	(A)11	11	10	20
comp68091_c1	1	p1	(A)11	11	170	180
comp56502_c0	1	p2	(GA)6	12	983	994
comp36213_c0	1	c	(T)21aat(A)23	47	345	391
comp61509_c1	1	p1	(T)11	11	226	236
comp36711_c0	1	p1	(A)15	15	158	172
comp66460_c0	1	p1	(A)10	10	280	289
comp61662_c0	1	p2	(AT)7	14	832	845
comp1218092_c0	1	p1	(T)14	14	249	262
comp70053_c0	1	p1	(A)10	10	196	205
comp70374_c1	1	p2	(AG)6	12	23	34
comp76808_c0	1	p1	(T)10	10	3395	3404
comp76808_c0	2	p3	(AGA)5	15	4375	4389
comp72054_c0	1	p3	(TGG)5	15	1025	1039
comp72054_c0	2	p2	(TG)6	12	1343	1354
comp981986_c0	1	p1	(T)10	10	161	170
comp71863_c0	1	p1	(T)10	10	970	979
comp73925_c1	1	p3	(TAT)7	21	3206	3226
comp47996_c0	1	p1	(T)11	11	199	209
comp3515_c0	1	p3	(ATT)6	18	1	18
comp65148_c1	1	p1	(T)21	21	721	741
comp76680_c0	1	p3	(ATG)5	15	239	253
comp60212_c0	1	p3	(TGA)5	15	237	251
comp69508_c0	1	p3	(CAC)5	15	476	490
comp48781_c0	1	p3	(AGA)5	15	639	653
comp62937_c0	1	p2	(AT)7	14	204	217
comp62937_c0	2	p1	(T)21	21	1167	1187
comp71365_c1	1	p3	(AAT)6	18	1	18
comp1998_c0	1	p1	(T)10	10	135	144
comp1998_c0	2	p1	(A)10	10	262	271
comp429216_c0	1	p2	(TA)7	14	362	375
comp62004_c0	1	p1	(A)11	11	138	148
comp47344_c0	1	p1	(A)20	20	784	803
comp68761_c0	1	p1	(T)10	10	4280	4289
comp73228_c0	1	p1	(A)19	19	1	19
comp60028_c0	1	p3	(GGT)5	15	557	571
comp705644_c0	1	p3	(ATC)5	15	377	391
comp49370_c0	1	p1	(A)20	20	4	23
comp52514_c0	1	p1	(G)23	23	1	23
comp38543_c0	1	p2	(AT)7	14	125	138
comp71810_c0	1	p1	(A)10	10	84	93
comp75623_c0	1	p2	(AG)6	12	151	162
comp1583047_c0	1	c	(TC)6tgttctctctccttcttttcctcttct(TC)6	51	112	162
comp65378_c0	1	p2	(TA)9	18	1	18
comp54544_c0	1	p4	(TTCT)5	20	1	20
comp46835_c0	1	p3	(TTC)5	15	203	217
comp35247_c0	1	p1	(T)12	12	560	571
comp64221_c0	1	p2	(CA)11	22	1	22
comp68623_c1	1	p1	(A)10	10	64	73
comp66092_c1	1	c	(TC)6tttctttctct(CA)6	35	122	156
comp702700_c0	1	p2	(CA)7	14	105	118
comp20492_c0	1	p2	(AT)10	20	418	437
comp75595_c0	1	p3	(TCA)5	15	1435	1449
comp73233_c0	1	p3	(CAC)6	18	624	641
comp288421_c0	1	p1	(A)10	10	52	61
comp74782_c1	1	p1	(T)12	12	102	113
comp65086_c0	1	p3	(ATG)5	15	653	667
comp71758_c1	1	p2	(AC)6	12	17	28
comp67133_c1	1	p3	(TCA)6	18	1	18
comp48738_c1	1	p3	(ATG)5	15	5	19
comp71249_c1	1	p3	(ATG)7	21	1	21
comp58131_c0	1	p1	(T)10	10	956	965
comp68921_c0	1	p1	(A)10	10	87	96
comp10795_c0	1	p1	(T)10	10	278	287
comp58966_c0	1	c	(T)10cttctagtttttgtagcaaccttaataaaacatggttagagttaggaatagggcatagagtgtctttaaaaacaaaacacgtggaaattgacacctttaa(T)10	120	1263	1382
comp31023_c0	1	c	(A)13tgaaaaaagttataacttcttgcatttgaagtcaatcccctttaaagtttactataacagtaaaattttttaggaaaaaaaaagattgt(A)11	113	14	126
comp49292_c0	1	c	(A)10cgcaaaaaagatatgcaagtattgttcattaccacattcaaataaaaaaagaaaactggctttgctaagattagagcaatgtgtgt(A)10	106	28	133
comp70331_c0	1	p3	(TAT)5	15	931	945
comp56027_c0	1	p2	(AT)6	12	751	762
comp64337_c0	1	p1	(T)10	10	89	98
comp223601_c0	1	p1	(A)10	10	261	270
comp47900_c0	1	p2	(GA)7	14	948	961
comp67791_c0	1	p1	(T)11	11	840	850
comp35971_c0	1	p3	(TGC)5	15	8	22
comp584199_c0	1	c	(A)10gtacgaaactgggttatatgacttatatccctacttcggattttatttgtttgacaacagaatcagattttttttaatcagctctactt(TA)6	111	258	368
comp54139_c0	1	p1	(A)14	14	1095	1108
comp47503_c0	1	p1	(T)19	19	25	43
comp70276_c1	1	p1	(T)13	13	2392	2404
comp70276_c1	2	p1	(A)10	10	2789	2798
comp41338_c0	1	p1	(T)10	10	375	384
comp35004_c0	1	p3	(TCT)6	18	1933	1950
comp219468_c0	1	p1	(T)10	10	100	109
comp52794_c0	1	p1	(T)10	10	227	236
comp30694_c0	1	p1	(T)10	10	341	350
comp51461_c0	1	p1	(T)10	10	88	97
comp71841_c0	1	p1	(T)10	10	591	600
comp71841_c0	2	p1	(A)10	10	736	745
comp43903_c0	1	p1	(A)14	14	370	383
comp689467_c0	1	p1	(A)10	10	134	143
comp47979_c0	1	p1	(A)13	13	733	745
comp60595_c0	1	p1	(A)11	11	1131	1141
comp564657_c0	1	p1	(T)10	10	26	35
comp66552_c0	1	p1	(A)21	21	1	21
comp36383_c0	1	p1	(A)19	19	1	19
comp74185_c1	1	p1	(T)10	10	1676	1685
comp59187_c0	1	p1	(A)12	12	1410	1421
comp74081_c1	1	p1	(T)16	16	759	774
comp148938_c0	1	p2	(AG)8	16	41	56
comp49123_c0	1	c	(T)10cactcctgatttggggttttctgc(T)11	45	413	457
comp49123_c0	2	p3	(ATA)5	15	642	656
comp808193_c0	1	p3	(GTT)5	15	165	179
comp65842_c1	1	p1	(A)11	11	161	171
comp65842_c1	2	p3	(ATC)5	15	766	780
comp63598_c0	1	p2	(CT)7	14	49	62
comp75660_c0	1	p1	(T)11	11	3054	3064
comp51493_c1	1	p3	(ACC)6	18	250	267
comp831446_c0	1	p2	(TC)7	14	27	40
comp74492_c0	1	p1	(T)11	11	508	518
comp805083_c0	1	p1	(T)11	11	65	75
comp48267_c0	1	p3	(AAT)5	15	114	128
comp685644_c0	1	p3	(GAT)6	18	2	19
comp38084_c0	1	p1	(A)10	10	22	31
comp38084_c0	2	p1	(T)11	11	280	290
comp514772_c0	1	p2	(AT)8	16	144	159
comp30071_c0	1	p1	(T)11	11	417	427
comp54636_c0	1	p3	(GAT)5	15	509	523
comp229228_c0	1	p2	(AT)6	12	5	16
comp94460_c0	1	p1	(A)10	10	84	93
comp66340_c0	1	p1	(A)10	10	1	10
comp105_c0	1	p3	(GCC)5	15	272	286
comp43137_c0	1	p1	(T)13	13	170	182
comp71416_c0	1	p1	(A)13	13	221	233
comp71416_c0	2	p1	(T)12	12	815	826
comp71416_c0	3	p1	(T)11	11	960	970
comp69859_c0	1	p1	(T)20	20	2418	2437
comp49173_c0	1	p1	(T)12	12	401	412
comp698143_c0	1	p1	(T)10	10	331	340
comp27131_c0	1	p1	(A)12	12	210	221
comp62607_c0	1	p3	(TCA)6	18	1502	1519
comp72588_c0	1	p1	(A)11	11	438	448
comp759069_c0	1	p1	(A)11	11	1	11
comp59962_c0	1	p2	(TA)7	14	640	653
comp1313311_c0	1	p1	(A)12	12	214	225
comp67815_c0	1	p3	(ATG)5	15	2281	2295
comp59484_c0	1	p3	(AAG)6	18	246	263
comp59537_c0	1	p2	(AT)9	18	610	627
comp30108_c0	1	p2	(TA)7	14	3	16
comp71471_c0	1	p3	(ATT)6	18	1563	1580
comp62403_c0	1	p3	(TTA)6	18	632	649
comp71948_c0	1	p1	(A)12	12	127	138
comp35204_c0	1	p1	(T)16	16	238	253
comp195417_c0	1	p3	(ATC)5	15	519	533
comp9907_c0	1	p3	(TCA)5	15	329	343
comp313230_c0	1	p1	(A)12	12	181	192
comp63391_c0	1	p3	(ATT)5	15	173	187
comp46266_c0	1	p1	(A)10	10	61	70
comp30433_c0	1	p4	(ATAA)5	20	1	20
comp71430_c0	1	p1	(A)10	10	65	74
comp396165_c0	1	p3	(CCT)5	15	18	32
comp64372_c0	1	p1	(T)14	14	5	18
comp56445_c0	1	p2	(GT)7	14	107	120
comp30757_c0	1	p1	(A)10	10	371	380
comp55115_c0	1	p1	(T)14	14	848	861
comp68851_c0	1	p3	(CAG)5	15	377	391
comp42284_c0	1	p1	(T)12	12	14	25
comp39572_c0	1	p1	(T)10	10	291	300
comp488352_c0	1	p1	(A)17	17	264	280
comp75685_c0	1	p3	(TAT)7	21	1	21
comp37176_c0	1	p1	(A)19	19	324	342
comp71717_c0	1	p3	(TAC)5	15	637	651
comp47491_c0	1	p1	(A)13	13	33	45
comp52463_c0	1	p2	(TC)8	16	632	647
comp1807_c0	1	p3	(ATC)5	15	129	143
comp71229_c0	1	p3	(TGA)6	18	1	18
comp462919_c0	1	p1	(T)11	11	11	21
comp73416_c0	1	p1	(T)21	21	3231	3251
comp32045_c0	1	p1	(T)17	17	8	24
comp67540_c0	1	p3	(GAA)5	15	2346	2360
comp32386_c0	1	p1	(A)20	20	1	20
comp46151_c0	1	p1	(T)10	10	629	638
comp65114_c0	1	p1	(A)11	11	75	85
comp73078_c0	1	p1	(T)20	20	1953	1972
comp75706_c0	1	p3	(ATC)7	21	661	681
comp800693_c0	1	p1	(A)11	11	2	12
comp67336_c0	1	p1	(A)10	10	1558	1567
comp433321_c0	1	p1	(T)11	11	109	119
comp361313_c0	1	p2	(AT)6	12	150	161
comp71427_c0	1	p3	(CAT)6	18	4	21
comp32842_c0	1	p3	(CAC)5	15	1	15
comp68707_c2	1	p2	(CT)8	16	179	194
comp76258_c0	1	c	(A)20(TA)8	36	1	36
comp74141_c1	1	p2	(TC)6	12	17	28
comp74141_c1	2	c	(CAC)5taccacctttcaatttg(A)11	43	2475	2517
comp292971_c0	1	p1	(T)10	10	203	212
comp69898_c1	1	p1	(A)18	18	6	23
comp69898_c1	2	p1	(A)10	10	880	889
comp57205_c0	1	p3	(CAT)6	18	241	258
comp117749_c0	1	p1	(A)10	10	165	174
comp364801_c0	1	p2	(GA)6	12	279	290
comp54265_c0	1	p2	(AC)6	12	232	243
comp82411_c0	1	p1	(T)16	16	892	907
comp52079_c0	1	p1	(T)19	19	1	19
comp833613_c0	1	p1	(T)13	13	205	217
comp47919_c0	1	p5	(TTGTA)5	25	473	497
comp73834_c0	1	p1	(A)12	12	32	43
comp71552_c0	1	p1	(A)11	11	2725	2735
comp66344_c0	1	p2	(TA)6	12	693	704
comp50189_c0	1	p2	(GA)6	12	77	88
comp70535_c0	1	p1	(A)19	19	1	19
comp36537_c0	1	p3	(ACC)6	18	69	86
comp70603_c0	1	p1	(T)10	10	296	305
comp62303_c0	1	p1	(A)15	15	3	17
comp57027_c0	1	p3	(GAT)6	18	1	18
comp66849_c0	1	p1	(T)10	10	495	504
comp74779_c1	1	p1	(A)11	11	271	281
comp51813_c0	1	p1	(A)10	10	306	315
comp600557_c0	1	p1	(A)11	11	49	59
comp59014_c0	1	p1	(A)11	11	1782	1792
comp944296_c0	1	p1	(A)11	11	194	204
comp505214_c0	1	p2	(TC)8	16	442	457
comp1288_c0	1	p1	(A)10	10	51	60
comp62139_c0	1	c	(A)11taacaaaccaa(T)11	33	581	613
comp49720_c0	1	p3	(CTG)7	21	444	464
comp59652_c1	1	p3	(TCA)7	21	272	292
comp76684_c0	1	p3	(ATA)6	18	858	875
comp59280_c0	1	p3	(TGA)7	21	737	757
comp65225_c0	1	p2	(TA)6	12	1534	1545
comp34297_c0	1	p2	(TA)7	14	28	41
comp75343_c0	1	p3	(TCA)7	21	1	21
comp50135_c0	1	p1	(T)10	10	154	163
comp64960_c0	1	p2	(AT)10	20	1033	1052
comp71670_c0	1	p1	(T)14	14	754	767
comp69914_c2	1	p1	(A)10	10	147	156
comp69914_c2	2	p2	(CT)7	14	292	305
comp695927_c0	1	p1	(A)10	10	54	63
comp58490_c0	1	p1	(T)13	13	10	22
comp56407_c0	1	p1	(T)11	11	489	499
comp6649_c0	1	c	(T)10aa(T)12	24	1	24
comp58784_c0	1	p2	(AT)6	12	155	166
comp48996_c0	1	p3	(TCA)5	15	2456	2470
comp72713_c0	1	p1	(A)10	10	80	89
comp4352_c0	1	p3	(GTG)6	18	1	18
comp71167_c0	1	p3	(CCG)6	18	129	146
comp370858_c0	1	c	(CTC)5ttg(CTC)5	33	105	137
comp695584_c0	1	c	(A)10taacaatttggactgatcttgacggttagcacaataacggtgggttatgtttaattccaagccatatacatatg(TA)7	98	59	156
comp66089_c0	1	p3	(TAT)5	15	568	582
comp59192_c0	1	c	(A)11gtaatattagtgaaaataagtatagcacaactaacaaaaaaagaaaaaaattcaaactagtgaaaataaatacagctcaaactaagacaaaaaacaa(AAT)5	123	75	197
comp59192_c0	2	p3	(TGG)5	15	977	991
comp66010_c0	1	p3	(ACC)6	18	303	320
comp48173_c0	1	p3	(ATA)7	21	251	271
comp63150_c0	1	p3	(ATA)5	15	528	542
comp56162_c0	1	p1	(A)11	11	890	900
comp68730_c0	1	p1	(A)21	21	1680	1700
comp9358_c0	1	p1	(T)15	15	628	642
comp68268_c0	1	p6	(CAACTG)7	42	460	501
comp70329_c1	1	p1	(A)10	10	1121	1130
comp46040_c0	1	p2	(TA)6	12	272	283
comp46040_c0	2	p1	(T)10	10	394	403
comp75565_c0	1	p3	(ATA)6	18	1	18
comp56029_c0	1	p1	(A)10	10	537	546
comp66115_c0	1	p3	(CCA)5	15	1077	1091
comp444932_c0	1	p1	(A)10	10	17	26
comp191923_c0	1	p1	(A)13	13	392	404
comp76029_c0	1	p3	(GGT)5	15	2885	2899
comp75720_c0	1	p3	(TTA)5	15	1192	1206
comp72141_c0	1	p3	(TCA)5	15	510	524
comp72141_c0	2	p3	(TTC)5	15	1234	1248
comp66064_c0	1	p1	(A)11	11	162	172
comp66464_c0	1	c	(T)11c(T)12	24	1683	1706
comp68639_c0	1	p2	(AT)7	14	69	82
comp66705_c0	1	p1	(A)10	10	335	344
comp66705_c0	2	p1	(A)11	11	923	933
comp73695_c1	1	p2	(TA)8	16	3996	4011
comp60901_c0	1	p2	(CT)7	14	14	27
comp55462_c1	1	p1	(T)11	11	766	776
comp270455_c0	1	p1	(A)10	10	61	70
comp527020_c0	1	p1	(A)10	10	137	146
comp38726_c0	1	p1	(A)10	10	229	238
comp67160_c0	1	p3	(ATA)5	15	1297	1311
comp72524_c0	1	p1	(A)10	10	169	178
comp521465_c0	1	p3	(GAG)5	15	53	67
comp56678_c0	1	p1	(A)12	12	253	264
comp62158_c0	1	p2	(GT)7	14	3600	3613
comp831_c0	1	p1	(T)12	12	7	18
comp64596_c0	1	p2	(AC)7	14	82	95
comp53348_c0	1	p2	(GA)6	12	786	797
comp53673_c0	1	p3	(ATT)5	15	450	464
comp70633_c1	1	p1	(A)10	10	273	282
comp52655_c0	1	p3	(CAA)5	15	259	273
comp35808_c0	1	p1	(A)18	18	207	224
comp44823_c0	1	p3	(AAT)5	15	55	69
comp66193_c0	1	p3	(ATA)5	15	951	965
comp74694_c0	1	p3	(CAT)6	18	1	18
comp74694_c0	2	p2	(TC)6	12	1567	1578
comp270955_c0	1	p1	(A)13	13	287	299
comp65482_c1	1	p1	(A)17	17	1	17
comp69897_c0	1	p1	(T)10	10	324	333
comp69897_c0	2	p2	(TA)7	14	1886	1899
comp1380_c0	1	p1	(A)13	13	310	322
comp63857_c0	1	p2	(TC)6	12	49	60
comp63857_c0	2	p3	(GTG)8	24	610	633
comp47968_c0	1	p3	(ATC)5	15	340	354
comp76704_c0	1	p1	(T)11	11	349	359
comp41013_c0	1	p1	(A)10	10	370	379
comp39591_c0	1	p1	(T)13	13	288	300
comp28831_c0	1	p3	(GAT)5	15	1	15
comp299442_c0	1	p3	(GAT)5	15	7	21
comp62349_c0	1	p2	(TA)6	12	253	264
comp49510_c0	1	p3	(GAA)5	15	472	486
comp51981_c0	1	p2	(AT)10	20	1	20
comp52121_c0	1	p3	(ATC)7	21	1	21
comp604293_c0	1	p1	(A)12	12	33	44
comp1434_c0	1	p1	(T)14	14	317	330
comp62109_c1	1	p3	(GAT)5	15	971	985
comp71398_c0	1	p2	(TG)10	20	1	20
comp557568_c0	1	p1	(T)10	10	211	220
comp69468_c0	1	p3	(CAC)5	15	463	477
comp36204_c0	1	p1	(A)21	21	1214	1234
comp74438_c0	1	p1	(T)11	11	988	998
comp52225_c0	1	p3	(GAT)6	18	1	18
comp52225_c0	2	p1	(A)20	20	561	580
comp60230_c0	1	p3	(ATC)6	18	181	198
comp42543_c0	1	p1	(A)10	10	188	197
comp584180_c0	1	p1	(A)10	10	168	177
comp64398_c0	1	p1	(A)19	19	1	19
comp62938_c0	1	p3	(GGC)5	15	816	830
comp58989_c0	1	p3	(AGA)5	15	75	89
comp218117_c0	1	p3	(ATG)5	15	69	83
comp43170_c0	1	p2	(GA)6	12	226	237
comp33142_c0	1	p1	(A)10	10	341	350
comp33142_c0	2	p1	(A)10	10	481	490
comp33142_c0	3	p1	(A)15	15	676	690
comp38694_c0	1	p1	(A)11	11	18	28
comp68184_c0	1	p1	(A)22	22	1	22
comp72495_c0	1	p1	(A)10	10	229	238
comp67519_c0	1	p1	(T)12	12	1374	1385
comp375634_c0	1	p2	(GA)7	14	17	30
comp65132_c0	1	p1	(T)10	10	4522	4531
comp38395_c0	1	p1	(A)11	11	211	221
comp66313_c0	1	p1	(T)10	10	1024	1033
comp66298_c1	1	p1	(T)10	10	509	518
comp69124_c0	1	p3	(TAT)6	18	2	19
comp66555_c1	1	p3	(TCA)5	15	449	463
comp6917_c0	1	p2	(AC)6	12	11	22
comp62259_c0	1	p3	(GGC)5	15	513	527
comp927027_c0	1	p1	(T)10	10	57	66
comp57771_c0	1	p2	(TA)6	12	102	113
comp76540_c1	1	p1	(T)10	10	1464	1473
comp63850_c0	1	p3	(ATG)5	15	1237	1251
comp697087_c0	1	p1	(A)12	12	1	12
comp71915_c0	1	p2	(GA)6	12	1775	1786
comp718502_c0	1	p1	(A)10	10	132	141
comp718502_c0	2	p2	(TA)6	12	278	289
comp74342_c1	1	c	(A)10gg(A)10	22	172	193
comp74886_c0	1	p2	(TC)6	12	103	114
comp72200_c1	1	p1	(A)11	11	971	981
comp67843_c0	1	p1	(A)10	10	396	405
comp44724_c0	1	c	(CT)7gggccgaacggcgagaaatcaccgaaattccccaccccgattacc(G)10	69	43	111
comp66751_c0	1	p2	(TA)9	18	1291	1308
comp55283_c0	1	p3	(TAA)5	15	527	541
comp55283_c0	2	p2	(TA)7	14	786	799
comp469686_c0	1	p3	(ATG)6	18	347	364
comp60538_c0	1	p3	(TGA)7	21	1	21
comp49203_c1	1	p1	(A)19	19	1	19
comp68342_c0	1	p2	(CT)6	12	344	355
comp68342_c0	2	p2	(TA)7	14	1187	1200
comp20521_c0	1	p3	(ATA)5	15	328	342
comp69509_c0	1	p3	(ATA)5	15	369	383
comp361347_c0	1	p1	(A)10	10	673	682
comp62003_c0	1	p1	(A)11	11	160	170
comp74308_c0	1	p2	(AG)6	12	721	732
comp74308_c0	2	p3	(ACC)6	18	869	886
comp61134_c0	1	p1	(T)11	11	1185	1195
comp5799_c0	1	p1	(A)10	10	164	173
comp58949_c0	1	c	(A)10tcatcttatcacatgactcaaaagtacatactacataccaaaattac(A)12	69	14	82
comp56606_c0	1	p3	(AAT)7	21	1888	1908
comp39049_c0	1	p1	(T)10	10	171	180
comp57928_c0	1	p1	(T)10	10	2045	2054
comp53832_c0	1	p1	(T)14	14	1821	1834
comp307496_c0	1	p3	(GAT)5	15	6	20
comp70634_c0	1	p2	(AT)8	16	1450	1465
comp2344_c0	1	p1	(T)10	10	339	348
comp513013_c0	1	p1	(T)11	11	186	196
comp53792_c0	1	p1	(T)11	11	152	162
comp124514_c0	1	p3	(GAT)5	15	492	506
comp688_c0	1	p3	(AAG)5	15	257	271
comp40804_c0	1	p3	(TAT)7	21	248	268
comp68691_c0	1	p1	(A)10	10	119	128
comp214079_c0	1	p1	(A)10	10	67	76
comp19714_c0	1	p1	(A)11	11	221	231
comp71003_c0	1	p1	(A)10	10	247	256
comp64694_c0	1	p2	(TA)6	12	84	95
comp64694_c0	2	p3	(ATT)5	15	1820	1834
comp50643_c0	1	p1	(T)11	11	74	84
comp8685_c0	1	p1	(A)16	16	16	31
comp69023_c0	1	p3	(ATC)6	18	2311	2328
comp31281_c0	1	p2	(CT)8	16	196	211
comp72003_c0	1	p1	(A)13	13	129	141
comp386772_c0	1	p4	(AACA)5	20	229	248
comp74938_c1	1	p1	(A)13	13	370	382
comp48773_c0	1	p1	(A)10	10	49	58
comp469254_c0	1	p1	(A)10	10	212	221
comp294597_c0	1	p1	(A)10	10	187	196
comp74239_c0	1	p1	(A)12	12	606	617
comp55651_c0	1	p2	(AT)6	12	48	59
comp66066_c0	1	p3	(GAA)6	18	1	18
comp75989_c0	1	p3	(ATG)7	21	3981	4001
comp58325_c0	1	p1	(T)10	10	3171	3180
comp69381_c1	1	p1	(A)10	10	1675	1684
comp49043_c0	1	p3	(AAT)7	21	1	21
comp43289_c0	1	p1	(T)11	11	264	274
comp8136_c0	1	p3	(ATG)5	15	764	778
comp89882_c0	1	p3	(GTT)5	15	10	24
comp68598_c0	1	p2	(AT)7	14	264	277
comp68598_c0	2	p3	(TGG)5	15	1690	1704
comp71018_c0	1	p3	(ATC)5	15	1175	1189
comp71479_c0	1	c	(ATG)7gccgccatcatg(GAT)6	51	2605	2655
comp57343_c0	1	p2	(AT)6	12	465	476
comp72986_c1	1	p2	(TA)6	12	147	158
comp73401_c0	1	p3	(GAT)5	15	868	882
comp51165_c0	1	p1	(T)10	10	155	164
comp39776_c0	1	p3	(ACC)5	15	697	711
comp42253_c0	1	p3	(GAT)5	15	77	91
comp57680_c0	1	p2	(TA)7	14	18	31
comp58948_c0	1	c	(CCA)5ccggcggattt(AAC)5	41	227	267
comp75451_c0	1	p1	(A)10	10	1269	1278
comp76170_c0	1	p3	(ATA)5	15	430	444
comp76170_c0	2	p2	(AC)6	12	1765	1776
comp65628_c0	1	p1	(T)10	10	1811	1820
comp70151_c0	1	p1	(T)11	11	423	433
comp24255_c0	1	p3	(GAA)5	15	76	90
comp24255_c0	2	p3	(ACC)5	15	561	575
comp58673_c0	1	p2	(AT)6	12	302	313
comp299438_c0	1	c	(A)10ttacaccaatagataatttcattatattttattcgattatagtattgatatgg(T)11	74	100	173
comp546004_c0	1	p1	(A)10	10	4	13
comp17446_c0	1	p1	(T)10	10	135	144
comp49219_c0	1	p1	(T)10	10	29	38
comp49305_c0	1	p3	(GAA)5	15	1450	1464
comp73749_c0	1	p1	(T)21	21	1	21
comp20153_c0	1	p1	(T)12	12	181	192
comp74007_c0	1	p3	(TTA)5	15	1382	1396
comp22073_c0	1	p1	(T)12	12	9	20
comp69903_c0	1	p3	(TGA)5	15	1805	1819
comp30182_c0	1	p3	(ATG)6	18	1	18
comp66398_c0	1	p3	(TAA)5	15	9	23
comp43819_c1	1	p3	(ACC)7	21	1	21
comp583738_c0	1	p1	(A)10	10	49	58
comp59443_c0	1	p1	(A)10	10	29	38
comp31556_c0	1	p2	(AG)9	18	1	18
comp70775_c0	1	p1	(T)11	11	392	402
comp74441_c0	1	p1	(A)10	10	10	19
comp999373_c0	1	p2	(AT)6	12	23	34
comp54929_c0	1	p1	(T)15	15	130	144
comp61961_c3	1	p1	(T)11	11	398	408
comp71204_c1	1	p1	(T)11	11	431	441
comp661476_c0	1	p1	(A)10	10	150	159
comp15641_c0	1	p2	(TC)6	12	215	226
comp32470_c0	1	p1	(T)11	11	201	211
comp1429_c0	1	p1	(T)16	16	459	474
comp67731_c0	1	p1	(T)10	10	2264	2273
comp35571_c0	1	p3	(TTA)5	15	26	40
comp71862_c0	1	p3	(AGA)6	18	54	71
comp62590_c0	1	c	(A)13caagat(A)10cgcacgttatgactgtgtcaaaaaatacatggaggagatgatgtgggggttaggttttccaacatatgtaattatatttaaaatgttaatgatatatgtt(A)13	142	444	585
comp30001_c0	1	p3	(TAA)6	18	1	18
comp64251_c0	1	p3	(TGA)7	21	1	21
comp54443_c0	1	p1	(T)16	16	1	16
comp61141_c0	1	p2	(AG)9	18	1400	1417
comp40175_c0	1	p1	(A)10	10	45	54
comp30989_c0	1	p3	(GTT)7	21	559	579
comp50074_c0	1	p2	(GT)6	12	229	240
comp57718_c0	1	p1	(A)12	12	30	41
comp59855_c1	1	p1	(T)11	11	1504	1514
comp68927_c0	1	p1	(T)10	10	855	864
comp69860_c0	1	p1	(A)10	10	521	530
comp69860_c0	2	p1	(A)10	10	1131	1140
comp718268_c0	1	p1	(A)10	10	80	89
comp30397_c0	1	p2	(CA)6	12	219	230
comp42384_c0	1	p1	(A)10	10	429	438
comp71784_c0	1	p3	(ATG)5	15	2150	2164
comp723500_c0	1	p2	(AT)8	16	146	161
comp31418_c0	1	p1	(A)12	12	458	469
comp54165_c0	1	p3	(ACC)6	18	6	23
comp73763_c0	1	p1	(A)10	10	622	631
comp60344_c0	1	p1	(A)11	11	1	11
comp67993_c0	1	p1	(T)10	10	125	134
comp43088_c0	1	c	(T)12cttttc(T)12	30	177	206
comp793706_c0	1	p3	(GAT)6	18	1	18
comp73571_c0	1	p2	(CA)7	14	471	484
comp41019_c0	1	p1	(T)16	16	273	288
comp64816_c0	1	p1	(A)10	10	164	173
comp51955_c0	1	p3	(ATG)5	15	566	580
comp40730_c0	1	p1	(T)10	10	79	88
comp38594_c0	1	c	(A)11gaaaaaaaataa(T)10	33	410	442
comp57920_c0	1	p1	(T)11	11	293	303
comp61811_c0	1	p1	(A)12	12	154	165
comp74248_c1	1	p4	(GGTT)5	20	585	604
comp590483_c0	1	p3	(TCT)5	15	148	162
comp200012_c0	1	p1	(T)10	10	88	97
comp423390_c0	1	p3	(ATC)6	18	1	18
comp50314_c0	1	p1	(T)10	10	199	208
comp72635_c0	1	p3	(TGA)5	15	483	497
comp60728_c0	1	p3	(ACC)5	15	1	15
comp76250_c0	1	p3	(ACC)6	18	245	262
comp76250_c0	2	p1	(T)12	12	3021	3032
comp72677_c0	1	p3	(TTA)7	21	1	21
comp72677_c0	2	p3	(CTT)5	15	1819	1833
comp57462_c0	1	p1	(T)17	17	1	17
comp8909_c0	1	p3	(GGT)5	15	331	345
comp66934_c0	1	p3	(CTT)5	15	741	755
comp37080_c1	1	p3	(TGG)5	15	130	144
comp71635_c0	1	p3	(TCA)6	18	1547	1564
comp61558_c1	1	p3	(TTA)5	15	1	15
comp1161452_c0	1	p3	(GAA)5	15	15	29
comp539095_c0	1	p1	(A)10	10	103	112
comp72265_c0	1	p1	(A)10	10	1496	1505
comp675560_c0	1	p2	(TC)7	14	33	46
comp75509_c0	1	p3	(GAA)6	18	3809	3826
comp836359_c0	1	p1	(T)10	10	60	69
comp32134_c0	1	p1	(A)11	11	162	172
comp71790_c0	1	p1	(T)11	11	1495	1505
comp1169346_c0	1	p3	(TTC)5	15	222	236
comp1193365_c0	1	p1	(A)10	10	65	74
comp1193365_c0	2	p1	(A)10	10	246	255
comp75444_c0	1	p1	(T)10	10	45	54
comp241014_c0	1	p3	(GAT)5	15	194	208
comp706930_c0	1	p3	(CTG)7	21	22	42
comp72817_c0	1	p1	(T)10	10	1473	1482
comp9291_c0	1	p3	(ATT)7	21	182	202
comp75055_c2	1	p1	(T)10	10	3144	3153
comp49818_c0	1	p2	(AT)6	12	639	650
comp72404_c0	1	p3	(TGA)6	18	546	563
comp666281_c0	1	p1	(T)12	12	282	293
comp1340372_c0	1	p2	(AG)7	14	208	221
comp26930_c0	1	p1	(T)10	10	213	222
comp51302_c0	1	p2	(AG)6	12	567	578
comp29195_c0	1	p1	(A)10	10	386	395
comp29195_c0	2	p1	(T)10	10	598	607
comp71363_c0	1	p3	(GAA)5	15	1016	1030
comp55134_c0	1	p1	(A)10	10	47	56
comp59618_c0	1	p3	(TAT)5	15	423	437
comp75960_c0	1	p2	(TC)6	12	8	19
comp51683_c0	1	p2	(CT)9	18	100	117
comp60695_c0	1	p1	(A)14	14	648	661
comp63002_c0	1	p1	(T)10	10	843	852
comp63078_c0	1	p2	(AG)7	14	1498	1511
comp47375_c0	1	p1	(T)21	21	1	21
comp35340_c0	1	p1	(T)14	14	7	20
comp62819_c0	1	p1	(A)10	10	102	111
comp294_c0	1	p3	(GAT)6	18	1	18
comp359578_c0	1	p1	(A)10	10	382	391
comp9368_c0	1	p1	(T)10	10	146	155
comp60832_c0	1	p1	(T)21	21	1004	1024
comp63836_c0	1	p3	(GTG)6	18	1718	1735
comp73381_c0	1	p3	(ATC)5	15	284	298
comp791349_c0	1	p4	(AATA)5	20	1	20
comp66228_c0	1	p1	(A)11	11	29	39
comp66228_c0	2	p1	(T)11	11	959	969
comp57455_c0	1	p1	(T)11	11	49	59
comp61697_c0	1	p2	(GA)6	12	1556	1567
comp72443_c0	1	p3	(GAT)5	15	2101	2115
comp19755_c0	1	p1	(A)11	11	245	255
comp341760_c0	1	p3	(TAA)6	18	206	223
comp73429_c2	1	c	(AT)6tt(TA)7	28	1147	1174
comp27273_c0	1	p3	(TCT)5	15	114	128
comp75353_c0	1	p1	(A)20	20	1	20
comp74799_c0	1	p3	(GAT)5	15	999	1013
comp74799_c0	2	p3	(ATG)5	15	1444	1458
comp49899_c0	1	p2	(CA)10	20	48	67
comp72823_c1	1	p3	(TTA)5	15	519	533
comp61055_c0	1	p3	(TAT)7	21	1	21
comp66795_c0	1	p1	(A)13	13	381	393
comp59548_c0	1	p2	(TA)7	14	1077	1090
comp50771_c0	1	p3	(TCA)5	15	358	372
comp68410_c1	1	p3	(ATC)5	15	1	15
comp56873_c0	1	c	(AT)9acacacggtatgtataaacagaatacccactctgactaaaaaactaaggaaaccatgtttttacatatgtaaacgacataatttcgtttcttt(A)10	121	12	132
comp56873_c0	2	p1	(T)11	11	365	375
comp56873_c0	3	p2	(TA)8	16	491	506
comp72912_c0	1	p3	(TAT)6	18	823	840
comp39091_c0	1	p3	(CGG)5	15	231	245
comp60661_c0	1	p1	(T)20	20	1710	1729
comp58124_c0	1	p1	(T)10	10	506	515
comp58124_c0	2	c	(A)10gagg(T)20	34	982	1015
comp51106_c0	1	p1	(T)10	10	110	119
comp50171_c0	1	p1	(T)20	20	371	390
comp70899_c0	1	c	(ATA)5aa(AGT)5	32	1146	1177
comp67511_c0	1	p3	(ATG)5	15	1214	1228
comp55548_c0	1	p1	(A)19	19	687	705
comp64821_c0	1	p1	(A)10	10	437	446
comp74999_c0	1	p3	(TGC)5	15	1098	1112
comp74802_c0	1	p1	(T)12	12	3021	3032
comp64247_c0	1	p3	(CTT)5	15	549	563
comp447218_c0	1	p1	(T)10	10	198	207
comp38997_c0	1	p1	(T)18	18	1	18
comp38997_c0	2	p1	(T)10	10	328	337
comp38997_c0	3	p1	(T)10	10	858	867
comp40374_c0	1	p2	(AT)8	16	515	530
comp52303_c0	1	p3	(TCA)5	15	302	316
comp46927_c0	1	p1	(A)11	11	1256	1266
comp46927_c0	2	p1	(A)11	11	1420	1430
comp75293_c0	1	p3	(TAA)5	15	1701	1715
comp63526_c0	1	p1	(T)12	12	22	33
comp37878_c0	1	p3	(GAT)5	15	7	21
comp73003_c1	1	p2	(GA)7	14	1173	1186
comp73979_c0	1	p3	(TCA)6	18	1892	1909
comp1376825_c0	1	p2	(CA)6	12	150	161
comp70852_c0	1	p1	(A)11	11	172	182
comp473568_c0	1	p1	(A)12	12	277	288
comp553544_c0	1	p1	(T)10	10	42	51
comp53298_c0	1	p3	(CAT)6	18	1017	1034
comp58479_c0	1	p2	(AG)6	12	71	82
comp66413_c0	1	p2	(AT)10	20	1665	1684
comp64526_c0	1	p3	(GAT)5	15	2656	2670
comp72438_c1	1	p1	(A)18	18	1	18
comp54662_c0	1	p2	(AG)7	14	300	313
comp70792_c0	1	p3	(GGT)5	15	2057	2071
comp65856_c0	1	p1	(A)10	10	223	232
comp21496_c0	1	p1	(T)10	10	22	31
comp79023_c0	1	p1	(A)12	12	57	68
comp437712_c0	1	p1	(T)12	12	328	339
comp76259_c0	1	p1	(A)16	16	2912	2927
comp468552_c0	1	p2	(AT)7	14	233	246
comp6104_c0	1	p3	(TAA)5	15	38	52
comp387748_c0	1	p1	(A)10	10	69	78
comp64103_c0	1	p2	(TA)6	12	1388	1399
comp58676_c0	1	p1	(A)10	10	57	66
comp71147_c0	1	p1	(T)12	12	324	335
comp42983_c0	1	p1	(T)11	11	253	263
comp53021_c0	1	p1	(A)10	10	130	139
comp48665_c0	1	p1	(A)11	11	542	552
comp76246_c0	1	p3	(TGG)5	15	2803	2817
comp76246_c0	2	p3	(GGC)5	15	3122	3136
comp76246_c0	3	p1	(T)13	13	3642	3654
comp60141_c0	1	p2	(TC)11	22	1	22
comp53951_c0	1	p3	(TTA)5	15	499	513
comp61945_c2	1	p1	(A)13	13	26	38
comp38513_c0	1	p3	(ATC)6	18	1	18
comp76486_c0	1	p1	(T)10	10	1417	1426
comp938864_c0	1	p2	(AT)7	14	55	68
comp51701_c0	1	p1	(T)14	14	642	655
comp50384_c0	1	p2	(GA)8	16	188	203
comp50384_c0	2	p1	(A)12	12	1173	1184
comp75587_c0	1	p2	(CT)7	14	131	144
comp75587_c0	2	p3	(GAT)5	15	1943	1957
comp73718_c0	1	p1	(T)11	11	1308	1318
comp73718_c0	2	p1	(A)10	10	2106	2115
comp32459_c0	1	p3	(ACC)5	15	312	326
comp61131_c0	1	p1	(T)10	10	396	405
comp46780_c0	1	p2	(CA)7	14	2	15
comp73703_c0	1	p3	(ATC)5	15	131	145
comp73703_c0	2	p3	(AAT)6	18	351	368
comp366802_c0	1	p1	(T)10	10	19	28
comp71049_c0	1	p1	(T)11	11	84	94
comp31826_c0	1	p1	(A)10	10	131	140
comp47723_c0	1	c	(TA)6tctatata(TG)6	32	210	241
comp34761_c0	1	p2	(TA)9	18	1	18
comp34761_c0	2	p1	(T)14	14	277	290
comp66826_c0	1	p3	(TAA)6	18	202	219
comp4361_c0	1	p1	(T)10	10	213	222
comp70760_c0	1	p1	(T)11	11	1699	1709
comp812381_c0	1	p1	(T)10	10	50	59
comp56870_c0	1	c	(AT)8gtaattgaatactctcaaaagtgtatgaagaacataaggaagcaaaatacacagtttgtatgtgtttatc(T)19	105	1268	1372
comp69651_c1	1	p3	(ACC)5	15	268	282
comp76300_c0	1	p2	(TA)6	12	423	434
comp56389_c0	1	p3	(CAT)7	21	620	640
comp1274424_c0	1	p1	(T)10	10	139	148
comp74021_c2	1	p1	(A)10	10	82	91
comp962269_c0	1	p1	(T)10	10	17	26
comp64856_c0	1	p3	(TTA)7	21	784	804
comp410613_c0	1	p3	(GAG)7	21	29	49
comp58167_c0	1	p1	(T)11	11	718	728
comp60963_c0	1	p2	(TA)6	12	119	130
comp60963_c0	2	p1	(T)10	10	579	588
comp67554_c0	1	p1	(A)10	10	749	758
comp36481_c0	1	p2	(GA)6	12	117	128
comp596083_c0	1	p4	(ACAA)6	24	178	201
comp72106_c0	1	p1	(T)11	11	1862	1872
comp62648_c0	1	p2	(AG)6	12	2085	2096
comp73281_c0	1	p3	(TTC)5	15	1891	1905
comp66242_c0	1	p3	(ATA)7	21	1	21
comp66242_c0	2	p3	(ATG)5	15	760	774
comp58590_c0	1	p2	(TA)7	14	105	118
comp54383_c0	1	p1	(A)10	10	53	62
comp64824_c0	1	p2	(TG)6	12	2796	2807
comp49085_c0	1	c	(ATC)5(CTC)5ctactccta(ATC)6	57	482	538
comp47443_c0	1	p3	(GAT)5	15	1	15
comp73153_c0	1	p2	(AG)7	14	2254	2267
comp73433_c0	1	p1	(A)11	11	29	39
comp57245_c0	1	p1	(T)10	10	3	12
comp69152_c0	1	p3	(TCA)5	15	969	983
comp61383_c0	1	p3	(GAT)5	15	882	896
comp320844_c0	1	p3	(ATG)6	18	1	18
comp58271_c0	1	p2	(TA)6	12	133	144
comp53_c0	1	p1	(T)10	10	232	241
comp390619_c0	1	p1	(T)12	12	48	59
comp56905_c0	1	p1	(A)12	12	8	19
comp82330_c0	1	p2	(GT)6	12	256	267
comp56264_c0	1	p1	(T)10	10	392	401
comp71449_c0	1	p1	(A)14	14	82	95
comp60291_c0	1	p3	(ATA)7	21	1	21
comp42018_c0	1	p2	(TA)6	12	314	325
comp72491_c0	1	p2	(CT)6	12	5	16
comp58031_c0	1	p3	(ATA)5	15	28	42
comp733613_c0	1	p1	(A)15	15	189	203
comp240833_c0	1	p1	(T)18	18	6	23
comp60156_c0	1	c	(A)10gattcttt(AG)6	30	468	497
comp37468_c0	1	p1	(A)13	13	63	75
comp56350_c0	1	p1	(T)10	10	49	58
comp134103_c0	1	p1	(A)16	16	9	24
comp71063_c0	1	p3	(ATC)6	18	1322	1339
comp29517_c0	1	p3	(TGA)7	21	1	21
comp41804_c0	1	p2	(AT)6	12	12	23
comp41804_c0	2	p2	(TA)6	12	821	832
comp41804_c0	3	p2	(AT)8	16	957	972
comp44525_c0	1	p2	(TG)7	14	1531	1544
comp70236_c0	1	p2	(AC)6	12	2062	2073
comp925624_c0	1	p1	(A)14	14	11	24
comp52872_c0	1	p2	(AG)12	24	159	182
comp41830_c0	1	p1	(A)10	10	150	159
comp577359_c0	1	p1	(A)10	10	53	62
comp72695_c0	1	p3	(TTA)5	15	255	269
comp58004_c0	1	p1	(A)12	12	8	19
comp66029_c0	1	p3	(GGT)5	15	933	947
comp28766_c0	1	p1	(A)13	13	104	116
comp72628_c0	1	p1	(A)12	12	79	90
comp72628_c0	2	p1	(A)11	11	321	331
comp42386_c0	1	p1	(T)10	10	112	121
comp53990_c0	1	p1	(A)13	13	446	458
comp72067_c0	1	p1	(A)20	20	1	20
comp32765_c0	1	p1	(A)20	20	1	20
comp48551_c0	1	p2	(CT)6	12	1171	1182
comp71927_c0	1	p2	(TA)7	14	140	153
comp66789_c0	1	p1	(A)20	20	646	665
comp11135_c0	1	p1	(A)13	13	1	13
comp11135_c0	2	p1	(A)16	16	553	568
comp57982_c0	1	p1	(A)10	10	204	213
comp57142_c1	1	c	(CTT)5catgtcgaagcaactttgcttgaattccatcttccatggtggttgtttgaactggtcac(A)11	85	753	837
comp47920_c0	1	p1	(T)10	10	1618	1627
comp253739_c0	1	p1	(T)10	10	240	249
comp60407_c0	1	p2	(CA)11	22	1	22
comp60407_c0	2	p2	(AT)8	16	854	869
comp142277_c0	1	p3	(TCA)5	15	668	682
comp73459_c0	1	p3	(CAC)7	21	2	22
comp46737_c0	1	p1	(T)11	11	55	65
comp61231_c1	1	p1	(A)10	10	123	132
comp65505_c1	1	p1	(A)15	15	201	215
comp60690_c0	1	p1	(A)12	12	1208	1219
comp77563_c0	1	p1	(T)10	10	2998	3007
comp68009_c0	1	p1	(T)20	20	830	849
comp37715_c0	1	p3	(TCA)6	18	317	334
comp58260_c0	1	p1	(T)13	13	226	238
comp58260_c0	2	p1	(T)10	10	756	765
comp115971_c0	1	p1	(T)10	10	110	119
comp75810_c0	1	p1	(T)10	10	2344	2353
comp60821_c0	1	p2	(AT)6	12	1006	1017
comp68155_c0	1	p1	(A)12	12	276	287
comp68155_c0	2	p2	(GT)6	12	2876	2887
comp50775_c0	1	p1	(A)11	11	532	542
comp76581_c1	1	p1	(T)10	10	2243	2252
comp75833_c0	1	p1	(T)11	11	1582	1592
comp691890_c0	1	p1	(A)13	13	1	13
comp69003_c0	1	p1	(A)11	11	135	145
comp38540_c0	1	p1	(T)12	12	639	650
comp64138_c0	1	p3	(GGT)5	15	9	23
comp60075_c0	1	p3	(GAT)7	21	1156	1176
comp463897_c0	1	p1	(A)11	11	430	440
comp69500_c0	1	p2	(AG)6	12	813	824
comp68169_c0	1	p1	(T)12	12	307	318
comp708748_c0	1	p1	(A)16	16	257	272
comp68837_c0	1	p2	(AT)7	14	205	218
comp53631_c0	1	p1	(T)12	12	567	578
comp398409_c0	1	p1	(A)18	18	1	18
comp55460_c0	1	p3	(ATG)7	21	1	21
comp63460_c0	1	p1	(A)10	10	321	330
comp1733958_c0	1	p1	(A)10	10	150	159
comp74451_c0	1	p3	(CAT)5	15	906	920
comp54294_c0	1	p1	(A)20	20	1	20
comp51888_c1	1	p1	(A)12	12	1	12
comp925920_c0	1	p1	(T)14	14	1	14
comp40652_c0	1	p3	(ACC)5	15	163	177
comp42782_c0	1	p1	(T)11	11	134	144
comp809104_c0	1	p1	(T)11	11	281	291
comp58610_c0	1	p1	(T)11	11	133	143
comp684157_c0	1	p2	(TA)6	12	29	40
comp71160_c0	1	c	(AG)6acaaagctctcagccaacggaagaaaccctagaaatcaccaccgagcaggaaacaccgccggaagcacaggctgtcaacgacgactgagta(CT)6	115	634	748
comp71160_c0	2	p1	(A)10	10	945	954
comp155768_c0	1	p1	(T)10	10	562	571
comp65184_c0	1	p1	(A)14	14	282	295
comp51874_c0	1	p2	(TA)8	16	239	254
comp1608812_c0	1	p2	(AG)6	12	66	77
comp72946_c0	1	p3	(AAT)6	18	230	247
comp55219_c0	1	p1	(A)11	11	348	358
comp543464_c0	1	p1	(A)10	10	342	351
comp62035_c0	1	p1	(T)11	11	495	505
comp69629_c0	1	p1	(A)10	10	736	745
comp90682_c0	1	p1	(T)19	19	221	239
comp50045_c0	1	c	(A)11gtagaaaaatgtataaagt(A)13	43	173	215
comp538162_c0	1	p1	(T)10	10	65	74
comp73867_c0	1	p3	(GGT)5	15	1614	1628
comp39283_c0	1	p1	(A)16	16	1	16
comp53898_c0	1	p1	(T)10	10	198	207
comp25117_c0	1	p1	(A)10	10	1	10
comp57305_c0	1	p3	(CCA)5	15	1330	1344
comp76330_c2	1	p1	(T)10	10	78	87
comp99729_c0	1	c	(TC)7tagcacacacact(AC)6	39	19	57
comp7079_c0	1	p1	(T)12	12	36	47
comp47254_c0	1	p3	(ACC)5	15	430	444
comp59832_c0	1	p1	(A)14	14	713	726
comp419201_c0	1	p1	(T)10	10	126	135
comp60785_c0	1	p3	(GAT)6	18	396	413
comp68834_c0	1	c	(TG)7(T)11	25	653	677
comp67375_c0	1	p3	(CCA)6	18	618	635
comp76537_c1	1	p1	(A)18	18	375	392
comp75007_c0	1	p3	(ATT)6	18	953	970
comp25792_c0	1	p2	(AC)7	14	123	136
comp60787_c1	1	p1	(A)19	19	770	788
comp48025_c0	1	p1	(A)14	14	94	107
comp1193057_c0	1	p1	(T)10	10	370	379
comp68974_c0	1	p3	(CAA)6	18	1155	1172
comp60170_c0	1	p3	(GAA)5	15	918	932
comp76369_c0	1	p1	(T)10	10	2776	2785
comp44551_c0	1	p1	(A)19	19	1	19
comp57300_c0	1	p1	(A)10	10	294	303
comp49679_c0	1	p1	(A)11	11	382	392
comp58703_c0	1	p1	(G)14	14	1143	1156
comp70602_c0	1	p2	(TG)6	12	1101	1112
comp67929_c1	1	p1	(A)10	10	5	14
comp71613_c0	1	p1	(T)21	21	327	347
comp44479_c0	1	p3	(CAT)7	21	224	244
comp75036_c0	1	p1	(A)10	10	141	150
comp215483_c0	1	p1	(T)11	11	33	43
comp15614_c0	1	p3	(CAA)7	21	198	218
comp75393_c0	1	p3	(TGA)5	15	3230	3244
comp76705_c0	1	p1	(T)10	10	3713	3722
comp56045_c0	1	p2	(TA)9	18	335	352
comp40342_c0	1	p3	(GTG)7	21	1	21
comp75431_c0	1	p1	(A)10	10	3239	3248
comp58048_c0	1	p1	(T)13	13	423	435
comp74689_c1	1	p3	(ATG)5	15	1	15
comp72630_c0	1	p1	(G)16	16	1356	1371
comp73054_c1	1	p1	(A)10	10	224	233
comp802565_c0	1	p1	(T)10	10	9	18
comp596307_c0	1	p3	(AAT)7	21	1	21
comp73227_c0	1	c	(AT)10agggaaaatataaaatgaaaacctacttgagttgtgtaaaccacaaaaaaccttatgtaaaac(TAT)5	98	1319	1416
comp806754_c0	1	p1	(T)13	13	167	179
comp9814_c0	1	p1	(T)10	10	155	164
comp1515153_c0	1	p3	(GAG)7	21	53	73
comp65774_c0	1	p3	(CCA)5	15	71	85
comp62008_c0	1	p3	(ATG)6	18	216	233
comp37426_c1	1	p3	(TCA)7	21	204	224
comp74304_c1	1	p3	(ATC)7	21	411	431
comp26083_c0	1	p3	(TGA)5	15	8	22
comp56419_c0	1	p1	(A)10	10	68	77
comp69099_c0	1	p6	(TATCTT)5	30	3631	3660
comp59178_c0	1	p1	(A)19	19	1	19
comp53499_c0	1	p1	(T)10	10	77	86
comp67329_c0	1	p1	(T)13	13	1275	1287
comp64560_c0	1	p1	(T)16	16	1320	1335
comp69650_c0	1	p1	(A)10	10	95	104
comp55494_c0	1	p1	(T)10	10	166	175
comp69759_c0	1	p1	(T)11	11	86	96
comp57801_c0	1	p1	(A)10	10	266	275
comp433705_c0	1	p1	(T)11	11	11	21
comp72603_c0	1	p2	(AG)6	12	1053	1064
comp63197_c0	1	p1	(A)10	10	276	285
comp519450_c0	1	p3	(TGG)5	15	236	250
comp65709_c0	1	p1	(A)10	10	51	60
comp72743_c0	1	p3	(CAT)5	15	1788	1802
comp63529_c0	1	p3	(TGG)6	18	710	727
comp56758_c0	1	p3	(GAT)5	15	960	974
comp476066_c0	1	p3	(GGT)5	15	489	503
comp63785_c0	1	p1	(A)11	11	110	120
comp69270_c0	1	p1	(A)13	13	1548	1560
comp72712_c0	1	p3	(GAT)5	15	1561	1575
comp66504_c0	1	p1	(A)12	12	190	201
comp66504_c0	2	p3	(AAT)5	15	728	742
comp37065_c0	1	p2	(AT)8	16	39	54
comp69779_c0	1	p1	(T)10	10	810	819
comp77289_c0	1	p3	(ATA)8	24	1	24
comp77289_c0	2	p1	(T)12	12	525	536
comp57447_c0	1	p2	(AT)8	16	12	27
comp346785_c0	1	p1	(A)12	12	80	91
comp8715_c0	1	p3	(CCA)5	15	191	205
comp43989_c0	1	p2	(GA)6	12	131	142
comp5536_c0	1	p1	(T)13	13	36	48
comp75341_c2	1	p1	(A)14	14	240	253
comp69776_c1	1	p2	(GT)11	22	1	22
comp40001_c1	1	p1	(A)12	12	205	216
comp73486_c0	1	c	(A)11gaaaaaaaaatattggagggagatattcgatttgtaggcccttgtgtgtcttggattagtacttatacgttgggggaa(T)15	104	2828	2931
comp75839_c0	1	p1	(T)12	12	914	925
comp73441_c0	1	p1	(A)12	12	1	12
comp71643_c0	1	p3	(TCA)5	15	431	445
comp1019068_c0	1	p3	(TCG)7	21	145	165
comp40603_c0	1	p1	(A)10	10	150	159
comp28422_c0	1	p3	(GAA)7	21	307	327
comp598797_c0	1	p1	(A)12	12	63	74
comp70085_c0	1	p3	(TTA)6	18	8	25
comp31394_c1	1	p1	(A)22	22	1	22
comp77087_c0	1	p3	(CCA)5	15	383	397
comp60302_c0	1	p1	(A)10	10	498	507
comp63940_c0	1	p3	(CAC)5	15	156	170
comp63940_c0	2	p1	(T)10	10	1937	1946
comp71884_c0	1	p1	(A)13	13	117	129
comp48417_c0	1	c	(A)11c(A)11	23	7	29
comp52647_c0	1	p3	(AAC)5	15	1	15
comp65798_c1	1	p1	(T)10	10	1345	1354
comp812939_c0	1	c	(GA)8gctgtagcgattgtagtaa(AG)9	53	202	254
comp75611_c0	1	p1	(T)10	10	15	24
comp954861_c0	1	p2	(TA)6	12	24	35
comp47117_c1	1	p3	(CTG)5	15	125	139
comp76291_c1	1	p3	(TGA)7	21	591	611
comp203038_c0	1	p2	(GA)6	12	13	24
comp69507_c2	1	p1	(T)21	21	1217	1237
comp68326_c0	1	p1	(T)20	20	1	20
comp49575_c0	1	p3	(GAT)7	21	1	21
comp3747_c0	1	p1	(A)10	10	65	74
comp58063_c0	1	p1	(T)11	11	584	594
comp75468_c0	1	p3	(ATG)7	21	2861	2881
comp75648_c0	1	p2	(TA)8	16	671	686
comp67610_c0	1	p2	(TA)10	20	5	24
comp67610_c0	2	p1	(T)11	11	2131	2141
comp10082_c0	1	p3	(CGC)5	15	97	111
comp75510_c0	1	p3	(TGG)8	24	1	24
comp75510_c0	2	p3	(ATA)5	15	3294	3308
comp106951_c0	1	p1	(A)10	10	27	36
comp69209_c0	1	p2	(GA)7	14	1147	1160
comp63881_c0	1	p3	(TCA)6	18	6	23
comp64110_c0	1	p1	(T)10	10	954	963
comp68462_c0	1	p3	(TCG)5	15	1205	1219
comp32129_c0	1	p3	(ATC)5	15	62	76
comp52650_c0	1	p1	(A)11	11	138	148
comp44348_c0	1	p2	(TA)8	16	324	339
comp959356_c0	1	p2	(TA)8	16	7	22
comp54326_c0	1	p3	(TAA)6	18	1	18
comp53709_c0	1	p3	(GAT)6	18	1	18
comp53709_c0	2	c	(GT)6atttgtgaatgagatgagtgtgtatgtattgtg(TA)8	61	264	324
comp392778_c0	1	p1	(A)11	11	282	292
comp68001_c0	1	p1	(A)13	13	10	22
comp530913_c0	1	p1	(A)11	11	1	11
comp781655_c0	1	c	(T)10ctttatgtttttttcccatcttatttcttgacttgtaacatgtttttttggttccattaaag(T)10	82	145	226
comp70518_c0	1	p1	(T)19	19	1	19
comp42343_c0	1	p1	(T)10	10	287	296
comp23144_c0	1	p1	(T)16	16	119	134
comp73759_c0	1	p3	(ATA)5	15	827	841
comp73968_c0	1	p3	(GAT)5	15	394	408
comp68865_c0	1	p3	(ACC)6	18	203	220
comp68865_c0	2	p1	(T)10	10	526	535
comp45216_c0	1	p1	(A)14	14	10	23
comp62230_c0	1	p1	(A)10	10	1	10
comp62230_c0	2	p1	(A)19	19	358	376
comp56152_c0	1	p2	(TA)8	16	1210	1225
comp73840_c0	1	p3	(ATC)6	18	333	350
comp59805_c0	1	p1	(T)10	10	901	910
comp73016_c0	1	p3	(TCA)7	21	1	21
comp33598_c0	1	p2	(TA)9	18	108	125
comp73823_c0	1	p1	(T)10	10	193	202
comp72714_c0	1	p1	(T)14	14	2504	2517
comp59714_c0	1	p2	(AT)7	14	731	744
comp678173_c0	1	p3	(TAC)7	21	140	160
comp60560_c0	1	p1	(T)13	13	421	433
comp71161_c0	1	p3	(GAT)5	15	1	15
comp19589_c0	1	p1	(A)13	13	166	178
comp71413_c0	1	p3	(TGG)5	15	1	15
comp59634_c0	1	p1	(A)10	10	170	179
comp66917_c0	1	p3	(CAT)6	18	2155	2172
comp62319_c0	1	p1	(A)12	12	194	205
comp61921_c1	1	p2	(AG)6	12	1281	1292
comp73498_c0	1	p1	(T)10	10	569	578
comp75329_c0	1	p1	(T)10	10	497	506
comp36608_c0	1	p2	(AT)6	12	29	40
comp842164_c0	1	p1	(T)13	13	189	201
comp37838_c0	1	p1	(A)10	10	339	348
comp40097_c0	1	p1	(A)10	10	294	303
comp68749_c0	1	p2	(TC)7	14	96	109
comp49071_c0	1	p1	(A)14	14	257	270
comp64998_c1	1	p3	(ATC)7	21	248	268
comp67248_c0	1	p1	(T)11	11	949	959
comp70545_c0	1	p3	(CAT)5	15	130	144
comp73809_c0	1	p3	(TGA)5	15	2491	2505
comp61487_c0	1	p3	(GGC)5	15	939	953
comp84021_c0	1	p1	(A)19	19	186	204
comp63767_c0	1	p3	(ATC)7	21	1	21
comp63767_c0	2	p3	(CAT)5	15	210	224
comp64819_c1	1	p3	(CAT)5	15	1959	1973
comp47826_c0	1	p1	(A)18	18	1	18
comp69839_c0	1	p1	(T)10	10	800	809
comp54581_c0	1	p2	(CA)6	12	96	107
comp354368_c0	1	p1	(A)10	10	235	244
comp46340_c0	1	p1	(A)10	10	524	533
comp55614_c0	1	p1	(T)18	18	210	227
comp23647_c0	1	p3	(ATA)6	18	296	313
comp69136_c0	1	p1	(T)10	10	1430	1439
comp25932_c0	1	p2	(TA)10	20	356	375
comp39345_c0	1	p1	(T)10	10	48	57
comp59350_c0	1	p3	(GGT)6	18	1	18
comp59350_c0	2	p1	(T)12	12	289	300
comp62424_c0	1	p3	(TCA)5	15	607	621
comp62424_c0	2	p1	(T)10	10	778	787
comp67099_c0	1	p1	(A)10	10	15	24
comp50211_c0	1	p4	(AAAT)5	20	67	86
comp56113_c0	1	p3	(GAA)5	15	924	938
comp37207_c0	1	p1	(A)22	22	314	335
comp67401_c0	1	p3	(CAC)6	18	650	667
comp67088_c0	1	p1	(A)13	13	144	156
comp67088_c0	2	p1	(A)10	10	426	435
comp69726_c0	1	p2	(TG)6	12	375	386
comp44585_c0	1	p1	(T)11	11	237	247
comp70745_c0	1	p1	(A)13	13	217	229
comp2191102_c0	1	p1	(T)11	11	175	185
comp278399_c0	1	p3	(GTG)5	15	226	240
comp76092_c0	1	p4	(CATA)5	20	214	233
comp57966_c1	1	p2	(TA)6	12	336	347
comp63908_c0	1	p1	(A)12	12	94	105
comp63908_c0	2	p2	(AG)6	12	717	728
comp500918_c0	1	p1	(A)13	13	187	199
comp74555_c0	1	p1	(A)13	13	136	148
comp73322_c0	1	p2	(AC)6	12	86	97
comp64832_c2	1	p1	(T)11	11	487	497
comp74023_c0	1	p1	(A)15	15	3123	3137
comp76078_c0	1	p1	(A)10	10	446	455
comp45923_c0	1	p1	(T)10	10	29	38
comp45923_c0	2	p1	(A)12	12	310	321
comp1754_c0	1	p1	(A)10	10	5	14
comp40966_c0	1	p1	(T)11	11	78	88
comp66134_c0	1	p2	(CT)6	12	195	206
comp59235_c0	1	p1	(T)10	10	317	326
comp71403_c0	1	p3	(AGA)5	15	566	580
comp75528_c0	1	p1	(A)20	20	1	20
comp65700_c1	1	p3	(AGA)6	18	860	877
comp595310_c0	1	p1	(A)10	10	56	65
comp129470_c0	1	p1	(T)10	10	222	231
comp75430_c4	1	p3	(CAA)6	18	1	18
comp74407_c0	1	p1	(T)10	10	1424	1433
comp74460_c0	1	p1	(T)11	11	3315	3325
comp75876_c0	1	p1	(A)10	10	620	629
comp75876_c0	2	p1	(T)15	15	1338	1352
comp75876_c0	3	p1	(A)18	18	2170	2187
comp29361_c0	1	p1	(T)10	10	249	258
comp64405_c0	1	p1	(T)10	10	239	248
comp869507_c0	1	p1	(T)12	12	247	258
comp41755_c0	1	p1	(C)12	12	471	482
comp781263_c0	1	p2	(AG)7	14	225	238
comp40574_c0	1	p1	(A)13	13	10	22
comp52433_c0	1	p1	(T)10	10	28	37
comp52433_c0	2	p1	(T)11	11	165	175
comp39333_c0	1	p2	(TA)10	20	1	20
comp64512_c0	1	p1	(T)10	10	1020	1029
comp32859_c0	1	p1	(A)21	21	261	281
comp68849_c0	1	p2	(TA)6	12	2012	2023
comp10581_c0	1	p2	(AT)10	20	1	20
comp76130_c0	1	p2	(AT)10	20	31	50
comp397577_c0	1	c	(GTT)7ggatccgtatgaatcagatccagagttgttgttggatccgtaagagtca(TTG)5	85	1	85
comp73811_c0	1	c	(TTAT)5tttttaaatctaaactcagcagaatactgaccttacaaaataactttgggtcattggatgtaatctaaaacctatatcaaccaaaaggtggtaaaatag(A)23	142	2452	2593
comp33809_c0	1	p1	(A)21	21	1	21
comp33809_c0	2	p1	(A)11	11	278	288
comp56266_c0	1	p1	(T)10	10	45	54
comp52240_c0	1	p1	(A)10	10	27	36
comp62020_c0	1	p1	(A)10	10	36	45
comp51552_c0	1	p1	(A)18	18	317	334
comp67187_c0	1	c	(ACC)5ggcggacaccgtcaaggagaataaccaccacagct(ACC)5	65	412	476
comp67533_c0	1	p3	(TAT)7	21	1461	1481
comp63894_c0	1	p2	(CA)10	20	106	125
comp40831_c0	1	p4	(GTTT)5	20	1188	1207
comp596106_c0	1	p2	(AT)8	16	2	17
comp73980_c1	1	p1	(T)11	11	239	249
comp42182_c0	1	p1	(T)10	10	612	621
comp32444_c0	1	p1	(T)13	13	213	225
comp55683_c1	1	p3	(TGA)5	15	5	19
comp55683_c1	2	p3	(GAA)5	15	213	227
comp44636_c0	1	p3	(TTA)5	15	3	17
comp76585_c0	1	p1	(T)11	11	274	284
comp357776_c0	1	p1	(A)16	16	1	16
comp75624_c0	1	p2	(CA)6	12	5	16
comp74800_c0	1	p1	(T)10	10	4923	4932
comp4364_c0	1	p1	(T)10	10	306	315
comp56311_c0	1	p1	(A)20	20	683	702
comp437737_c0	1	p1	(A)18	18	3	20
comp25623_c0	1	p1	(A)11	11	1	11
comp322924_c0	1	p2	(AT)8	16	202	217
comp6330_c0	1	p1	(T)10	10	226	235
comp815969_c0	1	p2	(TA)9	18	322	339
comp1041551_c0	1	p1	(A)11	11	31	41
comp57183_c0	1	p2	(AG)6	12	1208	1219
comp57491_c0	1	p1	(T)10	10	12	21
comp71842_c0	1	p1	(A)15	15	1	15
comp74308_c1	1	p3	(ACC)7	21	2	22
comp60336_c0	1	p1	(A)10	10	206	215
comp214486_c0	1	p3	(TAT)5	15	73	87
comp56394_c1	1	p1	(T)10	10	289	298
comp75446_c1	1	p1	(A)20	20	212	231
comp75185_c0	1	p2	(TG)7	14	40	53
comp75185_c0	2	p3	(TGA)5	15	2131	2145
comp68059_c1	1	p3	(GTG)5	15	834	848
comp63213_c0	1	p1	(T)11	11	1602	1612
comp27875_c0	1	p1	(A)11	11	224	234
comp471781_c0	1	p2	(TA)7	14	262	275
comp60271_c2	1	p1	(T)10	10	144	153
comp60271_c2	2	p1	(T)10	10	355	364
comp54417_c0	1	p2	(AT)9	18	15	32
comp778538_c0	1	p1	(T)10	10	19	28
comp76561_c0	1	p1	(T)12	12	510	521
comp76561_c0	2	p3	(TTC)5	15	824	838
comp65166_c1	1	p1	(A)13	13	770	782
comp30985_c0	1	p1	(T)10	10	72	81
comp63121_c0	1	p3	(CAC)5	15	9	23
comp359394_c0	1	p1	(A)10	10	92	101
comp62233_c1	1	p2	(AG)6	12	1211	1222
comp69317_c0	1	p1	(T)11	11	2	12
comp52571_c0	1	p1	(A)22	22	1	22
comp47134_c0	1	p1	(T)10	10	183	192
comp72212_c0	1	p1	(A)14	14	143	156
comp72212_c0	2	p3	(TCA)6	18	1410	1427
comp321185_c0	1	p2	(AG)6	12	241	252
comp922848_c0	1	p1	(T)10	10	130	139
comp57777_c0	1	p3	(CTT)5	15	670	684
comp43668_c0	1	p1	(T)11	11	198	208
comp75865_c1	1	p3	(TGC)5	15	2259	2273
comp38494_c0	1	c	(A)12tgatatattataacttctcccctactttagatgaacggtcatagatttgaa(T)10	73	638	710
comp58387_c0	1	p1	(T)11	11	558	568
comp63290_c0	1	p2	(GA)6	12	1464	1475
comp72482_c0	1	p1	(T)17	17	1058	1074
comp131526_c0	1	p3	(ATC)5	15	182	196
comp48190_c0	1	p2	(TA)8	16	302	317
comp302088_c0	1	p2	(AT)10	20	54	73
comp302088_c0	2	p1	(A)13	13	213	225
comp377925_c0	1	p1	(A)12	12	78	89
comp416_c0	1	p1	(A)19	19	210	228
comp16302_c0	1	p2	(GC)8	16	40	55
comp60321_c1	1	p3	(ATG)5	15	9	23
comp60321_c1	2	p3	(GAT)5	15	230	244
comp73678_c0	1	p1	(T)10	10	227	236
comp73678_c0	2	p1	(A)12	12	673	684
comp70629_c0	1	p1	(A)13	13	370	382
comp361753_c0	1	p2	(AT)8	16	212	227
comp51044_c0	1	p3	(CAC)5	15	130	144
comp62711_c0	1	p5	(TTGTT)5	25	1426	1450
comp75881_c0	1	p4	(TCTT)5	20	1	20
comp49706_c0	1	p1	(A)11	11	222	232
comp49706_c0	2	p1	(T)10	10	545	554
comp69148_c0	1	p3	(AAT)6	18	455	472
comp61050_c0	1	p1	(A)18	18	1	18
comp183431_c0	1	p1	(A)14	14	93	106
comp39851_c0	1	p1	(T)10	10	26	35
comp76462_c0	1	p3	(ACT)7	21	309	329
comp75830_c0	1	p1	(T)11	11	2253	2263
comp67992_c0	1	p1	(T)10	10	4557	4566
comp65831_c0	1	p2	(AT)6	12	73	84
comp1185512_c0	1	p1	(A)16	16	248	263
comp51600_c0	1	p3	(TGG)6	18	273	290
comp51600_c0	2	p3	(TGT)6	18	579	596
comp51600_c0	3	p1	(T)22	22	869	890
comp62975_c0	1	p1	(A)10	10	778	787
comp36078_c0	1	p1	(A)10	10	1408	1417
comp67274_c1	1	p3	(GAT)6	18	657	674
comp25718_c0	1	p1	(A)11	11	199	209
comp63480_c0	1	p2	(TG)7	14	1430	1443
comp50923_c0	1	p2	(AT)6	12	742	753
comp52915_c0	1	p2	(TA)6	12	1	12
comp68983_c0	1	p2	(TA)8	16	50	65
comp31764_c0	1	p3	(GGT)5	15	310	324
comp41600_c0	1	p3	(ATA)6	18	136	153
comp15504_c0	1	p1	(T)14	14	191	204
comp52123_c0	1	p1	(A)11	11	54	64
comp54276_c0	1	p3	(TAA)5	15	101	115
comp812463_c0	1	p3	(CAT)5	15	422	436
comp845709_c0	1	p1	(T)11	11	25	35
comp579327_c0	1	p1	(T)11	11	169	179
comp69380_c0	1	p1	(T)10	10	1068	1077
comp252380_c0	1	p1	(T)14	14	111	124
comp466303_c0	1	p1	(A)10	10	134	143
comp75628_c0	1	p3	(CTT)5	15	276	290
comp8932_c0	1	p1	(A)10	10	1	10
comp50074_c1	1	p4	(GCAT)5	20	362	381
comp32827_c0	1	p3	(CAA)7	21	2	22
comp70942_c0	1	p2	(TA)11	22	2285	2306
comp68960_c1	1	p2	(AT)6	12	182	193
comp70695_c0	1	p2	(AT)9	18	1221	1238
comp70695_c0	2	c	(A)10cgctgaagagtttctaaaaaaaatcag(A)10	47	1370	1416
comp70695_c0	3	p2	(AT)8	16	1646	1661
comp50435_c0	1	p1	(A)16	16	1	16
comp54072_c1	1	c	(TC)10tac(AT)7	37	1	37
comp394011_c0	1	p1	(A)13	13	326	338
comp71753_c0	1	c	(A)16cttttgtagtgtaaaccataaaccttgatatttgtagatcaagaaatagggcacatgataatatgatatccgagaccttgataat(A)11	112	1	112
comp391964_c0	1	p1	(T)10	10	221	230
comp35734_c0	1	p1	(A)14	14	203	216
comp981312_c0	1	p1	(T)10	10	6	15
comp70247_c0	1	p1	(A)19	19	1	19
comp56996_c1	1	p1	(T)10	10	612	621
comp35822_c0	1	p1	(T)20	20	1	20
comp75314_c0	1	p1	(A)14	14	152	165
comp50703_c0	1	p3	(GAT)5	15	1	15
comp36775_c0	1	p3	(GAT)5	15	1	15
comp55510_c0	1	p1	(A)10	10	658	667
comp53278_c0	1	p1	(A)12	12	913	924
comp43436_c0	1	p1	(A)10	10	424	433
comp72124_c0	1	p1	(A)11	11	979	989
comp46652_c0	1	p1	(T)21	21	1	21
comp61165_c0	1	p1	(A)11	11	472	482
comp6602_c0	1	p3	(AAT)5	15	206	220
comp63990_c0	1	p3	(AAT)6	18	470	487
comp8892_c0	1	c	(A)12gaagataggaaagaaagaagatagaaaaatagg(A)10	55	1	55
comp8892_c0	2	p1	(A)10	10	543	552
comp8892_c0	3	p1	(A)12	12	842	853
comp32568_c0	1	p3	(TGA)6	18	411	428
comp54250_c0	1	p1	(A)12	12	1	12
comp63818_c0	1	p1	(T)11	11	1170	1180
comp76465_c0	1	p1	(T)10	10	21	30
comp36832_c1	1	p1	(A)10	10	71	80
comp61621_c0	1	p2	(AG)6	12	1	12
comp52833_c1	1	p1	(T)12	12	157	168
comp69518_c0	1	p2	(AT)7	14	1	14
comp35359_c0	1	p3	(ATG)6	18	1	18
comp46172_c0	1	p2	(GA)6	12	793	804
comp2025_c0	1	p3	(ATT)6	18	33	50
comp53979_c0	1	p2	(TA)6	12	566	577
comp42689_c0	1	p2	(TA)7	14	497	510
comp69363_c0	1	p2	(AT)11	22	1243	1264
comp73422_c0	1	p3	(TGA)6	18	2599	2616
comp26279_c0	1	c	(TC)6tgaag(CT)6	29	620	648
comp5734_c0	1	p1	(A)12	12	86	97
comp515144_c0	1	p3	(TTA)5	15	175	189
comp73570_c0	1	p5	(ACTAG)5	25	300	324
comp74832_c0	1	p3	(ATC)6	18	1	18
comp36028_c0	1	p2	(TA)7	14	385	398
comp60984_c0	1	p2	(CT)7	14	522	535
comp532665_c0	1	c	(T)10gttcgattcgattatttcagtttggttttgattaatttg(T)10	59	3	61
comp68648_c0	1	p1	(A)10	10	30	39
comp68648_c0	2	p1	(A)11	11	1181	1191
comp20509_c0	1	p2	(GT)7	14	200	213
comp53290_c0	1	p1	(A)19	19	594	612
comp64053_c0	1	p3	(TTC)5	15	267	281
comp55937_c1	1	p3	(CTT)6	18	175	192
comp64870_c0	1	p1	(T)11	11	495	505
comp36944_c1	1	c	(A)12g(A)10	23	1	23
comp36944_c1	2	p3	(TAA)6	18	1179	1196
comp44960_c0	1	p1	(T)15	15	1	15
comp71497_c0	1	p1	(A)11	11	2123	2133
comp71497_c0	2	p1	(T)10	10	3237	3246
comp58027_c0	1	p1	(A)10	10	7	16
comp68975_c0	1	p3	(ATG)5	15	4535	4549
comp68975_c0	2	p2	(TA)6	12	5285	5296
comp221977_c0	1	p1	(T)10	10	61	70
comp67082_c1	1	p2	(GA)9	18	968	985
comp28315_c1	1	p1	(A)13	13	12	24
comp28315_c1	2	p2	(TC)9	18	240	257
comp71216_c0	1	p3	(TGA)7	21	1260	1280
comp76324_c1	1	p3	(ATC)5	15	1110	1124
comp57882_c0	1	p1	(A)17	17	201	217
comp27277_c0	1	p1	(A)16	16	8	23
comp67097_c0	1	p1	(T)23	23	1	23
comp601656_c0	1	p1	(A)14	14	221	234
comp72367_c0	1	p3	(ATG)5	15	616	630
comp72367_c0	2	p3	(ATA)6	18	1906	1923
comp57057_c1	1	p1	(T)13	13	365	377
comp76551_c1	1	p1	(A)20	20	1	20
comp76551_c1	2	p3	(GTG)7	21	997	1017
comp469668_c0	1	p1	(T)12	12	132	143
comp63099_c0	1	p2	(AG)8	16	188	203
comp54331_c0	1	p3	(CAT)5	15	402	416
comp72756_c1	1	p1	(T)10	10	803	812
comp72756_c1	2	p2	(TA)6	12	1233	1244
comp61704_c0	1	p3	(AAC)5	15	248	262
comp157893_c0	1	c	(T)12aatgta(T)10	28	232	259
comp55440_c0	1	p1	(T)10	10	675	684
comp49914_c0	1	p1	(T)11	11	211	221
comp73760_c1	1	p3	(TGA)6	18	1905	1922
comp73760_c1	2	p3	(ATG)5	15	2108	2122
comp74034_c0	1	p1	(A)11	11	62	72
comp74034_c0	2	p1	(T)10	10	1942	1951
comp55157_c0	1	p1	(T)10	10	2029	2038
comp71294_c0	1	p3	(TCA)6	18	230	247
comp283844_c0	1	p2	(TC)6	12	28	39
comp61626_c0	1	p2	(TC)6	12	1469	1480
comp60441_c0	1	p1	(T)11	11	2717	2727
comp69731_c0	1	p3	(CAC)5	15	121	135
comp534204_c0	1	p1	(A)12	12	277	288
comp31126_c0	1	p1	(T)10	10	203	212
comp208031_c0	1	p2	(GT)9	18	87	104
comp72617_c0	1	p2	(TC)7	14	1212	1225
comp62682_c0	1	p1	(T)10	10	1893	1902
comp364784_c0	1	p1	(T)10	10	14	23
comp997224_c0	1	p1	(T)15	15	275	289
comp29496_c0	1	p3	(TTC)5	15	165	179
comp53338_c0	1	p1	(T)10	10	241	250
comp67079_c0	1	p2	(TA)6	12	1892	1903
comp75279_c0	1	p1	(T)10	10	798	807
comp55952_c2	1	p1	(A)16	16	347	362
comp48293_c0	1	p3	(ATG)6	18	36	53
comp76788_c0	1	p1	(A)12	12	12	23
comp62697_c0	1	p1	(T)10	10	577	586
comp72990_c0	1	p2	(TC)6	12	371	382
comp72990_c0	2	p3	(TTA)5	15	2091	2105
comp75121_c0	1	p3	(ATA)7	21	2970	2990
comp36444_c0	1	p3	(GAA)5	15	50	64
comp52416_c0	1	p3	(TGA)5	15	1	15
comp49127_c0	1	p1	(A)10	10	76	85
comp58277_c0	1	p3	(GAT)6	18	5	22
comp57051_c0	1	c	(T)11aaaatttcggagtttgaaatagagagcaaccacaagtat(A)10	60	16	75
comp189663_c0	1	p2	(TA)8	16	41	56
comp54869_c0	1	p1	(T)10	10	807	816
comp63553_c0	1	p2	(AG)7	14	28	41
comp61025_c0	1	p1	(A)10	10	115	124
comp63914_c0	1	p2	(AC)9	18	155	172
comp47085_c0	1	p1	(A)10	10	385	394
comp72686_c0	1	p1	(T)12	12	197	208
comp72686_c0	2	p1	(T)11	11	796	806
comp34108_c0	1	p3	(GAT)5	15	1	15
comp408854_c0	1	p2	(TA)6	12	55	66
comp41774_c0	1	p1	(T)13	13	302	314
comp71337_c0	1	p1	(A)10	10	1301	1310
comp76062_c3	1	p1	(A)11	11	625	635
comp60823_c0	1	p1	(T)16	16	531	546
comp72611_c0	1	p2	(AG)8	16	9	24
comp36100_c0	1	p3	(GTG)6	18	849	866
comp73730_c0	1	p3	(AAG)5	15	2296	2310
comp829389_c0	1	p1	(A)13	13	1	13
comp30275_c0	1	p3	(GAT)6	18	452	469
comp179978_c0	1	p1	(A)10	10	1	10
comp73369_c0	1	p2	(TC)6	12	146	157
comp1818_c0	1	p2	(AT)7	14	7	20
comp802027_c0	1	p2	(AT)10	20	159	178
comp74259_c1	1	p3	(ATG)5	15	1960	1974
comp54646_c0	1	p1	(T)11	11	707	717
comp297145_c0	1	p2	(TG)6	12	42	53
comp321196_c0	1	p1	(A)10	10	117	126
comp50060_c0	1	p1	(T)12	12	208	219
comp68328_c0	1	p1	(A)10	10	328	337
comp68328_c0	2	p1	(A)17	17	1800	1816
comp21928_c0	1	p2	(AT)6	12	376	387
comp52062_c0	1	p1	(T)11	11	491	501
comp53480_c0	1	p3	(CTT)6	18	356	373
comp49591_c0	1	c	(CA)9tctccaacggggagaa(CT)7	48	222	269
comp58707_c0	1	p2	(AC)7	14	276	289
comp667993_c0	1	p1	(T)14	14	130	143
comp58128_c0	1	p3	(AAC)5	15	353	367
comp74158_c1	1	p2	(CA)11	22	1	22
comp53232_c0	1	p1	(A)10	10	243	252
comp71741_c0	1	p2	(AC)7	14	162	175
comp73209_c0	1	p1	(A)11	11	16	26
comp66262_c1	1	p3	(GAA)7	21	1	21
comp72608_c0	1	p1	(A)10	10	1034	1043
comp39500_c0	1	p2	(TA)6	12	53	64
comp62777_c1	1	p3	(GAT)6	18	1403	1420
comp50245_c1	1	p2	(AT)9	18	1151	1168
comp37381_c0	1	p3	(TGA)7	21	499	519
comp75280_c0	1	p6	(GAAACA)7	42	2303	2344
comp31510_c0	1	p1	(A)15	15	10	24
comp46960_c0	1	p2	(TA)6	12	115	126
comp75401_c1	1	p3	(AGA)5	15	251	265
comp22647_c0	1	p4	(TGTT)5	20	9	28
comp66655_c0	1	p1	(T)18	18	952	969
comp39144_c0	1	c	(A)12c(A)10	23	192	214
comp35481_c0	1	p2	(TC)7	14	97	110
comp75017_c0	1	p4	(TTCA)5	20	224	243
comp4925_c0	1	p3	(GAA)6	18	457	474
comp64071_c0	1	p2	(TC)9	18	49	66
comp76612_c0	1	p1	(T)11	11	82	92
comp76612_c0	2	p1	(T)11	11	845	855
comp76487_c1	1	p3	(CAT)5	15	278	292
comp1788_c0	1	p3	(CTT)5	15	317	331
comp73218_c0	1	p3	(TGA)5	15	1013	1027
comp53236_c0	1	p2	(AT)6	12	216	227
comp76090_c0	1	p1	(A)14	14	182	195
comp537359_c0	1	p1	(T)11	11	246	256
comp30752_c0	1	p2	(TA)10	20	1	20
comp42335_c0	1	c	(T)12ggttactaatgtatgatgtatctctatttggggggaaag(T)10	61	74	134
comp361543_c0	1	p1	(A)10	10	130	139
comp52729_c0	1	p1	(T)11	11	699	709
comp52864_c0	1	p5	(AAGAG)5	25	27	51
comp60941_c0	1	p1	(A)11	11	693	703
comp60941_c0	2	p1	(A)21	21	832	852
comp69194_c0	1	p1	(A)19	19	1	19
comp491_c1	1	p1	(T)11	11	214	224
comp54427_c0	1	p3	(CAC)5	15	283	297
comp37085_c1	1	p3	(ACC)5	15	250	264
comp64945_c0	1	p1	(T)10	10	18	27
comp52076_c0	1	p1	(A)19	19	632	650
comp69105_c1	1	p3	(TAA)5	15	1	15
comp72637_c0	1	p1	(T)10	10	262	271
comp65357_c0	1	p1	(A)12	12	54	65
comp65895_c0	1	p2	(GA)6	12	1116	1127
comp63279_c0	1	p3	(TCA)7	21	305	325
comp63279_c0	2	p1	(A)10	10	1564	1573
comp57855_c0	1	p1	(A)12	12	287	298
comp69551_c0	1	p1	(T)14	14	799	812
comp67655_c0	1	p3	(ATG)5	15	861	875
comp1168308_c0	1	p1	(A)10	10	232	241
comp425742_c0	1	p1	(A)10	10	94	103
comp71539_c0	1	p3	(ATA)5	15	1080	1094
comp34819_c0	1	p1	(A)14	14	131	144
comp55559_c1	1	p2	(TC)8	16	1	16
comp590718_c0	1	p1	(T)11	11	30	40
comp51518_c0	1	p2	(CA)6	12	9	20
comp61808_c0	1	p3	(ATT)5	15	389	403
comp72872_c0	1	p2	(TA)9	18	5	22
comp72872_c0	2	p3	(TTC)6	18	2172	2189
comp68807_c0	1	p3	(ACC)6	18	184	201
comp72747_c0	1	p1	(T)16	16	949	964
comp72747_c0	2	p1	(A)20	20	2408	2427
comp69696_c0	1	p2	(GA)6	12	1586	1597
comp60548_c0	1	p3	(GGT)5	15	601	615
comp72000_c0	1	p2	(CT)6	12	779	790
comp56070_c0	1	p1	(A)12	12	15	26
comp68545_c0	1	p1	(T)10	10	2005	2014
comp75440_c0	1	p1	(A)13	13	724	736
comp75440_c0	2	p1	(T)11	11	2683	2693
comp71447_c0	1	p1	(A)12	12	2581	2592
comp11470_c0	1	p1	(A)10	10	14	23
comp44607_c0	1	p1	(T)10	10	300	309
comp255830_c0	1	p1	(T)10	10	9	18
comp57175_c0	1	p3	(GCA)6	18	2579	2596
comp57175_c0	2	p3	(TGC)5	15	2877	2891
comp69140_c0	1	p2	(TC)8	16	62	77
comp39964_c0	1	p2	(CT)8	16	6	21
comp54635_c0	1	p3	(TGA)6	18	1	18
comp75597_c0	1	p3	(AAC)7	21	1381	1401
comp60612_c0	1	p1	(A)23	23	1315	1337
comp635428_c0	1	p1	(A)11	11	8	18
comp31695_c0	1	p3	(TTA)5	15	87	101
comp67693_c0	1	p3	(CAA)6	18	834	851
comp397291_c0	1	p1	(T)10	10	161	170
comp65910_c0	1	p1	(A)11	11	2147	2157
comp67641_c0	1	p1	(A)13	13	26	38
comp57776_c0	1	p1	(A)11	11	223	233
comp56053_c0	1	p1	(T)10	10	514	523
comp61901_c0	1	p1	(A)12	12	594	605
comp50514_c1	1	p3	(ATA)6	18	129	146
comp58172_c0	1	p1	(T)12	12	1624	1635
comp69740_c0	1	p1	(T)10	10	1641	1650
comp71688_c0	1	p3	(CCA)7	21	742	762
comp63378_c0	1	p3	(GAT)6	18	3	20
comp39556_c0	1	p1	(T)12	12	36	47
comp39556_c0	2	p1	(T)11	11	155	165
comp39556_c0	3	p1	(T)10	10	520	529
comp35295_c0	1	p1	(A)20	20	195	214
comp702064_c0	1	p2	(AT)6	12	38	49
comp75155_c0	1	p4	(AAAT)5	20	87	106
comp462440_c0	1	p1	(T)10	10	115	124
comp37708_c0	1	p3	(TGG)5	15	353	367
comp66053_c0	1	p2	(TA)9	18	1	18
comp49365_c0	1	p3	(GAT)6	18	7	24
comp74264_c0	1	p1	(A)12	12	1798	1809
comp65826_c1	1	p3	(GAT)5	15	150	164
comp68830_c0	1	p1	(A)11	11	2419	2429
comp66830_c0	1	p3	(TTC)7	21	677	697
comp76093_c1	1	p1	(A)10	10	26	35
comp68552_c0	1	p1	(T)15	15	1224	1238
comp58205_c0	1	p1	(T)17	17	631	647
comp58578_c0	1	p1	(T)14	14	14	27
comp58578_c0	2	p1	(A)10	10	218	227
comp9861_c0	1	p1	(T)11	11	176	186
comp35748_c0	1	p1	(A)14	14	12	25
comp66220_c0	1	p3	(TTC)6	18	1015	1032
comp73805_c1	1	p3	(CCA)5	15	1106	1120
comp73805_c1	2	p3	(GGT)5	15	1358	1372
comp76499_c0	1	p1	(T)10	10	456	465
comp76499_c0	2	p1	(T)10	10	740	749
comp6130_c0	1	p4	(TTAT)5	20	239	258
comp87847_c0	1	p3	(TGA)5	15	10	24
comp75788_c2	1	p3	(CCA)5	15	1502	1516
comp72751_c0	1	p3	(AAT)5	15	9	23
comp71746_c2	1	p3	(TGT)6	18	5	22
comp578046_c0	1	p3	(GTC)7	21	1	21
comp60541_c0	1	p1	(T)12	12	669	680
comp50234_c0	1	p1	(A)10	10	786	795
comp35265_c0	1	p1	(T)11	11	61	71
comp65879_c0	1	p1	(T)12	12	1540	1551
comp65407_c0	1	p1	(T)11	11	1341	1351
comp74952_c0	1	p2	(CT)6	12	65	76
comp69990_c0	1	p1	(T)10	10	1218	1227
comp48828_c0	1	p1	(A)10	10	469	478
comp44855_c0	1	p1	(A)11	11	223	233
comp28841_c1	1	p1	(A)19	19	1	19
comp28841_c1	2	p2	(TA)9	18	864	881
comp72437_c0	1	p2	(AG)8	16	1929	1944
comp56760_c0	1	p2	(TA)6	12	101	112
comp56128_c0	1	p1	(A)19	19	1	19
comp56729_c0	1	c	(AC)11taacatgctttctctcgctttctttatatgttcagagtactaaatgaatcagtttcttagag(T)10	94	1	94
comp67679_c0	1	p1	(A)11	11	738	748
comp432897_c0	1	p1	(A)10	10	253	262
comp62963_c0	1	p1	(A)10	10	179	188
comp592014_c0	1	p2	(AG)6	12	188	199
comp40798_c0	1	p3	(TGA)5	15	295	309
comp48524_c0	1	p1	(A)14	14	295	308
comp48524_c0	2	p1	(A)11	11	517	527
comp75811_c1	1	p3	(GAA)6	18	362	379
comp37819_c0	1	p1	(T)11	11	66	76
comp37819_c0	2	p1	(T)11	11	218	228
comp75430_c2	1	p2	(TG)6	12	122	133
comp47663_c0	1	p3	(GAT)5	15	874	888
comp897942_c0	1	p1	(A)10	10	196	205
comp49260_c0	1	p1	(A)10	10	531	540
comp49260_c0	2	c	(T)10aaattcctgaaagagg(A)14	40	725	764
comp68828_c0	1	p2	(CA)8	16	8	23
comp50320_c1	1	p1	(T)10	10	698	707
comp7324_c0	1	p1	(T)10	10	193	202
comp62264_c0	1	p1	(G)16	16	866	881
comp49135_c0	1	p1	(T)13	13	1	13
comp23149_c0	1	p1	(A)10	10	194	203
comp62890_c0	1	p1	(T)11	11	677	687
comp1003829_c0	1	p1	(T)10	10	243	252
comp61481_c0	1	p1	(A)12	12	17	28
comp72938_c0	1	p1	(T)10	10	65	74
comp64893_c0	1	p2	(TA)7	14	1	14
comp69676_c0	1	p1	(A)10	10	100	109
comp2249_c0	1	p3	(TCA)7	21	258	278
comp72469_c0	1	p1	(A)11	11	51	61
comp59327_c0	1	p2	(AG)12	24	1328	1351
comp64532_c0	1	p3	(GAT)6	18	1679	1696
comp51630_c0	1	p2	(GT)6	12	6	17
comp51630_c0	2	p1	(A)13	13	275	287
comp64984_c0	1	p1	(A)11	11	209	219
comp72861_c0	1	p1	(A)12	12	706	717
comp48287_c0	1	p1	(A)19	19	2	20
comp599409_c0	1	p1	(T)10	10	213	222
comp55395_c0	1	p3	(TTC)5	15	63	77
comp841508_c0	1	p1	(T)11	11	165	175
comp580886_c0	1	p1	(A)10	10	88	97
comp52914_c0	1	p1	(T)11	11	14	24
comp74275_c0	1	p1	(T)19	19	1	19
comp75965_c0	1	p3	(AAT)5	15	31	45
comp63423_c0	1	p1	(A)10	10	578	587
comp62883_c0	1	p2	(CT)6	12	1009	1020
comp38610_c0	1	p1	(T)10	10	271	280
comp72808_c1	1	p1	(T)10	10	2049	2058
comp72808_c1	2	p3	(TGA)6	18	3403	3420
comp65909_c0	1	p3	(GAT)6	18	7	24
comp60893_c0	1	c	(AT)8ctgtttct(TA)6	36	670	705
comp69377_c0	1	p1	(T)10	10	1932	1941
comp702_c0	1	p1	(T)17	17	467	483
comp58459_c0	1	p3	(ATT)6	18	491	508
comp57519_c0	1	p1	(A)11	11	174	184
comp74325_c0	1	p1	(A)19	19	1	19
comp74325_c0	2	p3	(TGA)5	15	3820	3834
comp70619_c0	1	p1	(T)12	12	1074	1085
comp45896_c0	1	p3	(TTA)5	15	1	15
comp33353_c0	1	p1	(T)11	11	69	79
comp51729_c0	1	p3	(TGA)5	15	8	22
comp46638_c0	1	p1	(A)13	13	1	13
comp27546_c0	1	p3	(CCA)6	18	4	21
comp55689_c0	1	p4	(AACT)5	20	330	349
comp313306_c0	1	p1	(A)11	11	90	100
comp51201_c0	1	p1	(A)23	23	1835	1857
comp737530_c0	1	p3	(AAC)5	15	306	320
comp72856_c1	1	p1	(T)11	11	1431	1441
comp61680_c0	1	p3	(ATC)7	21	1	21
comp73810_c0	1	p2	(GA)6	12	808	819
comp58750_c0	1	p3	(TCT)5	15	893	907
comp58750_c0	2	p3	(AAC)5	15	1026	1040
comp75139_c0	1	p1	(T)10	10	2410	2419
comp53492_c0	1	p1	(A)11	11	14	24
comp464017_c0	1	p1	(T)11	11	3	13
comp56342_c0	1	p1	(T)11	11	572	582
comp54909_c0	1	p2	(TA)9	18	336	353
comp963235_c0	1	p3	(ATT)6	18	1	18
comp57020_c0	1	p2	(AT)8	16	11	26
comp338735_c0	1	p3	(GAG)5	15	104	118
comp29854_c0	1	p1	(A)13	13	291	303
comp71843_c0	1	p1	(T)10	10	470	479
comp71843_c0	2	p1	(A)11	11	632	642
comp53722_c0	1	p3	(ATC)6	18	1	18
comp73409_c0	1	p1	(A)11	11	1508	1518
comp65584_c0	1	p2	(AT)6	12	1	12
comp58440_c1	1	p3	(AAG)6	18	736	753
comp7337_c0	1	p1	(T)17	17	237	253
comp58378_c0	1	p1	(A)19	19	199	217
comp59513_c0	1	p1	(T)10	10	318	327
comp61356_c0	1	p1	(T)11	11	583	593
comp69588_c0	1	p1	(A)19	19	1	19
comp49285_c0	1	p1	(T)10	10	325	334
comp75099_c0	1	p2	(GA)6	12	49	60
comp67589_c0	1	p3	(CAT)6	18	1	18
comp55902_c0	1	p1	(A)12	12	197	208
comp73566_c0	1	p1	(T)14	14	97	110
comp73566_c0	2	p1	(T)10	10	1726	1735
comp72415_c0	1	p1	(T)12	12	682	693
comp825672_c0	1	p2	(TA)6	12	160	171
comp57515_c0	1	p3	(GAA)5	15	223	237
comp70530_c1	1	p3	(ATT)5	15	2127	2141
comp69445_c0	1	p1	(T)10	10	641	650
comp64814_c0	1	c	(TC)6actctcccacacaaacgttttcctctcacacactttca(TC)6atccatatgctttattctctcttctactttcttcat(TC)6	110	38	147
comp64814_c0	2	p2	(AT)6	12	848	859
comp73940_c0	1	p3	(AAT)5	15	2184	2198
comp66975_c0	1	p1	(T)11	11	419	429
comp55750_c0	1	p1	(A)10	10	38	47
comp61192_c0	1	p3	(GTG)5	15	739	753
comp1828_c0	1	p1	(A)10	10	104	113
comp46859_c0	1	p2	(CT)6	12	144	155
comp503118_c0	1	p1	(A)18	18	231	248
comp70984_c0	1	p1	(T)12	12	393	404
comp399440_c0	1	p1	(T)12	12	121	132
comp74925_c0	1	p1	(T)10	10	1101	1110
comp39153_c0	1	p1	(T)10	10	195	204
comp70350_c0	1	p1	(A)10	10	1	10
comp59978_c0	1	p3	(CAT)7	21	1	21
comp6033_c0	1	p2	(AT)7	14	169	182
comp63593_c0	1	p1	(T)11	11	803	813
comp70095_c0	1	p2	(TA)6	12	2136	2147
comp69205_c1	1	p1	(A)10	10	122	131
comp62865_c0	1	p2	(TA)8	16	1255	1270
comp64250_c0	1	p6	(GTGACG)6	36	665	700
comp68276_c1	1	p3	(TGA)5	15	929	943
comp66024_c0	1	p1	(A)10	10	350	359
comp65317_c2	1	p1	(A)11	11	716	726
comp1827_c0	1	p1	(T)11	11	54	64
comp72061_c0	1	c	(T)10cgacaacatatttcaaaattttgaaacttagatttcttttctaggtagaaaagtttatcttacactgaaatttggc(A)12	98	1858	1955
comp160921_c0	1	p1	(T)19	19	1	19
comp69442_c0	1	p3	(TTA)5	15	825	839
comp75243_c4	1	p2	(AT)6	12	870	881
comp31895_c0	1	p1	(T)14	14	434	447
comp111521_c0	1	p3	(TAA)5	15	184	198
comp41443_c0	1	p1	(A)11	11	87	97
comp72720_c0	1	p1	(A)12	12	1	12
comp524331_c0	1	p2	(TA)7	14	5	18
comp50407_c0	1	p1	(A)12	12	340	351
comp51732_c0	1	p1	(T)10	10	258	267
comp47944_c0	1	p1	(A)11	11	123	133
comp469700_c0	1	p4	(TTAT)5	20	1	20
comp66013_c0	1	p1	(T)12	12	1	12
comp48943_c0	1	p1	(T)10	10	247	256
comp15556_c0	1	p1	(T)10	10	478	487
comp59138_c0	1	p1	(T)12	12	28	39
comp344385_c0	1	p1	(A)10	10	103	112
comp253_c0	1	p3	(ACC)5	15	183	197
comp61304_c0	1	p2	(TA)6	12	5	16
comp536752_c0	1	c	(T)11aattttta(T)10	29	27	55
comp74430_c0	1	p3	(CGC)5	15	1625	1639
comp61353_c0	1	p1	(A)16	16	112	127
comp28802_c0	1	p2	(AT)8	16	1	16
comp778575_c0	1	p1	(T)17	17	1	17
comp61849_c0	1	p3	(GAT)6	18	1	18
comp72429_c0	1	p3	(TTA)7	21	1	21
comp69227_c0	1	p1	(A)10	10	757	766
comp69227_c0	2	p1	(T)10	10	1052	1061
comp57632_c0	1	p1	(A)10	10	479	488
comp76801_c0	1	p1	(A)19	19	1	19
comp76801_c0	2	p1	(A)19	19	1889	1907
comp73050_c1	1	p1	(A)16	16	1651	1666
comp68594_c0	1	p2	(TG)6	12	1861	1872
comp36589_c0	1	p1	(A)10	10	259	268
comp74161_c0	1	p1	(T)10	10	1537	1546
comp76752_c1	1	p1	(A)10	10	443	452
comp76752_c1	2	p1	(A)11	11	2960	2970
comp74425_c0	1	p1	(A)17	17	1	17
comp64628_c0	1	p3	(GAG)5	15	1502	1516
comp59140_c0	1	p1	(T)10	10	116	125
comp66693_c0	1	p3	(GAA)5	15	1829	1843
comp56829_c0	1	p1	(T)17	17	509	525
comp55332_c0	1	p3	(TAT)5	15	90	104
comp55332_c0	2	p3	(ATC)5	15	397	411
comp74613_c0	1	p1	(A)10	10	61	70
comp312622_c0	1	p1	(T)10	10	222	231
comp57194_c0	1	p1	(T)13	13	199	211
comp319285_c0	1	p3	(CAT)6	18	323	340
comp66086_c0	1	c	(A)12ttctatcctccttattttttttaagtttattttaaaattttctaatttttttgggttttcttatttaattatttttttgttg(T)10	104	136	239
comp63898_c0	1	p3	(TGA)5	15	488	502
comp282409_c0	1	p1	(T)12	12	84	95
comp282409_c0	2	p1	(A)10	10	483	492
comp282409_c0	3	p2	(AC)6	12	652	663
comp31187_c0	1	p3	(ATG)7	21	718	738
comp51397_c0	1	p1	(T)13	13	529	541
comp75118_c0	1	p2	(GT)11	22	3443	3464
comp43253_c0	1	c	(A)11ttaaatctatttatagaattgttgggacatttaacactttctttaatcttctaagtgcttattatgaaggaaatttaatctatttctg(A)10	109	90	198
comp56166_c0	1	p2	(GA)7	14	503	516
comp32871_c0	1	p1	(T)13	13	236	248
comp75799_c0	1	p3	(AAT)5	15	1661	1675
comp61763_c0	1	p1	(A)10	10	168	177
comp62375_c0	1	p1	(T)10	10	13	22
comp62375_c0	2	p1	(A)10	10	1509	1518
comp36854_c1	1	p1	(A)14	14	355	368
comp50395_c0	1	p2	(TA)8	16	1	16
comp47483_c0	1	p1	(T)10	10	46	55
comp76138_c0	1	p3	(CCA)6	18	204	221
comp29103_c0	1	p3	(TGG)5	15	1	15
comp314047_c0	1	p3	(GAT)7	21	571	591
comp47449_c0	1	p1	(A)10	10	66	75
comp47449_c0	2	p1	(A)10	10	332	341
comp71662_c0	1	p3	(GTG)5	15	1736	1750
comp89792_c0	1	p3	(GAT)6	18	1	18
comp73882_c1	1	p1	(A)20	20	91	110
comp62041_c0	1	p1	(A)13	13	104	116
comp48756_c0	1	p1	(T)10	10	101	110
comp971457_c0	1	p1	(T)11	11	235	245
comp39621_c0	1	p1	(T)11	11	988	998
comp71537_c0	1	p3	(ATC)5	15	1	15
comp71537_c0	2	p3	(TTA)5	15	608	622
comp17752_c0	1	p1	(A)10	10	8	17
comp59967_c0	1	c	(GA)6aatttgagatgaagtcattgggaaatttagtcaatgtgtgtt(TG)6	66	893	958
comp65804_c0	1	c	(A)12ctgtgtaagattttcacaaaatataacagagaaactattaaagaaagaaacccatttgagagtagaa(T)13	92	555	646
comp68963_c1	1	p1	(A)20	20	1	20
comp224568_c0	1	c	(AT)6gggcttggcttatatgtaaatccactttggttgtagaaactttgcaaaccgtatttaactatttacatacgtatgatgag(T)10	102	513	614
comp71901_c0	1	p3	(ATG)5	15	1034	1048
comp1052474_c0	1	p1	(A)12	12	196	207
comp64657_c0	1	p1	(A)13	13	1682	1694
comp60757_c0	1	p1	(A)10	10	42	51
comp46274_c0	1	p1	(A)11	11	283	293
comp67277_c1	1	p1	(T)11	11	7	17
comp568028_c0	1	p1	(T)10	10	160	169
comp57323_c0	1	p3	(ATC)5	15	1	15
comp76094_c1	1	p1	(T)13	13	1	13
comp54455_c0	1	p1	(A)16	16	4	19
comp72375_c0	1	p2	(TC)6	12	469	480
comp61902_c0	1	p1	(A)11	11	84	94
comp71824_c0	1	p3	(TAT)5	15	221	235
comp565713_c0	1	p1	(T)10	10	140	149
comp37412_c0	1	p1	(A)21	21	340	360
comp64822_c0	1	p2	(AG)6	12	1622	1633
comp67003_c0	1	p1	(A)10	10	68	77
comp580682_c0	1	p2	(AG)6	12	27	38
comp69484_c0	1	p1	(A)12	12	228	239
comp45708_c0	1	p1	(T)10	10	115	124
comp73915_c0	1	p2	(TG)6	12	3252	3263
comp44001_c0	1	p1	(A)12	12	88	99
comp52330_c0	1	p1	(T)11	11	225	235
comp75359_c1	1	p1	(T)10	10	1689	1698
comp75359_c1	2	p1	(T)10	10	2688	2697
comp54262_c1	1	p1	(T)12	12	470	481
comp60532_c0	1	p1	(T)13	13	81	93
comp59500_c0	1	c	(GAA)5gagattatgaaaataaagtttttcatgggtttgtgcaatgattgatcaaaagcctcatg(T)10	84	784	867
comp45254_c0	1	p1	(A)10	10	296	305
comp37733_c0	1	p1	(A)11	11	250	260
comp62498_c0	1	p1	(A)10	10	67	76
comp64193_c1	1	p1	(T)10	10	129	138
comp75549_c0	1	p2	(AG)6	12	1045	1056
comp480291_c0	1	p1	(T)11	11	174	184
comp61654_c0	1	p1	(A)10	10	111	120
comp74394_c1	1	p3	(GTG)5	15	708	722
comp72073_c1	1	p2	(AC)6	12	36	47
comp32610_c0	1	p1	(A)14	14	366	379
comp73479_c0	1	c	(A)12gggttccaggtc(AAG)5	39	2812	2850
comp68573_c0	1	p1	(T)11	11	1147	1157
comp69712_c0	1	p1	(T)10	10	158	167
comp69712_c0	2	p2	(TA)8	16	444	459
comp59226_c0	1	p3	(TTC)5	15	219	233
comp31372_c0	1	p1	(T)19	19	1	19
comp46415_c0	1	p1	(T)11	11	112	122
comp43776_c0	1	p1	(A)12	12	153	164
comp76003_c0	1	p1	(A)10	10	1161	1170
comp6653_c0	1	p2	(AT)6	12	293	304
comp76713_c1	1	p3	(AAT)5	15	2184	2198
comp62667_c0	1	p3	(ATA)7	21	1	21
comp39883_c0	1	p1	(A)11	11	147	157
comp73465_c0	1	p1	(A)21	21	1	21
comp52171_c0	1	p1	(A)11	11	240	250
comp65920_c0	1	p2	(AT)11	22	1495	1516
comp68084_c0	1	p1	(T)12	12	1148	1159
comp72025_c0	1	p2	(TA)9	18	1	18
comp785576_c0	1	p1	(A)13	13	1	13
comp127664_c0	1	p1	(A)11	11	27	37
comp68244_c0	1	p1	(T)11	11	1216	1226
comp70080_c0	1	p3	(AAT)6	18	391	408
comp70080_c0	2	p1	(A)12	12	730	741
comp70080_c0	3	p1	(T)10	10	1410	1419
comp36354_c0	1	p1	(A)22	22	992	1013
comp31839_c0	1	p3	(ACC)5	15	1053	1067
comp16380_c0	1	p1	(A)15	15	2	16
comp60_c1	1	p2	(AT)6	12	1	12
comp52869_c0	1	c	(T)21ctcgtttgacccacgtatatggcccc(T)11	58	1	58
comp75116_c0	1	p1	(A)15	15	2729	2743
comp469755_c0	1	p3	(ATG)6	18	1	18
comp801728_c0	1	p1	(A)18	18	188	205
comp41671_c0	1	p2	(TA)6	12	170	181
comp36313_c0	1	p2	(AT)7	14	116	129
comp66854_c0	1	p3	(CCA)5	15	133	147
comp76048_c0	1	p1	(T)10	10	6025	6034
comp48552_c0	1	p1	(A)10	10	84	93
comp54849_c0	1	p1	(A)11	11	242	252
comp73145_c0	1	p1	(A)11	11	112	122
comp73145_c0	2	p3	(ATT)5	15	227	241
comp73145_c0	3	p6	(TGATTG)6	36	1881	1916
comp73145_c0	4	c	(AG)7tagatgaggaagcgagaagat(GA)6	47	3322	3368
comp50571_c1	1	p1	(A)14	14	333	346
comp76481_c0	1	p1	(A)10	10	281	290
comp782916_c0	1	p1	(T)12	12	1	12
comp53774_c0	1	p1	(T)10	10	96	105
comp62947_c0	1	p1	(A)10	10	427	436
comp75384_c0	1	p1	(A)11	11	192	202
comp25987_c0	1	p3	(ACC)7	21	1	21
comp25987_c0	2	p3	(CAG)5	15	156	170
comp60603_c0	1	p2	(AC)7	14	81	94
comp65158_c0	1	p2	(TG)11	22	1	22
comp42228_c0	1	p1	(A)11	11	271	281
comp56215_c0	1	p1	(A)10	10	676	685
comp388223_c0	1	p3	(AGC)7	21	1	21
comp67537_c0	1	p1	(A)10	10	334	343
comp46756_c0	1	p2	(TA)9	18	317	334
comp62183_c0	1	p3	(AGG)5	15	637	651
comp67065_c0	1	p1	(A)10	10	600	609
comp67065_c0	2	p3	(GAA)5	15	3778	3792
comp120733_c0	1	p1	(A)12	12	1	12
comp73011_c1	1	p3	(TTA)7	21	3375	3395
comp74433_c1	1	p2	(TA)6	12	97	108
comp74433_c1	2	p2	(GA)8	16	2324	2339
comp1203502_c0	1	p1	(A)13	13	45	57
comp860149_c0	1	p1	(A)12	12	173	184
comp67407_c0	1	p1	(A)10	10	513	522
comp67407_c0	2	p1	(T)11	11	1561	1571
comp56899_c0	1	p1	(A)10	10	131	140
comp73282_c0	1	p1	(A)11	11	236	246
comp252784_c0	1	p3	(TGA)6	18	1	18
comp4622_c0	1	p2	(TG)7	14	525	538
comp49700_c0	1	p2	(TA)7	14	309	322
comp64703_c0	1	c	(T)12g(T)10	23	3	25
comp40182_c0	1	p1	(A)17	17	1	17
comp70639_c0	1	p1	(A)10	10	47	56
comp65919_c0	1	p1	(T)13	13	259	271
comp77574_c0	1	p1	(A)12	12	754	765
comp58907_c0	1	p3	(TTC)7	21	3	23
comp75351_c0	1	p1	(A)11	11	160	170
comp54615_c0	1	c	(TC)6tttaacaccggtctccgacgactgaatttaggccaactctttcta(TC)7actctattctctaatcatttaaccattagacatcatttaaca(ATC)5	128	143	270
comp1662_c0	1	p1	(A)13	13	33	45
comp1662_c0	2	p3	(AAT)6	18	468	485
comp73376_c0	1	p3	(ATT)6	18	222	239
comp58982_c0	1	p1	(A)12	12	46	57
comp76447_c0	1	p4	(ATGG)5	20	3025	3044
comp68059_c3	1	p3	(AGA)6	18	6	23
comp749_c0	1	p1	(A)19	19	333	351
comp62032_c0	1	p1	(T)15	15	1	15
comp56335_c0	1	p3	(AAT)5	15	251	265
comp48953_c0	1	p1	(A)10	10	361	370
comp74290_c0	1	p1	(T)10	10	1923	1932
comp57967_c0	1	p2	(TA)7	14	16	29
comp85741_c0	1	p1	(A)11	11	62	72
comp71249_c0	1	p1	(T)10	10	1	10
comp76627_c0	1	p1	(A)10	10	10	19
comp426025_c0	1	p1	(T)10	10	387	396
comp72587_c0	1	p2	(TA)6	12	117	128
comp65593_c0	1	p2	(TA)7	14	1069	1082
comp59568_c0	1	p1	(T)10	10	427	436
comp64476_c0	1	p3	(TCA)7	21	1	21
comp2700_c0	1	p3	(GAT)7	21	1	21
comp2700_c0	2	p1	(A)12	12	227	238
comp16697_c0	1	p1	(T)10	10	134	143
comp54368_c0	1	p1	(T)12	12	329	340
comp660606_c0	1	p3	(ATT)7	21	203	223
comp71493_c0	1	p3	(ATT)5	15	11	25
comp470668_c0	1	p1	(A)10	10	139	148
comp672695_c0	1	p1	(T)10	10	16	25
comp65957_c0	1	p1	(T)12	12	1102	1113
comp476908_c0	1	p1	(A)20	20	328	347
comp56462_c0	1	p3	(ATG)5	15	277	291
[truncated: 7,644 more rows]
