# Supplementary material for: RNA-Seq for gene identification and transcript profiling of three Stevia rebaudiana genotypes
Source: BMC Genomics. 2014 Jul 7;15(1):571. doi: 10.1186/1471-2164-15-571 (PMC4108789; doi:10.1186/1471-2164-15-571)
Supplement: Supplementary file 5 — Additional file 5: Primers for SSR markers. (XLSX 2 MB) [file 12864_2013_6267_MOESM5_ESM.xlsx]

## Sheet: SSR primer
ID	SSR nr.	SSR type	SSR	size	start	end	FORWARD PRIMER1 (5'-3')	Tm	size	REVERSE PRIMER1 (5'-3')	Tm	size	PRODUCT1 size (bp)	start (bp)	end (bp)	FORWARD PRIMER2 (5'-3')	Tm	size	REVERSE PRIMER2 (5'-3')	Tm	size	PRODUCT2 size (bp)	start (bp)	end (bp)	FORWARD PRIMER3 (5'-3')	Tm	size	REVERSE PRIMER3 (5'-3')	Tm	size	PRODUCT3 size (bp)	start (bp)	end (bp)
comp67936_c0	1	p1	(A)10	10	329	338	TACAAGAGAGACCCCGAGCT	59.668	20	CGACACGGAGGTTGGTTACA	59.968	20	264	290	553	TACAAGAGAGACCCCGAGCT	59.668	20	ACGACACGGAGGTTGGTTAC	59.967	20	265	290	554	TACAAGAGAGACCCCGAGCT	59.668	20	AAACGACACGGAGGTTGGTT	60.108	20	267	290	556
comp58887_c0	1	p3	(GGT)5	15	763	777	AAGAAAGGAGAAGCGGCAGA	59.313	20	ACAACTGAACGCGCTAATGC	59.834	20	138	740	877	AAGAAAGGAGAAGCGGCAGA	59.313	20	TTCACAACAACTGAACGCGC	60.248	20	144	740	883	TGTGCTCCAGTAAGTGCAGA	58.952	20	AATACCAGAACTGCCCCTGC	60.034	20	135	666	800
comp808_c0	1	p1	(T)12	12	219	230
comp66920_c0	1	p3	(TCC)5	15	298	312	TTGTCGTTCTCCTTGAGGGC	59.965	20	ATCGAGGACCTCAACTCCCA	59.959	20	275	183	457	TGACGAGCTCGATGTCCTTG	59.829	20	CCCTCAAGCAACACCTGGAT	59.961	20	256	241	496	TGACGAGCTCGATGTCCTTG	59.829	20	ATCGAGGACCTCAACTCCCA	59.959	20	217	241	457
comp710329_c0	1	p2	(TG)6	12	132	143	ACCATGTTGAGCGCTGGTTA	59.964	20	GCTCCACACTCCCACTTACC	60.036	20	134	80	213	CATGTTGAGCGCTGGTTAGC	59.902	20	GCTCCACACTCCCACTTACC	60.036	20	132	82	213	ACCATGTTGAGCGCTGGTTA	59.964	20	TCCACACTCCCACTTACCCA	60.105	20	132	80	211
comp223594_c0	1	p1	(A)13	13	109	121	AGTCAAAAGTTTGTAAAAGCTGGCT	60.105	25	AGTGCATCAATGTCACGTACA	57.961	21	212	9	220	GTCAAAAGTTTGTAAAAGCTGGCT	58.891	24	AGTGCATCAATGTCACGTACA	57.961	21	211	10	220	AGTCAAAAGTTTGTAAAAGCTGGC	58.891	24	AGTGCATCAATGTCACGTACA	57.961	21	212	9	220
comp221366_c0	1	p4	(AAAT)6	24	1	24
comp67983_c0	1	p2	(AG)6	12	570	581	CGGCGACCGGTGACATTATA	59.969	20	ATGCGCTAAGTGCCTGAGTT	60.036	20	104	527	630	CGGCGACCGGTGACATTATA	59.969	20	GTATGCATGCGCTAAGTGCC	60.041	20	110	527	636	GCGGAGGTAGATGACGGATG	60.039	20	ATGCGCTAAGTGCCTGAGTT	60.036	20	209	422	630
comp66082_c0	1	p1	(A)20	20	1	20
comp30286_c0	1	p1	(T)13	13	6	18
comp72046_c0	1	p2	(TA)8	16	1261	1276	AGCAAGAGTTTGACTTCGATTCA	58.619	23	ACGATGGAGCCCAATCTTCA	59.088	20	131	1221	1351	AGCAAGAGTTTGACTTCGATTCA	58.619	23	TCACGATGGAGCCCAATCTT	59.088	20	133	1221	1353	AGCAAGAGTTTGACTTCGATTCA	58.619	23	TCACGATGGAGCCCAATCTTC	60.134	21	133	1221	1353
comp61950_c0	1	p1	(T)10	10	2022	2031
comp72983_c1	1	p1	(A)11	11	645	655	GAGTTCTCCTTGCAGCTGCT	60.321	20	TTACCGTGTCGAATACGCCA	59.475	20	236	500	735	CTGCTGCACAAGACTGCAAA	59.617	20	TTACCGTGTCGAATACGCCA	59.475	20	218	518	735	GAGTTCTCCTTGCAGCTGCT	60.321	20	ACCGTGTCGAATACGCCATA	59.26	20	234	500	733
comp72983_c1	2	p3	(ATT)7	21	1360	1380
comp75867_c0	1	p1	(A)10	10	628	637	TGGAAAACTAACGAAAAGTGTGAA	57.502	24	TGGTGTCATTATGAAGGCAGCA	60.291	22	201	495	695	TGGAAAACTAACGAAAAGTGTGAA	57.502	24	GGTGTCATTATGAAGGCAGCA	58.632	21	200	495	694	TGGAAAACTAACGAAAAGTGTGAA	57.502	24	TGGTGTCATTATGAAGGCAGC	58.632	21	201	495	695
comp515806_c0	1	p3	(CGC)5	15	96	110	TACTTTTGCTTGACGGGCCA	60.179	20	TCAAGAAAGACCTCACCGCG	60.32	20	238	1	238	GTACTTTTGCTTGACGGGCC	59.76	20	TCAAGAAAGACCTCACCGCG	60.32	20	239	0	238	TACTTTTGCTTGACGGGCCA	60.179	20	AAGAGCCTGGACTACGATGC	59.538	20	260	1	260
comp515806_c0	2	p2	(AG)6	12	440	451
comp68661_c0	1	p3	(ATG)5	15	966	980	ATGGAACGCATGAGCTCAGT	59.749	20	CGTCCATCTTCACTCCCTGT	59.102	20	194	880	1073	TGCATCAAGTTCCCATGGGG	60.325	20	CGTCCATCTTCACTCCCTGT	59.102	20	216	858	1073	GCATCAAGTTCCCATGGGGT	60.325	20	CGTCCATCTTCACTCCCTGT	59.102	20	215	859	1073
comp68661_c0	2	p1	(T)12	12	1658	1669	TCGCGACATACCAGACGAAC	60.179	20	ACTCGTTCATTCTTGCGAACT	58.244	21	278	1458	1735	CGACATACCAGACGAACCCG	60.525	20	ACTCGTTCATTCTTGCGAACT	58.244	21	275	1461	1735	TCGCGACATACCAGACGAAC	60.179	20	AACTCGTTCATTCTTGCGAACT	58.869	22	279	1458	1736
comp68661_c0	3	p1	(A)15	15	1922	1936
comp73618_c0	1	p1	(A)10	10	1563	1572	GAGGTACGGCGGTTGAAGAA	60.038	20	ACCACGATCTGACCTTGAGC	59.752	20	273	1392	1664	GCATTCTATGGCTGTGGGGT	60.107	20	ACCACGATCTGACCTTGAGC	59.752	20	181	1484	1664	TGCATTCTATGGCTGTGGGG	60.107	20	ACCACGATCTGACCTTGAGC	59.752	20	182	1483	1664
comp63039_c0	1	p1	(A)11	11	915	925
comp53039_c0	1	c	(A)13g(A)10	24	1515	1538	GGTTGGGATCCGAAGACATCA	59.79	21	ACACCAGATACAGCTGCAGC	60.392	20	213	1402	1614	AGGTTGGGATCCGAAGACATC	59.513	21	ACACCAGATACAGCTGCAGC	60.392	20	214	1401	1614	AGGTTGGGATCCGAAGACAT	58.415	20	ACACCAGATACAGCTGCAGC	60.392	20	214	1401	1614
comp53039_c0	2	p1	(T)20	20	1660	1679
comp51280_c0	1	p1	(A)20	20	537	556
comp268672_c0	1	p1	(A)11	11	294	304	ATCATCACAAAACGTCGCGT	58.855	20	CCTTGGTGCTCCCGGTTTTT	61.113	20	213	152	364	AATCATCACAAAACGTCGCGT	59.471	21	CCTTGGTGCTCCCGGTTTTT	61.113	20	214	151	364	ATCATCACAAAACGTCGCGT	58.855	20	CCTTGGTGCTCCCGGTTTT	60.531	19	213	152	364
comp37511_c0	1	c	(A)11g(T)12	24	738	761
comp20759_c0	1	p3	(ATC)6	18	473	490
comp87470_c0	1	p3	(ATC)5	15	206	220
comp76649_c0	1	p1	(G)23	23	1647	1669
comp75100_c0	1	p1	(A)12	12	1320	1331	TACGTGCAGGTCCAATTGCT	59.964	20	AGGGGTCTGCATCAAACAGT	59.226	20	266	1175	1440	GCAGGTCCAATTGCTCTTGC	60.109	20	AGGGGTCTGCATCAAACAGT	59.226	20	261	1180	1440	AGCCTCCCTTTTTACGTGCA	59.89	20	AGGGGTCTGCATCAAACAGT	59.226	20	278	1163	1440
comp175662_c0	1	p3	(ATA)7	21	243	263
comp72053_c0	1	p1	(A)11	11	1619	1629	TCATCCTTCCCACATGCCAC	60.034	20	CAAGTTGGACGGTTTGGCTG	59.969	20	135	1573	1707	TACTCGCCCTCGTCAGAAGA	60.036	20	CAAGTTGGACGGTTTGGCTG	59.969	20	278	1430	1707	ACCTTAGACTGTCCGCAACG	60.039	20	CAAGTTGGACGGTTTGGCTG	59.969	20	255	1453	1707
comp61993_c0	1	c	(TC)8acacaatcacgagtaatttgtttatgcttgtgcacattgtaaccatcgtgccggcctcta(TC)6	88	75	162	ACCCCCTGACAATTGAAGCC	60.252	20	TTGTTGCTCGCATTGTTCGG	60.041	20	265	2	266	GAAAAACAACCGCCGTCCAT	59.687	20	TTGTTGCTCGCATTGTTCGG	60.041	20	244	23	266	GAAAAACAACCGCCGTCCAT	59.687	20	TTCTAGAAGGAGGCGGTGGA	59.959	20	276	23	298
comp27179_c0	1	p1	(A)10	10	213	222	GCTACGTAGCGGTAACTACCA	59.329	21	CATATAGGTGGGTTGGCGCT	59.891	20	275	13	287	GCTACGTAGCGGTAACTACCA	59.329	21	AGCATATAGGTGGGTTGGCG	59.891	20	277	13	289	ACGTAGCGGTAACTACCACT	58.174	20	CATATAGGTGGGTTGGCGCT	59.891	20	272	16	287
comp157163_c0	1	p2	(AT)8	16	219	234	ATGTTCGGATGTGCTCGGTT	60.036	20	TGCATCTGTGTAACGACTCGT	59.731	21	224	111	334	AATGTTCGGATGTGCTCGGT	60.036	20	TGCATCTGTGTAACGACTCGT	59.731	21	225	110	334	CGGATGTGCTCGGTTGTTTC	59.834	20	TGCATCTGTGTAACGACTCGT	59.731	21	219	116	334
comp56679_c0	1	p2	(AT)6	12	29	40
comp71891_c1	1	p3	(TGT)5	15	1914	1928
comp75802_c2	1	c	(T)21attcccggcctttc(T)16	51	1	51
comp75802_c2	2	p1	(T)10	10	312	321	AGTGATTCATCAATGATCTGATTGCT	59.227	26	TCCGCGAAAAACACCTTCCT	60.179	20	270	156	425	AGTGATTCATCAATGATCTGATTGCT	59.227	26	TCCTCCGCGAAAAACACCTT	60.179	20	273	156	428	AGTGATTCATCAATGATCTGATTGCT	59.227	26	CTCCGCGAAAAACACCTTCC	59.763	20	271	156	426
comp75802_c2	3	c	(T)10cacgtttagcgttagttagaattgcgttcaatgaaaactttaacctattatttgaatcaattttgcg(T)11	88	1336	1423	TGTATGACCATCGAGGGGGT	60.032	20	TGCACAGAAACAGCTGAACT	57.957	20	226	1288	1513	TGTATGACCATCGAGGGGGT	60.032	20	TTGCACAGAAACAGCTGAACT	58.632	21	227	1288	1514	TGACCATCGAGGGGGTTTTT	59.225	20	TGCACAGAAACAGCTGAACT	57.957	20	222	1292	1513
comp75802_c2	4	c	(A)12gtctttttcttcatctttttgctttttttcaagtattttgaactttaaattttcttgatttccatacataaaatcaaccgttttattgttattaat(TTC)5	123	2025	2147	AGCTTCTTTTCTTACAGAGCCT	57.368	22	ACTGAACAAGCTCGACAAAATGG	59.996	23	268	1916	2183	TGAAGCTTCTTTTCTTACAGAGCC	59.243	24	ACTGAACAAGCTCGACAAAATGG	59.996	23	271	1913	2183	AGCTTCTTTTCTTACAGAGCCT	57.368	22	AGAAACTGAACAAGCTCGACA	57.821	21	272	1916	2187
comp422752_c0	1	p1	(T)12	12	357	368
comp61502_c0	1	p3	(ATG)7	21	1	21
comp57435_c0	1	p1	(A)18	18	1	18
comp441426_c0	1	p1	(T)10	10	157	166	AGTTTGTTTTTAAGTCGCCCCC	59.637	22	AGGTCCTTCGCACGCAATTA	60.037	20	108	83	190	AGTTTGTTTTTAAGTCGCCCCC	59.637	22	TAAGGTCCTTCGCACGCAAT	60.037	20	110	83	192	AGTTTGTTTTTAAGTCGCCCCC	59.637	22	GGTCCTTCGCACGCAATTAC	59.904	20	107	83	189
comp63732_c0	1	p1	(T)10	10	204	213	TCATTCGCTCAAACGTAACGT	58.603	21	CGGTTCGGATATAAGCGGGT	59.684	20	234	171	404	TCATTCGCTCAAACGTAACGT	58.603	21	CTGGATTACGCGGGGAGATT	59.607	20	279	171	449	CATTCGCTCAAACGTAACGT	57.151	20	CGGTTCGGATATAAGCGGGT	59.684	20	233	172	404
comp57026_c0	1	p1	(T)10	10	1571	1580
comp63349_c1	1	p1	(T)12	12	1417	1428	ACGGTGCACATGGATTCCAT	60.034	20	ACCCAAAACGAAACTCAAAACCA	59.741	23	269	1207	1475	CGAACGGTGCACATGGATTC	59.903	20	ACCCAAAACGAAACTCAAAACCA	59.741	23	272	1204	1475	AACGGTGCACATGGATTCCA	60.251	20	ACCCAAAACGAAACTCAAAACCA	59.741	23	270	1206	1475
comp63134_c0	1	p1	(A)18	18	3515	3532
comp56763_c0	1	p3	(GGT)7	21	416	436	AGGACAAAATCGCACCTCGT	59.965	20	GCACCGCTCTTTCTCTGCTA	60.109	20	275	189	463	ACCCGTCAAGAAACCGGTTT	60.107	20	GCACCGCTCTTTCTCTGCTA	60.109	20	168	296	463	GGACAAAATCGCACCTCGTG	59.834	20	GCACCGCTCTTTCTCTGCTA	60.109	20	274	190	463
comp75557_c0	1	p2	(GA)6	12	1445	1456	CCAGGAAGCATTGAAGGTTGG	59.453	21	CCAGTCACCGACACCAGAAG	60.32	20	274	1376	1649	CCAGGAAGCATTGAAGGTTGG	59.453	21	GACATCCAGTCACCGACACC	60.39	20	279	1376	1654	CCAGGAAGCATTGAAGGTTGG	59.453	21	CATCCAGTCACCGACACCAG	60.39	20	277	1376	1652
comp7018_c0	1	p1	(T)12	12	13	24
comp11474_c0	1	p1	(T)11	11	447	457
comp76133_c0	1	p2	(AG)7	14	236	249
comp676437_c0	1	p1	(A)11	11	33	43	AAAGAGCTTAAGAACCAAGGAAAAA	57.582	25	AGTTAAGGTGTGACCCGAGTC	59.383	21	105	5	109	AAAGAGCTTAAGAACCAAGGAAAAA	57.582	25	GAGTTAAGGTGTGACCCGAGT	59.383	21	106	5	110	AAAAGAGCTTAAGAACCAAGGAAAA	57.582	25	AGTTAAGGTGTGACCCGAGTC	59.383	21	106	4	109
comp62420_c0	1	c	(AT)7aataatttcagtgttggtgatgatggaatggatgttcgtgtctac(AT)8	75	1260	1334	ACTATTGGGTGGTTGCTGGG	59.96	20	AGTGCCATCATCATCTTCATCGA	59.929	23	206	1225	1430	TGGAGGTGGGGTTGAGGTAA	60.104	20	AGTGCCATCATCATCTTCATCGA	59.929	23	259	1172	1430	TTGGAGGTGGGGTTGAGGTA	60.104	20	AGTGCCATCATCATCTTCATCGA	59.929	23	260	1171	1430
comp36401_c0	1	p1	(T)21	21	1	21
comp64486_c0	1	p3	(AAT)5	15	1	15
comp64486_c0	2	p2	(AT)9	18	589	606	AATGCTGCCACCAGACATCA	59.961	20	CTGCACGCTCTACTTGTGGA	60.038	20	146	549	694	TGCCACCAGACATCACCAAA	59.815	20	CTGCACGCTCTACTTGTGGA	60.038	20	141	554	694	AAAACCACTGCCAATGCTGC	60.25	20	CTGCACGCTCTACTTGTGGA	60.038	20	158	537	694
comp60347_c0	1	p1	(A)10	10	123	132	TCCGGTGGACAGGTAGTATGT	59.994	21	TGCACAGATGATGTTGGAGCA	60.271	21	239	39	277	CCGGTGGACAGGTAGTATGTG	59.864	21	TGCACAGATGATGTTGGAGCA	60.271	21	238	40	277	TCCGGTGGACAGGTAGTATGT	59.994	21	GCTACATGCGGCTCATTTTCA	59.598	21	196	39	234
comp60027_c0	1	p1	(A)11	11	56	66	TGCTCAAGGGTAATTAGGTCATT	57.549	23	TTAGCGTGGGGTCCTACAGT	60.252	20	253	29	281	ATGCTCAAGGGTAATTAGGTCAT	57.347	23	TTAGCGTGGGGTCCTACAGT	60.252	20	254	28	281	TGCTCAAGGGTAATTAGGTCATTT	58.173	24	TTAGCGTGGGGTCCTACAGT	60.252	20	253	29	281
comp63086_c0	1	p1	(A)12	12	281	292	TGGGAGGGAAAGGGAAAAGAG	59.289	21	GTCTTCCGCTGATGGTCTCC	60.179	20	184	188	371	TGGGAGGGAAAGGGAAAAGAG	59.289	21	GGTCTTCCGCTGATGGTCTC	60.179	20	185	188	372	TGGGAGGGAAAGGGAAAAGA	58.159	20	GTCTTCCGCTGATGGTCTCC	60.179	20	184	188	371
comp430734_c0	1	c	(A)12g(A)10	23	1	23
comp45647_c0	1	p1	(A)15	15	160	174	AGATGGGACCCACAAAAACCA	59.781	21	GCACCAGTGACCTAGTTGCA	60.25	20	245	120	364	AGATGGGACCCACAAAAACCA	59.781	21	TGCACCAGTGACCTAGTTGC	60.25	20	246	120	365	GATGGGACCCACAAAAACCA	58.289	20	GCACCAGTGACCTAGTTGCA	60.25	20	244	121	364
comp714368_c0	1	p3	(ATG)5	15	1	15
comp73263_c0	1	p3	(AAT)5	15	140	154	TCAAGGTGGAGACGGATTACA	58.468	21	ACAGATGACGGTGGTGATGC	60.392	20	267	12	278	AGGTGGAGACGGATTACAAACA	59.364	22	ACAGATGACGGTGGTGATGC	60.392	20	264	15	278	AGAAATTCAAGGTGGAGACGGA	59.362	22	ACAGATGACGGTGGTGATGC	60.392	20	273	6	278
comp73263_c0	2	p3	(GGT)6	18	452	469	TACAGTCCGGTGGAGATGGT	59.959	20	AACCGACGACACATCACTCC	60.039	20	231	292	522	TACAGTCCGGTGGAGATGGT	59.959	20	CTCCCATCGGTGCTGATCAA	59.821	20	206	292	497	TACAGTCCGGTGGAGATGGT	59.959	20	TCACCTGTTGAACCGACGAC	60.249	20	241	292	532
comp73263_c0	3	p1	(T)13	13	737	749	GTGGGAGAGTGAGCAGGTTC	60.037	20	TCGATAATGTTTTGCCCCGT	57.883	20	147	630	776	GGAGTGATGTGTCGTCGGTT	60.039	20	TCGATAATGTTTTGCCCCGT	57.883	20	274	503	776	GAGCAGGTTCAGAAGTCCACA	59.929	21	TGTGTCGGCTAGATGTACACG	59.868	21	280	640	919
comp67801_c0	1	p1	(A)10	10	79	88	ACGAGTGATCAACTAGTTTATGGACA	60.072	26	GCTCATGAAGAGGATCCAGGA	58.954	21	220	1	220	ACGAGTGATCAACTAGTTTATGGACA	60.072	26	AGCTCATGAAGAGGATCCAGG	58.951	21	221	1	221	TCAGAAACTCACGAAATTACAAACCA	59.683	26	GCTCATGAAGAGGATCCAGGA	58.954	21	172	49	220
comp10224_c0	1	p3	(TCA)7	21	1	21
comp30772_c0	1	p1	(T)13	13	1	13
comp30772_c0	2	p1	(T)10	10	206	215	AGTTGTCAAAGGCAAAGGCG	59.615	20	TGTCTTAAAACCCCTAAATTGGCA	58.851	24	120	143	262	GCTGCGCCTAGAACCTAAGA	59.54	20	TGTCTTAAAACCCCTAAATTGGCA	58.851	24	100	163	262	GGCTGCGCCTAGAACCTAAG	60.531	20	TGTCTTAAAACCCCTAAATTGGCA	58.851	24	101	162	262
comp70029_c0	1	p3	(CCA)6	18	280	297	ACTCCGATCGTACCTCCACA	60.035	20	ATGATGCTTCTTCCGCTGCT	60.107	20	239	229	467	ACTCCGATCGTACCTCCACA	60.035	20	CTTCCGCTGCTGTTCGTTTC	60.111	20	230	229	458	ACTCCGATCGTACCTCCACA	60.035	20	GGAAATGCGACTAGGGCTCA	59.822	20	107	229	335
comp33036_c0	1	p3	(TTC)5	15	257	271	TGTGAGATTGGGGAACTGGT	58.555	20	GTGTGCATTCGTGATTGTGACA	60.032	22	219	154	372	TGTGAGATTGGGGAACTGGT	58.555	20	TGTGTGCATTCGTGATTGTGAC	60.032	22	220	154	373	TGTGAGATTGGGGAACTGGT	58.555	20	TCAAGCCCGATACCATCTTCA	58.885	21	243	154	396
comp71462_c0	1	p2	(AT)6	12	1737	1748	AGGTGCGATTAAAGCGGCTA	59.823	20	TCCATACCTTACTCTTTTCATCAACA	58.315	26	229	1594	1822	AGGTGCGATTAAAGCGGCTA	59.823	20	ACTCTTTTCATCAACATTCACTCTTCT	59.281	27	219	1594	1812	AGGTGCGATTAAAGCGGCTA	59.823	20	ACCTTACTCTTTTCATCAACATTCACT	59.279	27	224	1594	1817
comp45681_c0	1	p2	(CA)6	12	137	148	CCATTGGACCACCATAGGGG	59.814	20	GGCCGAGCAAGACAGAAAGA	60.321	20	177	24	200	CCCATTGGACCACCATAGGG	59.814	20	GGCCGAGCAAGACAGAAAGA	60.321	20	178	23	200	CCCCATTGGACCACCATAGG	59.814	20	GGCCGAGCAAGACAGAAAGA	60.321	20	179	22	200
comp57918_c0	1	p1	(T)11	11	1	11
comp75847_c0	1	p1	(A)11	11	42	52
comp82930_c0	1	p2	(TA)6	12	117	128	GCTCCAGGTACCAAAATGCC	59.182	20	TCAACGATCGAGTTAGTAGCTT	57.04	22	200	12	211	GCTCCAGGTACCAAAATGCC	59.182	20	TCAACGATCGAGTTAGTAGCTTT	57.693	23	200	12	211	TGGAAAAACATTAGGGGCCGT	60.203	21	TCAACGATCGAGTTAGTAGCTT	57.04	22	120	92	211
comp110805_c0	1	p2	(TA)8	16	176	191
comp27229_c0	1	p3	(ATG)6	18	4	21
comp51601_c0	1	p1	(A)10	10	678	687
comp59512_c0	1	p1	(A)10	10	630	639	GCGGCTCCTCATAACCGTAA	59.896	20	GGAAACATGCACCTGGAACC	59.397	20	279	551	829	GCGGCTCCTCATAACCGTAA	59.896	20	GGGAAACATGCACCTGGAAC	59.397	20	280	551	830	AACCGTAAGCTTGTGCAACC	59.334	20	AGGGAAACATGCACCTGGAA	59.518	20	269	563	831
comp210119_c0	1	p1	(T)11	11	159	169	AGTGACCCAATTTGACCCAACT	60.091	22	TCTCCCCTGGTGCGAATAGA	60.033	20	226	117	342	GTGACCCAATTTGACCCAACT	58.684	21	TCTCCCCTGGTGCGAATAGA	60.033	20	225	118	342	AGTGACCCAATTTGACCCAAC	58.684	21	TCTCCCCTGGTGCGAATAGA	60.033	20	226	117	342
comp62852_c0	1	p1	(A)21	21	1	21
comp66998_c1	1	p3	(TCT)7	21	1	21
comp75531_c0	1	p3	(CTC)5	15	1568	1582	AACTCACGCACTCGATCTCC	59.829	20	AGATCGAACTGGACTGCTGC	60.108	20	115	1497	1611	AACCCACTAAGCCCAAACCC	60.179	20	AGATCGAACTGGACTGCTGC	60.108	20	159	1453	1611	CCCACTAAGCCCAAACCCAA	60.179	20	AGATCGAACTGGACTGCTGC	60.108	20	157	1455	1611
comp36674_c0	1	p3	(TTA)6	18	564	581
comp36976_c0	1	p2	(AG)11	22	1	22
comp72189_c1	1	p1	(T)10	10	329	338	GTTTGACCAAAAAGGGACCCC	59.585	21	AGTGAAGAATGGAATGTAGGAGGT	59.215	24	240	135	374	TGTGTTAGGAACTTGCGGAGA	59.31	21	AGTGAAGAATGGAATGTAGGAGGT	59.215	24	203	172	374	GTTTGACCAAAAAGGGACCCC	59.585	21	GTGAAGAATGGAATGTAGGAGGT	57.896	23	239	135	373
comp70074_c0	1	p1	(A)11	11	1228	1238
comp52554_c0	1	p2	(AT)6	12	184	195	ATTTCCTAGCATGCCTCCCC	59.52	20	TGTTGGAAGCATCTCACAATATGT	58.744	24	278	1	278	ATTTCCTAGCATGCCTCCCC	59.52	20	TGTTGGAAGCATCTCACAATATGTC	59.645	25	278	1	278	ATTTCCTAGCATGCCTCCCC	59.52	20	TGGAAGCATCTCACAATATGTCT	57.636	23	275	1	275
comp3840_c0	1	p1	(A)12	12	1	12
comp73410_c0	1	p3	(TGG)5	15	1258	1272	TGTCCAGCCCCTGTAAGACT	60.179	20	TGTCCTCCTGCAGTTGAACC	59.891	20	149	1191	1339	TGTCCAGCCCCTGTAAGACT	60.179	20	CCTCCTGCAGTTGAACCGAA	60.25	20	146	1191	1336	GTTCACACGTGCGGTTTTCT	59.624	20	TGTCCTCCTGCAGTTGAACC	59.891	20	237	1103	1339
comp71707_c0	1	p1	(A)10	10	1395	1404	CCGTGCGCGTGTATTAAGTC	59.703	20	CCAGACACATTGACGGTATCC	58.449	21	280	1235	1514	CCGTGCGCGTGTATTAAGTC	59.703	20	CGGTATCCGGTCCAAATACA	57.105	20	267	1235	1501	ACCGTGCGCGTGTATTAAGT	60.389	20	CGGTATCCGGTCCAAATACA	57.105	20	268	1234	1501
comp115184_c0	1	c	(A)20gagtctgaaagtagacatgatgagaaaaaaataag(A)10	65	1	65
comp59084_c0	1	p2	(AT)6	12	32	43	TTTACTTTTGCCCCTCGAGG	57.806	20	GCATTTTCCCTGGTTTGGGC	60.322	20	218	3	220	TTTACTTTTGCCCCTCGAGG	57.806	20	TCCCTGGTTTGGGCAACAAA	60.326	20	212	3	214	TTTACTTTTGCCCCTCGAGG	57.806	20	TTCCCTGGTTTGGGCAACAA	60.326	20	213	3	215
comp59084_c0	2	p1	(T)11	11	267	277	CCCCATTTGTTTGTTGCCCA	59.528	20	TTTCGCCCATTGCCAAACAG	59.967	20	267	186	452	CCCCATTTGTTTGTTGCCCA	59.528	20	CTTGTTTCGCCCATTGCCAA	59.967	20	271	186	456	CCCCATTTGTTTGTTGCCCA	59.528	20	GCCAAACAGAGAGGCAGGAT	60.035	20	256	186	441
comp59084_c0	3	p2	(AG)8	16	1686	1701	TCCACTCACCCAATTTCCAAA	57.679	21	ATTATTTGCATTGCCCCGGC	59.893	20	266	1475	1740	TCCACTCACCCAATTTCCAAA	57.679	21	CCCGGCAAGGAAAACTGTTC	59.686	20	252	1475	1726	ATCCACTCACCCAATTTCCAA	57.459	21	ATTATTTGCATTGCCCCGGC	59.893	20	267	1474	1740
comp64529_c0	1	p1	(T)11	11	2113	2123	TGCCGTAAGTGTGCGTTTTG	59.972	20	TCCAACGTTGTTTAAGTTTTTACCA	58.082	25	233	1925	2157	GTGCCGTAAGTGTGCGTTTT	59.972	20	TCCAACGTTGTTTAAGTTTTTACCA	58.082	25	234	1924	2157	GAATGTGCCGTAAGTGTGCG	60.179	20	TCCAACGTTGTTTAAGTTTTTACCA	58.082	25	238	1920	2157
comp48963_c0	1	p1	(A)10	10	264	273	TCCAGTTCTTCATTGTCCTCCC	59.694	22	TCATGGTGTTTTGTTTGGCAA	57.383	21	275	162	436	TCCAGTTCTTCATTGTCCTCCC	59.694	22	TTCATGGTGTTTTGTTTGGCA	57.383	21	276	162	437	CCAGTTCTTCATTGTCCTCCCT	59.693	22	TCATGGTGTTTTGTTTGGCAA	57.383	21	274	163	436
comp72427_c0	1	p3	(ATG)6	18	668	685	GAGGAAGACGGCGAAGATGA	59.544	20	TCTCATGGCCAATCGCACAT	60.107	20	277	492	768	GAGGAAGACGGCGAAGATGA	59.544	20	CTCTCTCATGGCCAATCGCA	60.179	20	280	492	771	GGAGGAAGACGGCGAAGATG	60.529	20	TCTCATGGCCAATCGCACAT	60.107	20	278	491	768
comp66940_c0	1	p1	(T)11	11	1477	1487	TTTTGTATCGGGTCGGGTCG	60.109	20	AACCCAACCCAGCTCAACTC	60.179	20	241	1454	1694	TTTTGTATCGGGTCGGGTCG	60.109	20	CCCAACCCAGCTCAACTCAA	60.179	20	239	1454	1692	TTTTGTATCGGGTCGGGTCG	60.109	20	AACCCAGCTCAACTCAACGT	59.82	20	236	1454	1689
comp73326_c0	1	p3	(TGA)6	18	214	231	CCGACAAAGCAGCAAAAGCT	59.969	20	ATCGCCACCGCCATATTCAT	59.963	20	267	34	300	CGGAATCAGGACGATCGGTT	59.898	20	ATCGCCACCGCCATATTCAT	59.963	20	122	179	300	CCGACAAAGCAGCAAAAGCT	59.969	20	AGAAATCGCCACCGCCATAT	59.891	20	271	34	304
comp592452_c0	1	p1	(A)10	10	28	37	GAAGAGCAATCTCAGTAGCAAAA	57.13	23	TTCGTTGCAAAGGGAGATCC	58.179	20	170	0	169	GAAGAGCAATCTCAGTAGCAAAA	57.13	23	CACTTTCGTTGCAAAGGGAGA	59.053	21	174	0	173	GAAGAGCAATCTCAGTAGCAAAA	57.13	23	TCACTTTCGTTGCAAAGGGAG	59.053	21	175	0	174
comp76017_c1	1	p1	(T)10	10	1	10
comp71439_c2	1	p3	(GGT)5	15	9	23
comp71439_c2	2	p3	(GGT)6	18	372	389	TGGTGTCGGTGGTTATGGTG	59.964	20	TTACCACCACCATAACCGCC	60.035	20	273	205	477	GTGTCGGTGGTTATGGTGGT	59.964	20	TTACCACCACCATAACCGCC	60.035	20	271	207	477	TATGGGTTACGGGGCGAATG	59.893	20	TTACCACCACCATAACCGCC	60.035	20	144	334	477
comp71439_c2	3	p1	(T)10	10	860	869
comp67301_c0	1	p2	(AG)6	12	1784	1795	ACGACCCATTTACGGCGAAT	60.108	20	TCAACTAACACCTCTCTCTCCTCT	59.956	24	171	1652	1822	ACGACCCATTTACGGCGAAT	60.108	20	TCTCAACTAACACCTCTCTCTCCT	59.956	24	173	1652	1824	GAACTGAGCACCCGATTTGC	59.831	20	TCAACTAACACCTCTCTCTCCTCT	59.956	24	120	1703	1822
comp65833_c0	1	p3	(ATC)7	21	1	21
comp71027_c0	1	p3	(TAT)7	21	3	23
comp71027_c0	2	p3	(TCA)5	15	2402	2416	TGCATCAGACCAGACTGCAG	60.037	20	TTCAGGTGCCTGGCAAAAGA	60.106	20	193	2355	2547	GCAGCTGCAGTCCAGTAAGA	60.037	20	TTCAGGTGCCTGGCAAAAGA	60.106	20	177	2371	2547	ATCAGACCAGACTGCAGCTG	59.75	20	TTCAGGTGCCTGGCAAAAGA	60.106	20	190	2358	2547
comp74903_c0	1	p2	(AT)6	12	408	419	ACTGGAATTCGTGGACTTGTGT	60.159	22	TGGAAGCAACCTCCCTGTTC	59.89	20	279	223	501	ACTGGAATTCGTGGACTTGTGT	60.159	22	GGAAGCAACCTCCCTGTTCT	59.598	20	278	223	500	CTGGAATTCGTGGACTTGTGT	58.506	21	TGGAAGCAACCTCCCTGTTC	59.89	20	278	224	501
comp36944_c2	1	p1	(A)11	11	198	208	AACCGCAAGTAACGTCGCTA	60.039	20	CACCGCGTATGATGGACCTT	60.179	20	207	131	337	GCTAGCCCCACTGCATGTAA	60.107	20	CACCGCGTATGATGGACCTT	60.179	20	191	147	337	CCCGATTCTTGAGGAGGCTG	60.179	20	CACCGCGTATGATGGACCTT	60.179	20	279	59	337
comp62427_c0	1	p1	(T)10	10	623	632	AAGGGGTGGTGCGTATGTTT	59.888	20	ACTAGGATGGCCAGCTTCAT	58.484	20	273	394	666	AAAGGGGTGGTGCGTATGTT	59.888	20	ACTAGGATGGCCAGCTTCAT	58.484	20	274	393	666	AAAAGGGGTGGTGCGTATGT	59.888	20	ACTAGGATGGCCAGCTTCAT	58.484	20	275	392	666
comp69572_c1	1	p1	(T)11	11	721	731	TTGTTCGGGTCGGAATCTGG	60.037	20	CGCAAGCAAACCAGAGTTGT	59.618	20	207	631	837	TTGTTCGGGTCGGAATCTGG	60.037	20	ACGCAAGCAAACCAGAGTTG	59.618	20	208	631	838	GCGGGTTTCGGTTTTGTACC	60.04	20	CGCAAGCAAACCAGAGTTGT	59.618	20	170	668	837
comp67601_c0	1	p2	(AT)7	14	2209	2222	TAGACCGGACTTGAGCTCCA	59.961	20	TCCACAAAGCAAACAATCTTTCCA	59.839	24	148	2109	2256	TGACGAAAGCCGATAGACCG	59.9	20	TCCACAAAGCAAACAATCTTTCCA	59.839	24	161	2096	2256	GACCGGACTTGAGCTCCATC	60.179	20	TCCACAAAGCAAACAATCTTTCCA	59.839	24	146	2111	2256
comp75741_c0	1	p1	(A)10	10	119	128	ACGGTGTAAATTCATGCATCTTCT	59.056	24	GCAGCTGCACTTGGTGAAAA	59.897	20	264	40	303	ACGGTGTAAATTCATGCATCTTC	57.765	23	GCAGCTGCACTTGGTGAAAA	59.897	20	264	40	303	AACGGTGTAAATTCATGCATCTTCT	59.584	25	GCAGCTGCACTTGGTGAAAA	59.897	20	265	39	303
comp52426_c0	1	p3	(ATT)7	21	2	22
comp118289_c0	1	p1	(A)10	10	264	273	AGTCGGCCTCATATAATTGCGA	59.701	22	ATAAAGCGGTGGCGTCTTCA	60.037	20	172	227	398	AGTCGGCCTCATATAATTGCGA	59.701	22	TCAATAAAGCGGTGGCGTCT	60.037	20	175	227	401	GTCGGCCTCATATAATTGCGA	58.316	21	ATAAAGCGGTGGCGTCTTCA	60.037	20	171	228	398
comp118289_c0	2	p1	(A)11	11	451	461	AGACGCCACCGCTTTATTGA	60.037	20	CCGTATCTTTATTCCCGAAGTACT	57.918	24	224	382	605	TGAAGACGCCACCGCTTTAT	60.037	20	CCGTATCTTTATTCCCGAAGTACT	57.918	24	227	379	605	AGACGCCACCGCTTTATTGA	60.037	20	CCGTATCTTTATTCCCGAAGTACTT	58.489	25	224	382	605
comp38252_c0	1	p1	(T)11	11	150	160	ATACCTGCTGGCTTCATGGG	59.816	20	ACCTTGATAAATCACATTTGCTCA	57.161	24	218	5	222	GCTGGCTTCATGGGTGAGTA	59.747	20	ACCTTGATAAATCACATTTGCTCA	57.161	24	212	11	222	ATACCTGCTGGCTTCATGGG	59.816	20	ACCTTGATAAATCACATTTGCTCAA	57.769	25	218	5	222
comp32028_c0	1	p1	(T)11	11	79	89	AATTTGTAGCAACACTATACTCATCTT	57.327	27	AGCCACTAGATCATTAATCAATGGT	58.154	25	203	23	225	AAATTTGTAGCAACACTATACTCATCT	57.327	27	AGCCACTAGATCATTAATCAATGGT	58.154	25	204	22	225	AATTTGTAGCAACACTATACTCATCTT	57.327	27	ACGTAAGAGAGATTTATAGCCACT	57.037	24	220	23	242
comp69782_c0	1	p2	(AT)9	18	264	281	CTAACCAGCTGATCGCCTGA	59.538	20	CCGGATTTAAGAGCCGGACA	59.823	20	221	141	361	TCTAACCAGCTGATCGCCTG	59.538	20	CCGGATTTAAGAGCCGGACA	59.823	20	222	140	361	CTAACCAGCTGATCGCCTGA	59.538	20	ACCGGATTTAAGAGCCGGAC	59.823	20	222	141	362
comp707105_c0	1	p1	(T)10	10	187	196	CAAACCAGCCGTACAAACCG	60.041	20	ACTTAAACAAACTTCAATGAGCATTT	57.053	26	107	136	242	CAAACCAGCCGTACAAACCG	60.041	20	AACTTAAACAAACTTCAATGAGCATT	57.053	26	108	136	243	ACCCAAACCAGCCGTACAAA	60.107	20	ACTTAAACAAACTTCAATGAGCATTT	57.053	26	110	133	242
comp60381_c0	1	p1	(A)10	10	534	543	TTCAAAGGCCTGTGTGGGAA	59.74	20	TCTTTATTTACTCGCAAGCAAAAGTG	59.144	26	196	436	631	TTTCAAAGGCCTGTGTGGGA	59.74	20	TCTTTATTTACTCGCAAGCAAAAGTG	59.144	26	197	435	631	TTCAAAGGCCTGTGTGGGAA	59.74	20	TCTTTATTTACTCGCAAGCAAAAGT	58.034	25	196	436	631
comp73231_c0	1	p2	(AC)7	14	198	211	AGGGTCCCGCATATTTCATGA	59.226	21	GGGTATGATCGAGCAAGGGG	59.965	20	235	128	362	GGGTCCCGCATATTTCATGAC	59.12	21	GGGTATGATCGAGCAAGGGG	59.965	20	234	129	362	AGGGTCCCGCATATTTCATGA	59.226	21	TGATCGAGCAAGGGGAGTTG	59.75	20	230	128	357
comp55656_c0	1	p1	(A)10	10	1	10
comp43774_c0	1	p1	(T)11	11	1	11
comp73600_c0	1	p3	(GAT)5	15	1562	1576	ACGGGATGTGGCCATTTTCT	59.96	20	ACTTCATGGCTCATCGCTCC	60.179	20	280	1501	1780	ACGGGATGTGGCCATTTTCT	59.96	20	CTTCATGGCTCATCGCTCCA	60.179	20	279	1501	1779	ACGGGCTTTGTAAACGGGAT	59.963	20	CGAAGAACATACGCGGTTGC	60.247	20	221	1488	1708
comp51764_c0	1	p1	(A)10	10	47	56	GCAAGCGAAACAATAATCTTAGGGT	60.164	25	ACAAAACGAAAACCACGAGGA	58.642	21	246	1	246	GCAAGCGAAACAATAATCTTAGGG	58.726	24	ACAAAACGAAAACCACGAGGA	58.642	21	246	1	246	GGCAAGCGAAACAATAATCTTAGG	58.726	24	ACAAAACGAAAACCACGAGGA	58.642	21	247	0	246
comp33375_c0	1	p3	(TGG)6	18	921	938	TGGTGGTGCGTTCCTTTGAT	60.179	20	CACCACCACCTGCTTCTGTA	59.604	20	117	866	982	GTTGGTGGTGCGTTCCTTTG	60.249	20	CACCACCACCTGCTTCTGTA	59.604	20	119	864	982	AGGGATCTTGTTGGTGGTGC	60.251	20	CACCACCACCTGCTTCTGTA	59.604	20	128	855	982
comp70088_c2	1	p1	(T)13	13	682	694	GTGGCATGTGACTCGAAGCT	60.672	20	TCTACTCCATCCTCTTACACCA	57.397	22	224	522	745	TGGCATGTGACTCGAAGCTA	59.105	20	TCTACTCCATCCTCTTACACCA	57.397	22	223	523	745	GTGGCATGTGACTCGAAGCT	60.672	20	TGCAAACACCATTACATGTCTTCT	59.173	24	245	522	766
comp69920_c0	1	p2	(CT)11	22	1	22
comp54706_c0	1	p3	(ATG)7	21	1262	1282
comp41949_c0	1	p4	(ATAG)5	20	1484	1503
comp29781_c1	1	p3	(ATT)5	15	536	550
comp320191_c0	1	p1	(T)12	12	47	58
comp320191_c0	2	p1	(T)11	11	230	240	CTGAGTTGAGTCGGCTCGTT	60.039	20	CGTGTAAGCGCCAAGTTGAC	60.111	20	198	125	322	CTGAGTTGAGTCGGCTCGTT	60.039	20	GACGTGTAAGCGCCAAGTTG	60.111	20	200	125	324	CTGAGTTGAGTCGGCTCGTT	60.039	20	GTTGACGTGTAAGCGCCAAG	60.111	20	203	125	327
comp61285_c0	1	p1	(T)11	11	310	320	AGACTGCTGCTTTAGGTCGT	59.03	20	ACACCACCTTGCTCCTAATTT	57.474	21	258	243	500	ACTGCTGCTTTAGGTCGTTGT	60.203	21	ACACCACCTTGCTCCTAATTT	57.474	21	256	245	500	AGACTGCTGCTTTAGGTCGT	59.03	20	TCTAAATACACCACCTTGCTCCT	59.156	23	265	243	507
comp71922_c0	1	c	(A)22gtc(A)15	40	1	40
comp59758_c0	1	p1	(A)19	19	861	879
comp62780_c0	1	p2	(TG)6	12	305	316	TCGCCATTGACAAAGGGGAA	59.889	20	CCCTAGAAACTAAACTACCCTCCC	59.592	24	272	107	378	TCGCCATTGACAAAGGGGAA	59.889	20	AGAAACTAAACTACCCTCCCACT	58.5	23	268	107	374	CGCCATTGACAAAGGGGAAC	59.756	20	CCCTAGAAACTAAACTACCCTCCC	59.592	24	271	108	378
comp55114_c0	1	p1	(A)10	10	180	189	TGAAAAGATGAGCATCTGAAAACCA	59.464	25	TCACTTCCCCACTTTAGGCG	59.676	20	227	149	375	TGAAAAGATGAGCATCTGAAAACCA	59.464	25	GGCGGTTCCAGCTATTCACA	60.392	20	274	149	422	TGAAAAGATGAGCATCTGAAAACCA	59.464	25	TGGCGGTTCCAGCTATTCAC	60.392	20	275	149	423
comp73911_c0	1	p2	(TC)8	16	244	259	AACGGCCGAGATCATTCCTC	59.895	20	GCGGCGTGAGAGAGAGTTAG	60.248	20	253	55	307	CAACGGCCGAGATCATTCCT	60.179	20	GCGGCGTGAGAGAGAGTTAG	60.248	20	254	54	307	TCAACGGCCGAGATCATTCC	60.179	20	GCGGCGTGAGAGAGAGTTAG	60.248	20	255	53	307
comp74498_c0	1	p1	(T)13	13	810	822
comp34844_c0	1	p1	(A)16	16	518	533
comp221556_c0	1	p1	(A)17	17	5	21
comp326901_c0	1	p1	(T)12	12	578	589	GCGCACTTGTAATGCGACAA	60.11	20	AACCTTCTTCCTGGCCACAA	59.444	20	121	501	621	AAGCGCACTTGTAATGCGAC	59.834	20	AACCTTCTTCCTGGCCACAA	59.444	20	123	499	621	GCGCACTTGTAATGCGACAA	60.11	20	ACCTTCTTCCTGGCCACAAT	59.22	20	120	501	620
comp524745_c0	1	p2	(TA)7	14	202	215
comp75285_c0	1	p1	(A)17	17	6	22
comp57875_c0	1	p2	(TA)9	18	3	20
comp72550_c0	1	p2	(TC)6	12	2189	2200	TAGGGTTCCGTCGAGTGGAT	60.034	20	GAGGCCAAAACCAACAAACTCA	59.833	22	270	1999	2268	TAGGGTTCCGTCGAGTGGAT	60.034	20	AGGCCAAAACCAACAAACTCA	58.816	21	269	1999	2267	GTTCCGTCGAGTGGATCTCC	59.899	20	GAGGCCAAAACCAACAAACTCA	59.833	22	266	2003	2268
comp767241_c0	1	p1	(A)10	10	80	89	ACAAGAAATTTCTCCTCTCTTGCT	58.371	24	GTGGCCTGCTACGGACTTTA	59.752	20	105	46	150	ACAAGAAATTTCTCCTCTCTTGCT	58.371	24	ATTTGAGTGGCCTGCTACGG	60.393	20	111	46	156	TTTCTCCTCTCTTGCTATTCCAA	57.238	23	ATTTGAGTGGCCTGCTACGG	60.393	20	103	54	156
comp33410_c0	1	p1	(T)10	10	141	150
comp361426_c0	1	p1	(T)10	10	26	35	TCAGAACCTCAACCGTTGCA	59.821	20	CTTCGGTCTATGTGGTCTGGT	59.175	21	168	0	167	TCAGAACCTCAACCGTTGCA	59.821	20	ACTTCGGTCTATGTGGTCTGG	59.175	21	169	0	168	AGAACCTCAACCGTTGCAGT	59.82	20	CTTCGGTCTATGTGGTCTGGT	59.175	21	166	2	167
comp61241_c0	1	p3	(ATG)6	18	1000	1017
comp73820_c3	1	p3	(TGA)5	15	1525	1539	ATGTCAGACCACCGTTCACC	59.965	20	TCCTTTGTTCACCCTATCTGAAGA	59.156	24	267	1398	1664	ATGTCAGACCACCGTTCACC	59.965	20	TCTTCCTTTGTTCACCCTATCTGA	59.156	24	270	1398	1667	TGCTGCATGAGTCAACCCAT	59.961	20	TCCTTTGTTCACCCTATCTGAAGA	59.156	24	178	1487	1664
comp939565_c0	1	p2	(AT)6	12	27	38
comp51421_c0	1	p3	(CCA)5	15	210	224	TATAGCCACCGTGACCACCA	60.615	20	CCTATGGCGGTGGTGCATAT	59.963	20	129	177	305	TATAGCCACCGTGACCACCA	60.615	20	GCATATGGTGGAGGAGGTGG	59.891	20	115	177	291	TATAGCCACCGTGACCACCA	60.615	20	GGTGCATATGGTGGAGGAGG	59.891	20	118	177	294
comp48743_c0	1	p2	(TC)6	12	591	602	GAACGTCACTTGCCTGCTTG	60.041	20	CGACTGTTAGCTCAATCGGGA	59.866	21	249	425	673	GAACGTCACTTGCCTGCTTG	60.041	20	ACGACTGTTAGCTCAATCGGG	60.135	21	250	425	674	TCACTTGCCTGCTTGTGGAA	60.107	20	CGACTGTTAGCTCAATCGGGA	59.866	21	244	430	673
comp22569_c0	1	p3	(GTG)6	18	1	18
comp60449_c1	1	p2	(AC)10	20	685	704
comp71344_c0	1	p2	(CA)8	16	419	434	TCTGGAGTTCCGTCGGAGAT	60.034	20	TGCCACGTCACCAGAAAACT	60.107	20	254	260	513	ATCTGGAGTTCCGTCGGAGA	60.034	20	TGCCACGTCACCAGAAAACT	60.107	20	255	259	513	TCGGAGATTCAACGGCGAAA	60.038	20	TGCCACGTCACCAGAAAACT	60.107	20	242	272	513
comp69883_c1	1	p3	(ACC)6	18	824	841
comp264649_c0	1	p1	(A)19	19	1	19
comp71265_c0	1	p1	(A)11	11	182	192	TAGCCCGGAGAAAACTACGC	59.826	20	AATCCACAACCTCACCAGCC	60.251	20	155	106	260	TAGCCCGGAGAAAACTACGC	59.826	20	CACAACCTCACCAGCCACTA	59.604	20	151	106	256	GCCCGGAGAAAACTACGCAT	60.743	20	AATCCACAACCTCACCAGCC	60.251	20	153	108	260
comp365645_c0	1	p1	(A)11	11	10	20
comp68091_c1	1	p1	(A)11	11	170	180	AACCCAAGTTACCACCAGCC	60.179	20	TCAATCGCTGGTGCTTCCAT	60.035	20	226	45	270	CCAAGTTACCACCAGCCCAA	60.179	20	TCAATCGCTGGTGCTTCCAT	60.035	20	223	48	270	AACCCAAGTTACCACCAGCC	60.179	20	GGTGCTTCCATGTTCCTCCA	59.962	20	217	45	261
comp56502_c0	1	p2	(GA)6	12	983	994	TTCCAACACCAGTGTCTCCG	59.894	20	GCTACCGGACAGCTAAGCAA	60.108	20	235	803	1037	TTCCAACACCAGTGTCTCCG	59.894	20	GGTGCTACCGGACAGCTAAG	60.179	20	238	803	1040	CCAACACCAGTGTCTCCGAT	59.678	20	GCTACCGGACAGCTAAGCAA	60.108	20	233	805	1037
comp36213_c0	1	c	(T)21aat(A)23	47	345	391
comp61509_c1	1	p1	(T)11	11	226	236	GGGGCCATATTTGTCGGACA	60.107	20	TCACAAAGAAACTAGCAAAGTATATCC	57.837	27	258	11	268	TGGGGCCATATTTGTCGGAC	60.107	20	TCACAAAGAAACTAGCAAAGTATATCC	57.837	27	259	10	268	CCTTCTGCTTCAGGTGGGTT	59.889	20	TCACAAAGAAACTAGCAAAGTATATCC	57.837	27	167	102	268
comp36711_c0	1	p1	(A)15	15	158	172	TGATGATTAACTTGACCACACAAACA	59.68	26	AGCAGGTTTGTTGATGATGACA	58.511	22	277	129	405	ATGATTAACTTGACCACACAAACA	57.293	24	AGCAGGTTTGTTGATGATGACA	58.511	22	275	131	405	TGATGATTAACTTGACCACACAAACA	59.68	26	AGCAGGTTTGTTGATGATGACAA	59.109	23	277	129	405
comp66460_c0	1	p1	(A)10	10	280	289	TGGTATTTGGCGTGGAAGCT	59.962	20	ACGATGGCGAGTTGAAGGTT	59.965	20	105	217	321	TGGTATTTGGCGTGGAAGCT	59.962	20	AACGATGGCGAGTTGAAGGT	59.965	20	106	217	322	GTCCAGTGGTTGCAGTCTCA	59.893	20	ACGATGGCGAGTTGAAGGTT	59.965	20	152	170	321
comp61662_c0	1	p2	(AT)7	14	832	845	GCTTGTTGATGTTGGGGACG	59.759	20	CAACGAACCCTCCTCCAAGT	59.603	20	249	645	893	TGAGCAACGTAGATTCCGCA	59.755	20	CAACGAACCCTCCTCCAAGT	59.603	20	220	674	893	GCAACGTAGATTCCGCAAGC	60.248	20	CAACGAACCCTCCTCCAAGT	59.603	20	217	677	893
comp1218092_c0	1	p1	(T)14	14	249	262
comp70053_c0	1	p1	(A)10	10	196	205	ACAGTAGCAGTAACTCCAGCA	58.752	21	TTCATGGCGTGACCCTTACC	60.036	20	176	157	332	ACAGTAGCAGTAACTCCAGCA	58.752	21	GGATTTCATGGCGTGACCCT	60.394	20	180	157	336	ACAGTAGCAGTAACTCCAGCA	58.752	21	GTGGATTTCATGGCGTGACC	59.548	20	182	157	338
comp70374_c1	1	p2	(AG)6	12	23	34
comp76808_c0	1	p1	(T)10	10	3395	3404	TTGGGTCAGTCCGATTTGCA	59.89	20	CGACTGACATGGTAACGCCT	60.109	20	244	3343	3586	TTGGGTCAGTCCGATTTGCA	59.89	20	TCGACTGACATGGTAACGCC	60.109	20	245	3343	3587	TGGGTCAGTCCGATTTGCAT	59.672	20	CGACTGACATGGTAACGCCT	60.109	20	243	3344	3586
comp76808_c0	2	p3	(AGA)5	15	4375	4389	TCAACAAAGGTCTTGCGGGT	60.107	20	ACGCGAAGGAAATTTCTCGC	59.557	20	217	4309	4525	GGAAGCGTCTCATCGTCCTT	59.826	20	ACGCGAAGGAAATTTCTCGC	59.557	20	280	4246	4525	GCGATCTACAAGAGCCGTGT	60.179	20	ACGCGAAGGAAATTTCTCGC	59.557	20	245	4281	4525
comp72054_c0	1	p3	(TGG)5	15	1025	1039	GGACCGGATGCGATAGTGAA	59.612	20	AGGTGAGGGGTCAATGAGGA	59.881	20	279	1000	1278	GGGACCGGATGCGATAGTG	60.006	19	AGGTGAGGGGTCAATGAGGA	59.881	20	280	999	1278	GACCGGATGCGATAGTGAAGT	59.933	21	AGGTGAGGGGTCAATGAGGA	59.881	20	278	1001	1278
comp72054_c0	2	p2	(TG)6	12	1343	1354
comp981986_c0	1	p1	(T)10	10	161	170	GAACGGAGACCTTCATTTCTCT	57.805	22	TCATGTAATACACGGGTTTTTGCT	59.237	24	198	0	197	GAACGGAGACCTTCATTTCTCT	57.805	22	TCATGTAATACACGGGTTTTTGC	57.951	23	198	0	197	GAACGGAGACCTTCATTTCTCT	57.805	22	CATGTAATACACGGGTTTTTGCT	57.946	23	197	0	196
comp71863_c0	1	p1	(T)10	10	970	979	CCGTTACACGTCCATGAAGC	59.281	20	TGAACAGAGATTCAACGACAGGT	59.93	23	219	826	1044	CCGTTACACGTCCATGAAGC	59.281	20	CGACAGGTACAAAATCAACCAGC	60.365	23	204	826	1029	CCGTTACACGTCCATGAAGC	59.281	20	ACAGGTACAAAATCAACCAGCA	58.439	22	202	826	1027
comp73925_c1	1	p3	(TAT)7	21	3206	3226
comp47996_c0	1	p1	(T)11	11	199	209	TCCAGTGCATCTTAGCCGTC	59.824	20	CAGATCCGCACGAAGATCCA	59.897	20	168	133	300	TCCAGTGCATCTTAGCCGTC	59.824	20	ACAGATCCGCACGAAGATCC	59.897	20	169	133	301	CCAGTGCATCTTAGCCGTCT	59.823	20	CAGATCCGCACGAAGATCCA	59.897	20	167	134	300
comp3515_c0	1	p3	(ATT)6	18	1	18
comp65148_c1	1	p1	(T)21	21	721	741
comp76680_c0	1	p3	(ATG)5	15	239	253	CTGTCAGCAACGTTGTCAGC	60.042	20	ACCAGGAATGGGAGATATGCA	58.578	21	199	151	349	GTCAGCAACGTTGTCAGCAA	59.623	20	ACCAGGAATGGGAGATATGCA	58.578	21	197	153	349	CTGTCAGCAACGTTGTCAGC	60.042	20	ACCAGGAATGGGAGATATGCAA	59.215	22	199	151	349
comp60212_c0	1	p3	(TGA)5	15	237	251	TCAAGGCTCGAATCAGCCAA	59.675	20	GCATGTATTCTCCTGCGTGC	59.694	20	277	99	375	TTCAAGGCTCGAATCAGCCA	59.675	20	GCATGTATTCTCCTGCGTGC	59.694	20	278	98	375	CGGGAAAGAGAAATGGCGGA	60.392	20	GCATGTATTCTCCTGCGTGC	59.694	20	241	135	375
comp69508_c0	1	p3	(CAC)5	15	476	490	TTCGACGCGGATACTCCATG	59.97	20	GAGGCAAAAGCCGCAACTAA	59.404	20	280	283	562	TTCGACGCGGATACTCCATG	59.97	20	GCCGCAACTAATGAGAGCGA	60.806	20	271	283	553	GTTCGACGCGGATACTCCAT	59.97	20	GCCGCAACTAATGAGAGCGA	60.806	20	272	282	553
comp48781_c0	1	p3	(AGA)5	15	639	653
comp62937_c0	1	p2	(AT)7	14	204	217	TTACCGAATCCACGCGTCTT	59.756	20	ACGGTTAATGGCGATGCTGA	60.108	20	238	31	268	TGACCCGTTACCGAATCCAC	59.753	20	ACGGTTAATGGCGATGCTGA	60.108	20	245	24	268	GCGTCTTGCCAAATGCCAAT	60.39	20	ACGGTTAATGGCGATGCTGA	60.108	20	225	44	268
comp62937_c0	2	p1	(T)21	21	1167	1187
comp71365_c1	1	p3	(AAT)6	18	1	18
comp1998_c0	1	p1	(T)10	10	135	144	TGGCACTTCACTTGCAAGTTG	59.865	21	CGCACGTATCACCCTAGTTCA	59.866	21	156	43	198	TGTTGGCACTTCACTTGCAAG	59.865	21	CGCACGTATCACCCTAGTTCA	59.866	21	159	40	198	GTTGGCACTTCACTTGCAAGT	59.865	21	CGCACGTATCACCCTAGTTCA	59.866	21	158	41	198
comp1998_c0	2	p1	(A)10	10	262	271
comp429216_c0	1	p2	(TA)7	14	362	375	TGTAAGCCTCAAAATTGCACAGA	59.112	23	TTCATGTTAGCCCAACCCCA	59.219	20	173	236	408	TGTAAGCCTCAAAATTGCACAGA	59.112	23	TCATGTTAGCCCAACCCCAT	58.993	20	172	236	407	TGTAAGCCTCAAAATTGCACAGA	59.112	23	GGGGGATTTCATGTTAGCCCA	60.063	21	180	236	415
comp62004_c0	1	p1	(A)11	11	138	148	CCTCAATGTTTTAACTTCACACGC	59.325	24	TTCATCAGAATCTCCGGCGG	59.895	20	280	88	367	TGTTTTAACTTCACACGCACTT	57.311	22	TTCATCAGAATCTCCGGCGG	59.895	20	274	94	367	ACAAATGATCAAGAACAACACCGT	59.662	24	TCTGCTGTTGTGGGATTGGT	59.522	20	232	45	276
comp47344_c0	1	p1	(A)20	20	784	803
comp68761_c0	1	p1	(T)10	10	4280	4289	AAAGTGGATGGGGGCATCTG	60.033	20	CACCTCGTAGCATCTGGACC	59.897	20	280	4121	4400	CCCGCCCTACCTCTCTTCTA	59.815	20	CACCTCGTAGCATCTGGACC	59.897	20	221	4180	4400	AAAGTGGATGGGGGCATCTG	60.033	20	CAAGCTTGGTGCATCGGTTT	59.685	20	245	4121	4365
comp73228_c0	1	p1	(A)19	19	1	19
comp60028_c0	1	p3	(GGT)5	15	557	571	TGATGCCGTCACGATGAAGT	59.754	20	ACGCAGATGATGAGGTGCAT	59.82	20	227	513	739	TGATGCCGTCACGATGAAGT	59.754	20	TGGTGTTGCATCCGTCAACA	60.465	20	131	513	643	GGTGAAGAACCCGAGCTTGT	60.25	20	TGGTGTTGCATCCGTCAACA	60.465	20	235	409	643
comp705644_c0	1	p3	(ATC)5	15	377	391
comp49370_c0	1	p1	(A)20	20	4	23
comp52514_c0	1	p1	(G)23	23	1	23
comp38543_c0	1	p2	(AT)7	14	125	138	ACACGTAGTTTTAATACAAGCACCA	59.241	25	GGTGCACGCGTTGATATGAC	59.974	20	201	46	246	ACACGTAGTTTTAATACAAGCACCA	59.241	25	AGTTTCTCCACGAGTGCCAG	59.966	20	133	46	178	ACACGTAGTTTTAATACAAGCACCA	59.241	25	GACCCCGCTTGAAGTCCTAG	59.824	20	151	46	196
comp71810_c0	1	p1	(A)10	10	84	93	ACAGCTTCAGAGTTCAGACAA	57.173	21	TGATGAGCCGACTCGTAGGA	60.107	20	159	46	204	ACAGCTTCAGAGTTCAGACAA	57.173	21	AGCCGACTCGTAGGATGGAT	60.179	20	154	46	199	ACAGCTTCAGAGTTCAGACAA	57.173	21	TTAACGAAGGTCCCAGCAGG	59.676	20	236	46	281
comp75623_c0	1	p2	(AG)6	12	151	162	CAGTCTCTGCGAACTGCTGT	60.319	20	GTGATGGTGTGGACGATGGA	59.751	20	212	25	236	ACAGTCTCTGCGAACTGCTG	60.319	20	GTGATGGTGTGGACGATGGA	59.751	20	213	24	236	CACAGTCTCTGCGAACTGCT	60.319	20	GTGATGGTGTGGACGATGGA	59.751	20	214	23	236
comp1583047_c0	1	c	(TC)6tgttctctctccttcttttcctcttct(TC)6	51	112	162	GCTCCCACGCTCTATTCTCC	59.967	20	AGGAGAGAAGAAGAAAGGAGAGA	57.73	23	139	64	202	CTGTTGCTCCCACGCTCTAT	59.823	20	AGGAGAGAAGAAGAAAGGAGAGA	57.73	23	144	59	202	CAACACCCTCATACCCTCCG	59.822	20	AGGAGAGAAGAAGAAAGGAGAGA	57.73	23	186	17	202
comp65378_c0	1	p2	(TA)9	18	1	18
comp54544_c0	1	p4	(TTCT)5	20	1	20
comp46835_c0	1	p3	(TTC)5	15	203	217	ACTAACCCGCTCATTGGTTCA	59.65	21	AGCTGAGATTTTCATGAAACCGT	58.925	23	111	144	254	ACTAACCCGCTCATTGGTTCA	59.65	21	AGCTGAGATTTTCATGAAACCGTG	60.083	24	111	144	254	ACTAACCCGCTCATTGGTTCA	59.65	21	GCTGAGATTTTCATGAAACCGTGA	60.083	24	110	144	253
comp35247_c0	1	p1	(T)12	12	560	571	TGCCTCCCGAACTTCCTCTA	59.959	20	ACTTCTTGGTATTTCTGCCTTTATTGA	59.33	27	159	480	638	CGCTACCACTACCACCACTG	60.109	20	ACTTCTTGGTATTTCTGCCTTTATTGA	59.33	27	177	462	638	TGCCTCCCGAACTTCCTCTA	59.959	20	TCTGCCTTTATTGATTTTTCTGTCT	57.234	25	146	480	625
comp64221_c0	1	p2	(CA)11	22	1	22
comp68623_c1	1	p1	(A)10	10	64	73
comp66092_c1	1	c	(TC)6tttctttctct(CA)6	35	122	156	AACCCATCAAGCCCTTCTCC	59.667	20	TGATCATTGGAAGATGGGGCT	59.145	21	234	90	323	CATCAAGCCCTTCTCCCCAC	60.395	20	TGATCATTGGAAGATGGGGCT	59.145	21	230	94	323	TCTCCCCAACTTTCCTCCGT	60.473	20	TGATCATTGGAAGATGGGGCT	59.145	21	273	51	323
comp702700_c0	1	p2	(CA)7	14	105	118	CCTCCATCTACATGATCCATGCA	59.991	23	TCTTGCACAAATACACCGTCA	58.16	21	117	34	150	ACCTCCATCTACATGATCCATGC	59.991	23	TCTTGCACAAATACACCGTCA	58.16	21	118	33	150	CCTCCATCTACATGATCCATGCA	59.991	23	TTCTTGCACAAATACACCGTCA	58.793	22	118	34	151
comp20492_c0	1	p2	(AT)10	20	418	437
comp75595_c0	1	p3	(TCA)5	15	1435	1449	TCCGCCGATTCTTCTGACTT	59.104	20	ACCTCTTACCCCTTCTCCTGT	59.562	21	237	1260	1496	TTCCGCCGATTCTTCTGACT	59.104	20	ACCTCTTACCCCTTCTCCTGT	59.562	21	238	1259	1496	TTCCGCCGATTCTTCTGACTT	59.725	21	ACCTCTTACCCCTTCTCCTGT	59.562	21	238	1259	1496
comp73233_c0	1	p3	(CAC)6	18	624	641	GCCACACCTTACCCTAACCC	60.035	20	GGTATCTCCCGCCAATCCAC	60.25	20	169	521	689	CGGAGCATACTACCCACCAC	59.896	20	GGTATCTCCCGCCAATCCAC	60.25	20	125	565	689	CCAACCGGAGCATACTACCC	59.894	20	GGTATCTCCCGCCAATCCAC	60.25	20	130	560	689
comp288421_c0	1	p1	(A)10	10	52	61	TCTTGTGAATTAAGTACCGGTAAAC	57.343	25	CAACTCGCTCGAGGATGGAA	59.827	20	255	24	278	AGGCCTAGTTAAAGTTATTCTTGTGA	58.314	26	CAACTCGCTCGAGGATGGAA	59.827	20	273	6	278	TCTTGTGAATTAAGTACCGGTAAAC	57.343	25	TGGAGTCGGAGCCAAAGTTG	60.25	20	138	24	161
comp74782_c1	1	p1	(T)12	12	102	113	TGGTCTCTTCAAACTTTTCTCTCTCT	59.901	26	CCAAATCTTTGAATCAGATGTGCCT	60.105	25	157	2	158	TGGTCTCTTCAAACTTTTCTCTCTCT	59.901	26	TCCAAATCTTTGAATCAGATGTGCC	60.106	25	158	2	159	TGGTCTCTTCAAACTTTTCTCTCTCT	59.901	26	CCAAATCTTTGAATCAGATGTGCC	58.893	24	157	2	158
comp65086_c0	1	p3	(ATG)5	15	653	667	GTTCCAGTTAGGGCACACGA	59.966	20	TCCAAGAAACTCGGCAAGCT	59.891	20	271	599	869	AAAGCGTTCCAGTTAGGGCA	59.89	20	TCCAAGAAACTCGGCAAGCT	59.891	20	276	594	869	GTTCCAGTTAGGGCACACGA	59.966	20	GCAAGGACCTGGACCAGTAG	59.749	20	133	599	731
comp71758_c1	1	p2	(AC)6	12	17	28
comp67133_c1	1	p3	(TCA)6	18	1	18
comp48738_c1	1	p3	(ATG)5	15	5	19
comp71249_c1	1	p3	(ATG)7	21	1	21
comp58131_c0	1	p1	(T)10	10	956	965	AGTCATCGTATTTGAGAGTTGAGACT	59.848	26	GCATGTTGCAATGCAGAATCG	59.413	21	224	927	1150	GTCATCGTATTTGAGAGTTGAGACT	58.674	25	GCATGTTGCAATGCAGAATCG	59.413	21	223	928	1150	AGTCATCGTATTTGAGAGTTGAGAC	58.674	25	GCATGTTGCAATGCAGAATCG	59.413	21	224	927	1150
comp68921_c0	1	p1	(A)10	10	87	96	AGCATCTTGGAAAATAGGAGCT	57.483	22	AGGGAACAAGATTCACGGGC	60.323	20	254	40	293	AGCATCTTGGAAAATAGGAGCT	57.483	22	TTCACGGGCGATTCTTGAGG	60.391	20	243	40	282	AGCATCTTGGAAAATAGGAGCTT	58.135	23	AGGGAACAAGATTCACGGGC	60.323	20	254	40	293
comp10795_c0	1	p1	(T)10	10	278	287	CCAATTGCCATCCCAGCCTA	60.106	20	TCGGGTGAAAATTTTGCCAACT	59.567	22	129	199	327	TGAAACCGCCAATTGCCATC	59.754	20	TCGGGTGAAAATTTTGCCAACT	59.567	22	137	191	327	GAAACCGCCAATTGCCATCC	60.46	20	TCGGGTGAAAATTTTGCCAACT	59.567	22	136	192	327
comp58966_c0	1	c	(T)10cttctagtttttgtagcaaccttaataaaacatggttagagttaggaatagggcatagagtgtctttaaaaacaaaacacgtggaaattgacacctttaa(T)10	120	1263	1382
comp31023_c0	1	c	(A)13tgaaaaaagttataacttcttgcatttgaagtcaatcccctttaaagtttactataacagtaaaattttttaggaaaaaaaaagattgt(A)11	113	14	126
comp49292_c0	1	c	(A)10cgcaaaaaagatatgcaagtattgttcattaccacattcaaataaaaaaagaaaactggctttgctaagattagagcaatgtgtgt(A)10	106	28	133
comp70331_c0	1	p3	(TAT)5	15	931	945	GGATGGGCGCCAAAGGTTAA	60.968	20	TGCCACACTAATAAGACTTGCA	57.985	22	212	825	1036	ATGTGATTGCTGGATGGGCG	61.105	20	TGCCACACTAATAAGACTTGCA	57.985	22	223	814	1036	GATGGGCGCCAAAGGTTAAT	58.889	20	TGCCACACTAATAAGACTTGCA	57.985	22	211	826	1036
comp56027_c0	1	p2	(AT)6	12	751	762	AGGCTAATGGGGTCGTTTGG	60.034	20	TAAGCCTTGCAAGCAGTGTT	58.309	20	257	529	785	GCTAATGGGGTCGTTTGGGA	60.035	20	TAAGCCTTGCAAGCAGTGTT	58.309	20	255	531	785	AGGCTAATGGGGTCGTTTGG	60.034	20	ATAAGCCTTGCAAGCAGTGT	58.085	20	258	529	786
comp64337_c0	1	p1	(T)10	10	89	98
comp223601_c0	1	p1	(A)10	10	261	270	GGTCAAGCACTCTCAAACATGG	59.773	22	ATGAGTGATTGTTTGTTTGTTTGTT	57.096	25	159	147	305	GGTCAAGCACTCTCAAACATGG	59.773	22	AATGAGTGATTGTTTGTTTGTTTGT	57.096	25	160	147	306	AGAGGTCAAGCACTCTCAAACA	59.564	22	ATGAGTGATTGTTTGTTTGTTTGTT	57.096	25	162	144	305
comp47900_c0	1	p2	(GA)7	14	948	961
comp67791_c0	1	p1	(T)11	11	840	850	CTGTTTGAGGTGGTGTCGGT	60.179	20	AGTCTGGTACATAAAACCGAGACA	59.475	24	240	805	1044	TGTTTGAGGTGGTGTCGGTT	59.746	20	AGTCTGGTACATAAAACCGAGACA	59.475	24	239	806	1044	CTGTTTGAGGTGGTGTCGGT	60.179	20	GTCTGGTACATAAAACCGAGACA	58.187	23	239	805	1043
comp35971_c0	1	p3	(TGC)5	15	8	22
comp584199_c0	1	c	(A)10gtacgaaactgggttatatgacttatatccctacttcggattttatttgtttgacaacagaatcagattttttttaatcagctctactt(TA)6	111	258	368
comp54139_c0	1	p1	(A)14	14	1095	1108	CGTCTTGGCGATCAGAGGAT	59.613	20	CAACCAACAAATCCATCCTGCA	59.7	22	189	982	1170	CGTCTTGGCGATCAGAGGAT	59.613	20	ACAACCAACAAATCCATCCTGC	59.7	22	190	982	1171	CGTCTTGGCGATCAGAGGAT	59.613	20	ACCAACAAATCCATCCTGCA	57.693	20	187	982	1168
comp47503_c0	1	p1	(T)19	19	25	43
comp70276_c1	1	p1	(T)13	13	2392	2404	TCACTCAATCACCCATGGTTGT	59.892	22	ACCCAAACCGTTGAGTCGAA	59.821	20	278	2256	2533	TCACTCAATCACCCATGGTTGT	59.892	22	GACCCAAACCGTTGAGTCGA	60.25	20	279	2256	2534	TCACTCAATCACCCATGGTTGT	59.892	22	AACGTAGCGTCGGGGAAAAA	60.25	20	259	2256	2514
comp70276_c1	2	p1	(A)10	10	2789	2798	TGCGATAGAAATAAAGTGCATCAA	57.324	24	CACCACTGGACCACTCTTCC	59.965	20	239	2679	2917	TGCGATAGAAATAAAGTGCATCAA	57.324	24	CCACCACTGGACCACTCTTC	59.965	20	240	2679	2918	ATGCGATAGAAATAAAGTGCATCA	57.134	24	CACCACTGGACCACTCTTCC	59.965	20	240	2678	2917
comp41338_c0	1	p1	(T)10	10	375	384	AAAGGGCGACTTGCTTATGC	59.189	20	ACATGCAAATGTTGACCCTTGT	59.3	22	131	327	457	TCACTTAAAGGGCGACTTGCT	59.928	21	ACATGCAAATGTTGACCCTTGT	59.3	22	137	321	457	AAAGGGCGACTTGCTTATGC	59.189	20	CATGCAAATGTTGACCCTTGT	57.61	21	130	327	456
comp35004_c0	1	p3	(TCT)6	18	1933	1950	AATGGCTTCCATCTCCGCAA	60.034	20	ACGCACCCTACTTTCTTCCA	58.947	20	274	1842	2115	AAATGGCTTCCATCTCCGCA	60.034	20	ACGCACCCTACTTTCTTCCA	58.947	20	275	1841	2115	TCCATCTCCGCAATCTCAGC	59.894	20	ACGCACCCTACTTTCTTCCA	58.947	20	267	1849	2115
comp219468_c0	1	p1	(T)10	10	100	109	CCAAAATAGCTTGGCCTGGC	59.824	20	GCCAAAAACCGATCCATGCA	59.754	20	138	50	187	CCAAAATAGCTTGGCCTGGC	59.824	20	ACCGGATGAAACATGTCGGG	60.392	20	111	50	160	CCAAAATAGCTTGGCCTGGC	59.824	20	GGATGAAACATGTCGGGGCT	60.394	20	108	50	157
comp52794_c0	1	p1	(T)10	10	227	236	AAACAAGCAAACAAACTGTCCT	57.464	22	CACCGCCGCCTCCTATTTAT	59.965	20	174	197	370	AAACAAGCAAACAAACTGTCCT	57.464	22	CCACCTCATCGACCACATCC	60.179	20	136	197	332	AAACAAGCAAACAAACTGTCCT	57.464	22	ATCACCATCATCCACCACCG	59.819	20	189	197	385
comp30694_c0	1	p1	(T)10	10	341	350	CCCAGCTTGCTCTCCAATCA	60.035	20	CTACGATCCACACCAGCCTC	59.897	20	268	152	419	TGACGATGCGCTGAATCAGA	59.827	20	ATGAAGTTAGCCACCACCGG	60.035	20	247	293	539	TGACGATGCGCTGAATCAGA	59.827	20	GAAGTTAGCCACCACCGGAA	59.964	20	245	293	537
comp51461_c0	1	p1	(T)10	10	88	97	TGTTAACGAGCAAGCTCTAACT	57.747	22	ACGCCTGCATTGAGGTTGTA	59.964	20	272	3	274	TGTTAACGAGCAAGCTCTAACT	57.747	22	AAACACACGCCTGCATTGAG	59.688	20	278	3	280	TGTTAACGAGCAAGCTCTAACTT	58.372	23	ACGCCTGCATTGAGGTTGTA	59.964	20	272	3	274
comp71841_c0	1	p1	(T)10	10	591	600	AGACTGCGTCTTCAGCAGAA	59.324	20	TTTCAGTGTACCCCCAGTGA	58.191	20	178	472	649	TAGTTTTGGGAAGCACCGGC	60.892	20	TTTCAGTGTACCCCCAGTGA	58.191	20	123	527	649	AGACTGCGTCTTCAGCAGAA	59.324	20	TCAGTGTACCCCCAGTGATT	57.961	20	176	472	647
comp71841_c0	2	p1	(A)10	10	736	745	TAGTTTTGGGAAGCACCGGC	60.892	20	TGCAAAATTTTCTCCACTTCTCCA	59.351	24	258	527	784	TAGTTTTGGGAAGCACCGGC	60.892	20	TGTGTTGCAAAATTTTCTCCACT	57.916	23	263	527	789	TAGTTTTGGGAAGCACCGGC	60.892	20	TGTTGTGTTGCAAAATTTTCTCCAC	59.879	25	266	527	792
comp43903_c0	1	p1	(A)14	14	370	383	ATTGTAGCACCACGACGTCA	59.684	20	TGTGCATGCTCTTGTTTGCA	59.255	20	197	342	538	TTGTAGCACCACGACGTCAG	60.318	20	TGTGCATGCTCTTGTTTGCA	59.255	20	196	343	538	AGCACCACGACGTCAGTAAA	59.614	20	TGTGCATGCTCTTGTTTGCA	59.255	20	192	347	538
comp689467_c0	1	p1	(A)10	10	134	143	AGCCATTCAAATCTCGGGGA	59.081	20	TCATGCAAAGGTTAACACGCA	59.05	21	192	20	211	AGCCATTCAAATCTCGGGGA	59.081	20	CTCATGCAAAGGTTAACACGCA	60.031	22	193	20	212	GCCATTCAAATCTCGGGGAC	58.975	20	TCATGCAAAGGTTAACACGCA	59.05	21	191	21	211
comp47979_c0	1	p1	(A)13	13	733	745
comp60595_c0	1	p1	(A)11	11	1131	1141	TCTGATCGGCTTGGACATCG	59.897	20	TTGACTCTCAGCTCCCTCGA	59.962	20	192	1002	1193	CTGATCGGCTTGGACATCGT	60.179	20	TTGACTCTCAGCTCCCTCGA	59.962	20	191	1003	1193	CCACCTGCATGAGTTGGGAA	60.251	20	TTGACTCTCAGCTCCCTCGA	59.962	20	214	980	1193
comp564657_c0	1	p1	(T)10	10	26	35
comp66552_c0	1	p1	(A)21	21	1	21
comp36383_c0	1	p1	(A)19	19	1	19
comp74185_c1	1	p1	(T)10	10	1676	1685
comp59187_c0	1	p1	(A)12	12	1410	1421	ACAAGTGCAGTTCAGGGAAGT	59.787	21	TGCCCCCTCAATTCAAGTGG	60.252	20	213	1330	1542	ACAAGTGCAGTTCAGGGAAGT	59.787	21	GCCCCCTCAATTCAAGTGGT	60.252	20	212	1330	1541	AGTGTCTGGTGGACTTCAACA	59.163	21	TGCCCCCTCAATTCAAGTGG	60.252	20	247	1296	1542
comp74081_c1	1	p1	(T)16	16	759	774	GCGACTAGGCAGACTACGAC	59.972	20	CGTTGCTAAAGCCAAACATAAAGC	59.91	24	265	578	842	CGTCAGCAGTCCACTACCTC	59.829	20	CGTTGCTAAAGCCAAACATAAAGC	59.91	24	173	670	842	TCGTCAGCAGTCCACTACCT	60.251	20	CGTTGCTAAAGCCAAACATAAAGC	59.91	24	174	669	842
comp148938_c0	1	p2	(AG)8	16	41	56	AGAGAAAAAGAGTGTCATGAAGGT	58.065	24	ACAACAAGGCCATCACCGAT	59.962	20	225	12	236	AGAGAAAAAGAGTGTCATGAAGGT	58.065	24	AACAACAAGGCCATCACCGA	60.179	20	226	12	237	AGAGAAAAAGAGTGTCATGAAGGT	58.065	24	ATCCCTCTCTCTCCTGCCTC	59.812	20	172	12	183
comp49123_c0	1	c	(T)10cactcctgatttggggttttctgc(T)11	45	413	457	GCTGTCGGGTCACACTTCTT	60.25	20	CAATCGACGGAAACCACATGG	59.87	21	238	354	591	GCTGTCGGGTCACACTTCTT	60.25	20	AATCGACGGAAACCACATGG	58.551	20	237	354	590	TGCACGAATGGTTGCGAAAT	59.404	20	CAATCGACGGAAACCACATGG	59.87	21	280	312	591
comp49123_c0	2	p3	(ATA)5	15	642	656
comp808193_c0	1	p3	(GTT)5	15	165	179	GAGGCGGCTTGACTGAGTAG	60.179	20	TCAACGCAGGAAAGCAATTCA	59.047	21	178	57	234	GAAAGAGGCGGCTTGACTGA	60.321	20	TCAACGCAGGAAAGCAATTCA	59.047	21	182	53	234	AAAGAGGCGGCTTGACTGAG	60.321	20	TCAACGCAGGAAAGCAATTCA	59.047	21	181	54	234
comp65842_c1	1	p1	(A)11	11	161	171	TCAGTCAGTCAGTCTTCATTGATGT	59.989	25	TGGGCAGGCTAGTAGAGGAA	59.662	20	279	91	369	TCAGTCAGTCAGTCTTCATTGATGT	59.989	25	TTGGGCAGGCTAGTAGAGGA	59.662	20	280	91	370	CAGTCAGTCAGTCTTCATTGATGT	58.764	24	TGGGCAGGCTAGTAGAGGAA	59.662	20	278	92	369
comp65842_c1	2	p3	(ATC)5	15	766	780	GAAGGAACCACCAGCAGTCA	59.891	20	ACAGCAGTGCTTGAACTAATACA	58.359	23	157	675	831	TGAAGGAACCACCAGCAGTC	59.891	20	ACAGCAGTGCTTGAACTAATACA	58.359	23	158	674	831	GTGAAGGAACCACCAGCAGT	60.179	20	ACAGCAGTGCTTGAACTAATACA	58.359	23	159	673	831
comp63598_c0	1	p2	(CT)7	14	49	62	TTGGTGACGACGGTTGACTT	59.824	20	AGGATCGCTGGTTTTGGTGT	59.89	20	202	4	205	ACGACGGTTGACTTCGCATA	59.758	20	AGGATCGCTGGTTTTGGTGT	59.89	20	196	10	205	TTGGTGACGACGGTTGACTT	59.824	20	TGGTGTCACGAACTGCAAGA	59.823	20	188	4	191
comp75660_c0	1	p1	(T)11	11	3054	3064	ACGCGCCGATTTCTAATTTAATGA	59.728	24	ACTACCTATCGATTGCAGGATCT	58.588	23	266	3018	3283	ACGCGCCGATTTCTAATTTAATG	58.476	23	ACTACCTATCGATTGCAGGATCT	58.588	23	266	3018	3283	TTTACGCGCCGATTTCTAATTT	57.397	22	ACTACCTATCGATTGCAGGATCT	58.588	23	269	3015	3283
comp51493_c1	1	p3	(ACC)6	18	250	267
comp831446_c0	1	p2	(TC)7	14	27	40	AGGAGTTTGTATGGTTTGCTGT	58.167	22	ACCCATTTTGACCCGTTACCA	59.855	21	103	1	103	AAGGAGTTTGTATGGTTTGCTGT	58.785	23	ACCCATTTTGACCCGTTACCA	59.855	21	104	0	103	AGGAGTTTGTATGGTTTGCTGT	58.167	22	CCCATTTTGACCCGTTACCA	58.088	20	102	1	102
comp74492_c0	1	p1	(T)11	11	508	518	AGCTTGCCCATGGGTAATGT	59.664	20	GGAAAGCTCTCACCACTGGT	59.602	20	280	300	579	CCTGTAAAAGTGAACGCGCG	60.45	20	GGAAAGCTCTCACCACTGGT	59.602	20	135	445	579	CGCGCGCCAATTTGAAGTTA	60.454	20	GGAAAGCTCTCACCACTGGT	59.602	20	121	459	579
comp805083_c0	1	p1	(T)11	11	65	75	ACTCTCAGAGTTCATCATATGGC	57.787	23	TGAGACTGCAACCAAGCTCT	59.239	20	161	39	199	ACTCTCAGAGTTCATCATATGGC	57.787	23	TTGAGACTGCAACCAAGCTCT	59.858	21	162	39	200	ACTCTCAGAGTTCATCATATGGC	57.787	23	GTTGAGACTGCAACCAAGCTC	59.735	21	163	39	201
comp48267_c0	1	p3	(AAT)5	15	114	128	CTACCCACCCTAAGGCTCCT	60.031	20	TAGGAGGAAGAAGCGGAGGT	59.665	20	264	74	337	TCCTACCCACCCTAAGGCTC	60.031	20	TAGGAGGAAGAAGCGGAGGT	59.665	20	266	72	337	CTACCCACCCTAAGGCTCCT	60.031	20	GAGATGCCGGAGAAGGTGAA	59.463	20	222	74	295
comp685644_c0	1	p3	(GAT)6	18	2	19
comp38084_c0	1	p1	(A)10	10	22	31
comp38084_c0	2	p1	(T)11	11	280	290	GTCCACGGCCTGATAACCAA	60.036	20	GCAGACAGTTTGCCCTTCCT	60.538	20	141	174	314	GTCCACGGCCTGATAACCAA	60.036	20	AGCAGACAGTTTGCCCTTCC	60.538	20	142	174	315	GAGTCCACGGCCTGATAACC	60.179	20	GCAGACAGTTTGCCCTTCCT	60.538	20	143	172	314
comp514772_c0	1	p2	(AT)8	16	144	159	GCTCTCCCCCAACACTTTCA	59.89	20	CCATAGTGGGTGGGATGTATCG	60.028	22	103	116	218	TGCTCTCCCCCAACACTTTC	59.89	20	CCATAGTGGGTGGGATGTATCG	60.028	22	104	115	218	GTTGCTCTCCCCCAACACTT	60.179	20	CCATAGTGGGTGGGATGTATCG	60.028	22	106	113	218
comp30071_c0	1	p1	(T)11	11	417	427	TGGTTGAATTCGGACGTGTCT	59.93	21	ACCATGGTTAGCAAAACTCATCC	59.236	23	145	393	537	TGGTTGAATTCGGACGTGTCT	59.93	21	CCATGGTTAGCAAAACTCATCCT	58.981	23	144	393	536	TGGTTGAATTCGGACGTGTC	58.496	20	ACCATGGTTAGCAAAACTCATCC	59.236	23	145	393	537
comp54636_c0	1	p3	(GAT)5	15	509	523
comp229228_c0	1	p2	(AT)6	12	5	16
comp94460_c0	1	p1	(A)10	10	84	93	ACCTAATTTTGCTAGGTTGTTGCA	59.413	24	CCGATTCCTACTCCAGCTCC	59.323	20	161	14	174	ACCTAATTTTGCTAGGTTGTTGCA	59.413	24	CCCGATTCCTACTCCAGCTC	59.323	20	162	14	175	ACCTAATTTTGCTAGGTTGTTGCA	59.413	24	CCCCGATTCCTACTCCAGCT	60.761	20	163	14	176
comp66340_c0	1	p1	(A)10	10	1	10
comp105_c0	1	p3	(GCC)5	15	272	286	GTCCCATCCTTCTTGAGGCC	60.107	20	TTTGGCGGCGACAAGGAG	60.668	18	125	206	330	GTCCCATCCTTCTTGAGGCC	60.107	20	CTTTGGCGGCGACAAGGA	60.668	18	126	206	331	GTCCCATCCTTCTTGAGGCC	60.107	20	CTTTGGCGGCGACAAGGAG	61.681	19	126	206	331
comp43137_c0	1	p1	(T)13	13	170	182	GGGTTGTAGAAAATGGTGTTCGT	59.433	23	ACTAATGCATTGGCGAAACTGA	58.919	22	248	111	358	AGGGTTGTAGAAAATGGTGTTCG	59.181	23	ACTAATGCATTGGCGAAACTGA	58.919	22	249	110	358	GGGTTGTAGAAAATGGTGTTCGT	59.433	23	TGCATTGGCGAAACTGATTTT	57.616	21	243	111	353
comp71416_c0	1	p1	(A)13	13	221	233	AGCCAAATGACACCAATGTTGA	59.036	22	AGCTGAGATTAAGTGCAGGCA	59.72	21	243	162	404	GCCAAATGACACCAATGTTGAC	58.941	22	AGCTGAGATTAAGTGCAGGCA	59.72	21	242	163	404	AGCCAAATGACACCAATGTTGA	59.036	22	TGCTGTGGAGTTTTTGCAGT	58.527	20	267	162	428
comp71416_c0	2	p1	(T)12	12	815	826	CGACACCAAACTCAGAGTCCA	59.931	21	GGGATTCAATGCTGGGCTCT	60.106	20	145	786	930	CGACACCAAACTCAGAGTCCA	59.931	21	AGGGATTCAATGCTGGGCTC	60.106	20	146	786	931	ACGACACCAAACTCAGAGTCC	59.931	21	GGGATTCAATGCTGGGCTCT	60.106	20	146	785	930
comp71416_c0	3	p1	(T)11	11	960	970	CGACACCAAACTCAGAGTCCA	59.931	21	TCAGGGATTCAATGCTGGGC	60.396	20	237	786	1022	ACGACACCAAACTCAGAGTCC	59.931	21	TCAGGGATTCAATGCTGGGC	60.396	20	238	785	1022	CGACACCAAACTCAGAGTCCA	59.931	21	CAGGGATTCAATGCTGGGCT	60.397	20	236	786	1021
comp69859_c0	1	p1	(T)20	20	2418	2437
comp49173_c0	1	p1	(T)12	12	401	412	CGGAGAAATGAGTTGCGAAGG	59.605	21	ACAGTCAAATGCAGAACACCT	58.064	21	265	290	554	TGCGAAGGTATGTTTCAAAGCC	59.772	22	ACAGTCAAATGCAGAACACCT	58.064	21	252	303	554	TCGGAGAAATGAGTTGCGAAG	58.662	21	ACAGTCAAATGCAGAACACCT	58.064	21	266	289	554
comp698143_c0	1	p1	(T)10	10	331	340	CCATATGGTTTGGGCCAAGC	59.535	20	GGCGCAATGAACAATCACCA	59.757	20	114	282	395	CCATATGGTTTGGGCCAAGC	59.535	20	AGGCGCAATGAACAATCACC	59.472	20	115	282	396	CCATATGGTTTGGGCCAAGC	59.535	20	AAGGCGCAATGAACAATCACC	60.068	21	116	282	397
comp27131_c0	1	p1	(A)12	12	210	221	GGCACTCCTTCCACCCTAAC	60.035	20	TGGTTGGTTGTTGAACATTGGA	58.9	22	277	7	283	GGCACTCCTTCCACCCTAAC	60.035	20	ACTGGTTGGTTGTTGAACATTGG	60.119	23	279	7	285	GGCACTCCTTCCACCCTAAC	60.035	20	CTGGTTGGTTGTTGAACATTGGA	59.868	23	278	7	284
comp62607_c0	1	p3	(TCA)6	18	1502	1519	TTTGGATGAATTCACGCGCG	60.179	20	GGTTGACCGATCCATGGTCA	59.748	20	275	1338	1612	GCGCGATAATTGGGGGTTTT	59.542	20	GGTTGACCGATCCATGGTCA	59.748	20	260	1353	1612	ATTCACGCGCGATAATTGGG	59.414	20	GGTTGACCGATCCATGGTCA	59.748	20	266	1347	1612
comp72588_c0	1	p1	(A)11	11	438	448	TTCCTCTTCAAGCCACCTCG	59.678	20	AGAAATCCGGACGCCATGTT	60.035	20	166	336	501	TTCCTCTTCAAGCCACCTCG	59.678	20	CGGACGCCATGTTTACACAC	59.835	20	159	336	494	TTCCTCTTCAAGCCACCTCG	59.678	20	ATCCGGACGCCATGTTTACA	59.749	20	162	336	497
comp759069_c0	1	p1	(A)11	11	1	11
comp59962_c0	1	p2	(TA)7	14	640	653	GTGGTAGAGTGCACAGGCTT	59.965	20	TGCAATTCACAAACATAATGAGTAACA	58.644	27	147	571	717	CCGCCGCTTTTGTTCTGTAG	59.834	20	TGCAATTCACAAACATAATGAGTAACA	58.644	27	272	446	717	TTGTGGTAGAGTGCACAGGC	60.25	20	TGCAATTCACAAACATAATGAGTAACA	58.644	27	149	569	717
comp1313311_c0	1	p1	(A)12	12	214	225
comp67815_c0	1	p3	(ATG)5	15	2281	2295
comp59484_c0	1	p3	(AAG)6	18	246	263	TATCACCGGCAACTTACGCA	59.753	20	TGAACCGCCTTTTGCTTTCG	59.97	20	268	121	388	TATCACCGGCAACTTACGCA	59.753	20	ACCGCCTTTTGCTTTCGAAC	59.97	20	265	121	385	TATCACCGGCAACTTACGCA	59.753	20	ACATGTGAACCGCCTTTTGC	59.968	20	273	121	393
comp59537_c0	1	p2	(AT)9	18	610	627
comp30108_c0	1	p2	(TA)7	14	3	16
comp71471_c0	1	p3	(ATT)6	18	1563	1580	TGAGGACGAAGAGGAACCCA	60.179	20	ATGATCCCCTTCAAGCACCG	60.107	20	170	1478	1647	CCAAACGTTCTGGTAAGCCC	59.121	20	ATGATCCCCTTCAAGCACCG	60.107	20	210	1438	1647	GGTAAGCCCAAAAAGTCGCA	59.044	20	ATGATCCCCTTCAAGCACCG	60.107	20	199	1449	1647
comp62403_c0	1	p3	(TTA)6	18	632	649	AAGCATCGAGGCCCGTAAAA	60.036	20	CAGGTTGAATAACATGTAACCTACTCA	59.178	27	221	475	695	GTAAGCATCGAGGCCCGTAA	59.896	20	CAGGTTGAATAACATGTAACCTACTCA	59.178	27	223	473	695	AAGCATCGAGGCCCGTAAAA	60.036	20	AGGTTGAATAACATGTAACCTACTCA	58.086	26	220	475	694
comp71948_c0	1	p1	(A)12	12	127	138	ACATCAACTTCATTCAATACAAGCT	57.542	25	TGGTTCTCAGTTGGTGTGTGT	59.719	21	135	43	177	ATTCAAAGCTAAAGCAGTAAGATGT	57.306	25	TGGTTCTCAGTTGGTGTGTGT	59.719	21	176	2	177	TCAACATCAACTTCATTCAATACAAGC	59.191	27	TGGTTCTCAGTTGGTGTGTGT	59.719	21	138	40	177
comp35204_c0	1	p1	(T)16	16	238	253
comp195417_c0	1	p3	(ATC)5	15	519	533	TGCATTCAAGGTGGTGTCTT	57.637	20	TGAGGAAAGGTTTGTGGGCT	59.444	20	251	392	642	TTGCATTCAAGGTGGTGTCT	57.637	20	TGAGGAAAGGTTTGTGGGCT	59.444	20	252	391	642	GCATTCAAGGTGGTGTCTTTCA	59.377	22	TGAGGAAAGGTTTGTGGGCT	59.444	20	250	393	642
comp9907_c0	1	p3	(TCA)5	15	329	343	TGTGGTGTACAGGTGTGACA	58.804	20	GCCCCGTGCTTCTTTCATAC	59.267	20	246	296	541	ATTGCGGTTTTAGCGCGATC	59.972	20	TCATGGATCATGCAGCAGTTG	58.979	21	212	156	367	AGCGCGATCTGACATGGAAT	59.894	20	TCATGGATCATGCAGCAGTTG	58.979	21	201	167	367
comp313230_c0	1	p1	(A)12	12	181	192	TCTGCAATATGGAAACTTCTTGCT	58.988	24	GCTTTACCACAGGGACGTGT	60.25	20	262	119	380	TCTGCAATATGGAAACTTCTTGC	57.685	23	GCTTTACCACAGGGACGTGT	60.25	20	262	119	380	CTGCAATATGGAAACTTCTTGCT	57.679	23	GCTTTACCACAGGGACGTGT	60.25	20	261	120	380
comp63391_c0	1	p3	(ATT)5	15	173	187	CATCCGCCAAAAAGTTGCCA	59.967	20	AGTCTCGAGTCCAGGTTGAC	58.751	20	260	3	262	ATCCGCCAAAAAGTTGCCAC	59.967	20	AGTCTCGAGTCCAGGTTGAC	58.751	20	259	4	262	CCGCCAAAAAGTTGCCACAT	60.25	20	AGTCTCGAGTCCAGGTTGAC	58.751	20	257	6	262
comp46266_c0	1	p1	(A)10	10	61	70	GGCCGTAAAAGTGAGGGACA	59.964	20	TCCAAATGTTCGTGGCCAGA	59.89	20	195	19	213	ACAGGCCGTAAAAGTGAGGG	59.964	20	TCCAAATGTTCGTGGCCAGA	59.89	20	198	16	213	AGTCGACCTTGCTTACAGGC	60.037	20	TCCAAATGTTCGTGGCCAGA	59.89	20	212	2	213
comp30433_c0	1	p4	(ATAA)5	20	1	20
comp71430_c0	1	p1	(A)10	10	65	74
comp396165_c0	1	p3	(CCT)5	15	18	32
comp64372_c0	1	p1	(T)14	14	5	18
comp56445_c0	1	p2	(GT)7	14	107	120	CTCCAACAGCCAAAATGCCA	59.319	20	ACACGCGCCTCTATATGGTG	59.968	20	269	59	327	CTCCAACAGCCAAAATGCCA	59.319	20	CGAGTACTCCCTCTGTCCCA	60.034	20	153	59	211	CTCCAACAGCCAAAATGCCA	59.319	20	CCCTCTGTCCCAGTTGTTCC	59.963	20	145	59	203
comp30757_c0	1	p1	(A)10	10	371	380	ATGACCCCACTTGTCTCGTG	59.678	20	GAATCCATCCATGTCGGGCA	60.179	20	164	268	431	ATGACCCCACTTGTCTCGTG	59.678	20	TGAATCCATCCATGTCGGGC	60.179	20	165	268	432	CGATGACCCCACTTGTCTCG	60.459	20	GAATCCATCCATGTCGGGCA	60.179	20	166	266	431
comp55115_c0	1	p1	(T)14	14	848	861
comp68851_c0	1	p3	(CAG)5	15	377	391	CGAAGACGATCTCCGCGTTA	59.973	20	TCACGCTGATGATCGCCATT	60.179	20	174	279	452	CGAAGACGATCTCCGCGTTA	59.973	20	TTCACGCTGATGATCGCCAT	60.179	20	175	279	453	CGAAGACGATCTCCGCGTTA	59.973	20	ATTCACGCTGATGATCGCCA	60.179	20	176	279	454
comp42284_c0	1	p1	(T)12	12	14	25
comp39572_c0	1	p1	(T)10	10	291	300	AGCTTCCATGAGTTTCCGGG	60.035	20	ACTTGGGGATCTGCTTGCAA	59.887	20	227	108	334	AGCTTCCATGAGTTTCCGGG	60.035	20	AACTTGGGGATCTGCTTGCA	59.887	20	228	108	335	GTTTCCGGGTGATGGGTTCT	59.962	20	ACTTGGGGATCTGCTTGCAA	59.887	20	216	119	334
comp488352_c0	1	p1	(A)17	17	264	280
comp75685_c0	1	p3	(TAT)7	21	1	21
comp37176_c0	1	p1	(A)19	19	324	342
comp71717_c0	1	p3	(TAC)5	15	637	651	GCTCGGATATTGATGCCGGA	60.037	20	GCCTTGGTACTTTTTGCCGG	60.039	20	261	567	827	GCTCGGATATTGATGCCGGA	60.037	20	GGCCTTGGTACTTTTTGCCG	60.039	20	262	567	828	GCTCGGATATTGATGCCGGA	60.037	20	TCTTGGTTGGGCAGTCATGG	60.251	20	187	567	753
comp47491_c0	1	p1	(A)13	13	33	45
comp52463_c0	1	p2	(TC)8	16	632	647	CATGCCCACTGGTTTTGGTG	59.966	20	AATGCTTTTACGGCCGAGGA	60.036	20	253	587	839	CACATGCCCACTGGTTTTGG	59.966	20	AATGCTTTTACGGCCGAGGA	60.036	20	255	585	839	CCACATGCCCACTGGTTTTG	59.966	20	AATGCTTTTACGGCCGAGGA	60.036	20	256	584	839
comp1807_c0	1	p3	(ATC)5	15	129	143	TGCCAAACAGCCTATGATCCA	59.716	21	TCCATGATGGTAGGATTAGAAGGT	58.523	24	222	12	233	TGCCAAACAGCCTATGATCCA	59.716	21	CCATGATGGTAGGATTAGAAGGT	57.167	23	221	12	232	TGCCAAACAGCCTATGATCCA	59.716	21	TTCCATGATGGTAGGATTAGAAGGT	59.089	25	223	12	234
comp71229_c0	1	p3	(TGA)6	18	1	18
comp462919_c0	1	p1	(T)11	11	11	21
comp73416_c0	1	p1	(T)21	21	3231	3251
comp32045_c0	1	p1	(T)17	17	8	24
comp67540_c0	1	p3	(GAA)5	15	2346	2360	GACGCGAGGAAGAGATCGAG	60.042	20	TGTTTCAGTTGAGCTTCCAAGAG	59.121	23	119	2277	2395	CACTTGCAAACTCGACACCG	60.042	20	TGTTTCAGTTGAGCTTCCAAGAG	59.121	23	221	2175	2395	GACGCGAGGAAGAGATCGAG	60.042	20	TGTTTCAGTTGAGCTTCCAAGA	58.115	22	119	2277	2395
comp32386_c0	1	p1	(A)20	20	1	20
comp46151_c0	1	p1	(T)10	10	629	638	TGTGGAGCCGATTCTTGGAC	60.036	20	AAACTCCAACACCACAGTATCT	57.293	22	163	532	694	GGAGCCGATTCTTGGACCAT	59.819	20	AAACTCCAACACCACAGTATCT	57.293	22	160	535	694	CTGTGGAGCCGATTCTTGGA	59.75	20	AAACTCCAACACCACAGTATCT	57.293	22	164	531	694
comp65114_c0	1	p1	(A)11	11	75	85
comp73078_c0	1	p1	(T)20	20	1953	1972
comp75706_c0	1	p3	(ATC)7	21	661	681	CTCACCGTTCGCTTCCTCAT	60.109	20	GAACCCTGGTGTGGAGGATG	60.035	20	196	543	738	CTCACCGTTCGCTTCCTCAT	60.109	20	GCTGAAGAAGTAGGTGCGGT	60.037	20	252	543	794	CTCACCGTTCGCTTCCTCAT	60.109	20	AGAACCCTGGTGTGGAGGAT	60.179	20	197	543	739
comp800693_c0	1	p1	(A)11	11	2	12
comp67336_c0	1	p1	(A)10	10	1558	1567	GTGGGTGATGGGCAAGGTAT	59.741	20	TTCTGCCGTCACAACCCTAC	59.966	20	275	1370	1644	CCGTTTGTGACAAGGAACGG	59.693	20	TTCTGCCGTCACAACCCTAC	59.966	20	230	1415	1644	GTGGGTGATGGGCAAGGTAT	59.741	20	AATTCTGCCGTCACAACCCT	59.89	20	277	1370	1646
comp433321_c0	1	p1	(T)11	11	109	119	CGGTGTCACTTGTTTCTCTGC	59.738	21	ACCTATAAACATTGTGGGCAAAGC	60.082	24	114	34	147	CGGTGTCACTTGTTTCTCTGC	59.738	21	CCTATAAACATTGTGGGCAAAGCA	60.082	24	113	34	146	CGGTGTCACTTGTTTCTCTGC	59.738	21	CCTATAAACATTGTGGGCAAAGC	58.567	23	113	34	146
comp361313_c0	1	p2	(AT)6	12	150	161	GGCCCACCAGTTTTAGGCTA	59.67	20	TCTTTCTCAGACCGACAAGTGA	59.044	22	100	92	191	ACTTTAGGAATTGGCCCACC	57.768	20	TCAGACCGACAAGTGATCGAG	59.531	21	106	80	185	ACTTTAGGAATTGGCCCACC	57.768	20	CTCAGACCGACAAGTGATCGA	59.531	21	107	80	186
comp71427_c0	1	p3	(CAT)6	18	4	21
comp32842_c0	1	p3	(CAC)5	15	1	15
comp68707_c2	1	p2	(CT)8	16	179	194	TTGTTCCACCATCACCACCG	60.536	20	TGTGGGAATCCAACAAGAACA	57.695	21	148	126	273	TTGTTCCACCATCACCACCG	60.536	20	ACATGTGGGAATCCAACAAGA	57.476	21	151	126	276	TTGTTCCACCATCACCACCG	60.536	20	CATGTGGGAATCCAACAAGAACA	59.426	23	150	126	275
comp76258_c0	1	c	(A)20(TA)8	36	1	36
comp74141_c1	1	p2	(TC)6	12	17	28
comp74141_c1	2	c	(CAC)5taccacctttcaatttg(A)11	43	2475	2517	AAATCACCACCAATTGCCGC	60.037	20	ACCCTCGTATTCCCTCACCA	59.958	20	190	2445	2634	AAATCACCACCAATTGCCGC	60.037	20	ACATCGGCACCCTCGTATTC	59.896	20	198	2445	2642	CACCAATTGCCGCCTCTTTC	60.109	20	ACCCTCGTATTCCCTCACCA	59.958	20	183	2452	2634
comp292971_c0	1	p1	(T)10	10	203	212
comp69898_c1	1	p1	(A)18	18	6	23
comp69898_c1	2	p1	(A)10	10	880	889	CGTGACTTTCAGCTTCACCC	59.132	20	TCGCCCAGGATAGGAGACTC	60.179	20	254	808	1061	CCGTGACTTTCAGCTTCACC	59.132	20	TCGCCCAGGATAGGAGACTC	60.179	20	255	807	1061	CGTGACTTTCAGCTTCACCC	59.132	20	CGCCCAGGATAGGAGACTCA	60.468	20	253	808	1060
comp57205_c0	1	p3	(CAT)6	18	241	258	CCCGAATACAAGTGTCAAACCC	59.513	22	CAAACCGATGAACTCGCACC	59.834	20	248	149	396	CCCGAATACAAGTGTCAAACCC	59.513	22	AAACAACAAAGTTGGCGGCT	59.465	20	199	149	347	CCCGAATACAAGTGTCAAACCC	59.513	22	AGTTGGCGGCTAGTTGAAGA	59.315	20	190	149	338
comp117749_c0	1	p1	(A)10	10	165	174	GGGGTTTTGGCGGTTCTCTA	59.963	20	CTTTGAGATCTCGGGTCGGG	59.897	20	259	128	386	GGGGTTTTGGCGGTTCTCTA	59.963	20	ACCGACCCACAAACACTTCT	59.455	20	235	128	362	GGGGTTTTGGCGGTTCTCTA	59.963	20	TTTGAGATCTCGGGTCGGGT	60.614	20	258	128	385
comp364801_c0	1	p2	(GA)6	12	279	290	GGGTGTCTTCCAAGCTTGCT	60.538	20	TCAAAACCCTAGCCTCAACCC	59.925	21	101	219	319	AGGGTGTCTTCCAAGCTTGC	60.538	20	TCAAAACCCTAGCCTCAACCC	59.925	21	102	218	319	AGGGTGTCTTCCAAGCTTGC	60.538	20	AAAACCCTAGCCTCAACCCA	58.846	20	100	218	317
comp54265_c0	1	p2	(AC)6	12	232	243	ACCGCTTTTAGTGCACCCAA	60.467	20	ACCTCTGTTTTGCGTAGTTCT	57.529	21	242	39	280	AACCGCTTTTAGTGCACCCA	60.467	20	ACCTCTGTTTTGCGTAGTTCT	57.529	21	243	38	280	CCGCTTTTAGTGCACCCAAT	59.112	20	ACCTCTGTTTTGCGTAGTTCT	57.529	21	241	40	280
comp82411_c0	1	p1	(T)16	16	892	907
comp52079_c0	1	p1	(T)19	19	1	19
comp833613_c0	1	p1	(T)13	13	205	217
comp47919_c0	1	p5	(TTGTA)5	25	473	497	TCACTCAGGCGTTTCCAGAC	59.966	20	ACTCCATATTTTTGTGTTTCACATGC	59.354	26	218	311	528	CACTCAGGCGTTTCCAGACT	59.966	20	ACTCCATATTTTTGTGTTTCACATGC	59.354	26	217	312	528	TCACTCAGGCGTTTCCAGAC	59.966	20	TCCATATTTTTGTGTTTCACATGCT	58.243	25	216	311	526
comp73834_c0	1	p1	(A)12	12	32	43
comp71552_c0	1	p1	(A)11	11	2725	2735
comp66344_c0	1	p2	(TA)6	12	693	704	TGAACCGAACCGTTAAACGC	59.419	20	TGTTTGAACGCACGCATCAA	59.621	20	224	550	773	TGAACCGAACCGTTAAACGC	59.419	20	TTGTTTGAACGCACGCATCA	59.621	20	225	550	774	CCGAACCGTTAAACGCTTCA	59.139	20	TGTTTGAACGCACGCATCAA	59.621	20	220	554	773
comp50189_c0	1	p2	(GA)6	12	77	88	TGTTGTTGGAAGCTTTTTCGGA	59.244	22	TTTGGCTCCCTCACAACCTT	59.444	20	261	10	270	TGTTGTTGGAAGCTTTTTCGGA	59.244	22	TCCAATTGCCCCGTCCTTAA	59.301	20	192	10	201	TGTTGTTGGAAGCTTTTTCGGA	59.244	22	ATTTGGCTCCCTCACAACCT	59.22	20	262	10	271
comp70535_c0	1	p1	(A)19	19	1	19
comp36537_c0	1	p3	(ACC)6	18	69	86	CACCCTCCACAAGTTGAGGA	59.235	20	GGGGGTGCAGAGGGTTTTAG	60.323	20	142	19	160	TCACCCTCCACAAGTTGAGG	59.235	20	GGGGGTGCAGAGGGTTTTAG	60.323	20	143	18	160	CACCCTCCACAAGTTGAGGA	59.235	20	TGGCAGAACAGTTGCAGAGG	60.536	20	117	19	135
comp70603_c0	1	p1	(T)10	10	296	305	TGCATATCGCGCTGTTGATC	59.139	20	GTCACGACGAGATGGGTCAG	60.179	20	241	142	382	TGCATATCGCGCTGTTGATC	59.139	20	TCACGACGAGATGGGTCAGA	60.322	20	240	142	381	GCATATCGCGCTGTTGATCT	58.857	20	GTCACGACGAGATGGGTCAG	60.179	20	240	143	382
comp62303_c0	1	p1	(A)15	15	3	17
comp57027_c0	1	p3	(GAT)6	18	1	18
comp66849_c0	1	p1	(T)10	10	495	504
comp74779_c1	1	p1	(A)11	11	271	281	TGAGGTTAACAAGGCAACCGA	59.859	21	TTTGGAGGCTTCACCGACTG	60.25	20	105	225	329	TGAGGTTAACAAGGCAACCGA	59.859	21	AGGCTTCACCGACTGCATTT	60.251	20	100	225	324	TGAGGTTAACAAGGCAACCGA	59.859	21	TTTTGGAGGCTTCACCGACT	59.528	20	106	225	330
comp51813_c0	1	p1	(A)10	10	306	315	TCAACTTCTCAACTGCCACCA	59.788	21	TGGTAGTTTGGTTGGTTGGGT	59.712	21	270	80	349	CAACTTCTCAACTGCCACCAG	59.394	21	TGGTAGTTTGGTTGGTTGGGT	59.712	21	269	81	349	CAACTTCTCAACTGCCACCA	58.321	20	TGGTAGTTTGGTTGGTTGGGT	59.712	21	269	81	349
comp600557_c0	1	p1	(A)11	11	49	59
comp59014_c0	1	p1	(A)11	11	1782	1792	ACAAACAGTGTTGGGGGTTCT	59.993	21	TCTTGACTGGAGCAAGCTTT	57.354	20	261	1562	1822	ACAAACAGTGTTGGGGGTTCT	59.993	21	TTCTTGACTGGAGCAAGCTT	57.354	20	262	1562	1823	ACAAACAGTGTTGGGGGTTCT	59.993	21	TTTCTTGACTGGAGCAAGCT	57.354	20	263	1562	1824
comp944296_c0	1	p1	(A)11	11	194	204
comp505214_c0	1	p2	(TC)8	16	442	457
comp1288_c0	1	p1	(A)10	10	51	60	TGTTTCTTGTACACTGTCAATGAGA	58.655	25	GGAGCCAGCCTTAATACCCA	59.156	20	156	10	165	TCTTGTACACTGTCAATGAGAAGA	57.595	24	GGAGCCAGCCTTAATACCCA	59.156	20	152	14	165	GGTGGATAATGTTTCTTGTACACTGT	59.57	26	GGAGCCAGCCTTAATACCCA	59.156	20	165	1	165
comp62139_c0	1	c	(A)11taacaaaccaa(T)11	33	581	613	GGGGTGGGTGGCATATTGAA	60.033	20	TGTGAAGCCAAACTTTATAAATAACCT	57.915	27	107	554	660	TGGTGGTGACAATTGCAGGT	60.106	20	TGTGAAGCCAAACTTTATAAATAACCT	57.915	27	186	475	660	CGATGGTAGTGGAGGTGGTG	59.824	20	TGTGAAGCCAAACTTTATAAATAACCT	57.915	27	127	534	660
comp49720_c0	1	p3	(CTG)7	21	444	464
comp59652_c1	1	p3	(TCA)7	21	272	292
comp76684_c0	1	p3	(ATA)6	18	858	875	AGCTATGGAGTTTGTGGCCC	60.034	20	AAGACCGTGTTCTCCGTGTC	59.968	20	227	751	977	AGCTATGGAGTTTGTGGCCC	60.034	20	TCCCTCTCCTGGACCACAAT	59.881	20	177	751	927	AGCTATGGAGTTTGTGGCCC	60.034	20	ATCCCTCTCCTGGACCACAA	59.881	20	178	751	928
comp59280_c0	1	p3	(TGA)7	21	737	757
comp65225_c0	1	p2	(TA)6	12	1534	1545	GGATACGCGACGGATGACAT	60.039	20	TTGAAACTTGGGCTCCAGTT	57.547	20	249	1334	1582	GCGACGGATGACATCTCAGT	59.899	20	TTGAAACTTGGGCTCCAGTT	57.547	20	243	1340	1582	GGATACGCGACGGATGACAT	60.039	20	ATTGAAACTTGGGCTCCAGT	57.317	20	250	1334	1583
comp34297_c0	1	p2	(TA)7	14	28	41	CAAGGCCCGCCCTCTAAG	59.809	18	ACCAGCTACTCCAAAAGCTCT	59.019	21	130	7	136	CAAGGCCCGCCCTCTAAG	59.809	18	CACCAGCTACTCCAAAAGCTC	58.92	21	131	7	137	CAAGGCCCGCCCTCTAAG	59.809	18	TCACCAGCTACTCCAAAAGC	57.815	20	132	7	138
comp75343_c0	1	p3	(TCA)7	21	1	21
comp50135_c0	1	p1	(T)10	10	154	163	TGTGAATGCTCTAATGACTTCAAAGG	59.85	26	TCAGTGCTTGGTGGGTTTGA	59.743	20	180	10	189	TGTGAATGCTCTAATGACTTCAAAGG	59.85	26	AGTTTCAGTGCTTGGTGGGT	59.741	20	184	10	193	TCAAAGGAATAGAGGAGAAGAAAGCT	59.786	26	TCAGTGCTTGGTGGGTTTGA	59.743	20	161	29	189
comp64960_c0	1	p2	(AT)10	20	1033	1052
comp71670_c0	1	p1	(T)14	14	754	767	GGATTCCCGGGAATGCTAGG	59.963	20	AATTGACTAGAGGGGCACGC	60.108	20	255	602	856	TGTCCCTCGGCTTGAAAAGG	60.251	20	AATTGACTAGAGGGGCACGC	60.108	20	201	656	856	GTCCCTCGGCTTGAAAAGGT	60.251	20	AATTGACTAGAGGGGCACGC	60.108	20	200	657	856
comp69914_c2	1	p1	(A)10	10	147	156	GCTTTAGGTCCCTTGCAAGC	59.472	20	TCTGGACTACTTGAGGAAGCC	58.82	21	184	35	218	GCTTTAGGTCCCTTGCAAGC	59.472	20	CTGGACTACTTGAGGAAGCCT	58.816	21	183	35	217	GCTTTAGGTCCCTTGCAAGC	59.472	20	TCTGGACTACTTGAGGAAGCCT	60.225	22	184	35	218
comp69914_c2	2	p2	(CT)7	14	292	305	GGCTTCCTCAAGTAGTCCAGA	58.82	21	ATGTGGCGGTTCATCGTTCT	60.036	20	142	198	339	AGGCTTCCTCAAGTAGTCCAG	58.816	21	ATGTGGCGGTTCATCGTTCT	60.036	20	143	197	339	AGGCTTCCTCAAGTAGTCCAGA	60.225	22	ATGTGGCGGTTCATCGTTCT	60.036	20	143	197	339
comp695927_c0	1	p1	(A)10	10	54	63	AGTTATACATGTCAATCTATTGCCTCA	58.568	27	TCCCTGCAGAAAAGCTCCTG	59.963	20	154	18	171	ACATGTCAATCTATTGCCTCAATTAA	57.476	26	TCCCTGCAGAAAAGCTCCTG	59.963	20	148	24	171	GTTATACATGTCAATCTATTGCCTCA	57.393	26	TCCCTGCAGAAAAGCTCCTG	59.963	20	153	19	171
comp58490_c0	1	p1	(T)13	13	10	22
comp56407_c0	1	p1	(T)11	11	489	499	AGGCATAAGGAGGTTGTAGTGT	58.818	22	GGCGATGAGATCCTCTAGCG	59.83	20	179	413	591	AGGCATAAGGAGGTTGTAGTGT	58.818	22	CGATGAGATCCTCTAGCGCG	60.179	20	177	413	589	AGGCATAAGGAGGTTGTAGTGT	58.818	22	GCGATGAGATCCTCTAGCGC	60.456	20	178	413	590
comp6649_c0	1	c	(T)10aa(T)12	24	1	24
comp58784_c0	1	p2	(AT)6	12	155	166	TCGACATGTAACACTGATGCCA	60.029	22	TTTTCGAGATCGTTGCCGGA	60.038	20	268	71	338	TCGACATGTAACACTGATGCCA	60.029	22	AAAACGGAGGTGCCTTCTGT	59.817	20	189	71	259	CGACATGTAACACTGATGCCA	58.654	21	TTTTCGAGATCGTTGCCGGA	60.038	20	267	72	338
comp48996_c0	1	p3	(TCA)5	15	2456	2470
comp72713_c0	1	p1	(A)10	10	80	89
comp4352_c0	1	p3	(GTG)6	18	1	18
comp71167_c0	1	p3	(CCG)6	18	129	146	CCCCACATCACCACATTCGT	60.322	20	CAATGCCTTGGGAATCGACG	59.622	20	177	47	223	ACCCCACATCACCACATTCG	60.322	20	CAATGCCTTGGGAATCGACG	59.622	20	178	46	223	GTGTACCCCACATCACCACA	59.601	20	CAATGCCTTGGGAATCGACG	59.622	20	182	42	223
comp370858_c0	1	c	(CTC)5ttg(CTC)5	33	105	137	ACGACTGCTGCCATCACTAC	60.109	20	AGAGGAAGAGCAGGAGGAGG	60.032	20	143	28	170	CACGACTGCTGCCATCACTA	60.109	20	AGAGGAAGAGCAGGAGGAGG	60.032	20	144	27	170	ACGACTGCTGCCATCACTAC	60.109	20	GAGGAAGAGCAGGAGGAGGA	60.033	20	142	28	169
comp695584_c0	1	c	(A)10taacaatttggactgatcttgacggttagcacaataacggtgggttatgtttaattccaagccatatacatatg(TA)7	98	59	156	AATTGGAATTTACGCACACACA	57.424	22	TCACATAACGAAATGGGTAGGT	57.17	22	190	8	197	CGCACACACATAAAAGATAACACG	59.219	24	TCACATAACGAAATGGGTAGGT	57.17	22	178	20	197	ATTGGAATTTACGCACACACAT	57.218	22	TCACATAACGAAATGGGTAGGT	57.17	22	189	9	197
comp66089_c0	1	p3	(TAT)5	15	568	582	CGATGATGGTGGTGGTGGTT	60.322	20	ACAGCAATGTGGGAAGCACT	60.179	20	263	439	701	AACGATGATGGTGGTGGTGG	60.322	20	ACAGCAATGTGGGAAGCACT	60.179	20	265	437	701	CGATGATGGTGGTGGTGGTT	60.322	20	TGGGAAGCACTAGCAAGCAT	59.671	20	254	439	692
comp59192_c0	1	c	(A)11gtaatattagtgaaaataagtatagcacaactaacaaaaaaagaaaaaaattcaaactagtgaaaataaatacagctcaaactaagacaaaaaacaa(AAT)5	123	75	197	AATAGATTGGCGGTTCAGAAAAA	57.024	23	TAACGCAAAATGGCAGCAGC	60.388	20	226	40	265	AATAGATTGGCGGTTCAGAAAAA	57.024	23	GGTTAACGCAAAATGGCAGC	58.932	20	229	40	268	AATAGATTGGCGGTTCAGAAAAA	57.024	23	CAGTTTGTCGGAGGTTAACGC	59.806	21	241	40	280
comp59192_c0	2	p3	(TGG)5	15	977	991	CCGGTTGACCCATGACATGA	60.036	20	TCTTCTGACGCGTAACCGAC	60.11	20	232	918	1149	CCGGTTGACCCATGACATGA	60.036	20	GTCTTCTGACGCGTAACCGA	60.11	20	233	918	1150	CCGGTTGACCCATGACATGA	60.036	20	CCAACCAACCGATCCACCTT	60.251	20	279	918	1196
comp66010_c0	1	p3	(ACC)6	18	303	320	ACAACTTTCCGTCGCATCCT	59.965	20	ACAGAGGCACGACAATTGGT	59.891	20	272	272	543	ACAACTTTCCGTCGCATCCT	59.965	20	TAACAGGGGCCTTCAACACC	59.888	20	148	272	419	CTTTGAAGCCCGCTTTCCAC	60.039	20	TAACAGGGGCCTTCAACACC	59.888	20	253	167	419
comp48173_c0	1	p3	(ATA)7	21	251	271
comp63150_c0	1	p3	(ATA)5	15	528	542	GTTAACCATGCGAAACGGGT	59.124	20	TACCTGCTGGCAAGTATGGG	59.454	20	107	496	602	GTTAACCATGCGAAACGGGT	59.124	20	TGCTGGCAAGTATGGGCATA	59.45	20	103	496	598	GTTAACCATGCGAAACGGGT	59.124	20	CTGCTGGCAAGTATGGGCAT	60.754	20	104	496	599
comp56162_c0	1	p1	(A)11	11	890	900
comp68730_c0	1	p1	(A)21	21	1680	1700
comp9358_c0	1	p1	(T)15	15	628	642
comp68268_c0	1	p6	(CAACTG)7	42	460	501	AGTGAGATGGGGCAAAGTCA	58.933	20	GCAGAGGAACACCAACTCCA	59.891	20	256	413	668	AGTGAGATGGGGCAAAGTCA	58.933	20	TGGCAGAGGAACACCAACTC	59.891	20	258	413	670	AGTCAAAGTGAGATGGGGCA	58.933	20	GCAGAGGAACACCAACTCCA	59.891	20	262	407	668
comp70329_c1	1	p1	(A)10	10	1121	1130	TGGGAGCAATCAACCAAAGC	59.032	20	ATCTTGCTTTGACGCATGCC	59.828	20	217	1060	1276	TGGGAGCAATCAACCAAAGC	59.032	20	CTTGCTTTGACGCATGCCTC	60.456	20	215	1060	1274	GGGAGCAATCAACCAAAGCT	58.739	20	ATCTTGCTTTGACGCATGCC	59.828	20	216	1061	1276
comp46040_c0	1	p2	(TA)6	12	272	283	ATGGTAGTCAGCCCCAAACG	60.035	20	TAGCCGACAAACTTCACGCA	60.25	20	166	215	380	CGCGGAGGGTACTTTTGTCT	60.038	20	TAGCCGACAAACTTCACGCA	60.25	20	148	233	380	ATGGTAGTCAGCCCCAAACG	60.035	20	CGACAAACTTCACGCACCAA	59.625	20	162	215	376
comp46040_c0	2	p1	(T)10	10	394	403	ATGGTAGTCAGCCCCAAACG	60.035	20	AGTGCTACCCTTTCAAGTGGA	58.945	21	213	215	427	CGCGGAGGGTACTTTTGTCT	60.038	20	AGTGCTACCCTTTCAAGTGGA	58.945	21	195	233	427	ATGGTAGTCAGCCCCAAACG	60.035	20	AAGTGCTACCCTTTCAAGTGGA	59.558	22	214	215	428
comp75565_c0	1	p3	(ATA)6	18	1	18
comp56029_c0	1	p1	(A)10	10	537	546	CCCTTGCACAAATTGTAGTCCC	59.769	22	TCTTGTAAAAGGGATGAGTTTGGT	58.299	24	166	414	579	CCCTTGCACAAATTGTAGTCCC	59.769	22	TTCTTGTAAAAGGGATGAGTTTGGT	58.867	25	167	414	580	GTCCCTTGCACAAATTGTAGTCC	60.058	23	TCTTGTAAAAGGGATGAGTTTGGT	58.299	24	168	412	579
comp66115_c0	1	p3	(CCA)5	15	1077	1091
comp444932_c0	1	p1	(A)10	10	17	26
comp191923_c0	1	p1	(A)13	13	392	404
comp76029_c0	1	p3	(GGT)5	15	2885	2899	GAGCTTAAAGCCGATGTGCG	59.973	20	TTACCACCACGTTCTTCCCG	59.966	20	253	2782	3034	GAGCTTAAAGCCGATGTGCG	59.973	20	AAACGCCTCCACCGAATCAT	60.035	20	150	2782	2931	GAGCTTAAAGCCGATGTGCG	59.973	20	CCGCTCGATCCTTCATCTCC	60.039	20	205	2782	2986
comp75720_c0	1	p3	(TTA)5	15	1192	1206	ATCTTTCTGGGCGGGTTTCC	60.323	20	GAGAAGGCTACTCCCAGCAC	59.823	20	227	1044	1270	ATCTTTCTGGGCGGGTTTCC	60.323	20	TCCCAGCACCTCTCAACTCT	60.179	20	216	1044	1259	ATCTTTCTGGGCGGGTTTCC	60.323	20	CCCAGCACCTCTCAACTCTC	59.751	20	215	1044	1258
comp72141_c0	1	p3	(TCA)5	15	510	524	ACATCCCTCAACACACAATTCT	57.896	22	CGCGTTTGAGAATTCTCCGT	58.932	20	253	403	655	ACATCCCTCAACACACAATTCT	57.896	22	ACGCGTTTGAGAATTCTCCG	58.932	20	254	403	656	ACATCCCTCAACACACAATTCT	57.896	22	CACGCGTTTGAGAATTCTCCG	60.202	21	255	403	657
comp72141_c0	2	p3	(TTC)5	15	1234	1248	CGAGTCTCTGTTGGTGCAGT	59.967	20	CCAACGTATCATGTAAACCTCCC	59.125	23	179	1105	1283	GTGCAGTGACTGAATGCGTC	59.835	20	CCAACGTATCATGTAAACCTCCC	59.125	23	166	1118	1283	CGAGTCTCTGTTGGTGCAGT	59.967	20	ACGTATCATGTAAACCTCCCAGA	58.972	23	176	1105	1280
comp66064_c0	1	p1	(A)11	11	162	172	CCACAGGCTATTTTTCTTTTCGGT	60.022	24	CCGCGGTCAATACGCTCTAA	60.249	20	245	61	305	ACCACAGGCTATTTTTCTTTTCGG	60.022	24	CCGCGGTCAATACGCTCTAA	60.249	20	246	60	305	TGGAGTGTTCAATCAATCACCA	57.902	22	CCGCGGTCAATACGCTCTAA	60.249	20	176	130	305
comp66464_c0	1	c	(T)11c(T)12	24	1683	1706
comp68639_c0	1	p2	(AT)7	14	69	82	TGTATCACATGGTTTACAGATAAGCA	58.665	26	TCCTTCAAACAAGCACCAGC	58.968	20	238	36	273	TGTATCACATGGTTTACAGATAAGCA	58.665	26	GCACCAGCTTTATCATGGCA	58.895	20	226	36	261	TGTATCACATGGTTTACAGATAAGCA	58.665	26	GCACCAGCTTTATCATGGCAC	60.202	21	226	36	261
comp66705_c0	1	p1	(A)10	10	335	344	GTTACTGCTATGGGCTGCGA	60.179	20	TGTTCGACTCAAACAGGTATACTCA	59.758	25	243	230	472	TCGTTTATTCGGCTTCGGGT	59.753	20	TGTTCGACTCAAACAGGTATACTCA	59.758	25	273	200	472	TACTGCTATGGGCTGCGAAA	59.46	20	TGTTCGACTCAAACAGGTATACTCA	59.758	25	241	232	472
comp66705_c0	2	p1	(A)11	11	923	933	TCCCTGAGGATCACGTGTCT	59.96	20	ACCACATGACAAAACCCTGT	57.547	20	280	823	1102	CCTGAGGATCACGTGTCTGG	59.826	20	ACCACATGACAAAACCCTGT	57.547	20	278	825	1102	CCCTGAGGATCACGTGTCTG	59.826	20	ACCACATGACAAAACCCTGT	57.547	20	279	824	1102
comp73695_c1	1	p2	(TA)8	16	3996	4011	CAGTCTCTGTGGTGTGGGTC	59.966	20	ACATTGGGGAGATGTCATGCA	59.714	21	117	3924	4040	TTGCAGTCTCTGTGGTGTGG	60.179	20	ACATTGGGGAGATGTCATGCA	59.714	21	120	3921	4040	CAGTCTCTGTGGTGTGGGTC	59.966	20	TGGGGAGATGTCATGCATTCA	59.435	21	113	3924	4036
comp60901_c0	1	p2	(CT)7	14	14	27
comp55462_c1	1	p1	(T)11	11	766	776	GTTTATTGGGGCGGCGTTAG	59.621	20	ACCCACAAAATGCGAACACA	58.893	20	198	645	842	GTTGGACCGTTTATTGGGGC	59.471	20	ACCCACAAAATGCGAACACA	58.893	20	206	637	842	GGAGTTTGGGAGCTGCCATT	60.613	20	ACCCACAAAATGCGAACACA	58.893	20	271	572	842
comp270455_c0	1	p1	(A)10	10	61	70	TCTCACACTCCTCACTTGCC	59.318	20	TGCTGCCACTTGTCAAACTT	58.527	20	118	2	119	CTCACACTCCTCACTTGCCT	59.316	20	TGCTGCCACTTGTCAAACTT	58.527	20	117	3	119	TCTCACACTCCTCACTTGCC	59.318	20	ATGCTGCCACTTGTCAAACT	58.304	20	119	2	120
comp527020_c0	1	p1	(A)10	10	137	146	TTCAAGGACGCAAACCATCA	58.026	20	CCCTTCTTCTGTGGCTGAAA	57.723	20	169	101	269	TGTTGCGTTAGTCTGCAAAAGG	59.967	22	CCCTTCTTCTGTGGCTGAAA	57.723	20	260	10	269	GGACGCAAACCATCATTGATGT	59.836	22	CCCTTCTTCTGTGGCTGAAA	57.723	20	164	106	269
comp38726_c0	1	p1	(A)10	10	229	238	CATCCGCTTACCCGCTACTT	59.896	20	AGTCACGGGTCGGTTCAAAA	59.821	20	189	180	368	CATCCGCTTACCCGCTACTT	59.896	20	ATTTGGTAGTCACGGGTCGG	59.752	20	196	180	375	AACATCCGCTTACCCGCTAC	60.179	20	AGTCACGGGTCGGTTCAAAA	59.821	20	191	178	368
comp67160_c0	1	p3	(ATA)5	15	1297	1311	TGACGCCATCAAAGCCAGTA	59.677	20	ACAACCCATCAATCCACCCA	59.217	20	277	1177	1453	TGACGCCATCAAAGCCAGTA	59.677	20	AGACAACCCATCAATCCACCC	59.994	21	279	1177	1455	TGACGCCATCAAAGCCAGTA	59.677	20	GACAACCCATCAATCCACCCA	60.272	21	278	1177	1454
comp72524_c0	1	p1	(A)10	10	169	178	TTGAACACCGAGATAGTAAGGTT	57.266	23	ACCCACTTGTTCAACATGAATATTGT	59.733	26	277	2	278	ATTGAACACCGAGATAGTAAGGT	57.066	23	ACCCACTTGTTCAACATGAATATTGT	59.733	26	278	1	278	TGAACACCGAGATAGTAAGGTTAGT	59.052	25	ACCCACTTGTTCAACATGAATATTGT	59.733	26	276	3	278
comp521465_c0	1	p3	(GAG)5	15	53	67	CTGAGAGCAAGGGTGACGG	60.08	19	CACTGTATGAACGCCGTCCT	60.109	20	132	20	151	CTGAGAGCAAGGGTGACGG	60.08	19	CCCCTGCATTCCCATTGGTA	59.739	20	110	20	129	CTGAGAGCAAGGGTGACGG	60.08	19	ACACTGTATGAACGCCGTCC	60.389	20	133	20	152
comp56678_c0	1	p1	(A)12	12	253	264	CGGAGGCTCTGGAACTTCTT	59.389	20	GTTGCCCCAAACCACGTTTC	60.529	20	278	82	359	CGGAGGCTCTGGAACTTCTT	59.389	20	CCAAACCACGTTTCCTGTCC	59.334	20	272	82	353	CGGAGGCTCTGGAACTTCTT	59.389	20	CCCAAACCACGTTTCCTGTC	59.334	20	273	82	354
comp62158_c0	1	p2	(GT)7	14	3600	3613	GTGATGTTTCGGGTGCCATG	59.829	20	ACACATGTTAATGCACAAACTTGA	58.1	24	252	3423	3674	CCCTCTCGTTTGACCCGAAT	59.751	20	ACACATGTTAATGCACAAACTTGA	58.1	24	216	3459	3674	GAGCCGCGTTTCATGAACAT	59.552	20	ACACATGTTAATGCACAAACTTGA	58.1	24	276	3399	3674
comp831_c0	1	p1	(T)12	12	7	18
comp64596_c0	1	p2	(AC)7	14	82	95	CCACCACACCCTTTCTTATATGGA	60.08	24	TGGTGGTGGAGAGGGATTCT	59.881	20	264	3	266	TCCACCACACCCTTTCTTATATGG	60.08	24	TGGTGGTGGAGAGGGATTCT	59.881	20	265	2	266	CCACCACACCCTTTCTTATATGG	58.793	23	TGGTGGTGGAGAGGGATTCT	59.881	20	264	3	266
comp53348_c0	1	p2	(GA)6	12	786	797
comp53673_c0	1	p3	(ATT)5	15	450	464	AACATGCTACCAAGTAAGCCT	57.279	21	TGTTCAAACAGGGTGTTGCA	58.45	20	120	413	532	ACATTGTTTGGGAGGAACTTGA	58.09	22	TGTTCAAACAGGGTGTTGCA	58.45	20	266	267	532	AACATGCTACCAAGTAAGCCT	57.279	21	TTGTTCAAACAGGGTGTTGCA	59.104	21	121	413	533
comp70633_c1	1	p1	(A)10	10	273	282	TTTCAGCTCACGACCTGACC	59.966	20	ATGAAGCAGCAGAGCAGAGG	60.108	20	220	156	375	CCCATTTCAGCTCACGACCT	60.036	20	ATGAAGCAGCAGAGCAGAGG	60.108	20	224	152	375	TTTCAGCTCACGACCTGACC	59.966	20	GCAGAGCAGAGGTAGGAAGC	60.179	20	212	156	367
comp52655_c0	1	p3	(CAA)5	15	259	273	TTTGCTCCACCATCAGCACA	60.179	20	CTCTGGGAACACGGTGAGTC	60.038	20	121	219	339	TTTGCTCCACCATCAGCACA	60.179	20	TCCGACGAATTACGCGCTTA	59.901	20	179	219	397	TTTGCTCCACCATCAGCACA	60.179	20	CTGGGAACACGGTGAGTCAA	59.894	20	119	219	337
comp35808_c0	1	p1	(A)18	18	207	224
comp44823_c0	1	p3	(AAT)5	15	55	69	GATCCGCCACTGGTAATCGT	59.896	20	AACACTCACGCTGCTAACCA	59.894	20	136	11	146	AATTCTGGATCCGCCACTGG	60.107	20	AACACTCACGCTGCTAACCA	59.894	20	143	4	146	GATCCGCCACTGGTAATCGT	59.896	20	ACCACGTCATAGATGCTGGC	60.179	20	120	11	130
comp66193_c0	1	p3	(ATA)5	15	951	965
comp74694_c0	1	p3	(CAT)6	18	1	18
comp74694_c0	2	p2	(TC)6	12	1567	1578	TGAAGGATCTGATGGTGCATGA	59.493	22	AGCAGATAAGTGTGGGGCTT	59.005	20	210	1420	1629	TGAAGGATCTGATGGTGCATGA	59.493	22	AAGCAGATAAGTGTGGGGCT	59.005	20	211	1420	1630	TGATGAAGGATCTGATGGTGCA	59.493	22	AGCAGATAAGTGTGGGGCTT	59.005	20	213	1417	1629
comp270955_c0	1	p1	(A)13	13	287	299
comp65482_c1	1	p1	(A)17	17	1	17
comp69897_c0	1	p1	(T)10	10	324	333	TCCAGCTTCCGAACCAACTC	59.965	20	GTCGTCACCGTCGTATCTCC	59.973	20	183	222	404	TCTCCAGCTTCCGAACCAAC	59.965	20	GTCGTCACCGTCGTATCTCC	59.973	20	185	220	404	TCCAGCTTCCGAACCAACTC	59.965	20	CGTCACCGTCGTATCTCCAG	59.972	20	181	222	402
comp69897_c0	2	p2	(TA)7	14	1886	1899	GAGCTTCCGGTGGTGAGAAA	59.965	20	AGTAGCAAATAGTAATCGTCCCTT	57.519	24	212	1760	1971	GGTGGTGAGAAATGGCAGGA	59.962	20	AGTAGCAAATAGTAATCGTCCCTT	57.519	24	204	1768	1971	TATGAGATGCCGGAGTTGCC	59.893	20	AGTAGCAAATAGTAATCGTCCCTT	57.519	24	279	1693	1971
comp1380_c0	1	p1	(A)13	13	310	322	CTAGAAAAGGGGGAGCAGCC	60.107	20	AGCTCAAAACCAACTAATCCTAAAACA	59.713	27	102	261	362	TGGCAAAAAGGTCCTCGTGA	59.818	20	AGCTCAAAACCAACTAATCCTAAAACA	59.713	27	271	92	362	CTAGAAAAGGGGGAGCAGCC	60.107	20	GCTCAAAACCAACTAATCCTAAAACA	58.57	26	101	261	361
comp63857_c0	1	p2	(TC)6	12	49	60	GGTACCTACCAAATCAAGCACT	58.048	22	TGGGCGTTGATGTAGGTGAC	60.037	20	252	4	255	GGTACCTACCAAATCAAGCACT	58.048	22	GTGGGCGTTGATGTAGGTGA	60.037	20	253	4	256	GGTACCTACCAAATCAAGCACT	58.048	22	CGCTCGTCTTCTTCCTTGGT	60.038	20	228	4	231
comp63857_c0	2	p3	(GTG)8	24	610	633	CCGTTCAACAGACACCGGTA	59.968	20	ACCCAACTAACGCGGCATAA	60.036	20	222	546	767	CCGTTCAACAGACACCGGTA	59.968	20	AACCCAACTAACGCGGCATA	60.036	20	223	546	768	CCGTTCAACAGACACCGGTA	59.968	20	TAACCCAACTAACGCGGCAT	60.036	20	224	546	769
comp47968_c0	1	p3	(ATC)5	15	340	354	GGTCCCATGAGCATTCAGGT	59.743	20	AGACCCTACCTTAGCTTGCT	57.744	20	171	219	389	GGTCCCATGAGCATTCAGGT	59.743	20	ACCTTAGCTTGCTAATGGTGGT	59.691	22	164	219	382	AGGTCCCATGAGCATTCAGG	59.45	20	AGACCCTACCTTAGCTTGCT	57.744	20	172	218	389
comp76704_c0	1	p1	(T)11	11	349	359	ACGCATAGTTGAACATGAGAACC	59.315	23	TGCCCCATATGTGAACTAGTGT	59.156	22	249	208	456	CGCATAGTTGAACATGAGAACCT	59.065	23	TGCCCCATATGTGAACTAGTGT	59.156	22	248	209	456	ACGCATAGTTGAACATGAGAACC	59.315	23	GCCCCATATGTGAACTAGTGTG	58.794	22	248	208	455
comp41013_c0	1	p1	(A)10	10	370	379
comp39591_c0	1	p1	(T)13	13	288	300
comp28831_c0	1	p3	(GAT)5	15	1	15
comp299442_c0	1	p3	(GAT)5	15	7	21
comp62349_c0	1	p2	(TA)6	12	253	264	ACTAGATGATGAGGCGCGTG	59.969	20	AGCTTGATTGAACAACATTTGTGA	58.095	24	174	122	295	ACTAGATGATGAGGCGCGTG	59.969	20	TCGTGTTTACTCTACATAGCTTGA	57.495	24	191	122	312	ACTAGATGATGAGGCGCGTG	59.969	20	AGCTTGATTGAACAACATTTGTGAT	58.482	25	174	122	295
comp49510_c0	1	p3	(GAA)5	15	472	486	ACCCGAATTTTGGCCTTGGA	60.179	20	CGCCCGCATCAAACAAAAGA	60.04	20	136	395	530	GCTAAACTGCTCCGGCTTCT	60.392	20	CGCCCGCATCAAACAAAAGA	60.04	20	183	348	530	TGCTCCGGCTTCTTCTTTGA	59.604	20	CGCCCGCATCAAACAAAAGA	60.04	20	176	355	530
comp51981_c0	1	p2	(AT)10	20	1	20
comp52121_c0	1	p3	(ATC)7	21	1	21
comp604293_c0	1	p1	(A)12	12	33	44	GGGTTCCAGCCAATATAGAGACC	60.245	23	GGACTGGACTGGCATGGTAG	59.821	20	133	0	132	GGGTTCCAGCCAATATAGAGACC	60.245	23	AGGACTGGACTGGCATGGTA	60.253	20	134	0	133	GGGTTCCAGCCAATATAGAGACC	60.245	23	TAGGACTGGACTGGCATGGT	60.253	20	135	0	134
comp1434_c0	1	p1	(T)14	14	317	330	TGAGGTACTTTGGACCTGCA	58.57	20	CAAGCAACAATCTACAAATCATACAA	57.031	26	162	199	360	CCAACAAGGCTGCAAAGATCA	59.385	21	CAAGCAACAATCTACAAATCATACAA	57.031	26	272	89	360	ACCAACAAGGCTGCAAAGATC	59.385	21	CAAGCAACAATCTACAAATCATACAA	57.031	26	273	88	360
comp62109_c1	1	p3	(GAT)5	15	971	985
comp71398_c0	1	p2	(TG)10	20	1	20
comp557568_c0	1	p1	(T)10	10	211	220
comp69468_c0	1	p3	(CAC)5	15	463	477	CGGTTGTGGTGGTGATGGTA	59.964	20	GTGTGTTGTTGTCGGAACCG	59.973	20	278	273	550	CGCAAACCGGAAAATGACGT	60.041	20	GTGTGTTGTTGTCGGAACCG	59.973	20	151	400	550	CGGTTGTGGTGGTGATGGTA	59.964	20	AACCGGAAATGCTACTGCGA	60.037	20	263	273	535
comp36204_c0	1	p1	(A)21	21	1214	1234
comp74438_c0	1	p1	(T)11	11	988	998	GTGGGGCCCTCTGAATGTAC	60.107	20	TCCAACACCCGTTATTTGACCA	60.159	22	104	950	1053	GTGGGGCCCTCTGAATGTAC	60.107	20	CCAACACCCGTTATTTGACCAG	59.772	22	103	950	1052	ACAAACCGAACGCCACCTTA	60.179	20	TCCAACACCCGTTATTTGACCA	60.159	22	177	877	1053
comp52225_c0	1	p3	(GAT)6	18	1	18
comp52225_c0	2	p1	(A)20	20	561	580
comp60230_c0	1	p3	(ATC)6	18	181	198
comp42543_c0	1	p1	(A)10	10	188	197	TGTTTGCTTTCCCAGTCACA	57.864	20	TCTTGCAGCCTCTGTTTCCT	59.233	20	202	44	245	TGTTTGCTTTCCCAGTCACA	57.864	20	CTTGCAGCCTCTGTTTCCTG	59.12	20	201	44	244	TGCTTTCCCAGTCACATAAGGG	60.291	22	TCTTGCAGCCTCTGTTTCCT	59.233	20	198	48	245
comp584180_c0	1	p1	(A)10	10	168	177
comp64398_c0	1	p1	(A)19	19	1	19
comp62938_c0	1	p3	(GGC)5	15	816	830
comp58989_c0	1	p3	(AGA)5	15	75	89	CGGAAGGGTGGTCAGAAACA	59.892	20	TGCTACCACTACCAGAACCCT	60.203	21	149	17	165	CGGAAGGGTGGTCAGAAACA	59.892	20	TGCTACCACTACCAGAACCC	58.727	20	149	17	165	CGGAAGGGTGGTCAGAAACA	59.892	20	ACAACCTTCCACCTGACAACA	59.716	21	178	17	194
comp218117_c0	1	p3	(ATG)5	15	69	83	TGTCTACATCTCACCCTCCGT	59.994	21	TAGTGTTAGTGTGTGCGCGT	59.969	20	113	13	125	TCTCACCCTCCGTAGATCCT	58.776	20	TAGTGTTAGTGTGTGCGCGT	59.969	20	105	21	125	TGTCTACATCTCACCCTCCGT	59.994	21	TGGAAGGTCGGGTACACATG	59.389	20	193	13	205
comp43170_c0	1	p2	(GA)6	12	226	237	TCTCGACAGAAAACAAACGGT	58.104	21	AGTTTCGTTCCAGCCGACTT	59.894	20	264	51	314	TCTCGACAGAAAACAAACGGT	58.104	21	GTGCTCGAGGGTTTCCAGTT	60.25	20	280	51	330	TGTTCTCGACAGAAAACAAACGG	59.937	23	AGTTTCGTTCCAGCCGACTT	59.894	20	267	48	314
comp33142_c0	1	p1	(A)10	10	341	350	GTGATAAACCCGCCCCTCAA	60.035	20	TTCTTGGGTGAAGCCGTTGA	59.818	20	200	257	456	GTGATAAACCCGCCCCTCAA	60.035	20	TCTTGGGTGAAGCCGTTGAG	60.25	20	199	257	455	CCCGCCCCTCAAATATCGAA	59.892	20	TTCTTGGGTGAAGCCGTTGA	59.818	20	192	265	456
comp33142_c0	2	p1	(A)10	10	481	490	TCAACGGCTTCACCCAAGAA	59.818	20	AGCCCAGTGGTTTAGTTGCT	59.521	20	185	437	621	CTCAACGGCTTCACCCAAGA	60.25	20	AGCCCAGTGGTTTAGTTGCT	59.521	20	186	436	621	CAAACCTCAACGGCTTCACC	59.689	20	AGCCCAGTGGTTTAGTTGCT	59.521	20	191	431	621
comp33142_c0	3	p1	(A)15	15	676	690	AGCAACTAAACCACTGGGCT	59.521	20	CCAAGTGGCAACCCAAGATT	58.659	20	125	602	726	AAGCAACTAAACCACTGGGCT	60.133	21	CCAAGTGGCAACCCAAGATT	58.659	20	126	601	726	ACCTGGGTGGGTTTCAAATCA	59.781	21	CCAAGTGGCAACCCAAGATT	58.659	20	152	575	726
comp38694_c0	1	p1	(A)11	11	18	28
comp68184_c0	1	p1	(A)22	22	1	22
comp72495_c0	1	p1	(A)10	10	229	238	ACTGAGCATCGATGGATCAGA	58.686	21	ACGTTGAGGCCCGAATTGAT	60.035	20	247	81	327	ACTGAGCATCGATGGATCAGA	58.686	21	AAGACGTTGAGGCCCGAATT	59.964	20	250	81	330	ACTGAGCATCGATGGATCAGA	58.686	21	TCGGAAATGACACGCCATCA	60.037	20	192	81	272
comp67519_c0	1	p1	(T)12	12	1374	1385	AGTTGTAGGTTTTTGCATGTGGT	59.296	23	AGGAACACCGTTCATAACCCA	59.299	21	271	1311	1581	GTTGTAGGTTTTTGCATGTGGT	57.947	22	AGGAACACCGTTCATAACCCA	59.299	21	270	1312	1581	AGTTGTAGGTTTTTGCATGTGGT	59.296	23	ACCCATTAAACTGCATGCCTC	58.897	21	255	1311	1565
comp375634_c0	1	p2	(GA)7	14	17	30
comp65132_c0	1	p1	(T)10	10	4522	4531	ACTGCAGGGTTCTTCAGGTG	59.891	20	ACCAAAGCCAAAAGGCAAACA	59.72	21	127	4442	4568	CAGGGTTCTTCAGGTGGTGT	59.526	20	ACCAAAGCCAAAAGGCAAACA	59.72	21	123	4446	4568	CTGCAGGGTTCTTCAGGTGG	60.607	20	ACCAAAGCCAAAAGGCAAACA	59.72	21	126	4443	4568
comp38395_c0	1	p1	(A)11	11	211	221	ATGACGTCGTTGCAGCTCAT	60.39	20	GCGTTATATATCTTCTGCAAACTGC	58.926	25	222	43	264	CATTGCACATGGAAACGGGT	59.397	20	CAATTATATTGCAACCTGCTTCAGG	59.019	25	253	104	356	ACATTGCACATGGAAACGGG	59.397	20	CAATTATATTGCAACCTGCTTCAGG	59.019	25	254	103	356
comp66313_c0	1	p1	(T)10	10	1024	1033	CAGGGTGGGTCTGATGGTTC	60.035	20	TGCATGAAACGTAATTTGGTTTTCT	58.723	25	211	855	1065	ATGTAGCCGAACCAACTGCA	59.964	20	TGCATGAAACGTAATTTGGTTTTCT	58.723	25	276	790	1065	CAACCCGGACTTCTGGTCAA	59.892	20	TGCATGAAACGTAATTTGGTTTTCT	58.723	25	258	808	1065
comp66298_c1	1	p1	(T)10	10	509	518	ACAGGATGACCGTGTGACAA	59.244	20	TGAGTATACGTATTTGCTGTGTGA	58.043	24	240	371	610	AACAGGATGACCGTGTGACA	59.244	20	TGAGTATACGTATTTGCTGTGTGA	58.043	24	241	370	610	ACAGGATGACCGTGTGACAAA	59.86	21	TGAGTATACGTATTTGCTGTGTGA	58.043	24	240	371	610
comp69124_c0	1	p3	(TAT)6	18	2	19
comp66555_c1	1	p3	(TCA)5	15	449	463	ATACGCCTAGTGAAAGCCCG	59.896	20	GGGATGCATGTTCATGGTGC	59.896	20	199	359	557	TGCAACCGCCTAATGCAAAC	60.039	20	GGAGGTTCCCGTATGCACTC	60.179	20	220	275	494	TGCAACCGCCTAATGCAAAC	60.039	20	CGCGTATTCGGAAGGAGGTT	60.179	20	233	275	507
comp6917_c0	1	p2	(AC)6	12	11	22
comp62259_c0	1	p3	(GGC)5	15	513	527	GTTCTGGTTCCGGTTCCGAT	60.037	20	TGTAGAAGACGCTGCACAGG	60.038	20	218	352	569	TGGTTCCGGTTCCGATTCTG	60.037	20	TGTAGAAGACGCTGCACAGG	60.038	20	214	356	569	CGTGAGTTAGGACTGTCGGG	59.829	20	TGTAGAAGACGCTGCACAGG	60.038	20	126	444	569
comp927027_c0	1	p1	(T)10	10	57	66	GCAGTCCAAGTCATTGCAGC	60.109	20	TTTGCCTCGCACTCAAATGG	59.402	20	101	2	102	CAGTCCAAGTCATTGCAGCC	59.475	20	TTTGCCTCGCACTCAAATGG	59.402	20	100	3	102	GCAGTCCAAGTCATTGCAGC	60.109	20	CCCTCACGTTAGATCACCCA	58.808	20	270	2	271
comp57771_c0	1	p2	(TA)6	12	102	113	ACTGCCAAGGGAGATTTGCC	60.613	20	TGTGGACGACTTGTGGAACA	59.462	20	112	66	177	ACTGCCAAGGGAGATTTGCC	60.613	20	TGTTGTGGACGACTTGTGGA	59.462	20	115	66	180	ACTGCCAAGGGAGATTTGCC	60.613	20	TTGTGGACGACTTGTGGAACA	60.066	21	113	66	178
comp76540_c1	1	p1	(T)10	10	1464	1473	ACTCGTCCTTCGCAAAGACA	59.612	20	TCTTCCACATCAAGCGCGTA	59.755	20	185	1335	1519	ACTCGTCCTTCGCAAAGACA	59.612	20	CTTCCACATCAAGCGCGTAC	59.63	20	184	1335	1518	ACTCGTCCTTCGCAAAGACA	59.612	20	TTTCTTCCACATCAAGCGCG	59.483	20	187	1335	1521
comp63850_c0	1	p3	(ATG)5	15	1237	1251
comp697087_c0	1	p1	(A)12	12	1	12
comp71915_c0	1	p2	(GA)6	12	1775	1786
comp718502_c0	1	p1	(A)10	10	132	141	GTCTCCCCTAAGGCGTATATGA	58.571	22	TGGATTCATGGCGGGTCAAA	59.961	20	191	0	190	GTCTCCCCTAAGGCGTATATGA	58.571	22	TGGCGGGTCAAAACAGGTTA	59.817	20	183	0	182	GTCTCCCCTAAGGCGTATATGA	58.571	22	GCGGGTCAAAACAGGTTAGC	59.76	20	181	0	180
comp718502_c0	2	p2	(TA)6	12	278	289
comp74342_c1	1	c	(A)10gg(A)10	22	172	193	ACCCACATTTAAACAGAATCGCG	60.12	23	GTGCATGCTGCTTGCTTCTT	60.039	20	135	133	267	CCCACATTTAAACAGAATCGCGA	59.874	23	GTGCATGCTGCTTGCTTCTT	60.039	20	134	134	267	ACCCACATTTAAACAGAATCGCG	60.12	23	ATACAGCGGGCGAATCCAAA	60.107	20	100	133	232
comp74886_c0	1	p2	(TC)6	12	103	114	GCTTCATATCTTCCTGATCCAATGC	60.106	25	ACGGGTCGCTTGAAAGTTGA	60.179	20	248	14	261	GCTTCATATCTTCCTGATCCAATGC	60.106	25	ACTTCAAACGGGTCGCTTGA	60.179	20	255	14	268	GCTTCATATCTTCCTGATCCAATGC	60.106	25	TGAACTTCAAACGGGTCGCT	60.179	20	258	14	271
comp72200_c1	1	p1	(A)11	11	971	981	TGTCTGTCACCGGTGATTGG	59.965	20	TCATGGTTGTAATGGTCACTCA	57.368	22	218	812	1029	CACCGGTGATTGGCAAAGTG	60.039	20	TCATGGTTGTAATGGTCACTCA	57.368	22	211	819	1029	ACCGGTGATTGGCAAAGTGA	60.179	20	TCATGGTTGTAATGGTCACTCA	57.368	22	210	820	1029
comp67843_c0	1	p1	(A)10	10	396	405	GCTGAAAGTGGTTGCAGAGC	60.04	20	GGTGGGTCGGGTCAAAACTA	59.602	20	270	200	469	TGGCTGAAAGTGGTTGCAGA	60.107	20	GGTGGGTCGGGTCAAAACTA	59.602	20	272	198	469	TCTGGCTGAAAGTGGTTGCA	60.107	20	GGTGGGTCGGGTCAAAACTA	59.602	20	274	196	469
comp44724_c0	1	c	(CT)7gggccgaacggcgagaaatcaccgaaattccccaccccgattacc(G)10	69	43	111	TACTTACCCTACCCCACCCC	59.657	20	GCATCAATAAGAGGGGACGGA	59.584	21	174	3	176	TACTTACCCTACCCCACCCC	59.657	20	AGCATCAATAAGAGGGGACGG	59.582	21	175	3	177	TACTTACCCTACCCCACCCC	59.657	20	GCATCAATAAGAGGGGACGG	58.116	20	174	3	176
comp66751_c0	1	p2	(TA)9	18	1291	1308
comp55283_c0	1	p3	(TAA)5	15	527	541	CCTTTCGCGTGTCAGAAACG	60.111	20	GGTACTTTGGGTCTGCCGAA	59.964	20	117	462	578	CCTTTCGCGTGTCAGAAACG	60.111	20	AGTGGTACTTTGGGTCTGCC	59.599	20	120	462	581	CTTTCGCGTGTCAGAAACGA	59.15	20	GGTACTTTGGGTCTGCCGAA	59.964	20	116	463	578
comp55283_c0	2	p2	(TA)7	14	786	799
comp469686_c0	1	p3	(ATG)6	18	347	364
comp60538_c0	1	p3	(TGA)7	21	1	21
comp49203_c1	1	p1	(A)19	19	1	19
comp68342_c0	1	p2	(CT)6	12	344	355	TCTCTGTCTCCAACCACCGA	60.179	20	GACGGAACCAGAAAGAGGGG	60.036	20	263	210	472	CTCTCTGTCTCCAACCACCG	59.755	20	GACGGAACCAGAAAGAGGGG	60.036	20	264	209	472	TCTCTGTCTCCAACCACCGA	60.179	20	GAGAGGTTGGAGATCGCGAC	60.249	20	244	210	453
comp68342_c0	2	p2	(TA)7	14	1187	1200	CCAAATGGTACTGCTGGCCA	60.612	20	GCAGAGGTTATTTCTGGCAGC	59.597	21	252	1137	1388	ATGGTACTGCTGGCCAAACC	60.612	20	GCAGAGGTTATTTCTGGCAGC	59.597	21	248	1141	1388	CCAAATGGTACTGCTGGCCA	60.612	20	TGGCAGCAATCTTGAAGTTCG	59.463	21	238	1137	1374
comp20521_c0	1	p3	(ATA)5	15	328	342
comp69509_c0	1	p3	(ATA)5	15	369	383	GGTGCAATGTGCCAACTCAC	60.319	20	TGTCAATGGTACTGGATTGGCA	59.959	22	280	289	568	GGTGCAATGTGCCAACTCAC	60.319	20	GTCAATGGTACTGGATTGGCA	58.278	21	279	289	567	GGTGCAATGTGCCAACTCAC	60.319	20	TGTCAATGGTACTGGATTGGC	58.278	21	280	289	568
comp361347_c0	1	p1	(A)10	10	673	682
comp62003_c0	1	p1	(A)11	11	160	170	ACTCAAATGTAACAGATACACACCA	58.47	25	CAGACCAGCAGACACCTGTC	60.32	20	241	88	328	ACTCAAATGTAACAGATACACACCA	58.47	25	TTCAGACCAGCAGACACCTG	59.606	20	243	88	330	ACTCAAATGTAACAGATACACACCA	58.47	25	TCAGACCAGCAGACACCTGT	60.761	20	242	88	329
comp74308_c0	1	p2	(AG)6	12	721	732	GTTTTCCGACACCGTTTCCG	60.042	20	CCTCAGCCATACCCCTCTCT	60.105	20	235	528	762	GTTTTCCGACACCGTTTCCG	60.042	20	TCCTCAGCCATACCCCTCTC	60.105	20	236	528	763	TGAGGTTTTCCGACACCGTT	59.821	20	CCTCAGCCATACCCCTCTCT	60.105	20	239	524	762
comp74308_c0	2	p3	(ACC)6	18	869	886	GGTGTCTGTCTCTTCCACCG	60.038	20	ACGGCGCAATTTCAACGAAA	59.97	20	178	845	1022	GGTGTCTGTCTCTTCCACCG	60.038	20	AACGGCGCAATTTCAACGAA	59.97	20	179	845	1023	GGTGTCTGTCTCTTCCACCG	60.038	20	AAACGGCGCAATTTCAACGA	59.97	20	180	845	1024
comp61134_c0	1	p1	(T)11	11	1185	1195	TTGGGTTGACGATTGGGGAG	59.962	20	GCAGCTAAAATGGCCACCAG	59.826	20	186	1083	1268	GAGCCCGTGCAAACGTTTAG	60.11	20	GCAGCTAAAATGGCCACCAG	59.826	20	151	1118	1268	TTTGGGTTGACGATTGGGGA	59.521	20	GCAGCTAAAATGGCCACCAG	59.826	20	187	1082	1268
comp5799_c0	1	p1	(A)10	10	164	173	TGAGAAGTGAGGAGGGTGTT	57.897	20	GGCAGCAGAGATGAACCAGT	60.036	20	156	44	199	ATGAGAAGTGAGGAGGGTGT	57.666	20	GGCAGCAGAGATGAACCAGT	60.036	20	157	43	199	TGAGAAGTGAGGAGGGTGTTT	58.591	21	GGCAGCAGAGATGAACCAGT	60.036	20	156	44	199
comp58949_c0	1	c	(A)10tcatcttatcacatgactcaaaagtacatactacataccaaaattac(A)12	69	14	82
comp56606_c0	1	p3	(AAT)7	21	1888	1908
comp39049_c0	1	p1	(T)10	10	171	180	GGTGGTGGGGGCTATTTCTG	60.396	20	ACCCCGTGGTTTAATGAGGT	58.93	20	244	0	243	TGAAGTTGAGAGTGCCAGCG	60.601	20	ACCCCGTGGTTTAATGAGGT	58.93	20	226	18	243	GTGGTGGGGGCTATTTCTGA	59.376	20	ACCCCGTGGTTTAATGAGGT	58.93	20	243	1	243
comp57928_c0	1	p1	(T)10	10	2045	2054
comp53832_c0	1	p1	(T)14	14	1821	1834	CGTATGTTTCAGGACGCGTG	59.634	20	GTCCCCGGATATCCAACGAC	59.967	20	204	1675	1878	CGTATGTTTCAGGACGCGTG	59.634	20	AGTCCCCGGATATCCAACGA	60.106	20	205	1675	1879	CGTATGTTTCAGGACGCGTG	59.634	20	ACGACACCTCCAAGAACCAC	59.894	20	189	1675	1863
comp307496_c0	1	p3	(GAT)5	15	6	20
comp70634_c0	1	p2	(AT)8	16	1450	1465	GCGGCTTTATGCGTGCAATA	59.971	20	TCTGAACAGAAGCAAACATCCA	58.181	22	265	1243	1507	GCGGCTTTATGCGTGCAATA	59.971	20	TCTGAACAGAAGCAAACATCCAT	58.599	23	265	1243	1507	GCGGCTTTATGCGTGCAATA	59.971	20	ATCTGAACAGAAGCAAACATCCA	58.599	23	266	1243	1508
comp2344_c0	1	p1	(T)10	10	339	348	GTCGGCGATAACGATTGTCG	59.503	20	TGGTGCAGGATTGATTGGGA	59.297	20	260	188	447	GTCGGCGATAACGATTGTCG	59.503	20	TGGTGCAGGATTGATTGGGAA	59.923	21	260	188	447	GTCGGCGATAACGATTGTCG	59.503	20	TTGGTGCAGGATTGATTGGGA	59.923	21	261	188	448
comp513013_c0	1	p1	(T)11	11	186	196	GGTGGGTAAAAGGGTCCAGG	59.961	20	TGGTGATAATAACAAAAACTGGATGGA	59.328	27	228	12	239	GGGTGGGTAAAAGGGTCCAG	59.961	20	TGGTGATAATAACAAAAACTGGATGGA	59.328	27	229	11	239	GGTGGGTAAAAGGGTCCAGG	59.961	20	TGGTGATAATAACAAAAACTGGATGG	58.164	26	228	12	239
comp53792_c0	1	p1	(T)11	11	152	162	TGAAAAGTCAAAATGTGTTCTGCT	58.035	24	CGATTGCGACTGAAGCCAAG	59.904	20	275	124	398	GTCTGAAAAGTCAAAATGTGTTCTGC	60.02	26	CGATTGCGACTGAAGCCAAG	59.904	20	278	121	398	TCTGAAAAGTCAAAATGTGTTCTGC	58.964	25	CGATTGCGACTGAAGCCAAG	59.904	20	277	122	398
comp124514_c0	1	p3	(GAT)5	15	492	506
comp688_c0	1	p3	(AAG)5	15	257	271	GAAGAGTGCTACACCCGCTT	60.037	20	AAGATTGACCAGCACCCGAG	60.036	20	235	184	418	GAAGAGTGCTACACCCGCTT	60.037	20	GCATATCCATACCCCGCACA	59.964	20	214	184	397	GAAGAGTGCTACACCCGCTT	60.037	20	TGCATATCCATACCCCGCAC	59.964	20	215	184	398
comp40804_c0	1	p3	(TAT)7	21	248	268
comp68691_c0	1	p1	(A)10	10	119	128	TCCCCAAGCCAACACAAACT	60.033	20	GGCAGTTCATGAGCCGTTTG	60.11	20	228	12	239	ACAAACTCCAGCTCCCCAAG	59.889	20	GGCAGTTCATGAGCCGTTTG	60.11	20	240	0	239	CTCCCCAAGCCAACACAAAC	59.611	20	GGCAGTTCATGAGCCGTTTG	60.11	20	229	11	239
comp214079_c0	1	p1	(A)10	10	67	76	GCAGCAGCTATCTGACGGAA	60.179	20	ACGAGGCTTGACGATTGGAG	60.109	20	131	23	153	GCAGCAGCTATCTGACGGAA	60.179	20	CGAGGCTTGACGATTGGAGA	59.827	20	130	23	152	ACATTCGCAAACCAGCATGG	59.756	20	ACGAGGCTTGACGATTGGAG	60.109	20	112	42	153
comp19714_c0	1	p1	(A)11	11	221	231	ATGTCTTCTTCTCCTGCGCC	60.108	20	CGCTTTCGCTGTCAGGTTTT	59.692	20	184	117	300	CCGGCGAGTTTCTACACGAA	60.388	20	CGCTTTCGCTGTCAGGTTTT	59.692	20	280	21	300	ATGTCTTCTTCTCCTGCGCC	60.108	20	TGGATCTAAAAGTGGGTCCGC	60.066	21	202	117	318
comp71003_c0	1	p1	(A)10	10	247	256	AGTTTCGCCGGTCATAACTACA	59.768	22	ATTTATGACGCACGTGGGGT	60.036	20	278	149	426	AGTTTCGCCGGTCATAACTACA	59.768	22	ACGTGGGGTTTCTTGCTCAT	59.89	20	267	149	415	AGTTTCGCCGGTCATAACTACA	59.768	22	ATGGCAAAGGTTGAAGGCCT	60.179	20	168	149	316
comp64694_c0	1	p2	(TA)6	12	84	95
comp64694_c0	2	p3	(ATT)5	15	1820	1834	GCTCACCAACAGCTCGAAAT	58.84	20	ACGAGGAGATAGAAATACATATGTGA	57.363	26	280	1585	1864	GCTCACCAACAGCTCGAAAT	58.84	20	ACGAGGAGATAGAAATACATATGTGAA	57.921	27	280	1585	1864	ACAGCTCGAAATAGTGAACCCA	59.698	22	ACGAGGAGATAGAAATACATATGTGA	57.363	26	272	1593	1864
comp50643_c0	1	p1	(T)11	11	74	84	ACCAGTTGATGTTCAAAAGAGGT	58.463	23	CCATCTGGCGGGTTCATGAT	60.179	20	260	31	290	ACCAGTTGATGTTCAAAAGAGGTC	59.419	24	CCATCTGGCGGGTTCATGAT	60.179	20	260	31	290	ACCAGTTGATGTTCAAAAGAGGT	58.463	23	TGCTGGGGCTTTTGAACACT	60.397	20	235	31	265
comp8685_c0	1	p1	(A)16	16	16	31
comp69023_c0	1	p3	(ATC)6	18	2311	2328	CACAACTAGGGTCCCTGCAG	60.036	20	TGCTGATGATCAGGGATTGGG	59.856	21	244	2211	2454	CACAACTAGGGTCCCTGCAG	60.036	20	GCTGATGATCAGGGATTGGGT	59.855	21	243	2211	2453	AAGAACACTCGTTGGGCACA	60.107	20	TGCTGATGATCAGGGATTGGG	59.856	21	262	2193	2454
comp31281_c0	1	p2	(CT)8	16	196	211
comp72003_c0	1	p1	(A)13	13	129	141	TGCTACAATCCTGTCAGTTTACA	57.778	23	AGGTCCCTTATGCGAGGAGT	60.032	20	156	81	236	TGCTACAATCCTGTCAGTTTACA	57.778	23	GTTGAATTTTCGGGTGGGGC	60.038	20	266	81	346	TGCTACAATCCTGTCAGTTTACA	57.778	23	GTGGGGAGTACGTGACACTG	60.039	20	238	81	318
comp386772_c0	1	p4	(AACA)5	20	229	248
comp74938_c1	1	p1	(A)13	13	370	382	CATGTTCACCAAATCCGGCA	59.113	20	TCGAGATCGCTCTTTTGCCA	59.754	20	228	314	541	ATGTTCACCAAATCCGGCAC	59.112	20	TCGAGATCGCTCTTTTGCCA	59.754	20	227	315	541	ACATGTTCACCAAATCCGGC	59.112	20	TCGAGATCGCTCTTTTGCCA	59.754	20	229	313	541
comp48773_c0	1	p1	(A)10	10	49	58	AGTGTGCACATAGATAACCCAGA	59.225	23	GTGAACTCACAATCTTGACCAAGT	59.424	24	262	8	269	AGTGTGCACATAGATAACCCAGA	59.225	23	TGAACTCACAATCTTGACCAAGT	58.219	23	261	8	268	GTGTGCACATAGATAACCCAGA	57.863	22	GTGAACTCACAATCTTGACCAAGT	59.424	24	261	9	269
comp469254_c0	1	p1	(A)10	10	212	221	AGTCAAACCACAAGGGGCAA	60.033	20	CAGGATCCCAAGAAGCTGCA	60.035	20	104	185	288	AGTCAAACCACAAGGGGCAA	60.033	20	TCAGGATCCCAAGAAGCTGC	59.746	20	105	185	289	GAGTCAAACCACAAGGGGCA	60.467	20	CAGGATCCCAAGAAGCTGCA	60.035	20	105	184	288
comp294597_c0	1	p1	(A)10	10	187	196	ACCTCTTCCATCAGTGACTTTGA	59.352	23	TCACATTTCAGCTGGCACTCA	60.203	21	196	41	236	ACCTCTTCCATCAGTGACTTTGA	59.352	23	CACATTTCAGCTGGCACTCA	58.759	20	195	41	235	ACCTCTTCCATCAGTGACTTTGA	59.352	23	TCACATTTCAGCTGGCACTC	58.473	20	196	41	236
comp74239_c0	1	p1	(A)12	12	606	617	ACCAACATGTTCTAACGATGGC	59.253	22	TCTGGTTTGGTACACGGTCT	58.584	20	274	375	648	AGAGCTCCAATGGTGATCAAACT	59.99	23	TGGGCTTAGGGTTTTCTGGT	58.846	20	254	409	662	ACAGAAGAAAGAGCTCCAATGGT	59.926	23	TGGGCTTAGGGTTTTCTGGT	58.846	20	263	400	662
comp55651_c0	1	p2	(AT)6	12	48	59	TCCACTTACCTCCCAAATTAGTGT	59.4	24	GCAAGTGATGGGTCAGGTCA	59.963	20	154	1	154	TCCACTTACCTCCCAAATTAGTGT	59.4	24	ATTGTCCGCAAGTGATGGGT	59.962	20	161	1	161	TCCACTTACCTCCCAAATTAGTGT	59.4	24	TCATGGCATGATGTACGCGT	60.179	20	192	1	192
comp66066_c0	1	p3	(GAA)6	18	1	18
comp75989_c0	1	p3	(ATG)7	21	3981	4001
comp58325_c0	1	p1	(T)10	10	3171	3180	ACCAGGGGCATTTTCGACTT	59.888	20	AGCCAAGCAACCGATCAACT	60.251	20	153	3145	3297	ATGGATTGGTGTACAGGGCC	59.741	20	AGCCAAGCAACCGATCAACT	60.251	20	194	3104	3297	GGATTGGTGTACAGGGCCTT	59.668	20	AGCCAAGCAACCGATCAACT	60.251	20	192	3106	3297
comp69381_c1	1	p1	(A)10	10	1675	1684	CTCATCTCAACTCCCGACCG	59.899	20	CCTCGAACCCAAGTCGTTGA	59.967	20	273	1538	1810	GCGTAGGTTGTTAGGTCGCT	60.109	20	CCTCGAACCCAAGTCGTTGA	59.967	20	210	1601	1810	AGCGTAGGTTGTTAGGTCGC	60.109	20	CCTCGAACCCAAGTCGTTGA	59.967	20	211	1600	1810
comp49043_c0	1	p3	(AAT)7	21	1	21
comp43289_c0	1	p1	(T)11	11	264	274	AATGAGACACACACCGAGGG	59.678	20	AGAAGGAGGAATGTGGGGGT	60.179	20	246	190	435	AATGAGACACACACCGAGGG	59.678	20	TGTGGGGGTAAACCAAACGA	59.45	20	235	190	424	TCCCAGTCTGCTCTAGAGTCC	60.064	21	ACGAAGACTGAATACCGCCC	59.825	20	265	219	483
comp8136_c0	1	p3	(ATG)5	15	764	778
comp89882_c0	1	p3	(GTT)5	15	10	24
comp68598_c0	1	p2	(AT)7	14	264	277	TGGAACTTTTGTCCATTACCGTG	59.434	23	CACGTGTCGTCCCAGAATCA	60.039	20	207	192	398	GGAACTTTTGTCCATTACCGTGT	59.433	23	CACGTGTCGTCCCAGAATCA	60.039	20	206	193	398	TGGAACTTTTGTCCATTACCGTG	59.434	23	TCTTGTGTGTGCTGCGTTTG	59.901	20	269	192	460
comp68598_c0	2	p3	(TGG)5	15	1690	1704	TCTTCTCCGGGACAAAGTGC	59.965	20	TTACACCACTACCACCACCG	59.319	20	196	1556	1751	ATCGCTTGTTGAACTCCGGT	59.965	20	TTACACCACTACCACCACCG	59.319	20	241	1511	1751	GTGGCCCAAACCCGATGATA	60.107	20	TTACACCACTACCACCACCG	59.319	20	101	1651	1751
comp71018_c0	1	p3	(ATC)5	15	1175	1189	TCAATGCATAACCTTCACAGGC	59.245	22	TCGCTGCAAAACATAACGCC	60.11	20	276	968	1243	CAATGCATAACCTTCACAGGCT	59.243	22	TCGCTGCAAAACATAACGCC	60.11	20	275	969	1243	ATGCATAACCTTCACAGGCT	57.185	20	TCGCTGCAAAACATAACGCC	60.11	20	273	971	1243
comp71479_c0	1	c	(ATG)7gccgccatcatg(GAT)6	51	2605	2655	ATGTCGTTTTCCCGGTACCT	59.021	20	TGTTGCCCTCTTCTTCGGTC	59.965	20	223	2469	2691	ATGTCGTTTTCCCGGTACCT	59.021	20	TCCCTTCATTCCGGTTGCAA	59.889	20	261	2469	2729	CCAACAATGCTCATCGTCACC	59.869	21	TGTTGCCCTCTTCTTCGGTC	59.965	20	273	2419	2691
comp57343_c0	1	p2	(AT)6	12	465	476	GTGAATCAAAAGTTGCTAGAAGTCCA	60.017	26	CAGGTTGACACGTTTTGGACA	59.259	21	232	356	587	GTGAATCAAAAGTTGCTAGAAGTCCA	60.017	26	ACAGGTTGACACGTTTTGGAC	59.259	21	233	356	588	TGAATCAAAAGTTGCTAGAAGTCCA	58.939	25	CAGGTTGACACGTTTTGGACA	59.259	21	231	357	587
comp72986_c1	1	p2	(TA)6	12	147	158	CTTGCAGTTTCACCAACGAGG	60.002	21	CCAGCTAATGTTGCAGCTCG	59.624	20	241	89	329	TTGCAGTTTCACCAACGAGG	58.979	20	CCAGCTAATGTTGCAGCTCG	59.624	20	240	90	329	TCTTGCAGTTTCACCAACGAG	59.06	21	CCAGCTAATGTTGCAGCTCG	59.624	20	242	88	329
comp73401_c0	1	p3	(GAT)5	15	868	882	TCACAGTCAGGGTAACGGGA	60.179	20	AACCACACACGTCTTTGTCA	57.898	20	264	674	937	TCACAGTCAGGGTAACGGGA	60.179	20	ACAAACCACACACGTCTTTGT	58.844	21	267	674	940	TCACAGTCAGGGTAACGGGA	60.179	20	CAAACCACACACGTCTTTGTCA	59.839	22	266	674	939
comp51165_c0	1	p1	(T)10	10	155	164	ATGTTGAGAACCGTGGGACC	59.964	20	TGGTGTAGCTCCTTTAAGTCAA	57.033	22	165	88	252	ATGTTGAGAACCGTGGGACC	59.964	20	TTGGTGTAGCTCCTTTAAGTCA	57.033	22	166	88	253	ATGTTGAGAACCGTGGGACC	59.964	20	CCTTTTGGTGTAGCTCCTTTAAGT	58.929	24	170	88	257
comp39776_c0	1	p3	(ACC)5	15	697	711	ACAACCTAATCGACCAGCCG	60.108	20	TCTCCGACCCTCTAGTGGTG	60.034	20	225	673	897	ACAACCTAATCGACCAGCCG	60.108	20	AAACCGAAGCTCCTCTGGTG	59.965	20	179	673	851	ACAACCTAATCGACCAGCCG	60.108	20	GACTCTAGAACTCGCGGTGG	59.901	20	116	673	788
comp42253_c0	1	p3	(GAT)5	15	77	91	AGAGAATGGTGAAGGGCGTG	60.036	20	GCTCCAAAGCTTTTAGAGGCC	59.526	21	150	18	167	GAGAATGGTGAAGGGCGTGA	60.036	20	GCTCCAAAGCTTTTAGAGGCC	59.526	21	149	19	167	TGAAGGGCGTGATGGTGAAA	59.89	20	GCTCCAAAGCTTTTAGAGGCC	59.526	21	141	27	167
comp57680_c0	1	p2	(TA)7	14	18	31
comp58948_c0	1	c	(CCA)5ccggcggattt(AAC)5	41	227	267	AGAAAGTCCACAGGTCCACG	59.607	20	CACGGCAGTTTTCAATCCGG	60.11	20	143	191	333	AGAAAGTCCACAGGTCCACG	59.607	20	TGGTGGAGTAGTGAGGTGGT	59.81	20	101	191	291	AGAAAGTCCACAGGTCCACG	59.607	20	GCAGTTTTCAATCCGGCGAA	59.76	20	139	191	329
comp75451_c0	1	p1	(A)10	10	1269	1278	CAACCATGATCGACGAACGC	59.975	20	CTACTTGCGCGAGTTCATGC	59.974	20	213	1198	1410	GCAACCATGATCGACGAACG	59.975	20	CTACTTGCGCGAGTTCATGC	59.974	20	214	1197	1410	CGCAACCATGATCGACGAAC	59.975	20	CTACTTGCGCGAGTTCATGC	59.974	20	215	1196	1410
comp76170_c0	1	p3	(ATA)5	15	430	444	AGGTCACAACAAGACGCGAA	60.179	20	AGTCCGCGTAAAGTCAACGT	59.969	20	252	404	655	AAGGTCACAACAAGACGCGA	60.179	20	AGTCCGCGTAAAGTCAACGT	59.969	20	253	403	655	AGGTCACAACAAGACGCGAA	60.179	20	ACCAACAGCATACGACTGCA	59.965	20	153	404	556
comp76170_c0	2	p2	(AC)6	12	1765	1776	GGTCGCGCGTCATCAATAAG	59.77	20	ACAATGGCAGACTGGAAGCA	59.889	20	153	1708	1860	TGGTCGCGCGTCATCAATAA	60.459	20	ACAATGGCAGACTGGAAGCA	59.889	20	154	1707	1860	TTGGTCGCGCGTCATCAATA	60.459	20	ACAATGGCAGACTGGAAGCA	59.889	20	155	1706	1860
comp65628_c0	1	p1	(T)10	10	1811	1820	GCCGGTCAAAAAGTCAACCC	59.968	20	ACAGAACCACTTCCAAGTCTGA	59.228	22	262	1648	1909	CCATCCTTCAAGAAGCCGGT	60.035	20	ACAGAACCACTTCCAAGTCTGA	59.228	22	276	1634	1909	CATGGCGGTTTTCGTGATCG	60.248	20	ACAGAACCACTTCCAAGTCTGA	59.228	22	202	1708	1909
comp70151_c0	1	p1	(T)11	11	423	433	CTACCACCACCACTCACCAC	59.965	20	TGCTCTTCGTGTTCTTCCCA	59.244	20	222	299	520	TGTTCGCCATCTCCGATGAG	59.897	20	TGCTCTTCGTGTTCTTCCCA	59.244	20	159	362	520	CACCGGTGGTTCCTGGTATC	60.108	20	TGCTCTTCGTGTTCTTCCCA	59.244	20	127	394	520
comp24255_c0	1	p3	(GAA)5	15	76	90	TCCAAGAATCAACAGACGAGCT	59.7	22	GGTGGCGGTTGGTAGAGATC	60.179	20	267	47	313	TCCAAGAATCAACAGACGAGCT	59.7	22	CGGTGGTGGTGATGATGGTT	60.322	20	235	47	281	TCCAAGAATCAACAGACGAGCT	59.7	22	GTGGCGGTTGGTAGAGATCA	59.465	20	266	47	312
comp24255_c0	2	p3	(ACC)5	15	561	575	CAACCACAACAGCAGCAGTT	59.543	20	ACGCACGCTGCTTCAATAAC	59.834	20	215	533	747	CAACCACAACAGCAGCAGTT	59.543	20	TCCTGAGCGAGACTCTAGCA	59.747	20	268	533	800	CAACCACAACAGCAGCAGTT	59.543	20	GAGCGAGACTCTAGCATGCA	59.616	20	264	533	796
comp58673_c0	1	p2	(AT)6	12	302	313
comp299438_c0	1	c	(A)10ttacaccaatagataatttcattatattttattcgattatagtattgatatgg(T)11	74	100	173
comp546004_c0	1	p1	(A)10	10	4	13
comp17446_c0	1	p1	(T)10	10	135	144	TATAGGTGCATGCAGTGGCG	60.533	20	CCCGAACCTCCGACTTGAAA	59.966	20	105	70	174	TATAGGTGCATGCAGTGGCG	60.533	20	TTATGTTGTGTCGGCCGGAC	60.671	20	124	70	193	TATAGGTGCATGCAGTGGCG	60.533	20	GTTATGTTGTGTCGGCCGGA	60.671	20	125	70	194
comp49219_c0	1	p1	(T)10	10	29	38
comp49305_c0	1	p3	(GAA)5	15	1450	1464
comp73749_c0	1	p1	(T)21	21	1	21
comp20153_c0	1	p1	(T)12	12	181	192	TGGTATTAGAGCCACAACCCT	58.442	21	GGCTGGTTTCAGTGTCGAGA	59.966	20	169	150	318	TGGTATTAGAGCCACAACCCT	58.442	21	TTGGCTGGTTTCAGTGTCGA	59.821	20	171	150	320	TGGTATTAGAGCCACAACCCT	58.442	21	TGGCTGGTTTCAGTGTCGAG	60.25	20	170	150	319
comp74007_c0	1	p3	(TTA)5	15	1382	1396	TCCTCCACAAATCTTGGAAGCA	59.892	22	CGAGTGGGACCCGTCAATTT	60.321	20	280	1311	1590	CCTCCACAAATCTTGGAAGCA	58.482	21	CGAGTGGGACCCGTCAATTT	60.321	20	279	1312	1590	TCCTCCACAAATCTTGGAAGC	58.205	21	CGAGTGGGACCCGTCAATTT	60.321	20	280	1311	1590
comp22073_c0	1	p1	(T)12	12	9	20
comp69903_c0	1	p3	(TGA)5	15	1805	1819	ACAGGTGTCAACATCACTGTGT	60.093	22	ACGCTGACTGTGTAAGACCC	59.683	20	275	1582	1856	GGTGAACAGGTGTCAACATCAC	59.709	22	ACGCTGACTGTGTAAGACCC	59.683	20	280	1577	1856	TGGTGAACAGGTGTCAACATCA	60.093	22	CGCTGACTGTGTAAGACCCT	59.396	20	280	1576	1855
comp30182_c0	1	p3	(ATG)6	18	1	18
comp66398_c0	1	p3	(TAA)5	15	9	23
comp43819_c1	1	p3	(ACC)7	21	1	21
comp583738_c0	1	p1	(A)10	10	49	58	TCATCCAAACTTGAATGTGCTGA	58.856	23	CGTGTACTGTCTCGTTTCCGA	60.07	21	171	3	173	TCATCCAAACTTGAATGTGCTGA	58.856	23	TCGTGTACTGTCTCGTTTCCG	60.07	21	172	3	174	TCATCCAAACTTGAATGTGCTGA	58.856	23	CGTGTACTGTCTCGTTTCCG	58.675	20	171	3	173
comp59443_c0	1	p1	(A)10	10	29	38	AATCGGGTTTTTGGGCAGGA	60.179	20	TTGAGAGGGAGGAGAGGGTG	59.958	20	100	4	103	TCGGGTTTTTGGGCAGGAAT	60.179	20	TCTCGGTCTCGCCTATCCTT	59.817	20	272	6	277	ATCGGGTTTTTGGGCAGGAA	60.179	20	TCTCGGTCTCGCCTATCCTT	59.817	20	273	5	277
comp31556_c0	1	p2	(AG)9	18	1	18
comp70775_c0	1	p1	(T)11	11	392	402	CGAATTGGCCCGTTGAATCC	59.899	20	CAAGGCGATGTAAGACCCGT	60.108	20	230	280	509	CGAATTGGCCCGTTGAATCC	59.899	20	ACAAGGCGATGTAAGACCCG	60.108	20	231	280	510	CGAATTGGCCCGTTGAATCC	59.899	20	TGACCAGCTTCTTGAGGTCC	59.313	20	279	280	558
comp74441_c0	1	p1	(A)10	10	10	19
comp999373_c0	1	p2	(AT)6	12	23	34
comp54929_c0	1	p1	(T)15	15	130	144	ACCCTTGTTTTTCATTGAACAATGT	58.586	25	TGTCACGCAAATAATTCGTTGT	57.524	22	249	74	322	TCATTGAACAATGTTACTGTCCAA	57.049	24	AGGGTAAAGATGATACAAGCCACA	59.773	24	273	85	357	TTCATTGAACAATGTTACTGTCCA	57.049	24	AGGGTAAAGATGATACAAGCCACA	59.773	24	274	84	357
comp61961_c3	1	p1	(T)11	11	398	408	CCCCGATCCAATTCGATTGC	59.407	20	TCCATCTGACACGTATGCCA	58.809	20	174	368	541	TGGTCAGATTCGACGCCAAA	59.966	20	GCAATCCAAAGCTCAAAACCCT	59.962	22	258	201	458	TGGTCAGATTCGACGCCAAA	59.966	20	AGCAATCCAAAGCTCAAAACCC	59.962	22	259	201	459
comp71204_c1	1	p1	(T)11	11	431	441	CGGGATTCGGTTTCTCCTGT	59.751	20	TCTCCACTTCCACATTTGGCT	59.575	21	256	309	564	TCGGGATTCGGTTTCTCCTG	59.465	20	TCTCCACTTCCACATTTGGCT	59.575	21	257	308	564	ACTTGGAGAACGGTTGTGGT	59.455	20	TCTCCACTTCCACATTTGGCT	59.575	21	201	364	564
comp661476_c0	1	p1	(A)10	10	150	159	ACCTGTTACCAGTTACCTAACAA	57.107	23	TGACCTACGTGTCTTGCCAC	59.967	20	167	38	204	ACCTGTTACCAGTTACCTAACAA	57.107	23	ACGTGTCTTGCCACCTCAAA	60.107	20	161	38	198	ACCTGTTACCAGTTACCTAACAA	57.107	23	CGTGTCTTGCCACCTCAAAC	59.692	20	160	38	197
comp15641_c0	1	p2	(TC)6	12	215	226	GGAGAGAAATGCGGAAACCC	58.904	20	TGCGGTTTTTGAACCTATCCG	59.192	21	275	0	274	GGAGAGAAATGCGGAAACCC	58.904	20	GCGGTTTTTGAACCTATCCGT	59.192	21	274	0	273	GATCACCCGATCGTGGTTAA	57.41	20	GGAACAGCTGTAAAGTGCGG	59.483	20	260	30	289
comp32470_c0	1	p1	(T)11	11	201	211	TGTGACCATGGAGCTGGTTC	59.963	20	TGAGACAAAAAGCCAATGACAGT	59.046	23	277	107	383	TGTGACCATGGAGCTGGTTC	59.963	20	CGAAGCAAAACAATTCAGGACT	57.771	22	212	107	318	GTGACCATGGAGCTGGTTCT	59.674	20	TGAGACAAAAAGCCAATGACAGT	59.046	23	276	108	383
comp1429_c0	1	p1	(T)16	16	459	474	CACCGGCGATGATGACGATA	60.04	20	TTTGTCGGTCGTCTTCGGAG	60.04	20	204	397	600	CACCGGCGATGATGACGATA	60.04	20	CTTTGTCGGTCGTCTTCGGA	60.04	20	205	397	601	CACCGGCGATGATGACGATA	60.04	20	TACGTTCACGCTTTGTCGGT	60.249	20	215	397	611
comp67731_c0	1	p1	(T)10	10	2264	2273	GATTGAATAACCTGCGCCGC	60.317	20	GCTGTTTGCTTTGTTGTGCG	59.702	20	176	2199	2374	ATACAACGACGTCGGCACAA	60.319	20	GCTGTTTGCTTTGTTGTGCG	59.702	20	237	2138	2374	CACAAACTGCTGACCACCAC	59.618	20	GCTGTTTGCTTTGTTGTGCG	59.702	20	222	2153	2374
comp35571_c0	1	p3	(TTA)5	15	26	40
comp71862_c0	1	p3	(AGA)6	18	54	71	TGGTAAGAATCAGAATGAAGGATCGA	59.902	26	AGTGCAGGGTATCTTTGGTCA	59.015	21	153	22	174	TGGTAAGAATCAGAATGAAGGATCG	58.716	25	AGTGCAGGGTATCTTTGGTCA	59.015	21	153	22	174	TGGTAAGAATCAGAATGAAGGATCGA	59.902	26	AGTGCAGGGTATCTTTGGTCAA	59.625	22	153	22	174
comp62590_c0	1	c	(A)13caagat(A)10cgcacgttatgactgtgtcaaaaaatacatggaggagatgatgtgggggttaggttttccaacatatgtaattatatttaaaatgttaatgatatatgtt(A)13	142	444	585	TGGAGGAGATGATGTGGGGG	60.695	20	TGTGGAGTCATAACGTGCGT	59.684	20	247	372	618	GGAGGAGATGATGTGGGGGT	60.696	20	TGTGGAGTCATAACGTGCGT	59.684	20	246	373	618	CATGGAGGAGATGATGTGGGG	59.927	21	TGTGGAGTCATAACGTGCGT	59.684	20	249	370	618
comp30001_c0	1	p3	(TAA)6	18	1	18
comp64251_c0	1	p3	(TGA)7	21	1	21
comp54443_c0	1	p1	(T)16	16	1	16
comp61141_c0	1	p2	(AG)9	18	1400	1417	AGAGTTCAACCCACTCGAGC	59.681	20	AAATCCAATTTGTTTGCATGATAGACC	59.45	27	100	1373	1472	ACAAAGAGTTCAACCCACTCGA	59.83	22	TCCAATTTGTTTGCATGATAGACCT	59.284	25	101	1369	1469	TCCATCTTTCAGAACCTGCAGA	59.361	22	TGTTTGCATGATAGACCTTCTCT	57.573	23	265	1198	1462
comp40175_c0	1	p1	(A)10	10	45	54	AGGGTGAAATAACCAAAATACCCA	58.344	24	CAACGAGTTTGCGTATATAGGCT	58.951	23	136	1	136	AGGGTGAAATAACCAAAATACCCA	58.344	24	AACGAGTTTGCGTATATAGGCT	57.682	22	135	1	135	AGGGTGAAATAACCAAAATACCCA	58.344	24	CAACGAGTTTGCGTATATAGGC	57.629	22	136	1	136
comp30989_c0	1	p3	(GTT)7	21	559	579
comp50074_c0	1	p2	(GT)6	12	229	240	AGGTGATGGGTTGGTGTGTT	59.444	20	TCTCGACAGCCCCTCAAAAC	59.965	20	173	93	265	AAGGTGATGGGTTGGTGTGT	59.444	20	TCTCGACAGCCCCTCAAAAC	59.965	20	174	92	265	AGGTGATGGGTTGGTGTGTT	59.444	20	CACCTTTCACCCCTCTCGAC	60.037	20	186	93	278
comp57718_c0	1	p1	(A)12	12	30	41
comp59855_c1	1	p1	(T)11	11	1504	1514	TCGCGATCTGACTTCAGCAT	59.543	20	TGTCTCACAAACCTCAAATCAACA	59.053	24	111	1448	1558	ATCGCGATCTGACTTCAGCA	59.543	20	TGTCTCACAAACCTCAAATCAACA	59.053	24	112	1447	1558	TCGCGATCTGACTTCAGCAT	59.543	20	TGTCTCACAAACCTCAAATCAACAG	59.934	25	111	1448	1558
comp68927_c0	1	p1	(T)10	10	855	864	TGACAACTACCAGAACTGCCT	58.953	21	TCGGGAGAACTGCATAAGGTC	59.519	21	266	662	927	TGACAACTACCAGAACTGCCT	58.953	21	TCGGGAGAACTGCATAAGGT	58.431	20	266	662	927	TGACAACTACCAGAACTGCCTT	59.562	22	TCGGGAGAACTGCATAAGGTC	59.519	21	266	662	927
comp69860_c0	1	p1	(A)10	10	521	530	AGTGCTAAGCAATCCGGAACT	59.721	21	TGCTGGGATTGGACTTCACA	59.23	20	183	472	654	AGTGCTAAGCAATCCGGAACT	59.721	21	TGTGCTGGGATTGGACTTCA	59.23	20	185	472	656	AGTGCTAAGCAATCCGGAACT	59.721	21	AGTTGTGCTGGGATTGGACT	59.226	20	188	472	659
comp69860_c0	2	p1	(A)10	10	1131	1140	GCAAGGTGTTGGTTCCGAAT	59.041	20	ACACACTTCCAGAGCACGTT	59.822	20	280	902	1181	AGCAAGGTGTTGGTTCCGAA	60.107	20	CACACTTCCAGAGCACGTTT	58.7	20	280	901	1180	AGCAAGGTGTTGGTTCCGAA	60.107	20	CACACTTCCAGAGCACGTTTT	59.329	21	280	901	1180
comp718268_c0	1	p1	(A)10	10	80	89	TCTTTGGCACGAAATTCAAAGA	57.09	22	TCCCACTGGTTCAAAGCTCC	59.89	20	197	43	239	TCTTTCTTTGGCACGAAATTCA	57.09	22	TCCCACTGGTTCAAAGCTCC	59.89	20	201	39	239	TCTTTGGCACGAAATTCAAAGA	57.09	22	CCCACTGGTTCAAAGCTCCT	59.889	20	196	43	238
comp30397_c0	1	p2	(CA)6	12	219	230	TCCGAGCACAAACACTCACT	59.536	20	CATCTGGTGTCGTCGTGGAT	59.827	20	222	165	386	AGTCCGAGCACAAACACTCA	59.536	20	CATCTGGTGTCGTCGTGGAT	59.827	20	224	163	386	TCCGAGCACAAACACTCACT	59.536	20	GGTGTCGTCGTGGATTCTCA	59.757	20	217	165	381
comp42384_c0	1	p1	(A)10	10	429	438	GCCTGTGCAACATAACACGA	59.128	20	GTGAGCTGGGTTCGATCACA	60.037	20	136	376	511	AGCCTGTGCAACATAACACG	59.126	20	GTGAGCTGGGTTCGATCACA	60.037	20	137	375	511	GCCTGTGCAACATAACACGA	59.128	20	AACAAAACGTTAGCTGGCGC	60.318	20	156	376	531
comp71784_c0	1	p3	(ATG)5	15	2150	2164	ACACTTGGTTTTGACACGTGT	58.844	21	CGACACCATCAACTGCCAAC	59.762	20	251	2094	2344	CTGCCATTGATGAACTGAGCA	58.911	21	TACAACGCGGCTTCATTCGA	60.389	20	229	2062	2290	GTCTGCCATTGATGAACTGAGC	59.903	22	TACAACGCGGCTTCATTCGA	60.389	20	231	2060	2290
comp723500_c0	1	p2	(AT)8	16	146	161	TCATCGTCTGAAATCGGGATGA	59.307	22	ACTTGCAGGTTCCAACATTCA	58.335	21	113	88	200	TCGTCTGAAATCGGGATGAAGA	59.242	22	ACTTGCAGGTTCCAACATTCA	58.335	21	110	91	200	CATCGTCTGAAATCGGGATGA	57.902	21	ACTTGCAGGTTCCAACATTCA	58.335	21	112	89	200
comp31418_c0	1	p1	(A)12	12	458	469
comp54165_c0	1	p3	(ACC)6	18	6	23
comp73763_c0	1	p1	(A)10	10	622	631	GATGTGGTGGATCAGCCTGA	59.457	20	GGTAACTGCCTCAGCTCTTTCA	60.29	22	177	568	744	AGATGTGGTGGATCAGCCTG	59.455	20	GGTAACTGCCTCAGCTCTTTCA	60.29	22	178	567	744	GATGTGGTGGATCAGCCTGA	59.457	20	GGTAACTGCCTCAGCTCTTTC	58.649	21	177	568	744
comp60344_c0	1	p1	(A)11	11	1	11
comp67993_c0	1	p1	(T)10	10	125	134	GTCTTGCTTTGTTTTCTCATACTGT	58.271	25	TTGCCCCTCACAAAAGTGGT	60.033	20	212	0	211	GTCTTGCTTTGTTTTCTCATACTGT	58.271	25	TGGTGATTGCCCCTCACAAA	59.813	20	218	0	217	GTCTTGCTTTGTTTTCTCATACTGT	58.271	25	TTGGTGATTGCCCCTCACAA	59.813	20	219	0	218
comp43088_c0	1	c	(T)12cttttc(T)12	30	177	206
comp793706_c0	1	p3	(GAT)6	18	1	18
comp73571_c0	1	p2	(CA)7	14	471	484	CCTGCAAATTCCGTGAACCA	59.042	20	AGGCGAAAACAGCGTCTTCT	60.25	20	233	372	604	CCTGCAAATTCCGTGAACCA	59.042	20	CAAAGGCGAAAACAGCGTCT	59.692	20	236	372	607	CCTGCAAATTCCGTGAACCA	59.042	20	CCAAGATCCACCAAAGGCGA	60.322	20	247	372	618
comp41019_c0	1	p1	(T)16	16	273	288	AGCGTGAATGATCATTCCACCT	60.093	22	TTTTGCCCTAATCACCTGCT	57.397	20	270	44	313	TCACTTGTGCTGAATGCTGA	57.741	20	TTTTGCCCTAATCACCTGCT	57.397	20	204	110	313	GCGTGAATGATCATTCCACCT	58.708	21	TTTTGCCCTAATCACCTGCT	57.397	20	269	45	313
comp64816_c0	1	p1	(A)10	10	164	173	TCCGAACAAAAGCCCAAACA	58.525	20	AGGGTGCAATTTGGAGGTGA	59.518	20	197	26	222	TCCGAACAAAAGCCCAAACAA	59.175	21	AGGGTGCAATTTGGAGGTGA	59.518	20	197	26	222	ACCGAAACGAAATGTGACACA	58.718	21	GGGCCACCTAAGGTTGAGAC	60.035	20	208	103	310
comp51955_c0	1	p3	(ATG)5	15	566	580
comp40730_c0	1	p1	(T)10	10	79	88	AGGATTAGGCTCTGTGTGAGT	58.174	21	CTTTCGCAGCCCCACCATAA	60.68	20	173	55	227	AGGATTAGGCTCTGTGTGAGT	58.174	21	GCAGCCCCACCATAACACAT	60.684	20	168	55	222	AGGATTAGGCTCTGTGTGAGT	58.174	21	TTTCGCAGCCCCACCATAAC	60.963	20	172	55	226
comp38594_c0	1	c	(A)11gaaaaaaaataa(T)10	33	410	442
comp57920_c0	1	p1	(T)11	11	293	303
comp61811_c0	1	p1	(A)12	12	154	165	ACAGGGTCAGCTCAACCATT	59.226	20	CGAGGAGTCGGGTATCTAACA	58.431	21	253	92	344	ACAGGGTCAGCTCAACCATT	59.226	20	AGAGTCGACTTGAACTCTGGT	58.411	21	231	92	322	ACAGGGTCAGCTCAACCATTT	59.854	21	CGAGGAGTCGGGTATCTAACA	58.431	21	253	92	344
comp74248_c1	1	p4	(GGTT)5	20	585	604	AGGTGTTTTGACCCGATCGA	59.317	20	CACAACCATCTATTGAGCGCG	60.005	21	249	411	659	AGGTGTTTTGACCCGATCGA	59.317	20	ACAACCATCTATTGAGCGCGA	60.135	21	248	411	658	AGGTGTTTTGACCCGATCGA	59.317	20	ACAACCATCTATTGAGCGCG	58.71	20	248	411	658
comp590483_c0	1	p3	(TCT)5	15	148	162	TGAGGAACTGATTGATGTTCTTGA	58.132	24	CGGTTCATTGTTCCTTGAGGG	59.187	21	140	75	214	TGAGGAACTGATTGATGTTCTTGA	58.132	24	CCGGTTCATTGTTCCTTGAGG	59.187	21	141	75	215	TCTTGAGGAACTGATTGATGTTCT	57.881	24	CGGTTCATTGTTCCTTGAGGG	59.187	21	143	72	214
comp200012_c0	1	p1	(T)10	10	88	97	ACATGGTCCAACAAATAACTCGG	59.244	23	TCAGAAGATGGAGGAGGCGA	60.033	20	155	52	206	TGGTCCAACAAATAACTCGGA	57.227	21	TCAGAAGATGGAGGAGGCGA	60.033	20	152	55	206	ACATGGTCCAACAAATAACTCGG	59.244	23	GGAGGAGGCGAACGATGATT	59.895	20	146	52	197
comp423390_c0	1	p3	(ATC)6	18	1	18
comp50314_c0	1	p1	(T)10	10	199	208	TCTCGCATCATTTATTCAACGAGT	58.891	24	TGTTCATCAGCCAGCTCGTT	59.965	20	133	102	234	TCTCGCATCATTTATTCAACGAGT	58.891	24	TAAACGAGCCCAACCGAGTC	60.038	20	233	102	334	TCTCGCATCATTTATTCAACGAGT	58.891	24	AGCCCAACCGAGTCAGAGTA	60.252	20	227	102	328
comp72635_c0	1	p3	(TGA)5	15	483	497	TGAAAAACGCGGTGAAGCTG	59.971	20	CACGACGTTGATCACCAAACA	59.405	21	273	325	597	GAAAAACGCGGTGAAGCTGT	59.971	20	CACGACGTTGATCACCAAACA	59.405	21	272	326	597	TGAAAAACGCGGTGAAGCTG	59.971	20	ACACGACGTTGATCACCAAAC	59.404	21	274	325	598
comp60728_c0	1	p3	(ACC)5	15	1	15
comp76250_c0	1	p3	(ACC)6	18	245	262	CACCATCCACTCCGTTTCCA	59.964	20	CGAGATGAAGGACACCGGAG	59.899	20	129	213	341	ACCACCATCCACTCCGTTTC	59.964	20	CGAGATGAAGGACACCGGAG	59.899	20	131	211	341	CACCTCCAAACCCAAACCCT	60.106	20	GGGAAGTACTCGGTGGTTGG	60.037	20	242	59	300
comp76250_c0	2	p1	(T)12	12	3021	3032	TGTGAAGAAGTAGGCGTCGC	60.388	20	CTGAAAAACCAAATTCAGCCACT	58.304	23	172	2895	3066	TGTGAAGAAGTAGGCGTCGC	60.388	20	TGAAAAACCAAATTCAGCCACT	57.248	22	171	2895	3065	TGTGAAGAAGTAGGCGTCGC	60.388	20	TGAAAAACCAAATTCAGCCACTT	57.904	23	171	2895	3065
comp72677_c0	1	p3	(TTA)7	21	1	21
comp72677_c0	2	p3	(CTT)5	15	1819	1833	CGCTTCCGCCATTGTAACTT	59.198	20	GCTCAGAGATCGGCGATTCA	59.969	20	192	1776	1967	CGCTTCCGCCATTGTAACTT	59.198	20	TGATCCTGCTCCTCCGGTTA	60.033	20	172	1776	1947	ACTAGCGAATGCACGACCAA	60.038	20	TGGTGAGAGTAGTGCAGGTG	59.031	20	223	1653	1875
comp57462_c0	1	p1	(T)17	17	1	17
comp8909_c0	1	p3	(GGT)5	15	331	345	TTGGTTGCTTGGTGGAGTGT	60.034	20	AACCATCACCCACCACCATC	59.96	20	161	243	403	TTGGTTGCTTGGTGGAGTGT	60.034	20	GAACCATCACCCACCACCAT	59.96	20	162	243	404	GGAGGGGTCGGAACTTGAAG	60.036	20	AACCATCACCCACCACCATC	59.96	20	139	265	403
comp66934_c0	1	p3	(CTT)5	15	741	755	GCATAACACGTGCTGGTCAC	59.834	20	TGCCTTGAATGCAGATGGAT	57.553	20	125	656	780	GCATAACACGTGCTGGTCAC	59.834	20	ATGCCTTGAATGCAGATGGA	57.553	20	126	656	781	GGTCACGTGAGGGCAAATCT	60.322	20	TGCCTTGAATGCAGATGGAT	57.553	20	111	670	780
comp37080_c1	1	p3	(TGG)5	15	130	144	ACCGCCATCTTCTTCTTGCT	59.674	20	CTTTCGGCGGTGAACATTCA	59.128	20	119	54	172	ACCGCCATCTTCTTCTTGCT	59.674	20	AGAGATTCTTTCGGCGGTGA	59.104	20	126	54	179	CACCGCCATCTTCTTCTTGC	59.551	20	CTTTCGGCGGTGAACATTCA	59.128	20	120	53	172
comp71635_c0	1	p3	(TCA)6	18	1547	1564	TCTCCTCGTGACTTTTCAGGC	59.999	21	ACAACCAAAATCCGGCTCCA	60.179	20	252	1493	1744	TCTCCTCGTGACTTTTCAGGC	59.999	21	CCAAATGCAATCGCTCCACC	60.179	20	235	1493	1727	CTCCTCGTGACTTTTCAGGCT	59.999	21	ACAACCAAAATCCGGCTCCA	60.179	20	251	1494	1744
comp61558_c1	1	p3	(TTA)5	15	1	15
comp1161452_c0	1	p3	(GAA)5	15	15	29
comp539095_c0	1	p1	(A)10	10	103	112	CGGCGTTTTAGTGGTATTTTCGT	60.121	23	ACCCACGAAACCAATATTCACA	58.243	22	243	58	300	ACGGCGTTTTAGTGGTATTTTCG	60.121	23	ACCCACGAAACCAATATTCACA	58.243	22	244	57	300	CGGCGTTTTAGTGGTATTTTCG	58.59	22	ACCCACGAAACCAATATTCACA	58.243	22	243	58	300
comp72265_c0	1	p1	(A)10	10	1496	1505	GAAGGGTATGATGCAGCCCT	59.524	20	GCAGTGACCAAACAGAACCC	59.331	20	265	1466	1730	AGAAGGGTATGATGCAGCCC	59.524	20	GCAGTGACCAAACAGAACCC	59.331	20	266	1465	1730	GAAGGGTATGATGCAGCCCT	59.524	20	TGCAGCGAACATATGCAGTG	59.271	20	279	1466	1744
comp675560_c0	1	p2	(TC)7	14	33	46	TCCATGCTTGATGAGGCAAGT	59.995	21	TCATCAACATGAGAACACAGAATCT	58.53	25	105	8	112	TCCATGCTTGATGAGGCAAGT	59.995	21	TCATCAACATGAGAACACAGAATC	57.267	24	105	8	112	TCCATGCTTGATGAGGCAAGT	59.995	21	CATCAACATGAGAACACAGAATCT	57.261	24	104	8	111
comp75509_c0	1	p3	(GAA)6	18	3809	3826	AGGTGGTGATGAAGCGATGG	60.108	20	CGCTTTCACCTCTACTCGCA	60.109	20	134	3719	3852	AGGTGGTGATGAAGCGATGG	60.108	20	TCGCTTTCACCTCTACTCGC	59.829	20	135	3719	3853	GGAGGTGGTGATGAAGCGAT	59.821	20	CGCTTTCACCTCTACTCGCA	60.109	20	136	3717	3852
comp836359_c0	1	p1	(T)10	10	60	69	CTCATTGCGGGTTGTTAGTGG	59.531	21	AAAAGCATATCCTAATCGGGCT	57.627	22	100	18	117	ATGATCTATTGAACTCATTGCGGG	59.241	24	AATCGGGCTATCTTTTCCGGG	60.203	21	100	5	104	CATTGCGGGTTGTTAGTGGG	59.474	20	GGTTCTATGATTAGGATACGACCCA	59.521	25	136	20	155
comp32134_c0	1	p1	(A)11	11	162	172	TTTGCAAGATCCTGCAACCA	58.298	20	TCCAGCTCACCAATTCCACC	59.962	20	235	12	246	TTTGCAAGATCCTGCAACCA	58.298	20	GGCATCTCCAGCTCACCAAT	60.107	20	241	12	252	TTTGCAAGATCCTGCAACCA	58.298	20	CCAGCTCACCAATTCCACCA	60.251	20	234	12	245
comp71790_c0	1	p1	(T)11	11	1495	1505	GGTCGGGTAACGGGTAACAT	59.463	20	AGTGTGTGATGTTGCCCCTT	59.814	20	175	1380	1554	GTCGGGTAACGGGTAACATGT	60.067	21	AGTGTGTGATGTTGCCCCTT	59.814	20	174	1381	1554	AGCCTTACATGGTTGCAAGGT	60.203	21	AGTGTGTGATGTTGCCCCTT	59.814	20	239	1316	1554
comp1169346_c0	1	p3	(TTC)5	15	222	236	CGCTGGTGTAAGACAGGTGT	59.966	20	TGCGGTGGTATTTTTGGCAG	59.399	20	226	38	263	CGCTGGTGTAAGACAGGTGT	59.966	20	GCGGTGGTATTTTTGGCAGT	59.399	20	225	38	262	ATCACAGCCCTTCTTTCGCA	59.963	20	TGCGGTGGTATTTTTGGCAG	59.399	20	105	159	263
comp1193365_c0	1	p1	(A)10	10	65	74	TCCACCATAGAACTACAACAACCA	59.652	24	TGTTTGGGTGTTTGTGTGTCA	58.761	21	105	4	108	CCACCATAGAACTACAACAACCA	58.352	23	TGTTTGGGTGTTTGTGTGTCA	58.761	21	104	5	108	TCCACCATAGAACTACAACAACCA	59.652	24	TTGTTTGGGTGTTTGTGTGTCA	59.372	22	106	4	109
comp1193365_c0	2	p1	(A)10	10	246	255
comp75444_c0	1	p1	(T)10	10	45	54	GAAGAAATGACACCCCACGA	57.821	20	GCTCCGATGACCGCTACATT	60.249	20	280	5	284	GAAGAAATGACACCCCACGAA	58.5	21	GCTCCGATGACCGCTACATT	60.249	20	280	5	284	AGAAGAAATGACACCCCACGA	59.303	21	CTCCGATGACCGCTACATTCA	59.933	21	280	4	283
comp241014_c0	1	p3	(GAT)5	15	194	208
comp706930_c0	1	p3	(CTG)7	21	22	42
comp72817_c0	1	p1	(T)10	10	1473	1482	CGTAACTTGTTTGGGGCAGC	60.04	20	GGAACCCTCACAAGATCCACA	59.649	21	176	1382	1557	GGGGCAGCATTTTTAAGGGC	60.108	20	GGAACCCTCACAAGATCCACA	59.649	21	164	1394	1557	CCTGTTGGTAGATTACGGCCA	59.791	21	ATGGCCAATGGGATGAGCTT	59.736	20	279	1427	1705
comp9291_c0	1	p3	(ATT)7	21	182	202
comp75055_c2	1	p1	(T)10	10	3144	3153	TGATTCATGGCTGCACATTTGT	59.436	22	CCATGGACATTGCAAACGGG	60.109	20	270	2983	3252	ACTTTTGATTCATGGCTGCACA	59.371	22	CCATGGACATTGCAAACGGG	60.109	20	275	2978	3252	TGACTTTTGATTCATGGCTGCA	59.108	22	CCATGGACATTGCAAACGGG	60.109	20	277	2976	3252
comp49818_c0	1	p2	(AT)6	12	639	650	ACCCAAATAGGTTGAGCGGA	59.011	20	GTGGCTAACGGGCTACCTTT	60.036	20	212	615	826	ACCCAAATAGGTTGAGCGGA	59.011	20	CTGGGGTGAACTGTTCGTCA	59.894	20	243	615	857	AGACCCAAATAGGTTGAGCGG	60.065	21	GTGGCTAACGGGCTACCTTT	60.036	20	214	613	826
comp72404_c0	1	p3	(TGA)6	18	546	563	AGGCGGGAAAGGTTACCAAC	60.251	20	CCACCTTCGGACCCATCATC	60.179	20	245	416	660	AGGCGGGAAAGGTTACCAAC	60.251	20	CATTGCAACTGGCCCATTGG	60.392	20	277	416	692	AAGGCGGGAAAGGTTACCAA	59.521	20	CCACCTTCGGACCCATCATC	60.179	20	246	415	660
comp666281_c0	1	p1	(T)12	12	282	293	CACATGAATGCGAAAACGGGT	60.069	21	CGTCATAACGGATCTACTGTGTCA	60.202	24	273	154	426	ACACATGAATGCGAAAACGGG	60.069	21	CGTCATAACGGATCTACTGTGTCA	60.202	24	274	153	426	CACATGAATGCGAAAACGGGT	60.069	21	CGTCATAACGGATCTACTGTGTC	58.72	23	273	154	426
comp1340372_c0	1	p2	(AG)7	14	208	221
comp26930_c0	1	p1	(T)10	10	213	222	AACTAGACGCTTAACCTTTGGT	57.653	22	TGAGCTTCATCCAGATGGCA	59.086	20	243	128	370	AACTAGACGCTTAACCTTTGGT	57.653	22	TGAGCTTCATCCAGATGGCAA	59.717	21	243	128	370	AACTAGACGCTTAACCTTTGGTA	57.527	23	TGAGCTTCATCCAGATGGCA	59.086	20	243	128	370
comp51302_c0	1	p2	(AG)6	12	567	578	GCTCTTTTCAGCCTACCAGGT	59.996	21	CACCCAACACCGCAAATCC	59.711	19	137	465	601	TCAGCCTACCAGGTGAGTTT	58.27	20	CACCCAACACCGCAAATCC	59.711	19	130	472	601	TTCAGCCTACCAGGTGAGTT	58.27	20	CACCCAACACCGCAAATCC	59.711	19	131	471	601
comp29195_c0	1	p1	(A)10	10	386	395	ATGCCACCTCAGCAACTACC	60.035	20	GGAGAGATCCAACACCAGCC	60.107	20	256	205	460	ATTCACAACAGCAGCCTCCA	59.889	20	GGAGAGATCCAACACCAGCC	60.107	20	180	281	460	ATGCCACCTCAGCAACTACC	60.035	20	AACACCAGCCTGCTTCAGAA	59.817	20	246	205	450
comp29195_c0	2	p1	(T)10	10	598	607	GGCTGGTGTTGGATCTCTCC	60.107	20	AAAACTGCTAGAACCTAATAAAGCA	57.004	25	195	441	635	TTCTGAAGCAGGCTGGTGTT	59.817	20	AAAACTGCTAGAACCTAATAAAGCA	57.004	25	205	431	635	ATTCTGAAGCAGGCTGGTGT	59.597	20	AAAACTGCTAGAACCTAATAAAGCA	57.004	25	206	430	635
comp71363_c0	1	p3	(GAA)5	15	1016	1030	CACGAAGAAGCAGCTGCAAA	59.691	20	ATTGCGTTGACCGAGTCACT	59.966	20	220	887	1106	CACGAAGAAGCAGCTGCAAA	59.691	20	TTCCCGTGGTATTGCGTTGA	59.965	20	230	887	1116	GTGTGCAACCAAATCCTGCC	60.32	20	ATTGCGTTGACCGAGTCACT	59.966	20	158	949	1106
comp55134_c0	1	p1	(A)10	10	47	56	GCCGCACAAAACCAGACAAT	59.968	20	CCCATTGATTTCAGCAGGGC	59.537	20	104	19	122	GCCGCACAAAACCAGACAAT	59.968	20	ACACGCGGTTCATAACTGTCA	60.27	21	128	19	146	GCCGCACAAAACCAGACAAT	59.968	20	TGACACGCGGTTCATAACTGT	60.27	21	130	19	148
comp59618_c0	1	p3	(TAT)5	15	423	437	CCGAAGAAGGGTTCTCCGTA	58.82	20	TGCACTTGGATAATACGGTGAGA	59.551	23	213	314	526	CCCGAAGAAGGGTTCTCCG	59.782	19	TGCACTTGGATAATACGGTGAGA	59.551	23	214	313	526	CCGAAGAAGGGTTCTCCGTA	58.82	20	TGCACTTGGATAATACGGTGAG	58.208	22	213	314	526
comp75960_c0	1	p2	(TC)6	12	8	19
comp51683_c0	1	p2	(CT)9	18	100	117	TAGGCCCTTCCAGTCTTCCA	59.882	20	TGCTTTTCGGCTCTTCGTCT	59.966	20	187	56	242	TAGGCCCTTCCAGTCTTCCA	59.882	20	GTGCTTTTCGGCTCTTCGTC	59.836	20	188	56	243	TAGGCCCTTCCAGTCTTCCA	59.882	20	CGGCTCTTCGTCTCTTCTGG	60.179	20	180	56	235
comp60695_c0	1	p1	(A)14	14	648	661	TGTAAGCGCAGTGTCATGGA	59.68	20	AACAAGGTCAATCGGTTGCT	58.019	20	125	617	741	TGTAAGCGCAGTGTCATGGA	59.68	20	TCATATGCATGTGCGGAACA	57.964	20	184	617	800	GCGCAGTGTCATGGATCGTA	60.528	20	AACAAGGTCAATCGGTTGCT	58.019	20	120	622	741
comp63002_c0	1	p1	(T)10	10	843	852	CTTGAGGTCTCTGTGGCTGG	60.037	20	ACACAGCAACTTAACCTCGCT	60.203	21	269	620	888	CTTGAGGTCTCTGTGGCTGG	60.037	20	ACACAGCAACTTAACCTCGC	58.773	20	269	620	888	TCGAGAAAAGCGATCGGAGG	59.899	20	ACACAGCAACTTAACCTCGCT	60.203	21	206	683	888
comp63078_c0	1	p2	(AG)7	14	1498	1511	GCGGGGACACAGGTACATTT	60.322	20	ACGGGATGCACAACAATGAG	58.832	20	280	1475	1754	GCGGGGACACAGGTACATTT	60.322	20	ACGGGATGCACAACAATGAGA	60.271	21	280	1475	1754	AATGGTCGACCGTTACCACC	60.037	20	TGGTTCTTCTGCCTTGCTACT	59.3	21	223	1352	1574
comp47375_c0	1	p1	(T)21	21	1	21
comp35340_c0	1	p1	(T)14	14	7	20
comp62819_c0	1	p1	(A)10	10	102	111	AGTTGCAAAAGCAAAATGTAGCT	58.304	23	GGTGTCACCTCACTACCTGC	60.037	20	237	29	265	AGTTGCAAAAGCAAAATGTAGCT	58.304	23	ATGCGTCTCGGTTGGCTAAT	59.822	20	169	29	197	AGTTGCAAAAGCAAAATGTAGCT	58.304	23	GATATGCGTCTCGGTTGGCT	60.249	20	172	29	200
comp294_c0	1	p3	(GAT)6	18	1	18
comp359578_c0	1	p1	(A)10	10	382	391	TTGCACAATTGGTTCTCGCA	58.972	20	AGCTAGATTAACAAAATTACATGCGT	58.015	26	231	201	431	TGCACAATTGGTTCTCGCAT	58.753	20	AGCTAGATTAACAAAATTACATGCGT	58.015	26	230	202	431	TTGCACAATTGGTTCTCGCAT	59.387	21	AGCTAGATTAACAAAATTACATGCGT	58.015	26	231	201	431
comp9368_c0	1	p1	(T)10	10	146	155	TGTGTTTCTGAACATGGGGT	57.254	20	AAGCTGCAAACCCTAAGATGA	57.56	21	218	55	272	TGTGTTTCTGAACATGGGGT	57.254	20	AGCTGCAAACCCTAAGATGAT	57.341	21	217	55	271	TGTGTTTCTGAACATGGGGTT	57.975	21	AAGCTGCAAACCCTAAGATGA	57.56	21	218	55	272
comp60832_c0	1	p1	(T)21	21	1004	1024
comp63836_c0	1	p3	(GTG)6	18	1718	1735	CCATTACCGGTGGAGCTCTC	59.895	20	AACCTCTCTGTCCCCTCCTC	59.958	20	278	1482	1759	GTCCATTACCGGTGGAGCTC	60.179	20	AACCTCTCTGTCCCCTCCTC	59.958	20	280	1480	1759	GCGGCGTTGAGTTGCTATAC	59.699	20	AACCTCTCTGTCCCCTCCTC	59.958	20	142	1618	1759
comp73381_c0	1	p3	(ATC)5	15	284	298	GGCGTCTCTTACACCACACA	59.967	20	TGACGTTTACGGTGACCAGG	59.968	20	190	247	436	GGCGTCTCTTACACCACACA	59.967	20	GACGTTTACGGTGACCAGGT	59.967	20	189	247	435	GGCGTCTCTTACACCACACA	59.967	20	AGGTGGTGATGCTCATGTGG	60.035	20	273	247	519
comp791349_c0	1	p4	(AATA)5	20	1	20
comp66228_c0	1	p1	(A)11	11	29	39
comp66228_c0	2	p1	(T)11	11	959	969	GTGGTCTGTCTCTGGGTCCT	60.543	20	CACCAGATCTAATCTTCGATATAACAA	57.086	27	250	762	1011	AGTGGTCTGTCTCTGGGTCC	60.543	20	CACCAGATCTAATCTTCGATATAACAA	57.086	27	251	761	1011	CAAGTGGTCTGTCTCTGGGTC	59.999	21	CACCAGATCTAATCTTCGATATAACAA	57.086	27	253	759	1011
comp57455_c0	1	p1	(T)11	11	49	59	GCGTTCGGATTATTCACGCA	59.352	20	GGATGAAGATCGTCACCCCG	60.249	20	122	0	121	GCGTTCGGATTATTCACGCA	59.352	20	CGGATGAAGATCGTCACCCC	60.249	20	123	0	122	GCGTTCGGATTATTCACGCA	59.352	20	ACGGATGAAGATCGTCACCC	59.54	20	124	0	123
comp61697_c0	1	p2	(GA)6	12	1556	1567
comp72443_c0	1	p3	(GAT)5	15	2101	2115	TCAGACCGTTGCTAGTGGTTC	59.999	21	AGTCAACCAACCAACATCAGA	57.424	21	179	1996	2174	AGACCGTTGCTAGTGGTTCA	58.955	20	AGTCAACCAACCAACATCAGA	57.424	21	177	1998	2174	TCAGACCGTTGCTAGTGGTT	58.955	20	AGTCAACCAACCAACATCAGA	57.424	21	179	1996	2174
comp19755_c0	1	p1	(A)11	11	245	255	AGGAGGAGGAGGCAGAGAAG	60.032	20	GTGGAACCTGTGCGTTCAAC	59.971	20	237	51	287	GAGGCAGAGAAGGGGAGAGA	60.033	20	GTGGAACCTGTGCGTTCAAC	59.971	20	229	59	287	GAGGAGGAGGAGGCAGAGAA	60.033	20	GTGGAACCTGTGCGTTCAAC	59.971	20	238	50	287
comp341760_c0	1	p3	(TAA)6	18	206	223
comp73429_c2	1	c	(AT)6tt(TA)7	28	1147	1174	TTTGGATCGCCGCTTCTAGG	60.179	20	CCAGTGCACTAGACATTCCTAACT	60.081	24	190	1021	1210	TTTGGATCGCCGCTTCTAGG	60.179	20	CCAGTGCACTAGACATTCCTAAC	58.815	23	190	1021	1210	TGGATCGCCGCTTCTAGGTA	60.467	20	CCAGTGCACTAGACATTCCTAACT	60.081	24	188	1023	1210
comp27273_c0	1	p3	(TCT)5	15	114	128	ATCCAATGGAGGTTGCTGGC	60.685	20	AGATGACGTCGCGCTCATAG	60.041	20	260	63	322	TGGGACGGAAACATGGTGAT	59.304	20	AGATGACGTCGCGCTCATAG	60.041	20	278	45	322	ATGGGACGGAAACATGGTGA	59.304	20	AGATGACGTCGCGCTCATAG	60.041	20	279	44	322
comp75353_c0	1	p1	(A)20	20	1	20
comp74799_c0	1	p3	(GAT)5	15	999	1013	ACTGTGAACTTGCAAGGGGT	59.741	20	TGCGAGCACTCAGAATTGTG	58.849	20	251	812	1062	ACTGTGAACTTGCAAGGGGT	59.741	20	GCGAGCACTCAGAATTGTGT	58.848	20	250	812	1061	TGTGAACTTGCAAGGGGTCT	59.449	20	TGCGAGCACTCAGAATTGTG	58.849	20	249	814	1062
comp74799_c0	2	p3	(ATG)5	15	1444	1458	TGATGATGGAATGTTGACCCGA	59.762	22	CGATTCGGTCGCCATCTTTT	58.993	20	193	1402	1594	TGATGATGGAATGTTGACCCGA	59.762	22	CGATTCGGTCGCCATCTTTTT	59.603	21	193	1402	1594	TGATGATGGAATGTTGACCCG	58.358	21	CGATTCGGTCGCCATCTTTT	58.993	20	193	1402	1594
comp49899_c0	1	p2	(CA)10	20	48	67
comp72823_c1	1	p3	(TTA)5	15	519	533	CAGGTTATGCCTCCAATCCCA	59.785	21	TTCAGGACCCTCACGAAAGC	59.965	20	277	485	761	ACAGGTTATGCCTCCAATCCC	59.785	21	TTCAGGACCCTCACGAAAGC	59.965	20	278	484	761	AGGGATCGTTTCGGGATTTCC	60.134	21	GAGCGCATCCAGTGATTCCT	60.179	20	218	433	650
comp61055_c0	1	p3	(TAT)7	21	1	21
comp66795_c0	1	p1	(A)13	13	381	393	TGTCAATCTCCATACCGCCG	59.896	20	ACATGCCCTGTGTGTGATCA	59.599	20	280	266	545	GTCAATCTCCATACCGCCGT	59.896	20	ACATGCCCTGTGTGTGATCA	59.599	20	279	267	545	TCTCCATACCGCCGTTCTTC	59.541	20	ACATGCCCTGTGTGTGATCA	59.599	20	274	272	545
comp59548_c0	1	p2	(TA)7	14	1077	1090	TGCGGGCATTACCATCACTT	60.035	20	TCAACGGACCAAGATACCGT	58.74	20	234	954	1187	GAACGAATGCCCGATTTGCA	59.83	20	TCAACGGACCAAGATACCGT	58.74	20	184	1004	1187	TCGAATGCGGGCATTACCAT	60.179	20	TCAACGGACCAAGATACCGT	58.74	20	239	949	1187
comp50771_c0	1	p3	(TCA)5	15	358	372
comp68410_c1	1	p3	(ATC)5	15	1	15
comp56873_c0	1	c	(AT)9acacacggtatgtataaacagaatacccactctgactaaaaaactaaggaaaccatgtttttacatatgtaaacgacataatttcgtttcttt(A)10	121	12	132
comp56873_c0	2	p1	(T)11	11	365	375	ACAGCTGAAACCCCATCAGG	59.961	20	CCGGGTTTGGGTTGGGTTAT	60.252	20	256	267	522	ACAGCTGAAACCCCATCAGG	59.961	20	TGTAACCGGGTTTGGGTTGG	60.468	20	261	267	527	ACAGCTGAAACCCCATCAGG	59.961	20	CCGGGTTTGGGTTGGGTTATA	59.994	21	256	267	522
comp56873_c0	3	p2	(TA)8	16	491	506	AAAATCCCTTCGGCGCTTTT	59.034	20	GCATCTTGTGAACCATGCCC	59.826	20	264	342	605	AAAAATCCCTTCGGCGCTTT	59.034	20	GCATCTTGTGAACCATGCCC	59.826	20	265	341	605	AAAAATCCCTTCGGCGCTTTT	59.657	21	GCATCTTGTGAACCATGCCC	59.826	20	265	341	605
comp72912_c0	1	p3	(TAT)6	18	823	840	TCTGTCAAACCTCGACCCAA	58.875	20	TTCGGTAGATACACGTCGCG	59.973	20	227	729	955	TCCAATCGGAGTCCAAGCTT	59.016	20	CGGCCCAGATTTACCCTCAG	60.179	20	237	650	886	AACCACCATCCCAAAGGCTT	59.809	20	TCAGACGGTGTAAGTTGCTCC	59.999	21	278	593	870
comp39091_c0	1	p3	(CGG)5	15	231	245	GTTCAAGGACCTCTCCCACG	60.037	20	CCTCGAGCGAGACTTTGTGT	60.039	20	263	83	345	GTTCAAGGACCTCTCCCACG	60.037	20	AGACATCCTCGAGCGAGACT	60.107	20	269	83	351	GTTCAAGGACCTCTCCCACG	60.037	20	GATTGTGCGGGCTTTCTTGG	60.109	20	235	83	317
comp60661_c0	1	p1	(T)20	20	1710	1729
comp58124_c0	1	p1	(T)10	10	506	515	TCAATGGTGGTTGTGGTGCA	60.396	20	CTCTCCGAGCGGGTGAAAAT	60.108	20	170	441	610	TGGTGGTTGTGGTGCAATTG	59.537	20	CTCTCCGAGCGGGTGAAAAT	60.108	20	166	445	610	CAATGGTGGTTGTGGTGCAA	59.537	20	CTCTCCGAGCGGGTGAAAAT	60.108	20	169	442	610
comp58124_c0	2	c	(A)10gagg(T)20	34	982	1015
comp51106_c0	1	p1	(T)10	10	110	119	AGCGAGGATTGCATTCTCGA	59.538	20	ACGGAAAATCTTAAGATAAGGAACCT	58.369	26	208	62	269	AGCGAGGATTGCATTCTCGA	59.538	20	CGGAAAATCTTAAGATAAGGAACCTCA	59.231	27	207	62	268	AGCGAGGATTGCATTCTCGA	59.538	20	ACGGAAAATCTTAAGATAAGGAACCTC	59.23	27	208	62	269
comp50171_c0	1	p1	(T)20	20	371	390
comp70899_c0	1	c	(ATA)5aa(AGT)5	32	1146	1177	CCTGCAGTGAAGTCAGGGAG	60.037	20	CAGTGATCTGAGCCCATGAGT	59.515	21	192	1013	1204	ACATCTGGCAATCGAGAGGC	60.179	20	CAGTGATCTGAGCCCATGAGT	59.515	21	211	994	1204	CCTGCAGTGAAGTCAGGGAG	60.037	20	TGATCTGAGCCCATGAGTCTG	59.239	21	189	1013	1201
comp67511_c0	1	p3	(ATG)5	15	1214	1228	GGCAGTTGAACCAGATGATGC	59.866	21	AGTTGACGGTGGGCTTTTCT	59.817	20	265	998	1262	GGCAGTTGAACCAGATGATGC	59.866	21	GACGGTGGGCTTTTCTTTGC	60.319	20	261	998	1258	GGCAGTTGAACCAGATGATGC	59.866	21	CGGTGGGCTTTTCTTTGCTT	59.611	20	259	998	1256
comp55548_c0	1	p1	(A)19	19	687	705
comp64821_c0	1	p1	(A)10	10	437	446	ACAACCATGGGAATTCAACTTTCC	59.96	24	CGATTGGCTTCCAGGGTTCT	60.035	20	240	356	595	TCCTACAACCATGGGAATTCAACT	59.956	24	CGATTGGCTTCCAGGGTTCT	60.035	20	244	352	595	ACCTAAGGCCATCACGGTTG	60.035	20	AGAGATGGATTTTGTGGGTGAAC	58.918	23	231	242	472
comp74999_c0	1	p3	(TGC)5	15	1098	1112	CCTGTTGAAACTGCATCGCC	60.11	20	CTCAAGTACACCCGAAGCGT	60.039	20	122	1023	1144	GGAGTCTCGTATGGCTGCAA	59.824	20	CTCAAGTACACCCGAAGCGT	60.039	20	213	932	1144	AGACAAAGCACCAAGAGCGT	60.179	20	CTCAAGTACACCCGAAGCGT	60.039	20	271	874	1144
comp74802_c0	1	p1	(T)12	12	3021	3032
comp64247_c0	1	p3	(CTT)5	15	549	563	GAGACACCGAGGAAGTGAGC	60.109	20	TCCGTCGCCAACACCTAAAA	59.894	20	271	435	705	GAGACACCGAGGAAGTGAGC	60.109	20	TGCTAGGGTTTTCAACGGCT	59.89	20	225	435	659	GAGACACCGAGGAAGTGAGC	60.109	20	TAGGGTTTTCAACGGCTGCA	60.179	20	222	435	656
comp447218_c0	1	p1	(T)10	10	198	207	CCTGCTCGACCCATTTTCCT	60.035	20	TTGGGTCAGCCAAAGTAGCC	60.251	20	203	95	297	CCTGCTCGACCCATTTTCCT	60.035	20	CAAAGTAGCCTGCCACCTCT	59.674	20	193	95	287	ACCTGCTCGACCCATTTTCC	60.323	20	TTGGGTCAGCCAAAGTAGCC	60.251	20	204	94	297
comp38997_c0	1	p1	(T)18	18	1	18
comp38997_c0	2	p1	(T)10	10	328	337	ACACCAGAACACACACACGT	60.037	20	TTCCGAGTTTTTGGGGGTGG	60.468	20	265	245	509	GCACACACCAGAACACACAC	59.901	20	TTCCGAGTTTTTGGGGGTGG	60.468	20	269	241	509	AAGTTCCGCACACACCAGAA	60.107	20	TTCCGAGTTTTTGGGGGTGG	60.468	20	276	234	509
comp38997_c0	3	p1	(T)10	10	858	867	GCGTCCTTCATCCTCACGAG	60.527	20	AGAGCTTTGGGGGAAGAATTGT	59.889	22	229	686	914	CATTTCGCTGCGTCCTTCAT	59.271	20	AGAGCTTTGGGGGAAGAATTGT	59.889	22	238	677	914	CTGCGTCCTTCATCCTCACG	60.804	20	AGAGCTTTGGGGGAAGAATTGT	59.889	22	231	684	914
comp40374_c0	1	p2	(AT)8	16	515	530	AGACGGGTAAAATGGACAGATT	57.43	22	ACACGATAAAAGCTGGTTCACA	58.527	22	110	467	576	AAGACGGGTAAAATGGACAGAT	57.43	22	ACACGATAAAAGCTGGTTCACA	58.527	22	111	466	576	AAGACGGGTAAAATGGACAGATT	58.081	23	ACACGATAAAAGCTGGTTCACA	58.527	22	111	466	576
comp52303_c0	1	p3	(TCA)5	15	302	316
comp46927_c0	1	p1	(A)11	11	1256	1266	TGTGAATGACAAACACCATACCA	58.535	23	AGTGCATGTGAATAGGAGAGGA	58.621	22	210	1107	1316	TGTGAATGACAAACACCATACCA	58.535	23	AGTGCATGTGAATAGGAGAGGAA	59.223	23	210	1107	1316	TGTGAATGACAAACACCATACCA	58.535	23	AAGTGCATGTGAATAGGAGAGGA	59.223	23	211	1107	1317
comp46927_c0	2	p1	(A)11	11	1420	1430
comp75293_c0	1	p3	(TAA)5	15	1701	1715	TGCTGGACCGAAACGATTGT	60.25	20	ACATTCACAGACGAAACACGA	58.183	21	219	1538	1756	TGCTGGACCGAAACGATTGT	60.25	20	CAACATTCACAGACGAAACACGA	59.999	23	221	1538	1758	GCTGGACCGAAACGATTGTC	59.557	20	ACATTCACAGACGAAACACGA	58.183	21	218	1539	1756
comp63526_c0	1	p1	(T)12	12	22	33
comp37878_c0	1	p3	(GAT)5	15	7	21
comp73003_c1	1	p2	(GA)7	14	1173	1186	TTTCCTTGTCGACCGCAGAA	59.895	20	CAACCCGATCCTTACCCGAC	60.179	20	217	1026	1242	TCCTTGTCGACCGCAGAATC	60.109	20	CAACCCGATCCTTACCCGAC	60.179	20	215	1028	1242	AGCAGGTTGATTTTGCGAGC	59.758	20	CAACCCGATCCTTACCCGAC	60.179	20	188	1055	1242
comp73979_c0	1	p3	(TCA)6	18	1892	1909	GAACGAGTTGGAACGCTTGT	59.065	20	TCTTCGCATGGTTTCCGGAA	59.964	20	266	1854	2119	GAACGAGTTGGAACGCTTGT	59.065	20	TTCTTCGCATGGTTTCCGGA	59.964	20	267	1854	2120	GAACGAGTTGGAACGCTTGT	59.065	20	TTCGCATGGTTTCCGGAAGT	60.251	20	264	1854	2117
comp1376825_c0	1	p2	(CA)6	12	150	161	AAGCGTTGACCCTGTTGTCA	60.107	20	AGGGTAAAAGTCAAATCGGCA	57.851	21	144	70	213	AAGCGTTGACCCTGTTGTCA	60.107	20	GTCAAATCGGCAAGTTATGGTGT	59.809	23	135	70	204	AAGCGTTGACCCTGTTGTCA	60.107	20	GGGTAAAAGTCAAATCGGCAAGT	59.745	23	143	70	212
comp70852_c0	1	p1	(A)11	11	172	182	TCCGGTGAGGTGATAAAAGACA	59.099	22	ACACCAGAGAGTCAACCCAA	58.493	20	259	109	367	TCCGGTGAGGTGATAAAAGACA	59.099	22	AACACCAGAGAGTCAACCCA	58.493	20	260	109	368	CTCCGGTGAGGTGATAAAAGACA	60.056	23	ACACCAGAGAGTCAACCCAA	58.493	20	260	108	367
comp473568_c0	1	p1	(A)12	12	277	288	GGAGTTGGCGTGCGTAGTAT	60.179	20	CTTAACGCCCATCACTTGCG	59.903	20	277	73	349	TATGGAGTTGGCGTGCGTAG	60.179	20	CTTAACGCCCATCACTTGCG	59.903	20	280	70	349	GGAGTTGGCGTGCGTAGTAT	60.179	20	TTAACGCCCATCACTTGCGT	60.604	20	276	73	348
comp553544_c0	1	p1	(T)10	10	42	51	GGTGAGCCATGTTTTTCTACCC	59.508	22	TCCCCTTCCTAAACCAATCACG	60.027	22	155	9	163	GGTGAGCCATGTTTTTCTACCC	59.508	22	CCCCTTCCTAAACCAATCACGT	60.291	22	154	9	162	GGTGAGCCATGTTTTTCTACCC	59.508	22	CCCCTTCCTAAACCAATCACG	58.634	21	154	9	162
comp53298_c0	1	p3	(CAT)6	18	1017	1034
comp58479_c0	1	p2	(AG)6	12	71	82	TAGGGACGCGTGTTACCAAC	60.038	20	CGTCGGCCTTATCTGTCCTC	59.969	20	174	22	195	GTTAGGGACGCGTGTTACCA	60.038	20	CGTCGGCCTTATCTGTCCTC	59.969	20	176	20	195	TAGGGACGCGTGTTACCAAC	60.038	20	GTTTTCTTCGCCGGAGATGC	59.903	20	261	22	282
comp66413_c0	1	p2	(AT)10	20	1665	1684
comp64526_c0	1	p3	(GAT)5	15	2656	2670	CGCGGTAGCATTGCATTTGA	59.901	20	CATTCACAAGCACCAACGGG	60.039	20	275	2592	2866	ACGCGGTAGCATTGCATTTG	60.179	20	CATTCACAAGCACCAACGGG	60.039	20	276	2591	2866	CGCGGTAGCATTGCATTTGA	59.901	20	ACCCGTCATCGTTTGCGTAA	60.32	20	209	2592	2800
comp72438_c1	1	p1	(A)18	18	1	18
comp54662_c0	1	p2	(AG)7	14	300	313
comp70792_c0	1	p3	(GGT)5	15	2057	2071
comp65856_c0	1	p1	(A)10	10	223	232	CAAACGAAAACGCGTCTCGA	59.772	20	TAAACCCTGGTTCAGCCACC	59.888	20	274	197	470	ACCAAACGAAAACGCGTCTC	59.697	20	TAAACCCTGGTTCAGCCACC	59.888	20	276	195	470	CACCCAACAAAAACGGCCAA	60.108	20	TGCGCACTTTTTGGTTAGCG	60.317	20	188	101	288
comp21496_c0	1	p1	(T)10	10	22	31
comp79023_c0	1	p1	(A)12	12	57	68	GTGGCATGCTGACTAATAATTTCA	57.865	24	CGGACGCGTCGATTTTAACG	60.313	20	197	0	196	GTGGCATGCTGACTAATAATTTCA	57.865	24	GCGGACCCTCCAATAGTAGG	59.32	20	161	0	160	GTGGCATGCTGACTAATAATTTCA	57.865	24	ACGGACGCGTCGATTTTAAC	59.29	20	198	0	197
comp437712_c0	1	p1	(T)12	12	328	339
comp76259_c0	1	p1	(A)16	16	2912	2927	GCAGGACTTGTGATGGCAGA	60.322	20	AGCTTCACTGGCGTTACCTC	60.037	20	267	2700	2966	GCAGGACTTGTGATGGCAGA	60.322	20	GAGCTTCACTGGCGTTACCT	60.037	20	268	2700	2967	AGCAGGACTTGTGATGGCAG	60.322	20	AGCTTCACTGGCGTTACCTC	60.037	20	268	2699	2966
comp468552_c0	1	p2	(AT)7	14	233	246
comp6104_c0	1	p3	(TAA)5	15	38	52	GTTGGCAAACTTGATTACATTTGT	57.157	24	ATGATTGTGGTAAGATAAACTTGCT	57.055	25	241	0	240	GGCAAACTTGATTACATTTGTATGACG	59.992	27	ATGATTGTGGTAAGATAAACTTGCT	57.055	25	238	3	240	GTTGGCAAACTTGATTACATTTGT	57.157	24	GCATCAAGGTTTATGATATCTTTTGGA	58.367	27	269	0	268
comp387748_c0	1	p1	(A)10	10	69	78	AGGATGCATTTTCAGCTTTATTTGA	58.061	25	GCCGTTTACAACTTGAATTTCTGC	59.852	24	240	10	249	AGGATGCATTTTCAGCTTTATTTGA	58.061	25	CGCCGTTTACAACTTGAATTTCTG	59.621	24	241	10	250	AGGATGCATTTTCAGCTTTATTTGA	58.061	25	CGCCGTTTACAACTTGAATTTCT	58.467	23	241	10	250
comp64103_c0	1	p2	(TA)6	12	1388	1399
comp58676_c0	1	p1	(A)10	10	57	66	AACTTTTGTTGTTTCAATACATTCCAT	57.388	27	TGCATCCTTTTGGTGGGTCA	59.813	20	265	21	285	AACTTTTGTTGTTTCAATACATTCCAT	57.388	27	ATGCATCCTTTTGGTGGGTCA	60.203	21	266	21	286	AACTTTTGTTGTTTCAATACATTCCAT	57.388	27	GCATCCTTTTGGTGGGTCAA	58.663	20	264	21	284
comp71147_c0	1	p1	(T)12	12	324	335	TCCATTTGGTGTTTCCTCCAGT	59.823	22	CAACAGGCTCGTTTTGACCG	60.041	20	212	292	503	TCCATTTGGTGTTTCCTCCAGT	59.823	22	TGAGAAGAGTGGACCTCGGT	59.887	20	136	292	427	TCCATTTGGTGTTTCCTCCAGT	59.823	22	GCAACTGCGGCTTGAAGTTT	60.249	20	191	292	482
comp42983_c0	1	p1	(T)11	11	253	263
comp53021_c0	1	p1	(A)10	10	130	139	TCCATGTAGCTTCGCCCTTG	60.108	20	TTTTCCCGTGCTTGTCGAGA	59.895	20	232	23	254	CTCCATGTAGCTTCGCCCTT	59.821	20	TTTTCCCGTGCTTGTCGAGA	59.895	20	233	22	254	CCAGGCCTCCATGTAGCTTC	60.179	20	TTTTCCCGTGCTTGTCGAGA	59.895	20	239	16	254
comp48665_c0	1	p1	(A)11	11	542	552	CGCAGTTACGCACTTGGATG	59.905	20	GGTCAAGGTGAACTACAAAGGG	58.853	22	162	476	637	TACGCAGTTACGCACTTGGA	59.685	20	GGTCAAGGTGAACTACAAAGGG	58.853	22	164	474	637	ACGCAGTTACGCACTTGGAT	60.32	20	GGTCAAGGTGAACTACAAAGGG	58.853	22	163	475	637
comp76246_c0	1	p3	(TGG)5	15	2803	2817	AAGAAGCTGATGGTGGTGCA	59.889	20	CCCCGCTTCACCACACTTAT	60.035	20	242	2693	2934	TCATCGTGGAGTAAGCCAGC	59.824	20	CCCCGCTTCACCACACTTAT	60.035	20	186	2749	2934	ATCGTGGAGTAAGCCAGCTG	59.823	20	CCCCGCTTCACCACACTTAT	60.035	20	184	2751	2934
comp76246_c0	2	p3	(GGC)5	15	3122	3136	CACGGGAATGTCCACAAGGA	59.964	20	TACAAATCACCTGGCGGACC	60.036	20	256	3095	3350	TCACGGGAATGTCCACAAGG	59.964	20	TACAAATCACCTGGCGGACC	60.036	20	257	3094	3350	CACGGGAATGTCCACAAGGA	59.964	20	AACAAGCATTCCCACCACCA	60.106	20	132	3095	3226
comp76246_c0	3	p1	(T)13	13	3642	3654	AGACAAAAGCGGTTGTAGCA	58.038	20	ACTGCCTTTTCTATATCTAGGTTCT	57.077	25	142	3561	3702	AAGACAAAAGCGGTTGTAGCA	58.706	21	ACTGCCTTTTCTATATCTAGGTTCT	57.077	25	143	3560	3702	AGACAAAAGCGGTTGTAGCA	58.038	20	ACTGCCTTTTCTATATCTAGGTTCTT	57.675	26	142	3561	3702
comp60141_c0	1	p2	(TC)11	22	1	22
comp53951_c0	1	p3	(TTA)5	15	499	513
comp61945_c2	1	p1	(A)13	13	26	38
comp38513_c0	1	p3	(ATC)6	18	1	18
comp76486_c0	1	p1	(T)10	10	1417	1426	ACCCCGTGTCTTGTTGGTTT	60.034	20	ACCACCTTACATATATTTAAGGGTACA	57.772	27	275	1204	1478	TTCACCCCGTGTCTTGTTGG	60.465	20	ACCACCTTACATATATTTAAGGGTACA	57.772	27	278	1201	1478	CACCCCGTGTCTTGTTGGTT	60.75	20	ACCACCTTACATATATTTAAGGGTACA	57.772	27	276	1203	1478
comp938864_c0	1	p2	(AT)7	14	55	68	TGCGAGTGATTTTGGTGAAACT	59.051	22	TCCGCACCTGAAAGCTTTTT	58.601	20	173	30	202	TGCGAGTGATTTTGGTGAAACT	59.051	22	ATCCGCACCTGAAAGCTTTT	58.379	20	174	30	203	TGCGAGTGATTTTGGTGAAAC	57.652	21	TCCGCACCTGAAAGCTTTTT	58.601	20	173	30	202
comp51701_c0	1	p1	(T)14	14	642	655	TAATGGAGGCTGCTGACGTG	60.108	20	GCACAATACCGCCTACTCCA	59.823	20	264	497	760	CTAATGGAGGCTGCTGACGT	59.823	20	GCACAATACCGCCTACTCCA	59.823	20	265	496	760	TGCTGACGTGGCAGTTTACA	60.179	20	GCACAATACCGCCTACTCCA	59.823	20	254	507	760
comp50384_c0	1	p2	(GA)8	16	188	203	GAACTGCAGGTGCTTGTGTG	59.97	20	GCCTTTGGTGGAGAAGACGA	59.965	20	250	136	385	GAACTGCAGGTGCTTGTGTG	59.97	20	TCTTCAACAATCCGGCCCTC	60.035	20	185	136	320	GAACTGCAGGTGCTTGTGTG	59.97	20	ATCGGCTTCACAGAGAACGG	60.109	20	220	136	355
comp50384_c0	2	p1	(A)12	12	1173	1184	TTCAGCGATTCGTGGAGTGT	59.683	20	AAGCACAGCCTTCCATGTTC	58.749	20	107	1101	1207	GCTTTCAGCGATTCGTGGAG	59.628	20	AAGCACAGCCTTCCATGTTC	58.749	20	110	1098	1207	ACAGTCGACTCGCTTTCAGC	60.665	20	AAGCACAGCCTTCCATGTTC	58.749	20	121	1087	1207
comp75587_c0	1	p2	(CT)7	14	131	144	AAATCCCAGCTCACCCTCAC	59.67	20	ATTAGGGTTATCGGCGGCTG	59.965	20	178	107	284	AAATCCCAGCTCACCCTCAC	59.67	20	TATCGGCGGCTGTCTTTTGT	60.037	20	170	107	276	AAATCCCAGCTCACCCTCAC	59.67	20	AAGTGCGTCCGGACTACAAG	60.039	20	141	107	247
comp75587_c0	2	p3	(GAT)5	15	1943	1957	ACAATTGCGGTTTTGGGTCG	59.969	20	ACAACCCGAAGATCAACCCA	59.231	20	189	1848	2036	CAATTGCGGTTTTGGGTCGA	59.688	20	ACAACCCGAAGATCAACCCA	59.231	20	188	1849	2036	AGCGCGATCACAGTTTTTGC	60.386	20	ACAACCCGAAGATCAACCCA	59.231	20	151	1886	2036
comp73718_c0	1	p1	(T)11	11	1308	1318	AGTGTTGATGTTGCACACAAGT	59.245	22	TCTCTTGGGTTTGACCACCA	58.782	20	235	1179	1413	AGTGTTGATGTTGCACACAAGT	59.245	22	TGCAGAGTTGTAGTGATGGCA	59.653	21	166	1179	1344	TGTTGATGTTGCACACAAGTCT	58.984	22	TCTCTTGGGTTTGACCACCA	58.782	20	233	1181	1413
comp73718_c0	2	p1	(A)10	10	2106	2115	TCATGCTCGAAGATTCAACGGA	60.094	22	GCGGAGGGAACTGATTTCGA	60.108	20	261	2043	2303	CATGCTCGAAGATTCAACGGA	58.729	21	GCGGAGGGAACTGATTTCGA	60.108	20	260	2044	2303	TCATGCTCGAAGATTCAACGG	58.729	21	GCGGAGGGAACTGATTTCGA	60.108	20	261	2043	2303
comp32459_c0	1	p3	(ACC)5	15	312	326	TTTCTTCCATGCTCCCGTCG	60.391	20	GGCTAGCCAGTGTATGAGCC	60.25	20	258	272	529	TTTCTTCCATGCTCCCGTCG	60.391	20	GCTAGCCAGTGTATGAGCCA	59.534	20	257	272	528	TTTCTTCCATGCTCCCGTCG	60.391	20	TGGCTAGCCAGTGTATGAGC	59.534	20	259	272	530
comp61131_c0	1	p1	(T)10	10	396	405	TTGGAGTGAAACCAGCTGTT	57.565	20	TCAAGTCCAATTCAAATATGGCAC	58.035	24	192	288	479	TTTGGAGTGAAACCAGCTGT	57.565	20	TCAAGTCCAATTCAAATATGGCAC	58.035	24	193	287	479	TTGGAGTGAAACCAGCTGTT	57.565	20	TCCTGAATCTTGAAACAAAAACCACA	60.071	26	268	288	555
comp46780_c0	1	p2	(CA)7	14	2	15
comp73703_c0	1	p3	(ATC)5	15	131	145	TCGCGGTTGATAGCATTCGA	59.898	20	TCGGCCTCCTACAAACCCTA	59.958	20	215	47	261	GCATTCGACTCGCCTTTGTG	60.179	20	TCGGCCTCCTACAAACCCTA	59.958	20	203	59	261	CGCGGTTGATAGCATTCGAC	59.77	20	TCGGCCTCCTACAAACCCTA	59.958	20	214	48	261
comp73703_c0	2	p3	(AAT)6	18	351	368	TAGGGTTTGTAGGAGGCCGA	59.958	20	GTTATCGAGCGCGCTTTGAG	60.044	20	218	242	459	TAGGGTTTGTAGGAGGCCGA	59.958	20	TGGCTTGAAGCTGAAGCAGA	59.891	20	252	242	493	TAGGGTTTGTAGGAGGCCGA	59.958	20	GTGGCTTGAAGCTGAAGCAG	59.76	20	253	242	494
comp366802_c0	1	p1	(T)10	10	19	28
comp71049_c0	1	p1	(T)11	11	84	94	CCCACCCATGCCTACATAGC	60.251	20	CTGGTCCGATTGAGCGAAGT	60.109	20	182	41	222	TGCCTACATAGCATCCCACG	59.607	20	CTGGTCCGATTGAGCGAAGT	60.109	20	174	49	222	GCCTACATAGCATCCCACGT	59.607	20	CTGGTCCGATTGAGCGAAGT	60.109	20	173	50	222
comp31826_c0	1	p1	(A)10	10	131	140	TGCCCAAAACACATCTGACA	57.936	20	GCAAGAAGGGTGGCACAAAA	59.536	20	232	90	321	TGCCCAAAACACATCTGACA	57.936	20	ATGCAAGAAGGGTGGCACAA	60.47	20	234	90	323	CTCGTCAACTCACCAGACTCA	59.391	21	CCGCCAAAAGTTTAGGTGACG	60.069	21	268	34	301
comp47723_c0	1	c	(TA)6tctatata(TG)6	32	210	241	ACCGTCTCTCTTTCTTTCTCCA	58.768	22	ACCATTTCTGATCCCACTGTGT	59.623	22	190	119	308	ACCGTCTCTCTTTCTTTCTCCA	58.768	22	ACCATCACCATTTCTGATCCCA	59.418	22	196	119	314	ACCGTCTCTCTTTCTTTCTCCA	58.768	22	TCACCATTTCTGATCCCACTGT	59.356	22	192	119	310
comp34761_c0	1	p2	(TA)9	18	1	18
comp34761_c0	2	p1	(T)14	14	277	290
comp66826_c0	1	p3	(TAA)6	18	202	219	TCCGCGAAAAATGAGAAAACACT	59.686	23	GCTGTTCCACTTGCAATGCA	59.968	20	263	37	299	ACATGAACTCAGTTTCGAGCT	57.607	21	GCTGTTCCACTTGCAATGCA	59.968	20	197	103	299	ACATGAACTCAGTTTCGAGCT	57.607	21	TGGAACAACATGGAGACCCG	59.964	20	216	103	318
comp4361_c0	1	p1	(T)10	10	213	222
comp70760_c0	1	p1	(T)11	11	1699	1709	CCCATGGTTCACAAACAGACC	59.387	21	CAATGTTGGCGTTCTTGGGG	60.038	20	194	1657	1850	CCCATGGTTCACAAACAGACC	59.387	21	TGGCGTTCTTGGGGTTCATT	60.179	20	188	1657	1844	CCCATGGTTCACAAACAGACC	59.387	21	TTGGCGTTCTTGGGGTTCAT	60.179	20	189	1657	1845
comp812381_c0	1	p1	(T)10	10	50	59	ACTCAAGGCATGGTTATGGTT	57.544	21	TGCCTTACAGTGACCTAAACAGT	59.61	23	132	0	131	CAAGGCATGGTTATGGTTAAGGT	58.977	23	TGCCTTACAGTGACCTAAACAGT	59.61	23	129	3	131	ACTCAAGGCATGGTTATGGTT	57.544	21	TGCCTTACAGTGACCTAAACAG	57.997	22	132	0	131
comp56870_c0	1	c	(AT)8gtaattgaatactctcaaaagtgtatgaagaacataaggaagcaaaatacacagtttgtatgtgtttatc(T)19	105	1268	1372
comp69651_c1	1	p3	(ACC)5	15	268	282
comp76300_c0	1	p2	(TA)6	12	423	434
comp56389_c0	1	p3	(CAT)7	21	620	640
comp1274424_c0	1	p1	(T)10	10	139	148	GGTCAACGCTCGTGTTTTGG	60.317	20	ACAAAGTGGAAGGGGCTGAA	59.444	20	139	38	176	GGGTCAACGCTCGTGTTTTG	60.317	20	ACAAAGTGGAAGGGGCTGAA	59.444	20	140	37	176	TATGGGTCAACGCTCGTGTT	59.681	20	ACAAAGTGGAAGGGGCTGAA	59.444	20	143	34	176
comp74021_c2	1	p1	(A)10	10	82	91	TCAAGTCTTCTCTCCCTCGA	57.119	20	GACGGATGGTCACATGGTGT	60.036	20	115	27	141	TCAAGTCTTCTCTCCCTCGA	57.119	20	GGTGTGTGTCAGGCCCATTA	59.962	20	100	27	126	TCAAGTCTTCTCTCCCTCGA	57.119	20	TGGATGCTTGACGGATGGTC	60.108	20	124	27	150
comp962269_c0	1	p1	(T)10	10	17	26
comp64856_c0	1	p3	(TTA)7	21	784	804
comp410613_c0	1	p3	(GAG)7	21	29	49
comp58167_c0	1	p1	(T)11	11	718	728	TGCAAATGGTTAATCGCGCA	59.476	20	ATGGTCAACGATGGCGAAGA	59.751	20	252	551	802	TGCAAATGGTTAATCGCGCA	59.476	20	AGATGGTCAACGATGGCGAA	59.751	20	254	551	804	TGCAAATGGTTAATCGCGCA	59.476	20	GGTCAACGATGGCGAAGACT	60.39	20	250	551	800
comp60963_c0	1	p2	(TA)6	12	119	130	TGGTTCTCAAACAAAGAAGTGGT	58.659	23	AGACTTCTTTACGCCGGACA	59.036	20	104	64	167	TGGTTCTCAAACAAAGAAGTGGT	58.659	23	AGACTTCTTTACGCCGGACAA	59.658	21	104	64	167	TGGTTCTCAAACAAAGAAGTGGTT	59.23	24	AGACTTCTTTACGCCGGACA	59.036	20	104	64	167
comp60963_c0	2	p1	(T)10	10	579	588	ACCCTCACCCTCCTCTTGTT	60.104	20	ACCTAGCTCTTAGACCCCCT	58.679	20	266	432	697	AACCCTCACCCTCCTCTTGT	60.104	20	ACCTAGCTCTTAGACCCCCT	58.679	20	267	431	697	TCCTCCTAACCACTTGGGCT	60.179	20	ACCTAGCTCTTAGACCCCCT	58.679	20	158	540	697
comp67554_c0	1	p1	(A)10	10	749	758
comp36481_c0	1	p2	(GA)6	12	117	128	GGAGACCAGATGCACCGAAA	60.036	20	GCGTGGCATTTCCGTGATTT	60.109	20	198	78	275	GTGGAGGAGACCAGATGCAC	60.108	20	GCGTGGCATTTCCGTGATTT	60.109	20	203	73	275	GACTGTAAAACCAGCACCGC	59.763	20	GCGTGGCATTTCCGTGATTT	60.109	20	228	48	275
comp596083_c0	1	p4	(ACAA)6	24	178	201
comp72106_c0	1	p1	(T)11	11	1862	1872	TCTTGAACTTAGAGCGCGCT	59.756	20	TCAACTGCACTTAGGCAACA	57.66	20	277	1704	1980	TCTTGAACTTAGAGCGCGCT	59.756	20	CATCAACTGCACTTAGGCAACA	59.446	22	279	1704	1982	TCTTGAACTTAGAGCGCGCT	59.756	20	ACATCAACTGCACTTAGGCAAC	59.446	22	280	1704	1983
comp62648_c0	1	p2	(AG)6	12	2085	2096	ACACCCGATTGGAAATTCTCGT	60.29	22	CCATGAAGCTATAATTTGTAGCCA	57.117	24	196	1937	2132	CACCCGATTGGAAATTCTCGT	58.644	21	CCATGAAGCTATAATTTGTAGCCA	57.117	24	195	1938	2132	ACACCCGATTGGAAATTCTCG	58.644	21	CCATGAAGCTATAATTTGTAGCCA	57.117	24	196	1937	2132
comp73281_c0	1	p3	(TTC)5	15	1891	1905	TGCCACTGCAGTTCCATCTT	59.889	20	CAGATCCGGAGAAGGATGCA	59.245	20	242	1848	2089	TGCCACTGCAGTTCCATCTT	59.889	20	TCAGATCCGGAGAAGGATGC	58.956	20	243	1848	2090	TGCCACTGCAGTTCCATCTT	59.889	20	CAGATCCGGAGAAGGATGCAA	59.86	21	242	1848	2089
comp66242_c0	1	p3	(ATA)7	21	1	21
comp66242_c0	2	p3	(ATG)5	15	760	774	ATACAAACCAGCCCGGACAG	60.035	20	GAGCCTCCACCCATCATTCC	60.179	20	268	576	843	ATACAAACCAGCCCGGACAG	60.035	20	GCCTCCACCCATCATTCCAT	59.813	20	266	576	841	CAGCCCGGACAGTTGATGAT	60.108	20	GAGCCTCCACCCATCATTCC	60.179	20	260	584	843
comp58590_c0	1	p2	(TA)7	14	105	118	TCATCAGGAGTTAGGTGAGATTGT	58.974	24	AGGAACAAGGTGGATGAGCG	60.036	20	248	44	291	TCATCAGGAGTTAGGTGAGATTGT	58.974	24	TGCTGCTACGACAGTTACCG	60.109	20	185	44	228	TCATCAGGAGTTAGGTGAGATTGT	58.974	24	CGGTGCTGCTACGACAGTTA	60.109	20	188	44	231
comp54383_c0	1	p1	(A)10	10	53	62	AACCCGTGGCTGGCATTATA	59.451	20	AGCATGTCGGTTTTTGTGAGA	58.429	21	129	11	139	ACCCGTGGCTGGCATTATAT	59.229	20	AGCATGTCGGTTTTTGTGAGA	58.429	21	128	12	139	AACCCGTGGCTGGCATTATA	59.451	20	AGCATGTCGGTTTTTGTGAGAA	59.051	22	129	11	139
comp64824_c0	1	p2	(TG)6	12	2796	2807
comp49085_c0	1	c	(ATC)5(CTC)5ctactccta(ATC)6	57	482	538	TTCGAACGATGTGAAGCCCA	59.966	20	GACTTTGCATGTTGTGTGCCT	59.932	21	267	347	613	TTCGAACGATGTGAAGCCCA	59.966	20	ACTTTGCATGTTGTGTGCCT	58.886	20	266	347	612	TTCGAACGATGTGAAGCCCA	59.966	20	TGACTTTGCATGTTGTGTGCC	60.202	21	268	347	614
comp47443_c0	1	p3	(GAT)5	15	1	15
comp73153_c0	1	p2	(AG)7	14	2254	2267	TAAGGTGGTAGGAGCGGGAA	59.958	20	AACACTTGCATCGAACCCCT	59.89	20	218	2204	2421	TTAAGGTGGTAGGAGCGGGA	59.958	20	AACACTTGCATCGAACCCCT	59.89	20	219	2203	2421	TAAGGTGGTAGGAGCGGGAA	59.958	20	GGTGGCCTACAAACACTTGC	59.686	20	229	2204	2432
comp73433_c0	1	p1	(A)11	11	29	39
comp57245_c0	1	p1	(T)10	10	3	12
comp69152_c0	1	p3	(TCA)5	15	969	983	TGCTTTAATGTCAAAAACGGAGGT	59.66	24	CCGCGTGCAAGTTCAATCAT	59.831	20	279	925	1203	TGCTTTAATGTCAAAAACGGAGGT	59.66	24	ACGTTTTTCCGTTGCGAGAG	59.42	20	232	925	1156	TGCTTTAATGTCAAAAACGGAGG	58.134	23	CCGCGTGCAAGTTCAATCAT	59.831	20	279	925	1203
comp61383_c0	1	p3	(GAT)5	15	882	896
comp320844_c0	1	p3	(ATG)6	18	1	18
comp58271_c0	1	p2	(TA)6	12	133	144	ACTGAAGACCGATCAAGATTCAGT	59.778	24	CGCGTTTCACCAGACTTGTG	60.042	20	224	29	252	ACTGAAGACCGATCAAGATTCAGT	59.778	24	CACGCGTTTCACCAGACTTG	60.042	20	226	29	254	ACTGAAGACCGATCAAGATTCAGT	59.778	24	CCATCTGCAGACGACGTGTA	59.83	20	171	29	199
comp53_c0	1	p1	(T)10	10	232	241
comp390619_c0	1	p1	(T)12	12	48	59	CCGTTGGTGGTACATGAGCA	60.321	20	ACTTCTGCCATTTGACCCGT	59.89	20	222	14	235	ACCCGTTGGTGGTACATGAG	59.676	20	ACTTCTGCCATTTGACCCGT	59.89	20	224	12	235	CCCGTTGGTGGTACATGAGC	61.025	20	ACTTCTGCCATTTGACCCGT	59.89	20	223	13	235
comp56905_c0	1	p1	(A)12	12	8	19
comp82330_c0	1	p2	(GT)6	12	256	267	CTGAAGGACTCGTCATGGCT	59.466	20	AACAATTGGGTAGAAAGTGAGTATTT	57.294	26	128	203	330	AGCTGAAGGACTCGTCATGG	59.466	20	AACAATTGGGTAGAAAGTGAGTATTT	57.294	26	130	201	330	ACCTTGCGAGAAGAAGCTGA	59.318	20	AACAATTGGGTAGAAAGTGAGTATTT	57.294	26	144	187	330
comp56264_c0	1	p1	(T)10	10	392	401	ACAGTTGCACCAAGTCAACA	58.167	20	TCACGGAAACAACAGTTTGGC	59.867	21	275	181	455	ACAGTTGCACCAAGTCAACA	58.167	20	CACGGAAACAACAGTTTGGCT	59.866	21	274	181	454	ACAGTTGCACCAAGTCAACA	58.167	20	ACGGAAACAACAGTTTGGCTC	59.596	21	273	181	453
comp71449_c0	1	p1	(A)14	14	82	95	TCTGCCAGAAACAATAAGCACA	58.515	22	TGTGGAAGTTGGTCTCGGTT	59.165	20	139	52	190	TCTGCCAGAAACAATAAGCACA	58.515	22	TTGTGGAAGTTGGTCTCGGT	59.165	20	140	52	191	TCTGCCAGAAACAATAAGCACA	58.515	22	TTGTGGAAGTTGGTCTCGGTT	59.789	21	140	52	191
comp60291_c0	1	p3	(ATA)7	21	1	21
comp42018_c0	1	p2	(TA)6	12	314	325	TCACATTTTGACTGGCCCTACA	59.893	22	CGCAAATTCTGAACTTTCTCAGGT	60.024	24	102	272	373	CACATTTTGACTGGCCCTACA	58.486	21	CGCAAATTCTGAACTTTCTCAGGT	60.024	24	101	273	373	TCACATTTTGACTGGCCCTACA	59.893	22	CGCAAATTCTGAACTTTCTCAGG	58.53	23	102	272	373
comp72491_c0	1	p2	(CT)6	12	5	16
comp58031_c0	1	p3	(ATA)5	15	28	42
comp733613_c0	1	p1	(A)15	15	189	203
comp240833_c0	1	p1	(T)18	18	6	23
comp60156_c0	1	c	(A)10gattcttt(AG)6	30	468	497
comp37468_c0	1	p1	(A)13	13	63	75
comp56350_c0	1	p1	(T)10	10	49	58	CGACGCTATTATGAGGTCAGCT	60.031	22	TCCAAATCTATTCATCCACGGT	57.229	22	101	9	109	TCGACGCTATTATGAGGTCAGC	60.031	22	TCCAAATCTATTCATCCACGGT	57.229	22	102	8	109	CGACGCTATTATGAGGTCAGC	58.68	21	TCCAAATCTATTCATCCACGGT	57.229	22	101	9	109
comp134103_c0	1	p1	(A)16	16	9	24
comp71063_c0	1	p3	(ATC)6	18	1322	1339	CTGCAGAGGCTGTGAAAGGA	59.964	20	TGATACCTTGGACCGGCCTA	60.032	20	272	1144	1415	ACGGTTGTCGGAGATGTGAC	60.039	20	TGATACCTTGGACCGGCCTA	60.032	20	181	1235	1415	GACGGTTGTCGGAGATGTGA	59.757	20	TGATACCTTGGACCGGCCTA	60.032	20	182	1234	1415
comp29517_c0	1	p3	(TGA)7	21	1	21
comp41804_c0	1	p2	(AT)6	12	12	23
comp41804_c0	2	p2	(TA)6	12	821	832	TTCTTCAGGTGACCATGGCC	59.962	20	ACATGATCGAGGATCTGCATGT	59.632	22	171	737	907	TTCTTCAGGTGACCATGGCC	59.962	20	TCGAGGATCTGCATGTTAGGT	58.611	21	165	737	901	ACCAGTGCCATGGTTGTGAA	60.106	20	ACATGATCGAGGATCTGCATGT	59.632	22	213	695	907
comp41804_c0	3	p2	(AT)8	16	957	972
comp44525_c0	1	p2	(TG)7	14	1531	1544
comp70236_c0	1	p2	(AC)6	12	2062	2073	TCTTCCCCATCTCAACAAACGT	59.894	22	ACGAGAAACATCCTGCTGCA	59.965	20	171	2036	2206	TCTTCCCCATCTCAACAAACGT	59.894	22	TCCTGCTGCACTACAAACCC	60.251	20	161	2036	2196	TCTTCCCCATCTCAACAAACGT	59.894	22	CCTGCTGCACTACAAACCCT	60.251	20	160	2036	2195
comp925624_c0	1	p1	(A)14	14	11	24
comp52872_c0	1	p2	(AG)12	24	159	182	CAGAACACCACTGCAGACCT	59.893	20	TCCCAAACAAGCCCTGATGA	59.223	20	159	96	254	CAGAACACCACTGCAGACCT	59.893	20	TCATCCCAAACAAGCCCTGA	59.223	20	162	96	257	ACAGAACACCACTGCAGACC	60.179	20	TCCCAAACAAGCCCTGATGA	59.223	20	160	95	254
comp41830_c0	1	p1	(A)10	10	150	159	AGATGCAGAACACCGTACACA	59.657	21	AGCTAGGGGTTGAAATGTCAG	57.643	21	174	10	183	AGATGCAGAACACCGTACACA	59.657	21	AAGCTAGGGGTTGAAATGTCAG	58.31	22	175	10	184	GATGCAGAACACCGTACACA	58.209	20	AGCTAGGGGTTGAAATGTCAG	57.643	21	173	11	183
comp577359_c0	1	p1	(A)10	10	53	62	GACAGTTTCAGCTTTCAACCCA	59.312	22	ATACGGGTTGATGGGCTTGG	60.107	20	236	6	241	TGACAGTTTCAGCTTTCAACCC	59.312	22	ATACGGGTTGATGGGCTTGG	60.107	20	237	5	241	ACAGTTTCAGCTTTCAACCCA	58.266	21	ATACGGGTTGATGGGCTTGG	60.107	20	235	7	241
comp72695_c0	1	p3	(TTA)5	15	255	269	ACCTTGCTCTGATGACCCTTC	59.72	21	ACCCGAGTCCGAATCAGAGA	60.034	20	232	208	439	ACCTTGCTCTGATGACCCTTC	59.72	21	AGAACCGACCGACTAAAGCG	60.109	20	215	208	422	ACCTTGCTCTGATGACCCTT	58.634	20	ACCCGAGTCCGAATCAGAGA	60.034	20	232	208	439
comp58004_c0	1	p1	(A)12	12	8	19
comp66029_c0	1	p3	(GGT)5	15	933	947	GACAAACCCATGATACGCGC	59.972	20	TGCGAGCAATTCCTGGAGAA	59.675	20	178	890	1067	GCGACAAACCCATGATACGC	59.972	20	TGCGAGCAATTCCTGGAGAA	59.675	20	180	888	1067	CAAACCCATGATACGCGCTG	59.972	20	TGCGAGCAATTCCTGGAGAA	59.675	20	176	892	1067
comp28766_c0	1	p1	(A)13	13	104	116	TGAGCAAGAAATCAAACCCACT	58.435	22	CCCAGGTTTCGAAATTCGCC	59.83	20	159	35	193	TCATAACAAGAGCCTACCAGGA	58.28	22	CCCAGGTTTCGAAATTCGCC	59.83	20	191	3	193	TGAGCAAGAAATCAAACCCACTT	59.04	23	CCCAGGTTTCGAAATTCGCC	59.83	20	159	35	193
comp72628_c0	1	p1	(A)12	12	79	90	CCATGTTTACAACCGTCGCA	59.131	20	CCAGACGGACATGGGTTTGA	59.964	20	215	36	250	CCATGTTTACAACCGTCGCA	59.131	20	GAACCAGACGGACATGGGTT	59.964	20	218	36	253	ACCATGTTTACAACCGTCGC	59.13	20	CCAGACGGACATGGGTTTGA	59.964	20	216	35	250
comp72628_c0	2	p1	(A)11	11	321	331	TCAAACCCATGTCCGTCTGG	59.964	20	ACCTGAACCACAAATTTGCCG	59.932	21	175	231	405	AACCCATGTCCGTCTGGTTC	59.964	20	ACCTGAACCACAAATTTGCCG	59.932	21	172	234	405	CAAACCCATGTCCGTCTGGT	60.251	20	ACCTGAACCACAAATTTGCCG	59.932	21	174	232	405
comp42386_c0	1	p1	(T)10	10	112	121	CGGTGTATGATTTGCCTCTGC	59.668	21	CTCCACGCGAAAAGGAACCT	60.603	20	160	76	235	CGGTGTATGATTTGCCTCTGC	59.668	21	CCACGCGAAAAGGAACCTGA	60.883	20	158	76	233	CGGTGTATGATTTGCCTCTGC	59.668	21	TCCACGCGAAAAGGAACCTG	60.883	20	159	76	234
comp53990_c0	1	p1	(A)13	13	446	458	GTTCCGGGGGTGATGACATT	60.034	20	TATTGACGGTTGTGCCCCAA	59.889	20	264	309	572	CCGGGGGTGATGACATTTGA	60.035	20	TATTGACGGTTGTGCCCCAA	59.889	20	261	312	572	TCCGGGGGTGATGACATTTG	60.035	20	TATTGACGGTTGTGCCCCAA	59.889	20	262	311	572
comp72067_c0	1	p1	(A)20	20	1	20
comp32765_c0	1	p1	(A)20	20	1	20
comp48551_c0	1	p2	(CT)6	12	1171	1182	GAACGGAGGCCAAACCATTG	59.756	20	CCAAAACTTGTTTCTTTCCTTTGTT	57.566	25	243	972	1214	GGGTGTTGATGATTCCGGGA	59.745	20	CCAAAACTTGTTTCTTTCCTTTGTT	57.566	25	266	949	1214	AGGGTGTTGATGATTCCGGG	59.744	20	CCAAAACTTGTTTCTTTCCTTTGTT	57.566	25	267	948	1214
comp71927_c0	1	p2	(TA)7	14	140	153	TTCTTGTTCAAGTATGCAAGAACA	57.308	24	ATTGCCCTGATTGCACGAGA	60.035	20	229	82	310	TGTTCTTGTTCAAGTATGCAAGAA	57.308	24	ATTGCCCTGATTGCACGAGA	60.035	20	231	80	310	TTGTTCTTGTTCAAGTATGCAAGA	57.308	24	ATTGCCCTGATTGCACGAGA	60.035	20	232	79	310
comp66789_c0	1	p1	(A)20	20	646	665
comp11135_c0	1	p1	(A)13	13	1	13
comp11135_c0	2	p1	(A)16	16	553	568
comp57982_c0	1	p1	(A)10	10	204	213	TCCGGGCTAATGACCCTAGT	59.736	20	TGACCATCATTTCTCCCCCA	58.32	20	118	147	264	ACGTGTTCAATCCGGGCTAA	59.678	20	TGACCATCATTTCTCCCCCA	58.32	20	128	137	264	AACGTGTTCAATCCGGGCTA	59.678	20	TGACCATCATTTCTCCCCCA	58.32	20	129	136	264
comp57142_c1	1	c	(CTT)5catgtcgaagcaactttgcttgaattccatcttccatggtggttgtttgaactggtcac(A)11	85	753	837	ACACCTGGCAATGCAACTCT	60.179	20	GGAAGGTGTGACGTCCTTCC	60.321	20	198	688	885	GACACCTGGCAATGCAACTC	59.758	20	GGAAGGTGTGACGTCCTTCC	60.321	20	199	687	885	ACACCTGGCAATGCAACTCT	60.179	20	GGTGTGACGTCCTTCCTTCA	59.608	20	194	688	881
comp47920_c0	1	p1	(T)10	10	1618	1627
comp253739_c0	1	p1	(T)10	10	240	249
comp60407_c0	1	p2	(CA)11	22	1	22
comp60407_c0	2	p2	(AT)8	16	854	869	GGTCAAGATTGTCGGGCCTA	59.46	20	TGTCTCACAAGATGCCAGGT	58.941	20	156	737	892	TTGGGTCAAGATTGTCGGGC	60.608	20	TGTCTCACAAGATGCCAGGT	58.941	20	159	734	892	GGTCAAGATTGTCGGGCCTA	59.46	20	TTGTCTCACAAGATGCCAGGT	59.579	21	157	737	893
comp142277_c0	1	p3	(TCA)5	15	668	682
comp73459_c0	1	p3	(CAC)7	21	2	22
comp46737_c0	1	p1	(T)11	11	55	65	TCAAACGAGGCATGTGTTTTCT	59.051	22	CCGCACGGTACAACATGGTA	60.39	20	178	15	192	TCAAACGAGGCATGTGTTTTC	57.652	21	CCGCACGGTACAACATGGTA	60.39	20	178	15	192	CAAACGAGGCATGTGTTTTCT	57.646	21	CCGCACGGTACAACATGGTA	60.39	20	177	16	192
comp61231_c1	1	p1	(A)10	10	123	132	AGCTTCAATCTCCTGCTGGT	59.01	20	ATCGCCACACTTTCTGACGT	59.966	20	203	89	291	AGCTTCAATCTCCTGCTGGT	59.01	20	ACGTCCCTTGTCCCAACATC	59.964	20	151	89	239	GCTTCAATCTCCTGCTGGTG	58.907	20	ATCGCCACACTTTCTGACGT	59.966	20	202	90	291
comp65505_c1	1	p1	(A)15	15	201	215	CCCTCACGTGACAAGTAAGCT	59.999	21	TGGCCAGGAACTTGAAGCTT	59.814	20	173	66	238	CCCTCACGTGACAAGTAAGCT	59.999	21	CATGAGGTGAAGGATGGCCA	59.743	20	187	66	252	CCCTCACGTGACAAGTAAGCT	59.999	21	GTGAAGGATGGCCAGGAACT	59.67	20	181	66	246
comp60690_c0	1	p1	(A)12	12	1208	1219
comp77563_c0	1	p1	(T)10	10	2998	3007
comp68009_c0	1	p1	(T)20	20	830	849
comp37715_c0	1	p3	(TCA)6	18	317	334
comp58260_c0	1	p1	(T)13	13	226	238	CAGGGGAGAGGAATTCGAACA	59.445	21	ACAATGATTTGGGGACGGGT	59.592	20	231	113	343	CAGGGGAGAGGAATTCGAACA	59.445	21	GGGGACGGGTTAGTTATGCA	59.457	20	221	113	333	CAGGGGAGAGGAATTCGAACA	59.445	21	TGGGGACGGGTTAGTTATGC	59.457	20	222	113	334
comp58260_c0	2	p1	(T)10	10	756	765	GATGTACGGGCAACTCGACA	60.109	20	TGGCCTAGACTATGCAAGCTG	59.86	21	228	731	958	TGATGTACGGGCAACTCGAC	60.109	20	TGGCCTAGACTATGCAAGCTG	59.86	21	229	730	958	GATGTACGGGCAACTCGACA	60.109	20	GGCCTAGACTATGCAAGCTGA	59.586	21	227	731	957
comp115971_c0	1	p1	(T)10	10	110	119	GGTGTTGTGTGATAATGGGGC	59.524	21	ACAGTTAACACCCAAAGTCTAAACA	58.818	25	132	31	162	GGTGTTGTGTGATAATGGGGC	59.524	21	TCTTAACAGTTAACACCCAAAGTCT	58.344	25	137	31	167	GGTGTTGTGTGATAATGGGGC	59.524	21	AACAGTTAACACCCAAAGTCTAAACA	59.34	26	133	31	163
comp75810_c0	1	p1	(T)10	10	2344	2353	TGTGCAGGTTAGTGTGGCAT	59.89	20	ACCACAACAGACATCTCTTAACA	57.71	23	265	2140	2404	TGTCCAAACACCACGTACCG	60.53	20	ACCACAACAGACATCTCTTAACA	57.71	23	234	2171	2404	TGTGCAGGTTAGTGTGGCAT	59.89	20	TTCTACCACAACAGACATCTCTT	57.192	23	269	2140	2408
comp60821_c0	1	p2	(AT)6	12	1006	1017	ATTCCCTCAGCTGCTTCGAG	59.822	20	TTGCATCTCAGTGTGCTCGT	59.966	20	268	780	1047	TTTAGCCTGCCCACAATGCT	60.252	20	TTGCATCTCAGTGTGCTCGT	59.966	20	206	842	1047	CCACCGGCGCAAAAGATTTT	60.319	20	TTGCATCTCAGTGTGCTCGT	59.966	20	185	863	1047
comp68155_c0	1	p1	(A)12	12	276	287	CCAACCCGACTACACTCCAC	60.038	20	CAACAAGGACGGGTGGATCA	59.964	20	143	197	339	CAGTTCGTGAGACCAGACCC	60.038	20	CAACAAGGACGGGTGGATCA	59.964	20	167	173	339	CCAGTTCGTGAGACCAGACC	60.038	20	CAACAAGGACGGGTGGATCA	59.964	20	168	172	339
comp68155_c0	2	p2	(GT)6	12	2876	2887	ACCACCGTAAAACCCACCAA	59.742	20	GTTCGTGTGTACCCACCCTT	59.893	20	265	2731	2995	ACCACCGTAAAACCCACCAA	59.742	20	TTGGTTCGTGTGTACCCACC	60.179	20	268	2731	2998	CACCACCGTAAAACCCACCA	60.466	20	GTTCGTGTGTACCCACCCTT	59.893	20	266	2730	2995
comp50775_c0	1	p1	(A)11	11	532	542	CGCCCTAAATATGCCTCCCA	59.6	20	TTCAGGCTGAAATGGGTGGT	59.518	20	184	388	571	TCGCCCTAAATATGCCTCCC	59.309	20	TTCAGGCTGAAATGGGTGGT	59.518	20	185	387	571	CGCCCTAAATATGCCTCCCA	59.6	20	ATTCAGGCTGAAATGGGTGGT	59.922	21	185	388	572
comp76581_c1	1	p1	(T)10	10	2243	2252	ATGGTTACACTTTGCCGGGT	59.888	20	GGGATGTGAATGGAATAGAAGCG	59.5	23	149	2148	2296	ATGGTTACACTTTGCCGGGT	59.888	20	GGATGTGAATGGAATAGAAGCGT	58.87	23	148	2148	2295	ACACTTTGCCGGGTAAGACT	59.237	20	GGGATGTGAATGGAATAGAAGCG	59.5	23	143	2154	2296
comp75833_c0	1	p1	(T)11	11	1582	1592	GCAAGACTGTGATGTGCGTG	60.111	20	TTGGAGCGGTTTTGGGCTAT	59.961	20	150	1538	1687	GCAAGACTGTGATGTGCGTG	60.111	20	ATTGGAGCGGTTTTGGGCTA	59.961	20	151	1538	1688	ACAATGGTGAGGGCGATCTC	59.821	20	TTGGAGCGGTTTTGGGCTAT	59.961	20	183	1505	1687
comp691890_c0	1	p1	(A)13	13	1	13
comp69003_c0	1	p1	(A)11	11	135	145	AGGGTTAAAACAACAGTTGCATCA	59.596	24	TGAGCCCATGAAGACACGTG	60.321	20	235	4	238	AACAACAGTTGCATCAAACTGT	57.545	22	TGAGCCCATGAAGACACGTG	60.321	20	227	12	238	AGGGTTAAAACAACAGTTGCATCA	59.596	24	TTGAGCCCATGAAGACACGT	59.604	20	236	4	239
comp38540_c0	1	p1	(T)12	12	639	650	TTGGAAACCGAGAATGGGGA	58.931	20	ATGGAACCGGATCGCCTAAC	59.894	20	186	563	748	CAGGAGCAACAGAGGAAAGGT	59.927	21	ATGGAACCGGATCGCCTAAC	59.894	20	206	543	748	ACAGGAGCAACAGAGGAAAGG	59.927	21	ATGGAACCGGATCGCCTAAC	59.894	20	207	542	748
comp64138_c0	1	p3	(GGT)5	15	9	23
comp60075_c0	1	p3	(GAT)7	21	1156	1176
comp463897_c0	1	p1	(A)11	11	430	440	TGATCCATTACCCAACCCATCT	58.87	22	CACCCAACTGCAAAGGTTCAG	59.932	21	168	299	466	TGATCCATTACCCAACCCATCT	58.87	22	CACCCAACTGCAAAGGTTCA	58.89	20	168	299	466	TGATCCATTACCCAACCCATCT	58.87	22	GTTCACCCAACTGCAAAGGT	58.889	20	171	299	469
comp69500_c0	1	p2	(AG)6	12	813	824	GGTGGAAGAGGTGGTGGTTC	60.251	20	CCGGCTAGCATCACACCTAG	59.967	20	172	717	888	CTCGATTGGTGGTGGATGGT	59.747	20	CCGGCTAGCATCACACCTAG	59.967	20	148	741	888	ACTCGATTGGTGGTGGATGG	59.747	20	CCGGCTAGCATCACACCTAG	59.967	20	149	740	888
comp68169_c0	1	p1	(T)12	12	307	318	ATCCCACGTGGCCATCAAAT	60.033	20	CGTGTCACGTGTTCAACCAC	59.974	20	271	196	466	TGGCCATCAAATAACGCCCT	60.034	20	CGTGTCACGTGTTCAACCAC	59.974	20	263	204	466	ATAACGCCCTAAAACGCCCA	60.035	20	CGTGTCACGTGTTCAACCAC	59.974	20	253	214	466
comp708748_c0	1	p1	(A)16	16	257	272
comp68837_c0	1	p2	(AT)7	14	205	218	ACACGAATTATGCACCGGATG	59.06	21	TCGATGTGAGGTTACAGTGCC	60.067	21	239	159	397	AACACGAATTATGCACCGGA	57.898	20	TCGATGTGAGGTTACAGTGCC	60.067	21	240	158	397	TGGAAACACGAATTATGCACCG	59.839	22	TCGATGTGAGGTTACAGTGCC	60.067	21	244	154	397
comp53631_c0	1	p1	(T)12	12	567	578	AGAATCTTCACGGCATTGCA	58.175	20	AGGGTTTCAAACTCCAATGAAAACA	59.811	25	100	513	612	AGCTGCCACTGATTAGAAACGA	60.028	22	AGGGTTTCAAACTCCAATGAAAACA	59.811	25	244	369	612	GTTGGAAGAATCTTCACGGCA	58.849	21	AGGGTTTCAAACTCCAATGAAAACA	59.811	25	106	507	612
comp398409_c0	1	p1	(A)18	18	1	18
comp55460_c0	1	p3	(ATG)7	21	1	21
comp63460_c0	1	p1	(A)10	10	321	330	TTACAAAACCGCGCAACCAG	59.97	20	AGGCGGCTGATAAACTAGCC	59.893	20	157	297	453	TACTAGGCGAGTCAACCCGA	60.035	20	AGGCGGCTGATAAACTAGCC	59.893	20	277	177	453	TTACAAAACCGCGCAACCAG	59.97	20	TACAAACCCGGAAGCAGAGG	59.676	20	182	297	478
comp1733958_c0	1	p1	(A)10	10	150	159	TGCCCCTTACATGATGAGCA	59.082	20	TCACTTGGTTTTTGTCAACTTTGT	58.152	24	189	3	191	TGCCCCTTACATGATGAGCA	59.082	20	TGTTCTTTCACTTGGTTTTTGTCA	57.91	24	196	3	198	GTGCCCCTTACATGATGAGC	58.687	20	TCACTTGGTTTTTGTCAACTTTGT	58.152	24	190	2	191
comp74451_c0	1	p3	(CAT)5	15	906	920	TCTGCAAGAGAGTCATGGCC	59.749	20	CCGAGAGAACGCAGACTCTT	59.476	20	134	868	1001	CAAGAGAGTCATGGCCCACA	59.674	20	CCGAGAGAACGCAGACTCTT	59.476	20	130	872	1001	TCTGCAAGAGAGTCATGGCC	59.749	20	CAAAGCCGAGAGAACGCAGA	60.667	20	139	868	1006
comp54294_c0	1	p1	(A)20	20	1	20
comp51888_c1	1	p1	(A)12	12	1	12
comp925920_c0	1	p1	(T)14	14	1	14
comp40652_c0	1	p3	(ACC)5	15	163	177	TCCCGTTTTCATCCACTCTCT	58.743	21	TTTGGTCTCCGATGGTGGTG	59.964	20	153	128	280	TCCCGTTTTCATCCACTCTCT	58.743	21	GTCTCCGATGGTGGTGGTTT	59.964	20	149	128	276	TCCCGTTTTCATCCACTCTCT	58.743	21	CTGGTGGTGGTTGACGGTAA	59.893	20	106	128	233
comp42782_c0	1	p1	(T)11	11	134	144	CGGTTTCGTTTCAACCACCA	59.266	20	GCGGCTCCACTCAACAGATT	60.675	20	273	62	334	TCGGTTTCGTTTCAACCACC	58.984	20	GCGGCTCCACTCAACAGATT	60.675	20	274	61	334	CGTTCGGTTTCGTTTCAACCA	59.938	21	GCGGCTCCACTCAACAGATT	60.675	20	277	58	334
comp809104_c0	1	p1	(T)11	11	281	291	TTCCCTGGTGTGTTTCGCTT	60.107	20	TGCCTTCATCCTCTTACATTCGT	59.802	23	232	108	339	ATTCCCTGGTGTGTTTCGCT	59.89	20	TGCCTTCATCCTCTTACATTCGT	59.802	23	233	107	339	TTCCCTGGTGTGTTTCGCTT	60.107	20	TGCCTTCATCCTCTTACATTCG	58.203	22	232	108	339
comp58610_c0	1	p1	(T)11	11	133	143	CCGTAGGCTTTTGTGGTTTTT	57.554	21	AGGTGGGAGTGCATGTTCAA	59.522	20	243	100	342	CCGTAGGCTTTTGTGGTTTTT	57.554	21	AGGTGGGAGTGCATGTTCAAT	59.924	21	243	100	342	CCGTAGGCTTTTGTGGTTTTT	57.554	21	TAGGTGGGAGTGCATGTTCA	58.643	20	244	100	343
comp684157_c0	1	p2	(TA)6	12	29	40	TGCTACTTGCCAGAACAACAC	59.053	21	ACCATATTTCCTTCTAACGTGCT	57.901	23	106	1	106	GCTACTTGCCAGAACAACACTG	60.032	22	ACCATATTTCCTTCTAACGTGCT	57.901	23	105	2	106	CTGCTACTTGCCAGAACAACAC	60.032	22	ACCATATTTCCTTCTAACGTGCT	57.901	23	107	0	106
comp71160_c0	1	c	(AG)6acaaagctctcagccaacggaagaaaccctagaaatcaccaccgagcaggaaacaccgccggaagcacaggctgtcaacgacgactgagta(CT)6	115	634	748	CATCGCAAGGAACACGAACC	59.834	20	TGTTGGTTTCTGTTCGCCCT	60.107	20	271	533	803	CCATCGCAAGGAACACGAAC	59.834	20	TGTTGGTTTCTGTTCGCCCT	60.107	20	272	532	803	CATCGCAAGGAACACGAACC	59.834	20	CTGTTCGCCCTTCCTCTCTC	59.825	20	262	533	794
comp71160_c0	2	p1	(A)10	10	945	954
comp155768_c0	1	p1	(T)10	10	562	571	TCGAGACCCCTTTCAAATCCA	59.018	21	CACCTTCCAAAAGTAACACCTCA	58.796	23	278	414	691	TCGAGACCCCTTTCAAATCCA	59.018	21	ACACCTTCCAAAAGTAACACCTC	58.795	23	279	414	692	TCGAGACCCCTTTCAAATCCA	59.018	21	ACACCTTCCAAAAGTAACACCT	57.755	22	279	414	692
comp65184_c0	1	p1	(A)14	14	282	295	ACATTCTTCCTCGCACGTGT	59.966	20	AGCAACTGTGTTTCGTGGGT	60.394	20	133	191	323	ACATTCTTCCTCGCACGTGT	59.966	20	GCAACTGTGTTTCGTGGGTT	59.546	20	132	191	322	TTCTTCCTCGCACGTGTCAA	59.897	20	AGCAACTGTGTTTCGTGGGT	60.394	20	130	194	323
comp51874_c0	1	p2	(TA)8	16	239	254	CTGAACCTCTTACCTCGCCA	59.104	20	AAATCAAGACTCGTCATCCGT	57.405	21	270	70	339	TGAACCTCTTACCTCGCCAAC	59.998	21	AAATCAAGACTCGTCATCCGT	57.405	21	269	71	339	TCTGAACCTCTTACCTCGCC	58.816	20	AAATCAAGACTCGTCATCCGT	57.405	21	271	69	339
comp1608812_c0	1	p2	(AG)6	12	66	77	AAATATGCAACGCGACGCAA	59.833	20	ACTCACAAATCACAATGCTTTCA	57.481	23	115	25	139	AAAATATGCAACGCGACGCA	59.833	20	ACTCACAAATCACAATGCTTTCA	57.481	23	116	24	139	AAATATGCAACGCGACGCAA	59.833	20	TCAAGAATGAGTTTCTGACCATCA	58.132	24	181	25	205
comp72946_c0	1	p3	(AAT)6	18	230	247	CAAGAAACGCGTGTGGGATG	60.11	20	CGGGTCTGAACTGCCAGAAA	60.25	20	280	135	414	CAAGAAACGCGTGTGGGATG	60.11	20	CATCCCATGAAGTAGGCCCG	60.25	20	242	135	376	CAAGAAACGCGTGTGGGATG	60.11	20	GGCCCGTCCCATGATCTTTT	60.396	20	228	135	362
comp55219_c0	1	p1	(A)11	11	348	358	AACCCAGCCAACCCGTTTAT	59.886	20	GCACCAATAGAGCAACAATCCT	58.98	22	131	254	384	AACCCAGCCAACCCGTTTAT	59.886	20	AGCACCAATAGAGCAACAATCC	58.98	22	132	254	385	ATAACCCAGCCAACCCGTTT	59.886	20	GCACCAATAGAGCAACAATCCT	58.98	22	133	252	384
comp543464_c0	1	p1	(A)10	10	342	351	CCCGGTGAATCTTTGGCCTT	60.612	20	AACATCTAGTTGACCTCTACAATCA	57.518	25	222	163	384	CCCGGTGAATCTTTGGCCTT	60.612	20	ACATCTAGTTGACCTCTACAATCAT	57.332	25	221	163	383	AACCCGGTGAATCTTTGGCC	60.898	20	AACATCTAGTTGACCTCTACAATCA	57.518	25	224	161	384
comp62035_c0	1	p1	(T)11	11	495	505	CGACCCACTTAACTTCGTGC	59.212	20	GCCATGCAAAGTTCATTAAACCG	59.632	23	124	467	590	TGGTCGACCCACTTAACTTCG	60	21	GCCATGCAAAGTTCATTAAACCG	59.632	23	128	463	590	GGTCGACCCACTTAACTTCGT	60	21	GCCATGCAAAGTTCATTAAACCG	59.632	23	127	464	590
comp69629_c0	1	p1	(A)10	10	736	745	TGTTTGGTTTTCGGTTGCGT	59.473	20	AGGTTTCCAAGCTCTTATCGGA	59.162	22	255	531	785	TGTTTGGTTTTCGGTTGCGT	59.473	20	TGACCGACCTTGTTTACAAAGG	58.792	22	274	531	804	TGTTTGGTTTTCGGTTGCGT	59.473	20	GACCGACCTTGTTTACAAAGGT	58.791	22	273	531	803
comp90682_c0	1	p1	(T)19	19	221	239
comp50045_c0	1	c	(A)11gtagaaaaatgtataaagt(A)13	43	173	215	CCGCACATCTTACTGGTCCA	59.751	20	GCGTTGCTCCGTGATAAGGT	60.74	20	280	78	357	CGCACATCTTACTGGTCCACT	60.067	21	AGCGTTGCTCCGTGATAAGG	60.46	20	280	79	358	CCGCACATCTTACTGGTCCA	59.751	20	GCGTTGCTCCGTGATAAGGTA	60.47	21	280	78	357
comp538162_c0	1	p1	(T)10	10	65	74	TCTACTATGTTTGATACGTTATGCCA	58.281	26	CTCTCGGCAGAAACAAAAGCA	59.396	21	173	7	179	TCTACTATGTTTGATACGTTATGCCA	58.281	26	ACTCTCGGCAGAAACAAAAGC	59.396	21	174	7	180	TCTACTATGTTTGATACGTTATGCCA	58.281	26	TCTCGGCAGAAACAAAAGCA	58.326	20	172	7	178
comp73867_c0	1	p3	(GGT)5	15	1614	1628	GGCGATGATGATGATGCTGC	59.832	20	CAACCCATGTCCCCCTCTTC	60.034	20	274	1455	1728	GGCGATGATGATGATGCTGC	59.832	20	TTTTCCAACCCATGTCCCCC	60.179	20	279	1455	1733	TGGAAGCAGCAGAACGATGA	59.679	20	CAACCCATGTCCCCCTCTTC	60.034	20	225	1504	1728
comp39283_c0	1	p1	(A)16	16	1	16
comp53898_c0	1	p1	(T)10	10	198	207	TCTAAACCGTCTGCAAACGT	57.772	20	CTTCGCGCATTGCATAGTCC	60.042	20	251	54	304	TCTAAACCGTCTGCAAACGT	57.772	20	CTCGCGTTAATGAGCTTCGC	60.044	20	265	54	318	TCTAAACCGTCTGCAAACGT	57.772	20	GCATTGCATAGTCCGCGATC	59.835	20	245	54	298
comp25117_c0	1	p1	(A)10	10	1	10
comp57305_c0	1	p3	(CCA)5	15	1330	1344
comp76330_c2	1	p1	(T)10	10	78	87	CGAGAGGACTTGAGAAACTAACGA	60.083	24	CAGCCCACCTAAACCTCTCG	60.108	20	197	4	200	CGAGAGGACTTGAGAAACTAACGA	60.083	24	GCCTCTCGGATCACCTCCTA	60.179	20	272	4	275	CGAGAGGACTTGAGAAACTAACG	58.84	23	CAGCCCACCTAAACCTCTCG	60.108	20	197	4	200
comp99729_c0	1	c	(TC)7tagcacacacact(AC)6	39	19	57
comp7079_c0	1	p1	(T)12	12	36	47
comp47254_c0	1	p3	(ACC)5	15	430	444	CATGTTGACTCCGACCACCA	59.965	20	TCATATTCCGGCCGGTGATG	59.965	20	230	386	615	GTTGACTCCGACCACCAGTC	60.32	20	TCATATTCCGGCCGGTGATG	59.965	20	227	389	615	CATGTTGACTCCGACCACCA	59.965	20	GATCATATTCCGGCCGGTGA	59.68	20	232	386	617
comp59832_c0	1	p1	(A)14	14	713	726	GGATGGCAATGTGTGGTTGG	59.753	20	GCATATCTCTAACACTAGCTATGCC	58.96	25	255	543	797	GGATGGCAATGTGTGGTTGG	59.753	20	GCATATCTCTAACACTAGCTATGCCT	60.127	26	255	543	797	GGATGGCAATGTGTGGTTGG	59.753	20	TGCATATCTCTAACACTAGCTATGCC	60.351	26	256	543	798
comp419201_c0	1	p1	(T)10	10	126	135	TGGAGGTTCTCTGCTTCTGC	59.677	20	TGCAAATTCACCACATAAATTGAAGT	58.784	26	135	72	206	TGGAGGTTCTCTGCTTCTGC	59.677	20	TCATGCAAATTCACCACATAAATTGA	58.616	26	138	72	209	TGGAGGTTCTCTGCTTCTGC	59.677	20	TGAATTAATCATGCAAATTCACCACA	58.616	26	146	72	217
comp60785_c0	1	p3	(GAT)6	18	396	413	TTGTGTTTCTGGGTGGTGCT	60.034	20	CCACCGACACATAATCAGTGC	59.334	21	205	303	507	GTGTTTCTGGGTGGTGCTGA	60.465	20	CCACCGACACATAATCAGTGC	59.334	21	203	305	507	TGTTTCTGGGTGGTGCTGAT	59.522	20	CCACCGACACATAATCAGTGC	59.334	21	202	306	507
comp68834_c0	1	c	(TG)7(T)11	25	653	677	ATGCGTGTGGTGTGCTATGT	60.322	20	TCGTGGTGCTGAAATCGGTT	60.25	20	280	542	821	CGTGTGGTGTGCTATGTGTG	59.487	20	TCGTGGTGCTGAAATCGGTT	60.25	20	277	545	821	ATGCGTGTGGTGTGCTATGT	60.322	20	CGTGGTGCTGAAATCGGTTT	59.409	20	279	542	820
comp67375_c0	1	p3	(CCA)6	18	618	635	GGCTCCATCCATGCTCACTT	60.107	20	GCTTCGGCTAGGGTTACCAG	60.179	20	244	514	757	ACTCGCCTTCTTCACCAAGG	59.965	20	TACTTGGCGGTGGAAGTGAG	59.68	20	258	417	674	ACTCGCCTTCTTCACCAAGG	59.965	20	GCGGTGGAAGTGAGGTTGAT	60.322	20	252	417	668
comp76537_c1	1	p1	(A)18	18	375	392
comp75007_c0	1	p3	(ATT)6	18	953	970	GGGCTGGTTCAGGATCAACA	59.962	20	GTCACTTGGGCAGATGGTGA	59.963	20	163	837	999	CAACAAACTCCTCTGGCGGA	60.25	20	GTCACTTGGGCAGATGGTGA	59.963	20	256	744	999	GGGCTGGTTCAGGATCAACA	59.962	20	TGTCACTTGGGCAGATGGTG	60.251	20	164	837	1000
comp25792_c0	1	p2	(AC)7	14	123	136	TTTGCACATGTGGTTGAGCC	59.611	20	TCTGTGTAGCAAACAAGCGC	59.414	20	232	5	236	TTTGCACATGTGGTTGAGCC	59.611	20	CTGTGTAGCAAACAAGCGCT	59.412	20	231	5	235	TGCACATGTGGTTGAGCCTT	60.468	20	TCTGTGTAGCAAACAAGCGC	59.414	20	230	7	236
comp60787_c1	1	p1	(A)19	19	770	788
comp48025_c0	1	p1	(A)14	14	94	107	CCCAGGGGTCATGTTCTTCA	59.302	20	GGCAAAAAGAAGAGGCTGCT	59.035	20	231	40	270	CCCAGGGGTCATGTTCTTCA	59.302	20	AGGCAAAAAGAAGAGGCTGC	59.035	20	232	40	271	CCCAGGGGTCATGTTCTTCA	59.302	20	AAGGCAAAAAGAAGAGGCTGC	59.658	21	233	40	272
comp1193057_c0	1	p1	(T)10	10	370	379	AGGCCTTGGTGTCTGCATTT	60.179	20	TGCAAATTCAGTACATTGGTGCA	59.68	23	193	216	408	TCGCGCATAGACATCTCGAG	59.764	20	TGCAAATTCAGTACATTGGTGCA	59.68	23	211	198	408	CGCATAGACATCTCGAGGCC	60.388	20	TGCAAATTCAGTACATTGGTGCA	59.68	23	208	201	408
comp68974_c0	1	p3	(CAA)6	18	1155	1172	CGTGCTTTAGGTGAAAGGCG	59.834	20	CCGTGTTCTCGTTTCCATTCG	59.874	21	233	1022	1254	AGGGGCATTGGAAGTGTTGT	59.812	20	CCGTGTTCTCGTTTCCATTCG	59.874	21	203	1052	1254	AGAAAACCGACGTCCGTCAT	59.684	20	CCGTGTTCTCGTTTCCATTCG	59.874	21	182	1073	1254
comp60170_c0	1	p3	(GAA)5	15	918	932	AACAACAGCTCTCCAACCCC	60.179	20	CCCCTATAGAAAAGGGCCATGG	60.225	22	199	847	1045	CAACAGCTCTCCAACCCCAA	60.179	20	CCCCTATAGAAAAGGGCCATGG	60.225	22	197	849	1045	ACCCCAATTCTTCGCCATGA	59.669	20	CCCCTATAGAAAAGGGCCATGG	60.225	22	184	862	1045
comp76369_c0	1	p1	(T)10	10	2776	2785	TGGTTTTTGGGATTTGGACATGG	59.928	23	TGGACTTTTGAGTAGTAAAAGATCACA	58.792	27	277	2548	2824	GGTTTTTGGGATTTGGACATGGT	59.928	23	TGGACTTTTGAGTAGTAAAAGATCACA	58.792	27	276	2549	2824	TGTGGTTTTTGGGATTTGGACA	58.892	22	TGGACTTTTGAGTAGTAAAAGATCACA	58.792	27	279	2546	2824
comp44551_c0	1	p1	(A)19	19	1	19
comp57300_c0	1	p1	(A)10	10	294	303	CCTTCGCAAATTACAACGGCT	59.801	21	TGTAGGTGCGCCCGTATTTT	60.036	20	206	190	395	AGCCTTCGCAAATTACAACGG	59.801	21	TGTAGGTGCGCCCGTATTTT	60.036	20	208	188	395	CCTTCGCAAATTACAACGGCT	59.801	21	ATGTAGGTGCGCCCGTATTT	59.821	20	207	190	396
comp49679_c0	1	p1	(A)11	11	382	392	TCGCGTTTCTCCCATTCCAA	59.964	20	CTCGATATTCCGGTCGACCC	59.76	20	225	198	422	TTCGCGTTTCTCCCATTCCA	59.964	20	CTCGATATTCCGGTCGACCC	59.76	20	226	197	422	TCACCTCTGGAAGCTCTCGA	59.962	20	CTCGATATTCCGGTCGACCC	59.76	20	132	291	422
comp58703_c0	1	p1	(G)14	14	1143	1156
comp70602_c0	1	p2	(TG)6	12	1101	1112	AGTAGGAGTTGTTGCCGTCG	60.039	20	CCACAGGGGACAGTCATACC	59.458	20	105	1038	1142	GTAGGAGTTGTTGCCGTCGA	60.039	20	CCACAGGGGACAGTCATACC	59.458	20	104	1039	1142	AGATCCAGTGTTGGGATCGC	59.821	20	CCACAGGGGACAGTCATACC	59.458	20	209	934	1142
comp67929_c1	1	p1	(A)10	10	5	14
comp71613_c0	1	p1	(T)21	21	327	347	CTTAACGATGGTGTGCGGTG	59.558	20	ACAGTCAATGGTGGACATGGT	59.575	21	276	294	569	CACCTTAACGATGGTGTGCG	59.558	20	ACAGTCAATGGTGGACATGGT	59.575	21	279	291	569	CCTTAACGATGGTGTGCGGT	60.672	20	ACAGTCAATGGTGGACATGGT	59.575	21	277	293	569
comp44479_c0	1	p3	(CAT)7	21	224	244
comp75036_c0	1	p1	(A)10	10	141	150	TGCAGTGTTCGTCATCAACAG	59.133	21	TGCTGATGCGATTTACCGGT	60.108	20	188	35	222	TGCAGTGTTCGTCATCAACA	58.053	20	TGCTGATGCGATTTACCGGT	60.108	20	188	35	222	GCAGTGTTCGTCATCAACAGA	58.865	21	TGCTGATGCGATTTACCGGT	60.108	20	187	36	222
comp215483_c0	1	p1	(T)11	11	33	43	AGAAAAGGAGCCTGAAGAGAAGG	59.991	23	TTGAACTCAAACCAAAATGGCCC	60.433	23	100	1	100	AAGAAAAGGAGCCTGAAGAGAAGG	60.506	24	TGAACTCAAACCAAAATGGCCC	59.896	22	100	0	99	AAGGAGCCTGAAGAGAAGGT	57.963	20	GGCAAAATCAGTCAAAAATCCTGG	59.308	24	145	5	149
comp15614_c0	1	p3	(CAA)7	21	198	218
comp75393_c0	1	p3	(TGA)5	15	3230	3244	CCCGATCACGAAACAGAAACA	58.86	21	CCCTTTCGCAACTTCACTCG	59.487	20	278	2992	3269	ACCCGATCACGAAACAGAAAC	58.859	21	CCCTTTCGCAACTTCACTCG	59.487	20	279	2991	3269	ACCCGATCACGAAACAGAAACA	60.484	22	CCCTTTCGCAACTTCACTCG	59.487	20	279	2991	3269
comp76705_c0	1	p1	(T)10	10	3713	3722	GGGTTCGGGTTAATCGGGTT	60.035	20	ACACGGTTTTCCATATGGCT	57.493	20	184	3618	3801	ATCGGGTTCGGGTTAATCGG	59.895	20	ACACGGTTTTCCATATGGCT	57.493	20	187	3615	3801	GGGTTCGGGTTAATCGGGTT	60.035	20	CAAAGTCTGGTTTGGGCTACA	58.418	21	216	3618	3833
comp56045_c0	1	p2	(TA)9	18	335	352	ATTAGTGGTGGCGAGTGGTG	60.036	20	TTTTCCGTACGCCCTGTGAA	59.894	20	269	176	444	ATTAGTGGTGGCGAGTGGTG	60.036	20	GACAGTTTTCCGTACGCCCT	60.32	20	274	176	449	ATTAGTGGTGGCGAGTGGTG	60.036	20	TTTCCGTACGCCCTGTGAAT	59.678	20	268	176	443
comp40342_c0	1	p3	(GTG)7	21	1	21
comp75431_c0	1	p1	(A)10	10	3239	3248	TCCGTATCTGGCTCCTGACC	60.756	20	CCTACAGTAGTAACGATGTCCCA	59.05	23	120	3164	3283	TCCGTATCTGGCTCCTGACC	60.756	20	ACCTACAGTAGTAACGATGTCCC	59.05	23	121	3164	3284	TCCGTATCTGGCTCCTGACC	60.756	20	ACAGTAGTAACGATGTCCCATGA	58.979	23	117	3164	3280
comp58048_c0	1	p1	(T)13	13	423	435
comp74689_c1	1	p3	(ATG)5	15	1	15
comp72630_c0	1	p1	(G)16	16	1356	1371
comp73054_c1	1	p1	(A)10	10	224	233	GTTACAACCCGTTTCACGCC	60.041	20	TCATGCTGCAACAGTGACAC	59.053	20	274	124	397	GTTACAACCCGTTTCACGCC	60.041	20	CATGCTGCAACAGTGACACT	59.051	20	273	124	396	GTTACAACCCGTTTCACGCC	60.041	20	CATGCTGCAACAGTGACACTT	59.664	21	273	124	396
comp802565_c0	1	p1	(T)10	10	9	18
comp596307_c0	1	p3	(AAT)7	21	1	21
comp73227_c0	1	c	(AT)10agggaaaatataaaatgaaaacctacttgagttgtgtaaaccacaaaaaaccttatgtaaaac(TAT)5	98	1319	1416	AAAGGCGCGAAAGAAAAGGC	60.319	20	ACGAAAGTACCCCTAGAACATACC	59.596	24	239	1222	1460	AGCAAGAAAAAGGCGCGAAA	59.616	20	ACGAAAGTACCCCTAGAACATACC	59.596	24	247	1214	1460	AAGCAAGAAAAAGGCGCGAA	59.616	20	ACGAAAGTACCCCTAGAACATACC	59.596	24	248	1213	1460
comp806754_c0	1	p1	(T)13	13	167	179	TGCCTTTATGGGAGGGTTCA	58.622	20	ACCATGAGATACATATCCATTGCT	57.616	24	173	93	265	TGCCTTTATGGGAGGGTTCAA	59.286	21	ACCATGAGATACATATCCATTGCT	57.616	24	173	93	265	TGCCTTTATGGGAGGGTTCA	58.622	20	ACCATGAGATACATATCCATTGCTT	58.213	25	173	93	265
comp9814_c0	1	p1	(T)10	10	155	164
comp1515153_c0	1	p3	(GAG)7	21	53	73	GAGGACGACGAGGACGACAG	61.969	20	GTACGGTGACCTCGACCTTG	60.109	20	145	19	163	GAGGACGACGAGGACGACAG	61.969	20	CTTGTACGGTGACCTCGACC	60.109	20	148	19	166	GAGGACGACGAGGACGACA	61.032	19	GTACGGTGACCTCGACCTTG	60.109	20	145	19	163
comp65774_c0	1	p3	(CCA)5	15	71	85	CCACCATCATCCCCTCTTCA	58.784	20	GGTGGTGGTGGTGATAGTGG	60.035	20	111	0	110	CCACCATCATCCCCTCTTCA	58.784	20	GGGTGGTGGTGGTGATAGTG	60.035	20	112	0	111	CCACCATCATCCCCTCTTCA	58.784	20	GGTTGTTGGTGGGGGAAGAA	60.106	20	229	0	228
comp62008_c0	1	p3	(ATG)6	18	216	233	GGGGTAATTAGGGGCCATGG	59.886	20	TCCAAATGTCGCAGAGCCAT	60.035	20	242	181	422	GGGGTAATTAGGGGCCATGG	59.886	20	ATCCAAATGTCGCAGAGCCA	60.035	20	243	181	423	GGGGTAATTAGGGGCCATGG	59.886	20	TGCACGCATATTACCTGGCA	60.107	20	276	181	456
comp37426_c1	1	p3	(TCA)7	21	204	224
comp74304_c1	1	p3	(ATC)7	21	411	431
comp26083_c0	1	p3	(TGA)5	15	8	22
comp56419_c0	1	p1	(A)10	10	68	77	TCCAGCTTCCGAGGTACTGA	59.961	20	TGTGTCTTCTCAAACAGGGCA	59.788	21	153	5	157	TCCAGCTTCCGAGGTACTGA	59.961	20	GAGTTGGCAATTTTGACCCGT	59.66	21	200	5	204	GTCCAGCTTCCGAGGTACTG	59.826	20	TGTGTCTTCTCAAACAGGGCA	59.788	21	154	4	157
comp69099_c0	1	p6	(TATCTT)5	30	3631	3660	AGCAGGAGCAGTTTCAGCTT	59.89	20	AGTTGGTACGGCCTTGAAGG	59.964	20	230	3565	3794	GCAGGAGCAGTTTCAGCTTG	59.76	20	AGTTGGTACGGCCTTGAAGG	59.964	20	229	3566	3794	AGCAGGAGCAGTTTCAGCTT	59.89	20	TACGGCCTTGAAGGGACATG	59.748	20	224	3565	3788
comp59178_c0	1	p1	(A)19	19	1	19
comp53499_c0	1	p1	(T)10	10	77	86	TCAGTCGAGGTTAGTGCTTCT	58.484	21	GGTCCTCCTACCTCGAGTTAC	58.703	21	159	15	173	TCAGTCGAGGTTAGTGCTTCT	58.484	21	GGTCCTCCTACCTCGAGTTACA	60.357	22	159	15	173	TTCAGTCGAGGTTAGTGCTTCT	59.108	22	GGTCCTCCTACCTCGAGTTAC	58.703	21	160	14	173
comp67329_c0	1	p1	(T)13	13	1275	1287
comp64560_c0	1	p1	(T)16	16	1320	1335	AGACAGTCGGCGTTTCATGT	59.966	20	TGACAAACAAGTAAAACACCACT	57.031	23	242	1175	1416	GTACTCCGGTGGTTGGTAGC	60.108	20	TGACAAACAAGTAAAACACCACT	57.031	23	220	1197	1416	AACAAAGGTGGGGATGGTGG	60.179	20	TGACAAACAAGTAAAACACCACT	57.031	23	191	1226	1416
comp69650_c0	1	p1	(A)10	10	95	104	ACCAGTGATCAACATGTACACA	57.65	22	CAATCTCTGTGTTGGCAGCG	59.833	20	154	66	219	ACCAGTGATCAACATGTACACA	57.65	22	ATCTCTGTGTTGGCAGCGTT	60.25	20	152	66	217	ACCAGTGATCAACATGTACACA	57.65	22	AATCTCTGTGTTGGCAGCGT	60.25	20	153	66	218
comp55494_c0	1	p1	(T)10	10	166	175	ACAGGGTGGCAGTTTCATCT	59.226	20	ACAATATTGCCCCACGTCCT	59.376	20	267	81	347	ACAGGGTGGCAGTTTCATCT	59.226	20	TGCCCCACGTCCTAAAATCA	59.306	20	260	81	340	TGACATTACAGGGTGGCAGT	58.936	20	ACAATATTGCCCCACGTCCT	59.376	20	274	74	347
comp69759_c0	1	p1	(T)11	11	86	96	CAACGTGTTGTCGGCATTTCT	60.003	21	CAGACAACAAGGCGGAGAGT	59.966	20	270	20	289	CAACGTGTTGTCGGCATTTCT	60.003	21	TACCACCAATCCCGACAACG	60.037	20	127	20	146	CAACGTGTTGTCGGCATTTCT	60.003	21	TTTCCAGACAACAAGGCGGA	59.818	20	274	20	293
comp57801_c0	1	p1	(A)10	10	266	275	GCCGCGTACATTAACCGAAC	59.975	20	TTCGGTTTGGTTAATGGGCG	59.118	20	182	117	298	TTCCGGGTTTTTGTTTGCCG	60.179	20	TTCGGTTTGGTTAATGGGCG	59.118	20	198	101	298	GGGTTTTTGTTTGCCGCGTA	60.249	20	TTCGGTTTGGTTAATGGGCG	59.118	20	194	105	298
comp433705_c0	1	p1	(T)11	11	11	21
comp72603_c0	1	p2	(AG)6	12	1053	1064	ACCCGCATACCAGAACCTTG	60.035	20	CGGTTTTGGAGGCGGATTTG	60.109	20	225	960	1184	GGATCATTCCCGGAGCGATT	59.965	20	CGGTTTTGGAGGCGGATTTG	60.109	20	257	928	1184	TGTGACCCGCATACCAGAAC	60.037	20	CGGTTTTGGAGGCGGATTTG	60.109	20	229	956	1184
comp63197_c0	1	p1	(A)10	10	276	285	ACTTGGAGCATAACGGAACCA	59.65	21	CCTGCACTAGAGTCGCTCAC	60.179	20	184	148	331	ACTTGGAGCATAACGGAACCA	59.65	21	CTGCACTAGAGTCGCTCACG	60.522	20	183	148	330	TGTGAAGCAAACTTACCCCACT	60.092	22	CCTGCACTAGAGTCGCTCAC	60.179	20	230	102	331
comp519450_c0	1	p3	(TGG)5	15	236	250
comp65709_c0	1	p1	(A)10	10	51	60	CTAATTTGCGGGTTTGCGCT	60.109	20	TTTGGGAGCGTTGTTGGAGA	59.818	20	128	1	128	TCTAATTTGCGGGTTTGCGC	60.11	20	TTTGGGAGCGTTGTTGGAGA	59.818	20	129	0	128	CGCTTACCCGTACCCGAATT	60.179	20	TTTGGGAGCGTTGTTGGAGA	59.818	20	112	17	128
comp72743_c0	1	p3	(CAT)5	15	1788	1802	AAGACTCCCCCTGATCCGTT	60.253	20	ACGCATCATCACACTTGAAACC	59.774	22	245	1645	1889	ACTCCCCCTGATCCGTTGAT	60.327	20	ACGCATCATCACACTTGAAACC	59.774	22	242	1648	1889	ACTCGAAGACTCCCCCTGAT	59.663	20	ACGCATCATCACACTTGAAACC	59.774	22	250	1640	1889
comp63529_c0	1	p3	(TGG)6	18	710	727
comp56758_c0	1	p3	(GAT)5	15	960	974	TCAGGAGAGATGCGATTGCTC	59.932	21	CATCGGTCAAAGCTTCAGCAG	59.87	21	204	855	1058	TCAGGAGAGATGCGATTGCTC	59.932	21	CATCGGTCAAAGCTTCAGCA	58.841	20	204	855	1058	AGGAGAGATGCGATTGCTCA	58.882	20	CATCGGTCAAAGCTTCAGCAG	59.87	21	202	857	1058
comp476066_c0	1	p3	(GGT)5	15	489	503
comp63785_c0	1	p1	(A)11	11	110	120	ACATTACTTGTTTCTCAATCATCACA	57.605	26	TGGCAACCATGATACGGATGA	59.512	21	225	58	282	TCAACAACATTACTTGTTTCTCAATCA	58.318	27	TGGCAACCATGATACGGATGA	59.512	21	231	52	282	ACATTACTTGTTTCTCAATCATCACA	57.605	26	GGCAACCATGATACGGATGAC	59.126	21	224	58	281
comp69270_c0	1	p1	(A)13	13	1548	1560	GAGAAACGTGCAGAGGTGGA	59.966	20	ATTCAAAGCCACCCTCCTGG	59.96	20	268	1384	1651	AACGTGCAGAGGTGGAAGAG	59.966	20	ATTCAAAGCCACCCTCCTGG	59.96	20	264	1388	1651	GGTTGGAAACGAGGGGTGAA	60.179	20	ATTCAAAGCCACCCTCCTGG	59.96	20	213	1439	1651
comp72712_c0	1	p3	(GAT)5	15	1561	1575	TACAGGACTCAAACAGGCGC	60.32	20	CTTTCGGGCCTCTCGTTTCT	60.037	20	247	1430	1676	TACAGGACTCAAACAGGCGC	60.32	20	TTTCGGGCCTCTCGTTTCTC	60.038	20	246	1430	1675	TACAGGACTCAAACAGGCGC	60.32	20	TCTTTCGGGCCTCTCGTTTC	60.038	20	248	1430	1677
comp66504_c0	1	p1	(A)12	12	190	201	TCTGTGGGTGAATTACAGGTGT	59.291	22	ACGGAGACCTAGTTCCCGTA	59.379	20	275	6	280	TCTGTGGGTGAATTACAGGTGT	59.291	22	TACGGAGACCTAGTTCCCGT	59.379	20	276	6	281	ACTCTGTGGGTGAATTACAGGT	59.02	22	ACGGAGACCTAGTTCCCGTA	59.379	20	277	4	280
comp66504_c0	2	p3	(AAT)5	15	728	742	TCGTTGCATGGTTCGTGACT	60.25	20	CACTGCAAGCAGAATCACACA	59.395	21	185	646	830	TTCACGGAACCGACATTGGA	59.607	20	CACTGCAAGCAGAATCACACA	59.395	21	270	561	830	TTCGTTGCATGGTTCGTGAC	59.416	20	CACTGCAAGCAGAATCACACA	59.395	21	186	645	830
comp37065_c0	1	p2	(AT)8	16	39	54	TCAAGGATGGTATAGGACGGGT	60.091	22	AGACGCGATCAGAACCGAAG	60.179	20	278	6	283	TCAAGGATGGTATAGGACGGGT	60.091	22	AAGACGCGATCAGAACCGAA	59.757	20	279	6	284	TCAAGGATGGTATAGGACGGGT	60.091	22	AAAGACGCGATCAGAACCGA	59.757	20	280	6	285
comp69779_c0	1	p1	(T)10	10	810	819	GGGCTAGCTAATGATCAGGCA	59.651	21	GAGCACAAATCACCATTGGCA	59.727	21	173	775	947	TGGAGAACGACTTAGCTAGCG	59.599	21	GAGCACAAATCACCATTGGCA	59.727	21	269	679	947	GGAGAACGACTTAGCTAGCGT	59.599	21	GAGCACAAATCACCATTGGCA	59.727	21	268	680	947
comp77289_c0	1	p3	(ATA)8	24	1	24
comp77289_c0	2	p1	(T)12	12	525	536	TGGCTTCTTCTTCCGAAGTTGA	59.896	22	TCGTTGTAGCGGGTTTGGAT	59.678	20	276	490	765	TGGCTTCTTCTTCCGAAGTTGA	59.896	22	GTCGTTGTAGCGGGTTTGGA	60.601	20	277	490	766	TGGCTTCTTCTTCCGAAGTTGA	59.896	22	AGTCGTTGTAGCGGGTTTGG	60.602	20	278	490	767
comp57447_c0	1	p2	(AT)8	16	12	27
comp346785_c0	1	p1	(A)12	12	80	91	TCCTTTTACCGACTACCACCA	58.393	21	TGGCAGGTATGGATGGTTTTCT	59.688	22	156	51	206	TCCTTTTACCGACTACCACCAA	59.029	22	TGGCAGGTATGGATGGTTTTCT	59.688	22	156	51	206	TCCTTTTACCGACTACCACCA	58.393	21	TGGCAGGTATGGATGGTTTTC	58.266	21	156	51	206
comp8715_c0	1	p3	(CCA)5	15	191	205
comp43989_c0	1	p2	(GA)6	12	131	142	GGTAACTGACAGAGGGCGAG	59.826	20	GGAATCAGACATCGCACCCA	60.108	20	121	107	227	GGTAACTGACAGAGGGCGAG	59.826	20	GCTAAAATGCCATCACCGCC	60.249	20	155	107	261	GTGGCGGTAACTGACAGAGG	60.39	20	GGAATCAGACATCGCACCCA	60.108	20	126	102	227
comp5536_c0	1	p1	(T)13	13	36	48	GCTGCTGCTGCTGTGGTAAT	61.311	20	GGCACCCCCAACAAACTCTA	59.888	20	260	5	264	GCTGCTGCTGCTGTGGTAA	60.968	19	GGCACCCCCAACAAACTCTA	59.888	20	260	5	264	GCTGCTGCTGCTGTGGTAATA	61.014	21	GGCACCCCCAACAAACTCTA	59.888	20	260	5	264
comp75341_c2	1	p1	(A)14	14	240	253	TGTGGTGGAGTTGAATACATCTCA	59.714	24	AGGTGTGTGAGGTGGTAAGT	58.197	20	279	164	442	TGTGGTGGAGTTGAATACATCTCA	59.714	24	AGGTGTGTGAGGTGGTAAGTT	58.876	21	279	164	442	TGTGGTGGAGTTGAATACATCTCA	59.714	24	AAGGTGTGTGAGGTGGTAAGT	58.876	21	280	164	443
comp69776_c1	1	p2	(GT)11	22	1	22
comp40001_c1	1	p1	(A)12	12	205	216
comp73486_c0	1	c	(A)11gaaaaaaaaatattggagggagatattcgatttgtaggcccttgtgtgtcttggattagtacttatacgttgggggaa(T)15	104	2828	2931	CATGTGGGCTTCCATTTGTGT	59.38	21	CCAAAATGGGCGGGTCAAAC	60.32	20	236	2774	3009	ACATGTGGGCTTCCATTTGTG	59.38	21	CCAAAATGGGCGGGTCAAAC	60.32	20	237	2773	3009	CATGTGGGCTTCCATTTGTGT	59.38	21	CAAAATGGGCGGGTCAAACG	60.666	20	235	2774	3008
comp75839_c0	1	p1	(T)12	12	914	925	GCTGGCCTTGTTTATGCACC	60.109	20	TGCAGCTTCCTCTGATGCTT	59.673	20	253	809	1061	GCTGGCCTTGTTTATGCACC	60.109	20	CGATGCGTGTCGTTCAAAGA	59.218	20	141	809	949	GCTGGCCTTGTTTATGCACC	60.109	20	TCGATGCGTGTCGTTCAAAG	59.218	20	142	809	950
comp73441_c0	1	p1	(A)12	12	1	12
comp71643_c0	1	p3	(TCA)5	15	431	445	GGACAGTTAGCCAAAAGTGCA	59.046	21	GAGGTGGCGGAATAAGAGGG	59.893	20	258	301	558	GGACAGTTAGCCAAAAGTGCA	59.046	21	GGGGTGTTGGATCAGTTGGT	59.888	20	212	301	512	CAGGACAGTTAGCCAAAAGTGC	60.031	22	GAGGTGGCGGAATAAGAGGG	59.893	20	260	299	558
comp1019068_c0	1	p3	(TCG)7	21	145	165	TTTGTTGTACGGCCCTCCTC	59.964	20	GCCGAGATTGCGAGGTTCTA	59.898	20	195	29	223	AATTCGTTGCCGCAAGAACC	60.04	20	GCCGAGATTGCGAGGTTCTA	59.898	20	109	115	223	TTTGTTGTACGGCCCTCCTC	59.964	20	TCCCTTTCGGCGAGTCAAAA	59.893	20	170	29	198
comp40603_c0	1	p1	(A)10	10	150	159	CCCGAATCCTAGCACCTAACC	59.93	21	TCCCTCCCTGTTAGCTGGTT	60.179	20	221	6	226	CCCGAATCCTAGCACCTAACC	59.93	21	TTCCCTCCCTGTTAGCTGGT	60.179	20	222	6	227	CCACCCGAATCCTAGCACC	59.854	19	TCCCTCCCTGTTAGCTGGTT	60.179	20	224	3	226
comp28422_c0	1	p3	(GAA)7	21	307	327
comp598797_c0	1	p1	(A)12	12	63	74	AGTGGTTGAATAATGCAAGTTACA	57.107	24	TTGACGAGCCTGTTCCAACA	59.821	20	174	25	198	AGTGGTTGAATAATGCAAGTTACA	57.107	24	TGACGAGCCTGTTCCAACAT	59.604	20	173	25	197	AGTGGTTGAATAATGCAAGTTACA	57.107	24	AGTTTGACGAGCCTGTTCCA	59.532	20	177	25	201
comp70085_c0	1	p3	(TTA)6	18	8	25
comp31394_c1	1	p1	(A)22	22	1	22
comp77087_c0	1	p3	(CCA)5	15	383	397	TCCAATCTGCACCCTTCACC	59.962	20	AGAGTGAAATGTGGCCGGAG	60.036	20	175	254	428	TCCAATCTGCACCCTTCACC	59.962	20	TCGAGGAGAGCGAGAGTGAA	60.036	20	187	254	440	TCCAATCTGCACCCTTCACC	59.962	20	TTCGAGGAGAGCGAGAGTGA	60.036	20	188	254	441
comp60302_c0	1	p1	(A)10	10	498	507
comp63940_c0	1	p3	(CAC)5	15	156	170	AGAAATCCGATGGGCTCTGC	60.179	20	ACGAAATAGGTGGTGAGGCG	60.108	20	205	113	317	TCGAACGTCATCTTCACCCC	59.754	20	ACGAAATAGGTGGTGAGGCG	60.108	20	255	63	317	AGAAATCCGATGGGCTCTGC	60.179	20	CGAAATAGGTGGTGAGGCGA	59.825	20	204	113	316
comp63940_c0	2	p1	(T)10	10	1937	1946
comp71884_c0	1	p1	(A)13	13	117	129	TGTGCAGAAACAACTTCGCG	59.973	20	GCTCCTCTTGATTGCCTTCCT	60.065	21	135	50	184	TGTGCAGAAACAACTTCGCG	59.973	20	AGCTCCTCTTGATTGCCTTCC	60.065	21	136	50	185	GTGCAGAAACAACTTCGCGT	59.972	20	GCTCCTCTTGATTGCCTTCCT	60.065	21	134	51	184
comp48417_c0	1	c	(A)11c(A)11	23	7	29
comp52647_c0	1	p3	(AAC)5	15	1	15
comp65798_c1	1	p1	(T)10	10	1345	1354	CCACCAGGTTCCTAAATCGAGT	59.764	22	TCTCAATGGGCATGTTCAGC	58.533	20	250	1135	1384	CCACCAGGTTCCTAAATCGAGT	59.764	22	TTCTCAATGGGCATGTTCAGC	59.179	21	251	1135	1385	CGCCATTAATATGACCACCAGG	59.186	22	TCTCAATGGGCATGTTCAGC	58.533	20	264	1121	1384
comp812939_c0	1	c	(GA)8gctgtagcgattgtagtaa(AG)9	53	202	254	GTTGCCGTCTTCACACAACC	59.971	20	CTTCTCCGGCGAGTTCACAT	60.109	20	262	24	285	GGTTGCCGTCTTCACACAAC	59.971	20	CTTCTCCGGCGAGTTCACAT	60.109	20	263	23	285	CTGCCCAAACAGAGCAACAC	59.969	20	CTTCTCCGGCGAGTTCACAT	60.109	20	221	65	285
comp75611_c0	1	p1	(T)10	10	15	24
comp954861_c0	1	p2	(TA)6	12	24	35
comp47117_c1	1	p3	(CTG)5	15	125	139	TGGAAGGGACTCCCAAAAACA	59.429	21	TGAAACTGATTCCCGGTTGA	57.059	20	182	19	200	TGGAAGGGACTCCCAAAAACAA	60.024	22	TGAAACTGATTCCCGGTTGA	57.059	20	182	19	200	TGGAAGGGACTCCCAAAAACA	59.429	21	ACTGATTCCCGGTTGATTGAA	57.567	21	178	19	196
comp76291_c1	1	p3	(TGA)7	21	591	611
comp203038_c0	1	p2	(GA)6	12	13	24
comp69507_c2	1	p1	(T)21	21	1217	1237
comp68326_c0	1	p1	(T)20	20	1	20
comp49575_c0	1	p3	(GAT)7	21	1	21
comp3747_c0	1	p1	(A)10	10	65	74	TGACGGTAAAGTCGAAAAAGCA	58.804	22	TCAAACGACTCCCGAACGTT	59.897	20	153	0	152	TGACGGTAAAGTCGAAAAAGCA	58.804	22	TTCAAACGACTCCCGAACGT	59.897	20	154	0	153	TGACGGTAAAGTCGAAAAAGCAG	59.753	23	TCAAACGACTCCCGAACGTT	59.897	20	153	0	152
comp58063_c0	1	p1	(T)11	11	584	594	ACCAACATCAGTTAACAGTTGGT	58.467	23	TGCAGCCTGAAACACAAACA	58.819	20	228	429	656	ACCAACATCAGTTAACAGTTGGT	58.467	23	AGTTTGCAGCCTGAAACACA	58.527	20	232	429	660	ACCAACATCAGTTAACAGTTGGT	58.467	23	TGCAGCCTGAAACACAAACAA	59.452	21	228	429	656
comp75468_c0	1	p3	(ATG)7	21	2861	2881
comp75648_c0	1	p2	(TA)8	16	671	686	TGTCTTCACGAGGCATCTTGT	59.656	21	CGCCATTCTCCATCTCCATCA	59.929	21	201	583	783	TGTCTTCACGAGGCATCTTGT	59.656	21	GTTCGCCATTCTCCATCTCCA	60.134	21	204	583	786	TGTCTTCACGAGGCATCTTGT	59.656	21	AGTTCGCCATTCTCCATCTCC	59.86	21	205	583	787
comp67610_c0	1	p2	(TA)10	20	5	24
comp67610_c0	2	p1	(T)11	11	2131	2141	AGTATGGGTGCTGTGAACCG	60.036	20	CGCCAACTTGCAACGAGAAT	59.762	20	161	2030	2190	AGTATGGGTGCTGTGAACCG	60.036	20	TTCAGACGCCAACTTGCAAC	59.62	20	167	2030	2196	TGCTGTGAACCGCTCAAGAA	60.179	20	CGCCAACTTGCAACGAGAAT	59.762	20	153	2038	2190
comp10082_c0	1	p3	(CGC)5	15	97	111	CATGCAGCCATGGAAACCAC	60.109	20	AAACACGGTGGCTAGGGTTT	59.816	20	152	6	157	CATGCAGCCATGGAAACCAC	60.109	20	CGGCTAGGGTTTTGACACCA	60.251	20	271	6	276	CATGCAGCCATGGAAACCAC	60.109	20	AACACGGTGGCTAGGGTTTC	60.251	20	151	6	156
comp75510_c0	1	p3	(TGG)8	24	1	24
comp75510_c0	2	p3	(ATA)5	15	3294	3308	GCTATTTGCCCCCGATGTTA	58.024	20	TCCGCGGGTGATGATGAATC	60.25	20	272	3211	3482	GCTATTTGCCCCCGATGTTA	58.024	20	GATCCGCGGGTGATGATGAA	60.25	20	274	3211	3484	GCTATTTGCCCCCGATGTTA	58.024	20	AAGATCCGCGGGTGATGATG	60.25	20	276	3211	3486
comp106951_c0	1	p1	(A)10	10	27	36
comp69209_c0	1	p2	(GA)7	14	1147	1160	TGGTTGTGGAAAGTGGCGTA	59.819	20	AGCCAACTGGAATTTTCACCT	58.037	21	116	1104	1219	TTGAGGGATATGGGTTGCCG	59.817	20	AGCCAACTGGAATTTTCACCT	58.037	21	172	1048	1219	CGGAGAAAGTGGATTGGGCA	60.322	20	AGCCAACTGGAATTTTCACCT	58.037	21	154	1066	1219
comp63881_c0	1	p3	(TCA)6	18	6	23
comp64110_c0	1	p1	(T)10	10	954	963	ACTTGGTTGACTTGTGAATGCC	59.638	22	TTCCTTCTGCTGTTGCCGAT	59.963	20	271	890	1160	ACTTGGTTGACTTGTGAATGCC	59.638	22	ATTCCTTCTGCTGTTGCCGA	59.963	20	272	890	1161	TGGTTGACTTGTGAATGCCT	57.637	20	TTCCTTCTGCTGTTGCCGAT	59.963	20	268	893	1160
comp68462_c0	1	p3	(TCG)5	15	1205	1219	TCGCCGTTGGAGAAGATCTC	59.544	20	ATTCGGTAGCCCCCAGTTTC	59.745	20	268	1051	1318	TCGCCGTTGGAGAAGATCTC	59.544	20	GAATTCGGTAGCCCCCAGTT	59.745	20	270	1051	1320	TCTCGCCGTTGGAGAAGATC	59.544	20	ATTCGGTAGCCCCCAGTTTC	59.745	20	270	1049	1318
comp32129_c0	1	p3	(ATC)5	15	62	76	ACCCAACCAGACCATCATCA	58.629	20	GGTGGTGGTAGACGAAGGTG	60.038	20	119	31	149	ACCCAACCAGACCATCATCA	58.629	20	GATCATGGGTCGCACTTTGC	59.901	20	140	31	170	ACCCAACCAGACCATCATCA	58.629	20	GAAGGTGAACGGTGGAAGGT	59.892	20	106	31	136
comp52650_c0	1	p1	(A)11	11	138	148	GGGTACATCCAGCGGCAATA	59.892	20	TTGACCCGCCTCTAGGTTTG	59.676	20	252	42	293	GAAGCGGGTTGATCGTTGTG	59.834	20	TTGACCCGCCTCTAGGTTTG	59.676	20	225	69	293	GGGTACATCCAGCGGCAATA	59.892	20	TGACCCGCCTCTAGGTTTGA	60.543	20	251	42	292
comp44348_c0	1	p2	(TA)8	16	324	339
comp959356_c0	1	p2	(TA)8	16	7	22
comp54326_c0	1	p3	(TAA)6	18	1	18
comp53709_c0	1	p3	(GAT)6	18	1	18
comp53709_c0	2	c	(GT)6atttgtgaatgagatgagtgtgtatgtattgtg(TA)8	61	264	324
comp392778_c0	1	p1	(A)11	11	282	292	CCGAAATGACAAGTTGGCGG	60.11	20	TGGTTAACAAGTTTTTCAGATTTGGA	58.158	26	124	204	327	CCGAAATGACAAGTTGGCGG	60.11	20	TTGGTTAACAAGTTTTTCAGATTTGGA	58.685	27	125	204	328	CGAAATGACAAGTTGGCGGT	59.409	20	TGGTTAACAAGTTTTTCAGATTTGGA	58.158	26	123	205	327
comp68001_c0	1	p1	(A)13	13	10	22
comp530913_c0	1	p1	(A)11	11	1	11
comp781655_c0	1	c	(T)10ctttatgtttttttcccatcttatttcttgacttgtaacatgtttttttggttccattaaag(T)10	82	145	226	TGACTAGGTGGTGCATTGCA	59.6	20	TTCTTACCGTAGATGAACCGAAA	57.61	23	189	69	257	TGACTAGGTGGTGCATTGCA	59.6	20	TCTTACCGTAGATGAACCGAAAT	57.413	23	188	69	256	TGACTAGGTGGTGCATTGCA	59.6	20	TCTTACCGTAGATGAACCGAAATT	58.031	24	188	69	256
comp70518_c0	1	p1	(T)19	19	1	19
comp42343_c0	1	p1	(T)10	10	287	296	GGAGTGTCAAGCGATTGCAG	59.555	20	CCCCATTGCATTGTGATGAGC	60.202	21	160	162	321	AAACTGGTAACGACGCCCAG	60.602	20	CCCCATTGCATTGTGATGAGC	60.202	21	242	80	321	TAAACTGGTAACGACGCCCA	59.322	20	CCCCATTGCATTGTGATGAGC	60.202	21	243	79	321
comp23144_c0	1	p1	(T)16	16	119	134	ACGAGTCAAATGGGGCTGTT	59.89	20	ACTTCCACATACCACATGGACA	59.358	22	164	65	228	AACGAGTCAAATGGGGCTGT	59.89	20	ACTTCCACATACCACATGGACA	59.358	22	165	64	228	ATGGGCTGGTTGGTCTTGTT	59.812	20	ACTTCCACATACCACATGGACA	59.358	22	189	40	228
comp73759_c0	1	p3	(ATA)5	15	827	841	CGCCAAACGTAACGGAAGGT	61.223	20	CCTTTGCAACTTTGGAGTCCG	60.001	21	235	653	887	CGCCAAACGTAACGGAAGGT	61.223	20	TGCAACTTTGGAGTCCGTACA	59.861	21	231	653	883	CGCCAAACGTAACGGAAGG	59.506	19	CCTTTGCAACTTTGGAGTCCG	60.001	21	235	653	887
comp73968_c0	1	p3	(GAT)5	15	394	408	AATCCCCGCGTTCTGTTGAT	60.035	20	AGGCCCGTTGTTAGCAGAAA	59.89	20	255	269	523	AATCCCCGCGTTCTGTTGAT	60.035	20	CGTGCCCACAATCAGATTGC	60.179	20	220	269	488	CCCCGCGTTCTGTTGATAGT	60.108	20	AGGCCCGTTGTTAGCAGAAA	59.89	20	252	272	523
comp68865_c0	1	p3	(ACC)6	18	203	220	TTCCACCCAATCCCCAATGG	59.958	20	ATCCCAATGAAGCGACGGTT	60.035	20	179	114	292	TTCCACCCAATCCCCAATGG	59.958	20	CCAATGAAGCGACGGTTGTG	60.11	20	176	114	289	TTCCACCCAATCCCCAATGG	59.958	20	ATGAAGCGACGGTTGTGTGA	60.25	20	173	114	286
comp68865_c0	2	p1	(T)10	10	526	535	GCATCTGTTGAAGAAGCTGAGT	58.927	22	ACGGCGGTCCATTTTTCAGA	60.251	20	271	487	757	ACGGATTGAAGCATCTGTTGA	57.942	21	AAAGGTGGGACCACTGACAG	59.526	20	252	477	728	GCATCTGTTGAAGAAGCTGAGT	58.927	22	AAAGGTGGGACCACTGACAG	59.526	20	242	487	728
comp45216_c0	1	p1	(A)14	14	10	23
comp62230_c0	1	p1	(A)10	10	1	10
comp62230_c0	2	p1	(A)19	19	358	376
comp56152_c0	1	p2	(TA)8	16	1210	1225	AGGAAGAGGAGCGATGAATGC	60.203	21	CTTGAGAAGCCCCTACTGGT	58.72	20	136	1113	1248	AGGAAGAGGAGCGATGAATGC	60.203	21	ACTTGAGAAGCCCCTACTGG	58.72	20	137	1113	1249	GGAAGAGGAGCGATGAATGC	58.775	20	CTTGAGAAGCCCCTACTGGT	58.72	20	135	1114	1248
comp73840_c0	1	p3	(ATC)6	18	333	350	GCCTTTTCAATGACTGCATCCA	59.768	22	GGGTTGAAGCAGCTGGTTTG	59.967	20	193	297	489	GCCTTTTCAATGACTGCATCCA	59.768	22	TCTCTGTTTCAAGCGGTCCC	59.965	20	233	297	529	GCCTTTTCAATGACTGCATCCA	59.768	22	GAAAAACGCGGTGGGTTTCA	59.899	20	171	297	467
comp59805_c0	1	p1	(T)10	10	901	910	CCCATCAGGCACTAAAGGCA	60.034	20	TCGTTTGAGCTCCAAATCACT	57.874	21	252	823	1074	TCAGGCACTAAAGGCAGCAA	59.89	20	TCGTTTGAGCTCCAAATCACT	57.874	21	248	827	1074	CCCATCAGGCACTAAAGGCA	60.034	20	TGAACAAATCGTTTGAGCTCCA	58.79	22	260	823	1082
comp73016_c0	1	p3	(TCA)7	21	1	21
comp33598_c0	1	p2	(TA)9	18	108	125	TTTGCATTGCAGGCCTCTCT	60.251	20	TGGTGATGCAGATCTCGCAG	60.179	20	198	29	226	TTGCAGGCCTCTCTCTCTCA	60.252	20	TGGTGATGCAGATCTCGCAG	60.179	20	192	35	226	TTGCAGGCCTCTCTCTCTCA	60.252	20	TCCGGTGATGATGCAAAGGT	59.672	20	278	35	312
comp73823_c0	1	p1	(T)10	10	193	202	TCGGCAAGTGTGAGTGAGTC	59.968	20	GCATTTGCTCCATGGCGATG	60.597	20	268	7	274	CCACAGGTGCCATCATCACT	60.035	20	GCATTTGCTCCATGGCGATG	60.597	20	165	110	274	TGTGAGTGAGTCGCGACAAA	59.898	20	GCATTTGCTCCATGGCGATG	60.597	20	260	15	274
comp72714_c0	1	p1	(T)14	14	2504	2517	AAGAGTGAGCCTTGCAGCAA	60.179	20	TCAATTTATGAATATCGCACGAAGT	57.523	25	138	2448	2585	TGTAGCGGTTTTGGTGGTGA	59.819	20	TCAATTTATGAATATCGCACGAAGT	57.523	25	204	2382	2585	GCCTTGCAGCAACTGGAAAT	59.681	20	TCAATTTATGAATATCGCACGAAGT	57.523	25	130	2456	2585
comp59714_c0	1	p2	(AT)7	14	731	744	GTCGCATGTTTGGACAAGGC	60.387	20	TCGGACAAACCACCTACAGAC	59.658	21	260	670	929	GTCGCATGTTTGGACAAGGC	60.387	20	CGGACAAACCACCTACAGACT	59.657	21	259	670	928	TCGCATGTTTGGACAAGGCT	60.537	20	TCGGACAAACCACCTACAGAC	59.658	21	259	671	929
comp678173_c0	1	p3	(TAC)7	21	140	160	CCCAAACCTCGCTCTTCCAA	60.251	20	TAAGTTGGCCCGTGATGACC	60.036	20	214	38	251	AAGCCCAAACCTCGCTCTTC	60.607	20	TAAGTTGGCCCGTGATGACC	60.036	20	217	35	251	CCCAAACCTCGCTCTTCCAA	60.251	20	CCGTGATGACCCGTTATGGA	59.538	20	205	38	242
comp60560_c0	1	p1	(T)13	13	421	433	AGCGGGATAGAAAAACCCGG	60.107	20	TCTTTGGCTACAAATTCGGGT	57.851	21	183	313	495	CGGGATAGAAAAACCCGGGT	59.746	20	TCTTTGGCTACAAATTCGGGT	57.851	21	181	315	495	TAGAAAAACCCGGGTCGACC	59.679	20	TCTTTGGCTACAAATTCGGGT	57.851	21	176	320	495
comp71161_c0	1	p3	(GAT)5	15	1	15
comp19589_c0	1	p1	(A)13	13	166	178	TGAACCAAGCTAAAGGCCGA	59.601	20	CCATCAACCTGGTACGCGTT	60.672	20	145	57	201	TCTGTGGCATTTTCCCGACT	59.6	20	CCATCAACCTGGTACGCGTT	60.672	20	194	8	201	TGAACCAAGCTAAAGGCCGA	59.601	20	CCATCAACCTGGTACGCGT	60.079	19	145	57	201
comp71413_c0	1	p3	(TGG)5	15	1	15
comp59634_c0	1	p1	(A)10	10	170	179	AGGGGTGTTCAAAATTTCGGA	58.048	21	CACTTCCGACGGCCATTCTA	59.825	20	231	108	338	AGGGGTGTTCAAAATTTCGGA	58.048	21	ACTTCCGACGGCCATTCTAG	59.54	20	230	108	337	AGGGGTGTTCAAAATTTCGGAT	58.494	22	CACTTCCGACGGCCATTCTA	59.825	20	231	108	338
comp66917_c0	1	p3	(CAT)6	18	2155	2172	TTGGGCCAATTTCGTCCAGA	59.889	20	TGCAAACCAGATGCGCAAAA	59.896	20	268	2038	2305	ACTGCGGGTCTTGTTGATGA	59.604	20	TGCAAACCAGATGCGCAAAA	59.896	20	212	2094	2305	CGCGTGATCGTTGGTTTCAT	59.558	20	TGCAAACCAGATGCGCAAAA	59.896	20	184	2122	2305
comp62319_c0	1	p1	(A)12	12	194	205	ATACGGGTCGAAACAGTCCG	59.828	20	CGTGAAAAGACTACTCTGCCCT	60.029	22	224	76	299	ATACGGGTCGAAACAGTCCG	59.828	20	GTCCCTTTAGAGTTTGGCTCCA	59.96	22	162	76	237	ATACGGGTCGAAACAGTCCG	59.828	20	TGGTCCCTTTAGAGTTTGGCTC	59.96	22	164	76	239
comp61921_c1	1	p2	(AG)6	12	1281	1292
comp73498_c0	1	p1	(T)10	10	569	578	AGCTTTTTGGAGTTCAAGAGGA	57.83	22	CCCCTGGGTTGATGCTTTCT	59.96	20	162	529	690	AGCTTTTTGGAGTTCAAGAGGA	57.83	22	GCCCCCAACTTTCAGCCTTA	60.252	20	218	529	746	AAGCTTTTTGGAGTTCAAGAGGA	58.463	23	CCCCTGGGTTGATGCTTTCT	59.96	20	163	528	690
comp75329_c0	1	p1	(T)10	10	497	506	GCAGGTACAGTGCCTTCTCA	59.678	20	ACCGGTTGGAGCATAAATCCA	59.716	21	274	360	633	TGCAGGTACAGTGCCTTCTC	59.678	20	ACCGGTTGGAGCATAAATCCA	59.716	21	275	359	633	TTGCAGGTACAGTGCCTTCT	59.235	20	ACCGGTTGGAGCATAAATCCA	59.716	21	276	358	633
comp36608_c0	1	p2	(AT)6	12	29	40	AGGCTATTTGCAAAACTGAAGTAACA	59.96	26	TGCCAGTTTAGACACCACTCT	58.953	21	190	0	189	GGCTATTTGCAAAACTGAAGTAACA	58.787	25	TGCCAGTTTAGACACCACTCT	58.953	21	189	1	189	AGGCTATTTGCAAAACTGAAGTAACA	59.96	26	TCATGCCAGTTTAGACACCACT	59.628	22	193	0	192
comp842164_c0	1	p1	(T)13	13	189	201
comp37838_c0	1	p1	(A)10	10	339	348
comp40097_c0	1	p1	(A)10	10	294	303	TGAATCCAACACTGAACCTTGT	58.103	22	TGCTTGCACTTCCATCAACC	59.039	20	165	216	380	TGAATCCAACACTGAACCTTGT	58.103	22	GCTTGCACTTCCATCAACCT	58.749	20	164	216	379	TGAATCCAACACTGAACCTTGT	58.103	22	TTGCTTGCACTTCCATCAACC	59.659	21	166	216	381
comp68749_c0	1	p2	(TC)7	14	96	109	TCACACTTCATCACAGCCCC	59.963	20	GTTGCAGGTATTTTGGCGGG	60.109	20	120	36	155	TGTGAAGTGGTGGAGCTCAC	59.893	20	GTTGCAGGTATTTTGGCGGG	60.109	20	136	20	155	GTGTGAAGTGGTGGAGCTCA	59.893	20	GTTGCAGGTATTTTGGCGGG	60.109	20	137	19	155
comp49071_c0	1	p1	(A)14	14	257	270	ACTCCAGTTTGAGCTCCAGG	59.31	20	ACCAGTTTCAGAGAAAGCCCA	59.505	21	209	129	337	CCAGTTTGAGCTCCAGGAGA	59.02	20	ACCAGTTTCAGAGAAAGCCCA	59.505	21	206	132	337	TCCAGTTTGAGCTCCAGGAG	59.02	20	ACCAGTTTCAGAGAAAGCCCA	59.505	21	207	131	337
comp64998_c1	1	p3	(ATC)7	21	248	268
comp67248_c0	1	p1	(T)11	11	949	959	CCTTCGGTCCTGCAACTCTT	59.965	20	CACCTTCACAATCATTCCACACC	60.057	23	206	784	989	CGATGACCAAAGTGGACGGA	60.038	20	CACCTTCACAATCATTCCACACC	60.057	23	174	816	989	CCTTCGGTCCTGCAACTCTT	59.965	20	GCTCACCTTCACAATCATTCCA	58.916	22	209	784	992
comp70545_c0	1	p3	(CAT)5	15	130	144	CCACACCTTCCTCTTCCCAC	59.963	20	CGGGTCGGGTATGGAAGAAG	59.896	20	245	11	255	ACCCTCCACACCTTCCTCTT	60.104	20	CGGGTCGGGTATGGAAGAAG	59.896	20	250	6	255	TCCACACCTTCCTCTTCCCA	60.105	20	CGGGTCGGGTATGGAAGAAG	59.896	20	246	10	255
comp73809_c0	1	p3	(TGA)5	15	2491	2505	ACCTCAGCAACTGAAGCGAA	59.893	20	TCACCAACCACCACCAACAA	59.96	20	268	2384	2651	ACCTCAGCAACTGAAGCGAA	59.893	20	TCTCACCAACCACCACCAAC	60.107	20	270	2384	2653	ACCTCAGCAACTGAAGCGAA	59.893	20	CATCTCACCAACCACCACCA	59.89	20	272	2384	2655
comp61487_c0	1	p3	(GGC)5	15	939	953	ACGTGTTGAACACCGTACCA	59.825	20	CCCACCGGAAACTTCTCCAA	59.89	20	257	833	1089	ACGTGTTGAACACCGTACCA	59.825	20	AACCCACCGGAAACTTCTCC	59.89	20	259	833	1091	ACGTGTTGAACACCGTACCA	59.825	20	CGATTGTGGTCCAACATGCC	59.829	20	205	833	1037
comp84021_c0	1	p1	(A)19	19	186	204
comp63767_c0	1	p3	(ATC)7	21	1	21
comp63767_c0	2	p3	(CAT)5	15	210	224	TCATCGTCGTCGTCGTCATC	59.974	20	TGACTACGAGACCTGCAACG	59.76	20	237	16	252	TCATCATCGTCGTCGTCGTC	59.974	20	TGACTACGAGACCTGCAACG	59.76	20	240	13	252	AGATGAAGGCGCGTTGAAGA	60.037	20	TGACTACGAGACCTGCAACG	59.76	20	171	82	252
comp64819_c1	1	p3	(CAT)5	15	1959	1973
comp47826_c0	1	p1	(A)18	18	1	18
comp69839_c0	1	p1	(T)10	10	800	809
comp54581_c0	1	p2	(CA)6	12	96	107	ACATCTGCACAACAATTACACAA	57.487	23	AGAACCCAAAACCAAGACCA	57.161	20	176	18	193	ACATCTGCACAACAATTACACAA	57.487	23	AGAACCCAAAACCAAGACCAA	57.891	21	176	18	193	TCTGCACAACAATTACACAAAGA	57.173	23	AGAACCCAAAACCAAGACCA	57.161	20	173	21	193
comp354368_c0	1	p1	(A)10	10	235	244	TAAACCACGTCATGCATGGC	59.192	20	GGTCTCAAAGAGTGGCAGGT	59.602	20	100	193	292	TAAACCACGTCATGCATGGC	59.192	20	AGGTCTCAAAGAGTGGCAGG	59.31	20	101	193	293	GCTTGTACGCTGTCTTAACGG	59.611	21	GGTCTCAAAGAGTGGCAGGT	59.602	20	223	70	292
comp46340_c0	1	p1	(A)10	10	524	533	TGGCACCACATCAAGACCAA	59.815	20	ATTGCATCGCACTTCATGGC	59.898	20	235	464	698	CTGGCACCACATCAAGACCA	60.251	20	ATTGCATCGCACTTCATGGC	59.898	20	236	463	698	ACTGGCACCACATCAAGACC	60.251	20	ATTGCATCGCACTTCATGGC	59.898	20	237	462	698
comp55614_c0	1	p1	(T)18	18	210	227
comp23647_c0	1	p3	(ATA)6	18	296	313
comp69136_c0	1	p1	(T)10	10	1430	1439	GATCAAACTGCGCGATGGAC	59.973	20	TGACTTTGTCAAGAAGCTGACA	58.127	22	252	1218	1469	AAGATGCTTGGATGGGAGCC	60.106	20	TGACTTTGTCAAGAAGCTGACA	58.127	22	275	1195	1469	AGATCAAACTGCGCGATGGA	60.108	20	TGACTTTGTCAAGAAGCTGACA	58.127	22	253	1217	1469
comp25932_c0	1	p2	(TA)10	20	356	375
comp39345_c0	1	p1	(T)10	10	48	57	AGATGGTAGAAGCTACACAATTGT	57.945	24	AGCTCCAACTCAAACTACAGTGA	59.612	23	135	1	135	TGGTAGAAGCTACACAATTGTACA	57.896	24	AGCTCCAACTCAAACTACAGTGA	59.612	23	132	4	135	TGGTAGAAGCTACACAATTGTACAG	58.837	25	AGCTCCAACTCAAACTACAGTGA	59.612	23	132	4	135
comp59350_c0	1	p3	(GGT)6	18	1	18
comp59350_c0	2	p1	(T)12	12	289	300	TCACATCAGTCTCATCGCCG	59.899	20	ACGATGTTATCTTAACTGAGAAAACCA	59.124	27	220	147	366	CATCAGTCTCATCGCCGCTA	59.688	20	ACGATGTTATCTTAACTGAGAAAACCA	59.124	27	217	150	366	GTCTCATCGCCGCTAGATGG	60.388	20	ACGATGTTATCTTAACTGAGAAAACCA	59.124	27	212	155	366
comp62424_c0	1	p3	(TCA)5	15	607	621	GAGCATAGACGAGCGCACTA	59.692	20	CGATATCCTCAACACCGGCA	59.896	20	157	492	648	GAGCATAGACGAGCGCACTA	59.692	20	ATCCTCAACACCGGCAACAA	60.179	20	153	492	644	GAGCATAGACGAGCGCACTA	59.692	20	TCGATATCCTCAACACCGGC	59.612	20	158	492	649
comp62424_c0	2	p1	(T)10	10	778	787	TGCCGGTGTTGAGGATATCG	59.896	20	AGCCAACACTAATCCCAGCC	60.034	20	190	629	818	CGATTGTTGCCGGTGTTGAG	60.11	20	AGCCAACACTAATCCCAGCC	60.034	20	197	622	818	TTGTTGCCGGTGTTGAGGAT	60.179	20	AGCCAACACTAATCCCAGCC	60.034	20	194	625	818
comp67099_c0	1	p1	(A)10	10	15	24
comp50211_c0	1	p4	(AAAT)5	20	67	86	TGCCACACTCCTGCAATTCA	60.179	20	TGTGTTGGTGGGTTGAACCA	59.96	20	234	12	245	CAAAATGCCACACTCCTGCA	59.325	20	TGTGTTGGTGGGTTGAACCA	59.96	20	239	7	245	GCCACACTCCTGCAATTCAA	59.039	20	TGTGTTGGTGGGTTGAACCA	59.96	20	233	13	245
comp56113_c0	1	p3	(GAA)5	15	924	938	GCAACGGCAGTGGTTGATAC	59.832	20	AGTAACAAGAAGCCGGCGAA	59.966	20	136	891	1026	GCAACGGCAGTGGTTGATAC	59.832	20	CGGTGAAGAAGCGTCAGTCT	60.039	20	165	891	1055	GCAACGGCAGTGGTTGATAC	59.832	20	CAACAGAGTGGACCGGTGAA	59.894	20	178	891	1068
comp37207_c0	1	p1	(A)22	22	314	335
comp67401_c0	1	p3	(CAC)6	18	650	667	ATCAACAGCAGCCACCTCAC	60.607	20	ACACCGCCTTATGCTGACAA	59.964	20	264	602	865	ATCAACAGCAGCCACCTCAC	60.607	20	AACACCGCCTTATGCTGACA	59.964	20	265	602	866	TGTATCAACAGCAGCCACCT	59.308	20	ACACCGCCTTATGCTGACAA	59.964	20	267	599	865
comp67088_c0	1	p1	(A)13	13	144	156	GGTCGTACGGTTATAACACAATGG	59.732	24	CAGAGGCGGTGGCTACTATG	59.967	20	275	52	326	GGTCGTACGGTTATAACACAATGG	59.732	24	GATGAGATCAGTGGCCTCCG	59.967	20	154	52	205	GGTCGTACGGTTATAACACAATGG	59.732	24	TGGCTACTATGGTGCTGCAC	60.108	20	266	52	317
comp67088_c0	2	p1	(A)10	10	426	435	CATAGTAGCCACCGCCTCTG	59.967	20	ACCGGTAGTAATCGTCTCCCT	59.786	21	183	307	489	TGCAGCACCATAGTAGCCAC	60.108	20	ACCGGTAGTAATCGTCTCCCT	59.786	21	191	299	489	GTGCAGCACCATAGTAGCCA	60.108	20	ACCGGTAGTAATCGTCTCCCT	59.786	21	192	298	489
comp69726_c0	1	p2	(TG)6	12	375	386	GGACAAAAGTGGACCCCGAT	59.962	20	AGCATGTTTCACTAGATGGCCA	60.026	22	232	246	477	GGACAAAAGTGGACCCCGAT	59.962	20	GCATGTTTCACTAGATGGCCA	58.632	21	231	246	476	ACAAAAGTGGACCCCGATGT	59.523	20	AGCATGTTTCACTAGATGGCCA	60.026	22	230	248	477
comp44585_c0	1	p1	(T)11	11	237	247	CCTGCTATCCAACCTAACCCA	59.156	21	TGGGCCTAACTTCCTGCAAG	59.962	20	260	116	375	ACCTGCTATCCAACCTAACCC	59.156	21	TGGGCCTAACTTCCTGCAAG	59.962	20	261	115	375	CCTGCTATCCAACCTAACCCA	59.156	21	GGGCCTGACATAATGGGCTT	60.106	20	231	116	346
comp70745_c0	1	p1	(A)13	13	217	229	TCGTGTTAATAGTCACTGTCATGA	57.738	24	TGATGCAAAAATTTCCCTGAACA	57.712	23	267	95	361	CGTGTTAATAGTCACTGTCATGATGT	59.468	26	TGATGCAAAAATTTCCCTGAACA	57.712	23	266	96	361	TCGTGTTAATAGTCACTGTCATGA	57.738	24	CCCTGAACAAAATATTCCGATCTGT	59.41	25	253	95	347
comp2191102_c0	1	p1	(T)11	11	175	185	ATGAACGTGAACGGGTTGGT	60.179	20	ACGAAAACTGCTAACAACTGAAT	57.249	23	169	53	221	TGAACGTGAACGGGTTGGTA	59.537	20	ACGAAAACTGCTAACAACTGAAT	57.249	23	168	54	221	GATGAACGTGAACGGGTTGG	59.484	20	ACGAAAACTGCTAACAACTGAAT	57.249	23	170	52	221
comp278399_c0	1	p3	(GTG)5	15	226	240	ATCTTGAGGCGTGGTGATCG	60.179	20	ATCACACACCACATCCCACC	59.962	20	106	160	265	CGATCTTGAGGCGTGGTGAT	60.179	20	ATCACACACCACATCCCACC	59.962	20	108	158	265	ATCTTGAGGCGTGGTGATCG	60.179	20	TCCCCAAATCACACACCACA	59.447	20	113	160	272
comp76092_c0	1	p4	(CATA)5	20	214	233	ATTCAACTTGACCTGCCCCG	60.609	20	CTGTCGGGTTTGGTCAGGTT	60.179	20	161	108	268	ATTCAACTTGACCTGCCCCG	60.609	20	GTCGGGTTTGGTCAGGTTGA	60.179	20	159	108	266	CGACCCGACTCAGGCAAATT	60.674	20	CTGTCGGGTTTGGTCAGGTT	60.179	20	143	126	268
comp57966_c1	1	p2	(TA)6	12	336	347	GGTTCACCATCTGGCAGTCA	59.963	20	CCCGAATTTCTACATGTAAAACCT	57.247	24	248	178	425	TGGTTCACCATCTGGCAGTC	59.963	20	CCCGAATTTCTACATGTAAAACCT	57.247	24	249	177	425	CACCATCTGGCAGTCAAGGT	59.963	20	CCCGAATTTCTACATGTAAAACCT	57.247	24	244	182	425
comp63908_c0	1	p1	(A)12	12	94	105	ACGGTAAGGTACAACAAGAGGG	59.699	22	AACAGACTGCACCATCTCCG	60.037	20	277	21	297	ACGGTAAGGTACAACAAGAGGG	59.699	22	CGCCGATGAGAGTAGAGCAG	60.041	20	186	21	206	ACGGTAAGGTACAACAAGAGGG	59.699	22	GTCGCCGATGAGAGTAGAGC	60.041	20	188	21	208
comp63908_c0	2	p2	(AG)6	12	717	728
comp500918_c0	1	p1	(A)13	13	187	199	TAATCACCTGGTTGCCGAGG	59.748	20	TTGAGGCTTCATCCTTCGGT	59.016	20	242	74	315	TAATCACCTGGTTGCCGAGG	59.748	20	TCGGTTGAGGCTTCATCCTT	59.016	20	246	74	319	TAATCACCTGGTTGCCGAGG	59.748	20	TCGGTTGAGGCTTCATCCTTC	60.066	21	246	74	319
comp74555_c0	1	p1	(A)13	13	136	148	TCGGAGCACTTCACAACACC	60.532	20	GGCGCGAGTGGTTTTTGAAT	60.04	20	129	108	236	TCGGAGCACTTCACAACACC	60.532	20	GAATGGCGCGAGTGGTTTTT	60.04	20	133	108	240	TCTCGGAGCACTTCACAACA	59.25	20	GGCGCGAGTGGTTTTTGAAT	60.04	20	131	106	236
comp73322_c0	1	p2	(AC)6	12	86	97	GAAGATCCGGTCTGCTGCAT	60.179	20	TACGGTGTGCAATCGGAACA	59.966	20	250	12	261	GAAGATCCGGTCTGCTGCAT	60.179	20	CATCTCCTCCGATGAGTCGC	60.04	20	171	12	182	GAAGATCCGGTCTGCTGCAT	60.179	20	CGGCGTTAGGGGATACGAAA	59.897	20	216	12	227
comp64832_c2	1	p1	(T)11	11	487	497	GGTGAGACGACCTCTAACGT	58.836	20	AGTAGTAAAAAGACTCGATGCCA	57.598	23	106	445	550	AGGTGAGACGACCTCTAACGT	60.271	21	AGTAGTAAAAAGACTCGATGCCA	57.598	23	107	444	550	AGGTGAGACGACCTCTAACG	58.549	20	AGTAGTAAAAAGACTCGATGCCA	57.598	23	107	444	550
comp74023_c0	1	p1	(A)15	15	3123	3137	CACAATCAATCCATCGGCGC	60.317	20	CAAAACGCAGACCAACTCGA	59.066	20	163	3030	3192	CACAATCAATCCATCGGCGC	60.317	20	TCAAAACGCAGACCAACTCG	59.066	20	164	3030	3193	GGTACCTTTGCTCCCCTCAA	59.303	20	CAAAACGCAGACCAACTCGA	59.066	20	132	3061	3192
comp76078_c0	1	p1	(A)10	10	446	455	TGCTGACCGGAGCATTTCAT	60.035	20	TGTGTGTTGTTCAGGTTATAAAGAGTG	59.988	27	248	279	526	GAGCCGGCTCAACTGTTTTG	60.04	20	TGTGTGTTGTTCAGGTTATAAAGAGTG	59.988	27	216	311	526	TGCTGACCGGAGCATTTCAT	60.035	20	TGTGTGTTGTTCAGGTTATAAAGAGT	58.948	26	248	279	526
comp45923_c0	1	p1	(T)10	10	29	38
comp45923_c0	2	p1	(A)12	12	310	321
comp1754_c0	1	p1	(A)10	10	5	14
comp40966_c0	1	p1	(T)11	11	78	88	TCGGTAAAGTTACTCAAGATCCACA	59.756	25	TACCATTCATGCCCCCAACG	60.395	20	134	15	148	TGTCGGTAAAGTTACTCAAGATCCA	59.756	25	TACCATTCATGCCCCCAACG	60.395	20	136	13	148	CGGTAAAGTTACTCAAGATCCACA	58.524	24	TACCATTCATGCCCCCAACG	60.395	20	133	16	148
comp66134_c0	1	p2	(CT)6	12	195	206	TGCCTAATATGCCCTCTGCG	59.965	20	CAATCCGGACCCACTGACTC	60.108	20	161	103	263	GCCTAATATGCCCTCTGCGT	59.965	20	CAATCCGGACCCACTGACTC	60.108	20	160	104	263	TGCCTAATATGCCCTCTGCG	59.965	20	TTCAATCCGGACCCACTGAC	59.676	20	163	103	265
comp59235_c0	1	p1	(T)10	10	317	326
comp71403_c0	1	p3	(AGA)5	15	566	580	TCGCGACAGGGTGTTAATCA	59.396	20	CCCGTGTTTTCTTCTCTCGC	59.209	20	212	437	648	CATTCTCGCGACAGGGTGTT	60.671	20	CCCGTGTTTTCTTCTCTCGC	59.209	20	217	432	648	AACATTCTCGCGACAGGGTG	60.671	20	CCCGTGTTTTCTTCTCTCGC	59.209	20	219	430	648
comp75528_c0	1	p1	(A)20	20	1	20
comp65700_c1	1	p3	(AGA)6	18	860	877
comp595310_c0	1	p1	(A)10	10	56	65	GGCCCACACGATGTAAAAGC	59.83	20	AATTGCCGACTTGCCGTCTA	60.037	20	196	11	206	GGCCCACACGATGTAAAAGC	59.83	20	CTACAATTGCCGACTTGCCG	59.903	20	200	11	210	GGCCCACACGATGTAAAAGC	59.83	20	CATGCGCCCCTCTTTTTAGC	59.899	20	166	11	176
comp129470_c0	1	p1	(T)10	10	222	231	ACAGATGGCAGGTCTTCAGC	60.036	20	CCCCCACTGCCATTTTTGTG	59.965	20	120	145	264	ACAGATGGCAGGTCTTCAGC	60.036	20	CACCCCCACTGCCATTTTTG	59.965	20	122	145	266	CCTGACTGTGACCGGAGAAC	60.038	20	CCCCCACTGCCATTTTTGTG	59.965	20	220	45	264
comp75430_c4	1	p3	(CAA)6	18	1	18
comp74407_c0	1	p1	(T)10	10	1424	1433	ACCATGCCGGGGATTTCATT	60.032	20	TCACTCACACCCTCACCAAA	58.791	20	202	1281	1482	GTATACTCGGACCATGCCGG	60.039	20	TCACTCACACCCTCACCAAA	58.791	20	212	1271	1482	AATTTTTCATGCCGGCCGTC	60.109	20	TCACTCACACCCTCACCAAA	58.791	20	235	1248	1482
comp74460_c0	1	p1	(T)11	11	3315	3325	TTCCCCCATTATCAGCCTGA	58.094	20	ACCAAACATCTGTTTAACTTCCAA	57.216	24	182	3185	3366	TTCCCCCATTATCAGCCTGA	58.094	20	AACCAAACATCTGTTTAACTTCCA	57.216	24	183	3185	3367	TTCCCCCATTATCAGCCTGA	58.094	20	TCACAACAAACCAAAACCAAAATT	57.116	24	207	3185	3391
comp75876_c0	1	p1	(A)10	10	620	629	ACCCGATTGTAAATGCAGACA	57.934	21	TCATCTCGTGTCTTTGGTCCA	59.032	21	187	474	660	ACCCGATTGTAAATGCAGACAA	58.583	22	TCATCTCGTGTCTTTGGTCCA	59.032	21	187	474	660	AACCCGATTGTAAATGCAGACA	58.583	22	TCATCTCGTGTCTTTGGTCCA	59.032	21	188	473	660
comp75876_c0	2	p1	(T)15	15	1338	1352	CCCATCAAGACAAATTCATAGCCG	60.261	24	GTTGGGTTAAGGAGACTGGCA	59.927	21	247	1305	1551	CCCATCAAGACAAATTCATAGCCG	60.261	24	TGTTGGGTTAAGGAGACTGGC	59.927	21	248	1305	1552	CCATCAAGACAAATTCATAGCCGA	59.424	24	GTTGGGTTAAGGAGACTGGCA	59.927	21	246	1306	1551
comp75876_c0	3	p1	(A)18	18	2170	2187
comp29361_c0	1	p1	(T)10	10	249	258	TGCTTTCTTGCCTGCAAAACT	59.518	21	AGCACAACCAATTTACCGCA	58.677	20	131	214	344	TGCTTTCTTGCCTGCAAAACT	59.518	21	TGGGAAGGATTTCATGGGGAG	59.429	21	257	214	470	TGCTTTCTTGCCTGCAAAACT	59.518	21	AGCACAACCAATTTACCGCAA	59.316	21	131	214	344
comp64405_c0	1	p1	(T)10	10	239	248	GCGTGTGAGTTTGCCGTAAA	59.695	20	TGAGTTCGGGATCAAGCTCG	59.827	20	236	139	374	GCGTGTGAGTTTGCCGTAAA	59.695	20	GAGTTCGGGATCAAGCTCGT	59.826	20	235	139	373	TGGTGGGTGTTCAAGTCCTG	59.817	20	TAGCTCACAAACGACCCTGG	59.68	20	230	82	311
comp869507_c0	1	p1	(T)12	12	247	258	CAAACCCACAGCCATTTGGT	59.242	20	TCCACAACAAAACTATCAAGTCCT	58.309	24	126	177	302	TCAAACCCACAGCCATTTGG	58.953	20	TCCACAACAAAACTATCAAGTCCT	58.309	24	127	176	302	ACCGATCCAACATTGAACCCA	59.925	21	TCCACAACAAAACTATCAAGTCCT	58.309	24	275	28	302
comp41755_c0	1	p1	(C)12	12	471	482
comp781263_c0	1	p2	(AG)7	14	225	238
comp40574_c0	1	p1	(A)13	13	10	22
comp52433_c0	1	p1	(T)10	10	28	37	AGCATGCAGACATCATCGGT	59.82	20	ACCAAAGGGCATTTGTCCCA	60.105	20	222	4	225	AGCATGCAGACATCATCGGT	59.82	20	GCAACCACCAAAGGGCATTT	59.892	20	228	4	231	AGCATGCAGACATCATCGGT	59.82	20	CACCAAAGGGCATTTGTCCC	59.679	20	223	4	226
comp52433_c0	2	p1	(T)11	11	165	175	GACCAGGTCTAAGGTTGCCC	60.035	20	GTCGACCCATGAACACCCTT	59.964	20	238	138	375	GACCAGGTCTAAGGTTGCCC	60.035	20	AAACTGGCCACATTGGGTCA	60.106	20	259	138	396	AGCATGCAGACATCATCGGT	59.82	20	ACCAAAGGGCATTTGTCCCA	60.105	20	222	4	225
comp39333_c0	1	p2	(TA)10	20	1	20
comp64512_c0	1	p1	(T)10	10	1020	1029	TGAGAAGCAAACAACAGCAACA	59.509	22	AGGGAGATTCAAGATGGGATCT	58.048	22	170	987	1156	GCTGATGAAAACACATGGACCT	59.178	22	AGGGAGATTCAAGATGGGATCT	58.048	22	251	906	1156	AGCTGATGAAAACACATGGACC	59.178	22	AGGGAGATTCAAGATGGGATCT	58.048	22	252	905	1156
comp32859_c0	1	p1	(A)21	21	261	281
comp68849_c0	1	p2	(TA)6	12	2012	2023	ACGACATCGCTTTCTCCGTT	60.039	20	CGGAAATAACCGCCAGTAACG	59.675	21	276	1820	2095	AACGACATCGCTTTCTCCGT	60.039	20	CGGAAATAACCGCCAGTAACG	59.675	21	277	1819	2095	GAAAGAAGGCGAAGGTGTGC	59.761	20	CGGAAATAACCGCCAGTAACG	59.675	21	108	1988	2095
comp10581_c0	1	p2	(AT)10	20	1	20
comp76130_c0	1	p2	(AT)10	20	31	50
comp397577_c0	1	c	(GTT)7ggatccgtatgaatcagatccagagttgttgttggatccgtaagagtca(TTG)5	85	1	85
comp73811_c0	1	c	(TTAT)5tttttaaatctaaactcagcagaatactgaccttacaaaataactttgggtcattggatgtaatctaaaacctatatcaaccaaaaggtggtaaaatag(A)23	142	2452	2593
comp33809_c0	1	p1	(A)21	21	1	21
comp33809_c0	2	p1	(A)11	11	278	288	AGTATGTGTGCGTGTCTGCA	59.967	20	GGTGTGCCTCAACCTTCACT	60.179	20	128	191	318	AGTATGTGTGCGTGTCTGCA	59.967	20	AGGTGTGCCTCAACCTTCAC	60.179	20	129	191	319	CTTGCCATGGGTGAGATCGT	60.108	20	GGTGTGCCTCAACCTTCACT	60.179	20	238	81	318
comp56266_c0	1	p1	(T)10	10	45	54
comp52240_c0	1	p1	(A)10	10	27	36
comp62020_c0	1	p1	(A)10	10	36	45
comp51552_c0	1	p1	(A)18	18	317	334
comp67187_c0	1	c	(ACC)5ggcggacaccgtcaaggagaataaccaccacagct(ACC)5	65	412	476	ATCGTCCTCCACTACCGTGA	60.035	20	CGGAGGAGACCATGTTGCAT	60.108	20	234	334	567	TCATCGTCCTCCACTACCGT	60.035	20	CGGAGGAGACCATGTTGCAT	60.108	20	236	332	567	CATCGTCCTCCACTACCGTG	59.899	20	CGGAGGAGACCATGTTGCAT	60.108	20	235	333	567
comp67533_c0	1	p3	(TAT)7	21	1461	1481
comp63894_c0	1	p2	(CA)10	20	106	125	GCTTCCCCAGTCTTTCCTCC	60.035	20	CGTAGACTTGGGGCAGTCTT	59.391	20	278	32	309	TCAGTCTTCACCGTTTGCCT	59.532	20	TTGAACCCTTCGGAAGCTGG	60.251	20	275	60	334	TCTTCACCGTTTGCCTCTCA	59.244	20	TTGAACCCTTCGGAAGCTGG	60.251	20	271	64	334
comp40831_c0	1	p4	(GTTT)5	20	1188	1207
comp596106_c0	1	p2	(AT)8	16	2	17
comp73980_c1	1	p1	(T)11	11	239	249	TGGGTGTATGATAACTTTCCGAA	57.576	23	GGAAACCCCCAACTGAACCA	60.106	20	231	112	342	TTGGGTGTATGATAACTTTCCGA	57.576	23	GGAAACCCCCAACTGAACCA	60.106	20	232	111	342	TGGGTGTATGATAACTTTCCGAA	57.576	23	AGGAAACCCCCAACTGAACC	59.812	20	232	112	343
comp42182_c0	1	p1	(T)10	10	612	621
comp32444_c0	1	p1	(T)13	13	213	225	GGCAAAACCAGCTGAACCAG	59.967	20	TGCATAGGGAACATCAAGAAGA	57.157	22	157	111	267	TGAAGGCGGAGATGACAACC	60.036	20	TGCATAGGGAACATCAAGAAGA	57.157	22	190	78	267	ATGACAACCCCAAAGGCGAA	60.179	20	TGCATAGGGAACATCAAGAAGA	57.157	22	179	89	267
comp55683_c1	1	p3	(TGA)5	15	5	19
comp55683_c1	2	p3	(GAA)5	15	213	227	GGTTGTGAAGGGGTTGAGGA	59.523	20	CCGCCACACCTTCTTCATCT	60.036	20	134	133	266	AGGGTTGTGAAGGGGTTGAG	59.521	20	CCGCCACACCTTCTTCATCT	60.036	20	136	131	266	GGGTTGTGAAGGGGTTGAGG	60.54	20	CCGCCACACCTTCTTCATCT	60.036	20	135	132	266
comp44636_c0	1	p3	(TTA)5	15	3	17
comp76585_c0	1	p1	(T)11	11	274	284	GAAAATTGAAGGGTGGGGCG	59.754	20	CCGATTGAGTGTGTGCTGGA	60.321	20	226	133	358	GAAAATTGAAGGGTGGGGCG	59.754	20	TCCGATTGAGTGTGTGCTGG	60.321	20	227	133	359	GCCCGGAAAATTGAAGGGTG	59.754	20	CCGATTGAGTGTGTGCTGGA	60.321	20	231	128	358
comp357776_c0	1	p1	(A)16	16	1	16
comp75624_c0	1	p2	(CA)6	12	5	16
comp74800_c0	1	p1	(T)10	10	4923	4932	GTTGACCCGACAGACATCGT	60.039	20	GGTTCACGGTTCAACCCTCT	59.892	20	265	4734	4998	TGACCCGACAGACATCGTTG	60.039	20	GGTTCACGGTTCAACCCTCT	59.892	20	263	4736	4998	AGCCGAAGACTGCAACTCAA	59.893	20	GGTTCACGGTTCAACCCTCT	59.892	20	242	4757	4998
comp4364_c0	1	p1	(T)10	10	306	315
comp56311_c0	1	p1	(A)20	20	683	702
comp437737_c0	1	p1	(A)18	18	3	20
comp25623_c0	1	p1	(A)11	11	1	11
comp322924_c0	1	p2	(AT)8	16	202	217
comp6330_c0	1	p1	(T)10	10	226	235	GGTTTGGGTTGTGCTTGTGT	59.465	20	AGTTGCGTGTAACACTGTTGC	59.937	21	192	70	261	TCCAGTTCGTGTTGGGTTGA	59.458	20	AGTTGCGTGTAACACTGTTGC	59.937	21	165	97	261	GGTTTGGGTTGTGCTTGTGT	59.465	20	TGCGTGTAACACTGTTGCAA	58.912	20	189	70	258
comp815969_c0	1	p2	(TA)9	18	322	339
comp1041551_c0	1	p1	(A)11	11	31	41	TGAATGCGAAATTATGTCAACCA	57.365	23	TGTTCCATACTTCCATGGTTGT	57.619	22	113	2	114	TGAATGCGAAATTATGTCAACCA	57.365	23	TGTTCCATACTTCCATGGTTGTT	58.265	23	113	2	114	TGAATGCGAAATTATGTCAACCA	57.365	23	TTGTTCCATACTTCCATGGTTGT	58.265	23	114	2	115
comp57183_c0	1	p2	(AG)6	12	1208	1219	CTCAACAGCTTGCGCCATTT	60.039	20	GTCAATTGTGCATCGCCGTT	60.11	20	154	1097	1250	GGGAGCAACCGATTGTCGTA	60.109	20	GTCAATTGTGCATCGCCGTT	60.11	20	230	1021	1250	CTCAACAGCTTGCGCCATTT	60.039	20	TTGTGCATCGCCGTTTGTAC	59.764	20	149	1097	1245
comp57491_c0	1	p1	(T)10	10	12	21
comp71842_c0	1	p1	(A)15	15	1	15
comp74308_c1	1	p3	(ACC)7	21	2	22
comp60336_c0	1	p1	(A)10	10	206	215	TCTCTCGTTCTTCTGCCTGC	59.755	20	ATGCGCATTATTGCCGGATG	59.758	20	249	125	373	CCAACCAGCATCCTCGATCT	59.533	20	AAGCAAACAGACGCCGTTTC	59.971	20	240	173	412	TCTCTCGTTCTTCTGCCTGC	59.755	20	GGAGGCGATGGACTGATCTC	59.683	20	218	125	342
comp214486_c0	1	p3	(TAT)5	15	73	87	AAGCTTGGTTCACCCTGCAT	60.179	20	ATGACTTGCCTGCTTTGAGC	59.113	20	151	9	159	CTTGGTTCACCCTGCATCCA	60.251	20	ATGACTTGCCTGCTTTGAGC	59.113	20	148	12	159	CACCCTGCATCCACCCATAA	59.742	20	ATGACTTGCCTGCTTTGAGC	59.113	20	141	19	159
comp56394_c1	1	p1	(T)10	10	289	298
comp75446_c1	1	p1	(A)20	20	212	231
comp75185_c0	1	p2	(TG)7	14	40	53	TTTCCCCGGCAACTATTCCG	60.393	20	ACGTCAAGGGAAGCGGAAAT	59.964	20	109	9	117	TTTCCCCGGCAACTATTCCG	60.393	20	CAGATTCGGCGTGATCCAGA	59.897	20	268	9	276	TTTCCCCGGCAACTATTCCG	60.393	20	TCAGATTCGGCGTGATCCAG	59.897	20	269	9	277
comp75185_c0	2	p3	(TGA)5	15	2131	2145	AACAGGGAATTGGTAGCTGTT	57.474	21	TCAATCCCGATTCCACGATCC	59.93	21	275	1969	2243	AACAGGGAATTGGTAGCTGTT	57.474	21	AATCCCGATTCCACGATCCA	58.872	20	273	1969	2241	AACAGGGAATTGGTAGCTGTT	57.474	21	CAATCCCGATTCCACGATCCA	60.203	21	274	1969	2242
comp68059_c1	1	p3	(GTG)5	15	834	848	GCTAAGTCGTCACCGGTAGG	59.9	20	ACTTCCATTGTCTTGTTAGCACA	58.54	23	129	778	906	GACACCAGTTGCTTGGAGGA	59.891	20	ACTTCCATTGTCTTGTTAGCACA	58.54	23	171	736	906	TGACACCAGTTGCTTGGAGG	60.179	20	ACTTCCATTGTCTTGTTAGCACA	58.54	23	172	735	906
comp63213_c0	1	p1	(T)11	11	1602	1612
comp27875_c0	1	p1	(A)11	11	224	234	CGGACCCCAATGATTTTGAACT	59.174	22	TTTGGGTGGGGTCGTGTTAT	59.228	20	280	176	455	CGGACCCCAATGATTTTGAACTC	60.119	23	TTTGGGTGGGGTCGTGTTAT	59.228	20	280	176	455	CGGACCCCAATGATTTTGAAC	57.769	21	TTTGGGTGGGGTCGTGTTAT	59.228	20	280	176	455
comp471781_c0	1	p2	(TA)7	14	262	275
comp60271_c2	1	p1	(T)10	10	144	153	CTGACTTTGGCAGACGGACT	59.966	20	AAGCGACACGTGGAGATACC	59.827	20	195	53	247	CTGACTTTGGCAGACGGACT	59.966	20	GGTAAGCGACACGTGGAGAT	59.827	20	198	53	250	AGTCCTGACTTTGGCAGACG	59.966	20	AAGCGACACGTGGAGATACC	59.827	20	199	49	247
comp60271_c2	2	p1	(T)10	10	355	364	ATCTCCACGTGTCGCTTACC	59.827	20	GACTCGTTCACCAGAAGCGA	60.039	20	169	231	399	GGTATCTCCACGTGTCGCTT	59.827	20	GACTCGTTCACCAGAAGCGA	60.039	20	172	228	399	ATCTCCACGTGTCGCTTACC	59.827	20	ATTAGTCTCCAAGTCGCCGC	60.179	20	204	231	434
comp54417_c0	1	p2	(AT)9	18	15	32
comp778538_c0	1	p1	(T)10	10	19	28
comp76561_c0	1	p1	(T)12	12	510	521	AGGTGGGTCGGTGTTTGATC	59.964	20	ACCCAGATCGATGTTTCTGCA	59.721	21	209	424	632	GTGGGTCGGTGTTTGATCGA	60.32	20	ACCCAGATCGATGTTTCTGCA	59.721	21	207	426	632	AGGTGGGTCGGTGTTTGATC	59.964	20	CACCCAGATCGATGTTTCTGC	59.332	21	210	424	633
comp76561_c0	2	p3	(TTC)5	15	824	838	GGCCCCACCATATCAATGCA	60.47	20	AGGTGTAAAGGTCTGGCAGC	59.963	20	117	787	903	TGGCCCCACCATATCAATGC	60.47	20	AGGTGTAAAGGTCTGGCAGC	59.963	20	118	786	903	GGCCCCACCATATCAATGCA	60.47	20	GTGTAAAGGTCTGGCAGCCA	60.251	20	115	787	901
comp65166_c1	1	p1	(A)13	13	770	782	CACAACCAAGTGGCTGGAGA	60.179	20	AGCTGTCATAAACATAGATGCTTACA	58.725	26	264	614	877	CACAACCAAGTGGCTGGAGA	60.179	20	GCTGTCATAAACATAGATGCTTACA	57.517	25	263	614	876	GACACAACCAAGTGGCTGGA	60.465	20	AGCTGTCATAAACATAGATGCTTACA	58.725	26	266	612	877
comp30985_c0	1	p1	(T)10	10	72	81	AATATAACCAACTTTTAGGTTTCTCGT	57.489	27	ACCAGCAGTCAACATCCAAGT	59.856	21	280	41	320	AATATAACCAACTTTTAGGTTTCTCGT	57.489	27	CCAGCAGTCAACATCCAAGT	58.098	20	279	41	319	AATATAACCAACTTTTAGGTTTCTCGT	57.489	27	ACCAGCAGTCAACATCCAAG	58.098	20	280	41	320
comp63121_c0	1	p3	(CAC)5	15	9	23
comp359394_c0	1	p1	(A)10	10	92	101	ACAAGTGAGTTCTTTGCTTGGA	58.38	22	AGAAACCATCGGTGAATGCCT	59.995	21	208	25	232	AACAAGTGAGTTCTTTGCTTGGA	58.984	23	AGAAACCATCGGTGAATGCCT	59.995	21	209	24	232	ACAAGTGAGTTCTTTGCTTGGATG	59.963	24	AGAAACCATCGGTGAATGCCT	59.995	21	208	25	232
comp62233_c1	1	p2	(AG)6	12	1211	1222	AGACGATTGCAAGGAGTGGG	60.036	20	TCTGAATAGCCGCCACGTTT	60.037	20	271	1052	1322	AGACGATTGCAAGGAGTGGG	60.036	20	TTCTGAATAGCCGCCACGTT	60.037	20	272	1052	1323	AGACGATTGCAAGGAGTGGG	60.036	20	TTTCTGAATAGCCGCCACGT	60.037	20	273	1052	1324
comp69317_c0	1	p1	(T)11	11	2	12
comp52571_c0	1	p1	(A)22	22	1	22
comp47134_c0	1	p1	(T)10	10	183	192	GTGATGTGGTGATGGGGGAA	59.669	20	AGGAAACAACCAACAACCTAGT	57.755	22	206	16	221	AAGTGATGTGGTGATGGGGG	59.667	20	AGGAAACAACCAACAACCTAGT	57.755	22	208	14	221	AGTGATGTGGTGATGGGGGA	60.55	20	AGGAAACAACCAACAACCTAGT	57.755	22	207	15	221
comp72212_c0	1	p1	(A)14	14	143	156	TGAGCTTTGGTGTTGTACGT	57.681	20	AAGTCGTTTTCCGGGGTTGT	60.107	20	166	77	242	TTGAGCTTTGGTGTTGTACGT	58.365	21	AAGTCGTTTTCCGGGGTTGT	60.107	20	167	76	242	GCTTTGGTGTTGTACGTACACT	59.132	22	AAGTCGTTTTCCGGGGTTGT	60.107	20	163	80	242
comp72212_c0	2	p3	(TCA)6	18	1410	1427	GGAAACGGTCCTTTGTGCAC	59.97	20	GAGTTGCAAACCGAGGCATC	59.831	20	238	1234	1471	GGAAACGGTCCTTTGTGCAC	59.97	20	TCTTTCACGGATCGCGAGTT	59.757	20	253	1234	1486	CGGAGTCAACACCGTCCATT	60.32	20	TCGTGGCCGATAAGCAACTT	60.037	20	261	1317	1577
comp321185_c0	1	p2	(AG)6	12	241	252	AATTATCGACCACCGTGCGT	60.109	20	GTAGTGACTGGTGGTGGTGG	59.965	20	217	64	280	TGAAGTTGAGATCCGGCGTC	60.109	20	GTAGTGACTGGTGGTGGTGG	59.965	20	194	87	280	CGCCGTCTCGTTTGAATTCC	59.905	20	GATACCTCGGTGGAGCAAGG	59.895	20	122	206	327
comp922848_c0	1	p1	(T)10	10	130	139	ATAAGGTGTTCAAGGGCCGG	60.034	20	TGGTGCCAATTTTGTCAGGT	58.213	20	245	20	264	AACCAAACCAGCCACCAGTT	60.325	20	TGGTGCCAATTTTGTCAGGT	58.213	20	194	71	264	AAACCAAACCAGCCACCAGT	60.325	20	TGGTGCCAATTTTGTCAGGT	58.213	20	195	70	264
comp57777_c0	1	p3	(CTT)5	15	670	684	GACACGGCGGAGATACGAAA	60.179	20	CGGTGAAGTCAGGTACCTGC	60.39	20	215	600	814	GACACGGCGGAGATACGAAA	60.179	20	GTCAGGTACCTGCACATGGG	60.393	20	208	600	807	ACACGGCGGAGATACGAAAA	59.756	20	CGGTGAAGTCAGGTACCTGC	60.39	20	214	601	814
comp43668_c0	1	p1	(T)11	11	198	208	GAGCAAGAACAAGAAGTCAGCA	59.125	22	CAGGATGAAGCCAGGCATGA	60.107	20	241	6	246	GAGCAAGAACAAGAAGTCAGCA	59.125	22	TTGGGGATTTCACAGGTGGG	59.886	20	278	6	283	AGCAAGAACAAGAAGTCAGCA	58.077	21	CAGGATGAAGCCAGGCATGA	60.107	20	240	7	246
comp75865_c1	1	p3	(TGC)5	15	2259	2273	AGGAGCAAATGACATGGCGA	60.035	20	ATGAACCACCCTCAAGCTGG	59.961	20	168	2176	2343	AGGAGCAAATGACATGGCGA	60.035	20	GCCCGTCAACAGCTGATAGT	60.108	20	275	2176	2450	ATGGCGAATGTCTGAGGTGG	60.108	20	ATGAACCACCCTCAAGCTGG	59.961	20	155	2189	2343
comp38494_c0	1	c	(A)12tgatatattataacttctcccctactttagatgaacggtcatagatttgaa(T)10	73	638	710	ACCGGTGAGGCGAAAAGTTT	60.465	20	ATGTGGTGGGTTAGTGGCTG	59.962	20	256	563	818	AACCGGTGAGGCGAAAAGTT	60.465	20	ATGTGGTGGGTTAGTGGCTG	59.962	20	257	562	818	ACCGGTGAGGCGAAAAGTTT	60.465	20	TGGGTTAGTGGCTGAGTTCG	59.68	20	250	563	812
comp58387_c0	1	p1	(T)11	11	558	568
comp63290_c0	1	p2	(GA)6	12	1464	1475	GCCGGATTGTAAAGCGGGTA	60.462	20	TGGTCTCTGTCTCTCTCGTCT	59.374	21	274	1236	1509	GCCGGATTGTAAAGCGGGTA	60.462	20	TCTGGTCTCTGTCTCTCTCGT	59.374	21	276	1236	1511	GTGTTGTGCACTGGTGTGTT	59.474	20	ACTTTGTGGCCTGAAACTTGG	59.243	21	175	1420	1594
comp72482_c0	1	p1	(T)17	17	1058	1074	CACAGAGAATGGTACCAACCCA	59.96	22	TCTCTTCGTCAGGGCAAACC	59.965	20	109	1029	1137	ACACAGAGAATGGTACCAACCC	59.96	22	TCTCTTCGTCAGGGCAAACC	59.965	20	110	1028	1137	CACAGAGAATGGTACCAACCCA	59.96	22	TCCGCTTTGATTGTGGACCA	59.89	20	181	1029	1209
comp131526_c0	1	p3	(ATC)5	15	182	196
comp48190_c0	1	p2	(TA)8	16	302	317
comp302088_c0	1	p2	(AT)10	20	54	73
comp302088_c0	2	p1	(A)13	13	213	225
comp377925_c0	1	p1	(A)12	12	78	89	GCACCAATCTGCCGGTTAAC	59.83	20	TTGGTGCTACCGGTGAAGAC	59.966	20	194	16	209	GCACCAATCTGCCGGTTAAC	59.83	20	GCTACCGGTGAAGACTGCAA	60.32	20	189	16	204	GCACCAATCTGCCGGTTAAC	59.83	20	GGTGCTACCGGTGAAGACTG	60.39	20	192	16	207
comp416_c0	1	p1	(A)19	19	210	228
comp16302_c0	1	p2	(GC)8	16	40	55	CTGTGTCCTTCGTTGGTCCC	60.603	20	TCCCATCCTTCAACACTCGC	60.036	20	269	8	276	CCTGTGTCCTTCGTTGGTCC	60.603	20	TCCCATCCTTCAACACTCGC	60.036	20	270	7	276	CTGTGTCCTTCGTTGGTCCC	60.603	20	GATGCCTACATTCGCAAGCG	60.042	20	234	8	241
comp60321_c1	1	p3	(ATG)5	15	9	23
comp60321_c1	2	p3	(GAT)5	15	230	244
comp73678_c0	1	p1	(T)10	10	227	236	AGCAATAACATTTAGCATTGGGC	58.304	23	GGTGGCACATCATTTGACGA	58.836	20	275	96	370	AGCAATAACATTTAGCATTGGGC	58.304	23	GGTGGCACATCATTTGACGAT	59.255	21	275	96	370	GTAGCAATAACATTTAGCATTGGGC	59.308	25	GGTGGCACATCATTTGACGA	58.836	20	277	94	370
comp73678_c0	2	p1	(A)12	12	673	684	GACCCACCCAGTATGCAACA	59.962	20	TCTGCCTTTCGTGTTCTCCC	59.965	20	144	565	708	TGACCCACCCAGTATGCAAC	59.962	20	TCTGCCTTTCGTGTTCTCCC	59.965	20	145	564	708	GACCCACCCAGTATGCAACA	59.962	20	AAGTCCTGCCATGCTTCCAA	59.887	20	192	565	756
comp70629_c0	1	p1	(A)13	13	370	382	GCATATCGGACGTGGTGGAT	59.966	20	GGCGAATTTACCCAATGCACA	59.796	21	227	225	451	GCATATCGGACGTGGTGGAT	59.966	20	TGGCGAATTTACCCAATGCAC	59.796	21	228	225	452	AAATGACATGGACGCGGAGT	60.036	20	GGCGAATTTACCCAATGCACA	59.796	21	247	205	451
comp361753_c0	1	p2	(AT)8	16	212	227
comp51044_c0	1	p3	(CAC)5	15	130	144	AAGATGGGCCACATGAAGGG	60.033	20	CCGTGTCAGCCATGCTTTTG	60.388	20	198	105	302	GATGGGCCACATGAAGGGAA	60.033	20	CCGTGTCAGCCATGCTTTTG	60.388	20	196	107	302	AAGATGGGCCACATGAAGGG	60.033	20	AGTTGTTTTGCTGCAAGCCG	60.528	20	215	105	319
comp62711_c0	1	p5	(TTGTT)5	25	1426	1450	AAGATCGACTTGCAAACGCG	59.836	20	GGGCTACAGACCGCTGAATT	60.108	20	220	1329	1548	CAAAAGCGAGTGGGCATTGT	59.685	20	GGGCTACAGACCGCTGAATT	60.108	20	243	1306	1548	AAGATCGACTTGCAAACGCG	59.836	20	TGAACCCAAAAGCCACCTCA	59.74	20	194	1329	1522
comp75881_c0	1	p4	(TCTT)5	20	1	20
comp49706_c0	1	p1	(A)11	11	222	232	GTCTGCAACTACGTCCACGA	60.04	20	TCCTTTTCTGCTGCTGCTGA	59.891	20	249	10	258	TCGTCTGCAACTACGTCCAC	60.04	20	TCCTTTTCTGCTGCTGCTGA	59.891	20	251	8	258	GTCTGCAACTACGTCCACGA	60.04	20	TTTTCTGCTGCTGCTGATGC	59.757	20	246	10	255
comp49706_c0	2	p1	(T)10	10	545	554	GATGAGATCGCCGGTTCACT	59.897	20	CCGATTACCCAAATTGCACACA	59.77	22	232	364	595	GATGAGATCGCCGGTTCACT	59.897	20	ACCGATTACCCAAATTGCACAC	59.77	22	233	364	596	TGAGATCGCCGGTTCACTTC	60.109	20	CCGATTACCCAAATTGCACACA	59.77	22	230	366	595
comp69148_c0	1	p3	(AAT)6	18	455	472	CAGCTCTTACCGCCACATCA	60.108	20	GATGCCACTAAAGCTGCTGC	59.9	20	115	422	536	AGCTCTTACCGCCACATCAG	59.823	20	GATGCCACTAAAGCTGCTGC	59.9	20	114	423	536	CAGCTCTTACCGCCACATCA	60.108	20	GCTGCTGCTGATGCTAATGC	60.318	20	103	422	524
comp61050_c0	1	p1	(A)18	18	1	18
comp183431_c0	1	p1	(A)14	14	93	106	CAGGCGTATGTTTAGGAAATGATT	57.623	24	ACAGCCCCTAAATCAGACCT	58.027	20	266	0	265	CAGGCGTATGTTTAGGAAATGATT	57.623	24	AACAGCCCCTAAATCAGACCT	58.721	21	267	0	266	CAGGCGTATGTTTAGGAAATGATT	57.623	24	ACCAAACAGCCCCTAAATCAGA	59.621	22	271	0	270
comp39851_c0	1	p1	(T)10	10	26	35
comp76462_c0	1	p3	(ACT)7	21	309	329	TCAGTTGCTCATCTGCTGAACT	59.962	22	GAGGTGCACACAAACCGAAC	59.971	20	201	223	423	TCAGTTGCTCATCTGCTGAACT	59.962	22	AAGTGCTTCGGCTTGCTTTG	59.969	20	220	223	442	TCAGTTGCTCATCTGCTGAACT	59.962	22	CAAGTGCTTCGGCTTGCTTT	59.969	20	221	223	443
comp75830_c0	1	p1	(T)11	11	2253	2263	CGACACAAGCGGTTGAACAA	59.625	20	ACTTTTCACAGGCCAAAATAACCA	59.593	24	256	2147	2402	CGACACAAGCGGTTGAACAA	59.625	20	TCTCTAACTTTTCACAGGCCAA	57.569	22	262	2147	2408	CGACACAAGCGGTTGAACAA	59.625	20	TCACAGGCCAAAATAACCAATTCA	59.409	24	251	2147	2397
comp67992_c0	1	p1	(T)10	10	4557	4566	TCTTCTGACCAGTAGCCCCA	59.884	20	CACAAGTACTCCATGCATGCA	58.914	21	245	4411	4655	TCTTCTGACCAGTAGCCCCA	59.884	20	ACACAAGTACTCCATGCATGC	58.913	21	246	4411	4656	CTTCTGACCAGTAGCCCCAC	59.749	20	CACAAGTACTCCATGCATGCA	58.914	21	244	4412	4655
comp65831_c0	1	p2	(AT)6	12	73	84	AGTCAGCTCTGAGATTGCCTC	59.518	21	AGGTTGTCAAGAACGATGATCA	57.728	22	272	36	307	AGTCAGCTCTGAGATTGCCT	58.429	20	AGGTTGTCAAGAACGATGATCA	57.728	22	272	36	307	AGTCAGCTCTGAGATTGCCTC	59.518	21	TGTATGATGAATGACAATGGCCA	58.465	23	141	36	176
comp1185512_c0	1	p1	(A)16	16	248	263
comp51600_c0	1	p3	(TGG)6	18	273	290	TCAAGCCTTGAAGCACCACA	60.107	20	TCACCATGGACCGATCAACA	59.02	20	166	226	391	TCAAGCCTTGAAGCACCACA	60.107	20	GGACCGATCAACATCCCTTGT	60.065	21	159	226	384	TCAAGCCTTGAAGCACCACA	60.107	20	TGGACCGATCAACATCCCTTG	60.065	21	160	226	385
comp51600_c0	2	p3	(TGT)6	18	579	596	TCCTCCTTCTGCTGCTGTTG	59.964	20	TGCAGCTTCTACCATGAGCA	59.385	20	277	551	827	GTCCTCCTTCTGCTGCTGTT	59.964	20	TGCAGCTTCTACCATGAGCA	59.385	20	278	550	827	CCTCCTTCTGCTGCTGTTGT	60.251	20	TGCAGCTTCTACCATGAGCA	59.385	20	276	552	827
comp51600_c0	3	p1	(T)22	22	869	890
comp62975_c0	1	p1	(A)10	10	778	787	GGGAGTCCTTTCAGCGTCAA	59.965	20	AGTTGGTGCATCGAATCGGT	60.036	20	241	663	903	TTGGGAGTCCTTTCAGCGTC	59.965	20	AGTTGGTGCATCGAATCGGT	60.036	20	243	661	903	ACAGACACACCAGATGCAGG	59.964	20	AGTTGGTGCATCGAATCGGT	60.036	20	222	682	903
comp36078_c0	1	p1	(A)10	10	1408	1417
comp67274_c1	1	p3	(GAT)6	18	657	674
comp25718_c0	1	p1	(A)11	11	199	209
comp63480_c0	1	p2	(TG)7	14	1430	1443	TTCCCATGCGTGACGTACAA	59.966	20	ACCCCACACTTAGATTGCCA	58.928	20	233	1251	1483	TTGTTCCCATGCGTGACGTA	59.966	20	ACCCCACACTTAGATTGCCA	58.928	20	236	1248	1483	GTTTGTTCCCATGCGTGACG	60.385	20	ACCCCACACTTAGATTGCCA	58.928	20	238	1246	1483
comp50923_c0	1	p2	(AT)6	12	742	753	GTTCTGCAGCCAACCAAGTG	59.969	20	CCACTCAGTACAAGGTTCAAGGT	60.181	23	237	599	835	GTTCTGCAGCCAACCAAGTG	59.969	20	ACCACTCAGTACAAGGTTCAAGG	60.181	23	238	599	836	CAGCCAACCAAGTGTCATGC	60.039	20	CCACTCAGTACAAGGTTCAAGGT	60.181	23	231	605	835
comp52915_c0	1	p2	(TA)6	12	1	12
comp68983_c0	1	p2	(TA)8	16	50	65	AGCCATGTATTCACTTTCCCGT	60.026	22	CTGCCCTTCCTATAGGCTTGG	59.927	21	276	19	294	AGCCATGTATTCACTTTCCCGT	60.026	22	TGCCCTTCCTATAGGCTTGG	58.86	20	275	19	293	AGCCATGTATTCACTTTCCCGT	60.026	22	TGCCCTTCCTATAGGCTTGGA	60.345	21	275	19	293
comp31764_c0	1	p3	(GGT)5	15	310	324	GTCGGGAAACACATCTCCGT	60.038	20	AGGTGTCCGACGAACATGAC	60.039	20	204	266	469	TGTCGGGAAACACATCTCCG	60.038	20	AGGTGTCCGACGAACATGAC	60.039	20	205	265	469	GTCGGGAAACACATCTCCGT	60.038	20	CATGACGGACGCTAACGGTA	59.901	20	190	266	455
comp41600_c0	1	p3	(ATA)6	18	136	153	GGTGCAGGAATGGTCTGGAA	59.962	20	AAGCTGTCTACTATATGTTTTTGTTCT	57.274	27	170	31	200	ATGTCGGAGGTGCAGGAATG	60.108	20	AAGCTGTCTACTATATGTTTTTGTTCT	57.274	27	178	23	200	GAAAGGGGCGAACTCCGTAT	59.823	20	AAGCTGTCTACTATATGTTTTTGTTCT	57.274	27	145	56	200
comp15504_c0	1	p1	(T)14	14	191	204
comp52123_c0	1	p1	(A)11	11	54	64	TGTTGTTGCTTCACCTTGGA	57.864	20	CCTCCAATACAACCCGACCC	60.107	20	166	14	179	GCTTCACCTTGGAAGTTGAAGG	59.705	22	CCTCCAATACAACCCGACCC	60.107	20	159	21	179	TGTTGCTTCACCTTGGAAGTTG	59.573	22	CCTCCAATACAACCCGACCC	60.107	20	163	17	179
comp54276_c0	1	p3	(TAA)5	15	101	115	GCCAACAAGATGCTCTCATTGT	59.509	22	GGCCTTGTTGAGAGGCAGAT	60.035	20	162	1	162	GCCAACAAGATGCTCTCATTGT	59.509	22	AGAAGGCCTTGTTGAGAGGC	59.963	20	166	1	166	GCCAACAAGATGCTCTCATTGT	59.509	22	GATTCTGCGGAGAAGGCCTT	60.107	20	176	1	176
comp812463_c0	1	p3	(CAT)5	15	422	436
comp845709_c0	1	p1	(T)11	11	25	35
comp579327_c0	1	p1	(T)11	11	169	179	TGCTACAACCCAACACGACA	59.822	20	CCCCTCCTCCCCAACCTAAT	60.329	20	194	129	322	TGTGCTACAACCCAACACGA	59.822	20	CCCCTCCTCCCCAACCTAAT	60.329	20	196	127	322	TGCTACAACCCAACACGACA	59.822	20	AATACCCCTCCTCCCCAACC	60.627	20	198	129	326
comp69380_c0	1	p1	(T)10	10	1068	1077	ACACGTTATTAGGAGTGCCCG	60.135	21	ACACCATTGACATGTTTTGCA	57.184	21	168	1017	1184	CACGTTATTAGGAGTGCCCGA	59.864	21	ACACCATTGACATGTTTTGCA	57.184	21	167	1018	1184	ACACGTTATTAGGAGTGCCCG	60.135	21	GAACACCATTGACATGTTTTGCA	58.882	23	170	1017	1186
comp252380_c0	1	p1	(T)14	14	111	124	AGGAGGTCAGGCAGGTCTAA	59.586	20	CGTGCAAGGCAACATGATGT	59.758	20	164	31	194	AGGAGGTCAGGCAGGTCTAA	59.586	20	ACGTGCAAGGCAACATGATG	59.758	20	165	31	195	AAGGAGGTCAGGCAGGTCTA	59.586	20	CGTGCAAGGCAACATGATGT	59.758	20	165	30	194
comp466303_c0	1	p1	(A)10	10	134	143	AGATTCAGGACCATCCGTGT	58.427	20	ACAACTTCAGCTTCAGATGACA	57.923	22	101	79	179	AGATTCAGGACCATCCGTGT	58.427	20	ACAACTTCAGCTTCAGATGACAA	58.545	23	101	79	179	AGATTCAGGACCATCCGTGT	58.427	20	ACAACTTCAGCTTCAGATGACAAA	59.116	24	101	79	179
comp75628_c0	1	p3	(CTT)5	15	276	290	TTTCGAACTTTCCTCCGCCA	59.893	20	GGTGGAGATGAAGCGGAAGT	59.749	20	108	207	314	TTCGAACTTTCCTCCGCCAT	59.676	20	GGTGGAGATGAAGCGGAAGT	59.749	20	107	208	314	TTTCGAACTTTCCTCCGCCA	59.893	20	ATCAGGCGGTGGAGATGAAG	59.533	20	115	207	321
comp8932_c0	1	p1	(A)10	10	1	10
comp50074_c1	1	p4	(GCAT)5	20	362	381
comp32827_c0	1	p3	(CAA)7	21	2	22
comp70942_c0	1	p2	(TA)11	22	2285	2306
comp68960_c1	1	p2	(AT)6	12	182	193	ACGCCACCATCGAATCATCA	59.822	20	GACCTTTGCCGGAATAGCGA	60.461	20	267	36	302	ACGCCACCATCGAATCATCA	59.822	20	CCTTTGCCGGAATAGCGACA	60.743	20	265	36	300	ACGCCACCATCGAATCATCA	59.822	20	TGACCTTTGCCGGAATAGCG	60.743	20	268	36	303
comp70695_c0	1	p2	(AT)9	18	1221	1238	GGGGATTTGGTTGAGATGGGA	59.712	21	ACATATGCAACTCATCAGCTATGT	58.382	24	248	1191	1438	AGGGGATTTGGTTGAGATGGG	59.711	21	ACATATGCAACTCATCAGCTATGT	58.382	24	249	1190	1438	GGGGATTTGGTTGAGATGGGA	59.712	21	TGCAACTCATCAGCTATGTTTTT	57.289	23	243	1191	1433
comp70695_c0	2	c	(A)10cgctgaagagtttctaaaaaaaatcag(A)10	47	1370	1416	GGGGATTTGGTTGAGATGGGA	59.712	21	AGTTTACATATGCAACTCATCAGC	57.631	24	253	1191	1443	AGGGGATTTGGTTGAGATGGG	59.711	21	AGTTTACATATGCAACTCATCAGC	57.631	24	254	1190	1443	GGGGATTTGGTTGAGATGGGA	59.712	21	ACAGGTAGTTTACATATGCAACTCA	58.293	25	259	1191	1449
comp70695_c0	3	p2	(AT)8	16	1646	1661	TGGTTACTCCATTGATAGTGGGT	58.891	23	ACGCTATTGGGGTGTCTTTAGT	59.43	22	117	1604	1720	TGGTTACTCCATTGATAGTGGGTT	59.462	24	ACGCTATTGGGGTGTCTTTAGT	59.43	22	117	1604	1720	TGGTTACTCCATTGATAGTGGGT	58.891	23	ACGCTATTGGGGTGTCTTTAGTT	59.991	23	117	1604	1720
comp50435_c0	1	p1	(A)16	16	1	16
comp54072_c1	1	c	(TC)10tac(AT)7	37	1	37
comp394011_c0	1	p1	(A)13	13	326	338	TCTGTTGGACTGTTGGAGGC	59.891	20	CACGTTTTGGGTGCATTGGT	59.896	20	141	247	387	TCTGTTGGACTGTTGGAGGC	59.891	20	ACACGTTTTGGGTGCATTGG	59.896	20	142	247	388	TCTGTTGGACTGTTGGAGGC	59.891	20	CCACACGTTTTGGGTGCATT	59.896	20	144	247	390
comp71753_c0	1	c	(A)16cttttgtagtgtaaaccataaaccttgatatttgtagatcaagaaatagggcacatgataatatgatatccgagaccttgataat(A)11	112	1	112
comp391964_c0	1	p1	(T)10	10	221	230	CTCAGTGATTCTGGCAGCCA	60.036	20	CCAAGCATCAACCACAAGCA	59.325	20	134	138	271	ACATCTTAGCAGCCTCGTCG	59.899	20	CCAAGCATCAACCACAAGCA	59.325	20	168	104	271	TCTCAGTGATTCTGGCAGCC	59.749	20	CCAAGCATCAACCACAAGCA	59.325	20	135	137	271
comp35734_c0	1	p1	(A)14	14	203	216	TCATCATGCTGCAACGCCTA	60.108	20	CATGAGAAAACAGCATGCCCA	59.453	21	198	84	281	TCATCATGCTGCAACGCCTA	60.108	20	ACATGAGAAAACAGCATGCCC	59.453	21	199	84	282	CGCCTAATGGTGGTTGTTGC	60.109	20	CATGAGAAAACAGCATGCCCA	59.453	21	184	98	281
comp981312_c0	1	p1	(T)10	10	6	15
comp70247_c0	1	p1	(A)19	19	1	19
comp56996_c1	1	p1	(T)10	10	612	621	ACTTGGATCCGAACCCGAAC	60.037	20	TCAGATTTTGAAAGGTGGATGACC	59.233	24	127	538	664	ACGAACTTGGATCCGAACCC	60.037	20	TCAGATTTTGAAAGGTGGATGACC	59.233	24	131	534	664	GAACCCGAACGGAAACAACG	60.042	20	TCAGATTTTGAAAGGTGGATGACC	59.233	24	117	548	664
comp35822_c0	1	p1	(T)20	20	1	20
comp75314_c0	1	p1	(A)14	14	152	165	TCCATTCCTCTCAGTAAGGGA	57.223	21	GGGAGGTCATTACGTGGCAT	59.82	20	255	108	362	TCCATTCCTCTCAGTAAGGGA	57.223	21	GAGGGGAGGTCATTACGTGG	59.536	20	258	108	365	TTCCATTCCTCTCAGTAAGGGA	57.925	22	GGGAGGTCATTACGTGGCAT	59.82	20	256	107	362
comp50703_c0	1	p3	(GAT)5	15	1	15
comp36775_c0	1	p3	(GAT)5	15	1	15
comp55510_c0	1	p1	(A)10	10	658	667	ACGCATCAGAAGTCGCAGAA	60.038	20	AGCCGGTCAATGTTAGCTGT	59.675	20	128	571	698	ACGCATCAGAAGTCGCAGAA	60.038	20	TCGACTCAAGCCGGTCAATG	60.39	20	136	571	706	ACGCATCAGAAGTCGCAGAA	60.038	20	ATCGACTCAAGCCGGTCAAT	59.463	20	137	571	707
comp53278_c0	1	p1	(A)12	12	913	924	CTGGGCTTTGTGTGCATGTT	59.61	20	AGAAATCTTGGTTTGAGTTTCAGTT	57.59	25	107	887	993	TCTGGGCTTTGTGTGCATGT	60.468	20	AGAAATCTTGGTTTGAGTTTCAGTT	57.59	25	108	886	993	ATCTGGGCTTTGTGTGCATG	59.107	20	AGAAATCTTGGTTTGAGTTTCAGTT	57.59	25	109	885	993
comp43436_c0	1	p1	(A)10	10	424	433
comp72124_c0	1	p1	(A)11	11	979	989
comp46652_c0	1	p1	(T)21	21	1	21
comp61165_c0	1	p1	(A)11	11	472	482	CATGATACCGGGACTCACGG	59.968	20	GCACCGGACGTAAACGACTA	60.11	20	236	286	521	AACCGCCGGATCATGATACC	59.965	20	GCACCGGACGTAAACGACTA	60.11	20	247	275	521	AAAACCTTTCTCCGGCACCA	60.106	20	GCACCGGACGTAAACGACTA	60.11	20	199	323	521
comp6602_c0	1	p3	(AAT)5	15	206	220
comp63990_c0	1	p3	(AAT)6	18	470	487
comp8892_c0	1	c	(A)12gaagataggaaagaaagaagatagaaaaatagg(A)10	55	1	55
comp8892_c0	2	p1	(A)10	10	543	552	CACAAAGCGCCCTGGAATTC	60.109	20	ACAACACTGTACAGCCGGAG	59.966	20	172	453	624	CACAAAGCGCCCTGGAATTC	60.109	20	CCCAGCACAACATTTTGGGG	59.965	20	241	453	693	CACAAAGCGCCCTGGAATTC	60.109	20	CCCCAGCACAACATTTTGGG	59.965	20	242	453	694
comp8892_c0	3	p1	(A)12	12	842	853
comp32568_c0	1	p3	(TGA)6	18	411	428
comp54250_c0	1	p1	(A)12	12	1	12
comp63818_c0	1	p1	(T)11	11	1170	1180	TCAGCTGATTACGCGTGTGT	60.039	20	ACGTTCAACAATTCCTACTGGT	57.919	22	217	1034	1250	AGTCAGCTGATTACGCGTGT	59.756	20	ACGTTCAACAATTCCTACTGGT	57.919	22	219	1032	1250	GTCAGCTGATTACGCGTGTG	59.633	20	ACGTTCAACAATTCCTACTGGT	57.919	22	218	1033	1250
comp76465_c0	1	p1	(T)10	10	21	30
comp36832_c1	1	p1	(A)10	10	71	80	CGTTTTGCAGCTCAACTTCCA	59.935	21	TGGACTTGTGATTATGGTAGGGT	58.891	23	265	1	265	CGTTTTGCAGCTCAACTTCCA	59.935	21	TGTTGCTGATAAGAACATGAGCA	58.674	23	108	1	108	CGTTTTGCAGCTCAACTTCCA	59.935	21	TGGACTTGTGATTATGGTAGGGTT	59.462	24	265	1	265
comp61621_c0	1	p2	(AG)6	12	1	12
comp52833_c1	1	p1	(T)12	12	157	168	TCTGGAACACACACGTTGGA	59.462	20	TGAACACGAAGATAAGAGAGAGAGA	58.826	25	124	104	227	TCTGGAACACACACGTTGGA	59.462	20	ACATGAACACGAAGATAAGAGAGAGA	59.624	26	127	104	230	GGGCAGTTTGGTTTTCCGAA	59.252	20	TGAACACGAAGATAAGAGAGAGAGA	58.826	25	159	69	227
comp69518_c0	1	p2	(AT)7	14	1	14
comp35359_c0	1	p3	(ATG)6	18	1	18
comp46172_c0	1	p2	(GA)6	12	793	804
comp2025_c0	1	p3	(ATT)6	18	33	50	TTTATGTGCAGCATAACCATTATGA	57.42	25	TTGACTGTTGTGACGCGTCT	60.179	20	128	2	129	TTTATGTGCAGCATAACCATTATGA	57.42	25	TCTTGACTGTTGTGACGCGT	60.179	20	130	2	131	TTTATGTGCAGCATAACCATTATGA	57.42	25	CTTGACTGTTGTGACGCGTC	59.77	20	129	2	130
comp53979_c0	1	p2	(TA)6	12	566	577
comp42689_c0	1	p2	(TA)7	14	497	510
comp69363_c0	1	p2	(AT)11	22	1243	1264
comp73422_c0	1	p3	(TGA)6	18	2599	2616	CAAACCATCGCACCAAGACG	60.11	20	ACGGGTCGGGTCATTAACAC	60.037	20	266	2494	2759	CAAACCATCGCACCAAGACG	60.11	20	CGGGTCGGGTCATTAACACA	60.037	20	265	2494	2758	CAAACCATCGCACCAAGACG	60.11	20	CACGGGTCGGGTCATTAACA	60.037	20	267	2494	2760
comp26279_c0	1	c	(TC)6tgaag(CT)6	29	620	648	GTTACCACCACCATCGACGA	59.756	20	AAATGTGAGCAGTCGTCGGT	59.966	20	233	439	671	AGCAGCATCATCGTCGTCTC	60.249	20	AAATGTGAGCAGTCGTCGGT	59.966	20	254	418	671	GAAAGGAGAAGGGAGCAGCA	59.674	20	AAATGTGAGCAGTCGTCGGT	59.966	20	270	402	671
comp5734_c0	1	p1	(A)12	12	86	97	TTGAAGGAAGGGTTGGGTGG	59.813	20	GCTGGCACTCACAACTTCAA	58.976	20	234	21	254	GAAGGAAGGGTTGGGTGGTT	59.812	20	GCTGGCACTCACAACTTCAA	58.976	20	232	23	254	GGGTTGGGTGGTTTTAGGGT	59.811	20	GCTGGCACTCACAACTTCAA	58.976	20	225	30	254
comp515144_c0	1	p3	(TTA)5	15	175	189	CACGATTGTAGCTCCTCTCTGT	59.575	22	CAAGGAGGAGTGTGAGCAAGT	59.929	21	217	3	219	ACACGATTGTAGCTCCTCTCTG	59.575	22	CAAGGAGGAGTGTGAGCAAGT	59.929	21	218	2	219	CACGATTGTAGCTCCTCTCTGT	59.575	22	TCAAGGAGGAGTGTGAGCAAG	59.654	21	218	3	220
comp73570_c0	1	p5	(ACTAG)5	25	300	324	CTATCGACCCTGTGAGGTGG	59.253	20	CACCGTCCTCAATGGTAGCA	59.751	20	217	167	383	CTATCGACCCTGTGAGGTGG	59.253	20	ACGCGATATCAAGGAGGGTG	59.611	20	274	167	440	CTATCGACCCTGTGAGGTGG	59.253	20	CACGCGATATCAAGGAGGGT	59.611	20	275	167	441
comp74832_c0	1	p3	(ATC)6	18	1	18
comp36028_c0	1	p2	(TA)7	14	385	398	TGTGGTGGTGGGAAGCTAGA	60.473	20	CCACTTGGAAAAATTACCATCAAGC	59.361	25	238	237	474	TTGTGGCACCGAAAGAGTCT	59.532	20	ACCATCAAGCTTGAAATGACAAT	57.266	23	275	185	459	TCTTGTGGCACCGAAAGAGT	59.532	20	ACCATCAAGCTTGAAATGACAAT	57.266	23	277	183	459
comp60984_c0	1	p2	(CT)7	14	522	535	GCAACTTACTACCCCACCCC	60.035	20	TTGTGACGGAGATGGTGGTG	59.965	20	189	380	568	GCAACTTACTACCCCACCCC	60.035	20	TGGTTGTGACGGAGATGGTG	59.965	20	192	380	571	GCAACTTACTACCCCACCCC	60.035	20	TGGTGGTTGTGACGGAGATG	59.965	20	195	380	574
comp532665_c0	1	c	(T)10gttcgattcgattatttcagtttggttttgattaatttg(T)10	59	3	61
comp68648_c0	1	p1	(A)10	10	30	39
comp68648_c0	2	p1	(A)11	11	1181	1191	GCAGTGACATGACACCAACC	59.407	20	TGGTATGGCTGTATGGTTCCC	59.507	21	253	1012	1264	GCAGTGACATGACACCAACC	59.407	20	GGTATGGCTGTATGGTTCCCT	59.225	21	252	1012	1263	AGTGACATGACACCAACCCT	58.86	20	TGGTATGGCTGTATGGTTCCC	59.507	21	251	1014	1264
comp20509_c0	1	p2	(GT)7	14	200	213	CCCCTTCACATCGACCGAAT	59.822	20	TGGATCACTCCACATGTAACCA	59.09	22	269	23	291	ATTCCCCTTCACATCGACCG	59.822	20	TGGATCACTCCACATGTAACCA	59.09	22	272	20	291	CGCCATGTGATTTGCCAAGT	59.756	20	TGGATCACTCCACATGTAACCA	59.09	22	168	124	291
comp53290_c0	1	p1	(A)19	19	594	612
comp64053_c0	1	p3	(TTC)5	15	267	281
comp55937_c1	1	p3	(CTT)6	18	175	192	TTACTGCCACGTGTCATCCC	60.037	20	TTTGGCAAGATTGTCGCACG	60.041	20	187	86	272	TTACTGCCACGTGTCATCCC	60.037	20	CAAGATTGTCGCACGTGCAA	60.041	20	182	86	267	TTACTGCCACGTGTCATCCC	60.037	20	AGATTGTCGCACGTGCAAAG	59.764	20	180	86	265
comp64870_c0	1	p1	(T)11	11	495	505	GGCATAGGCATCGTCGGTAA	59.967	20	TTGTTTGTGGATCTGGACGT	57.369	20	224	359	582	GGCATAGACGTCGTTGGGAT	59.896	20	TTGTTTGTGGATCTGGACGT	57.369	20	274	309	582	AATGTCGTCGGCATAGGCAT	59.893	20	TTGTTTGTGGATCTGGACGT	57.369	20	233	350	582
comp36944_c1	1	c	(A)12g(A)10	23	1	23
comp36944_c1	2	p3	(TAA)6	18	1179	1196
comp44960_c0	1	p1	(T)15	15	1	15
comp71497_c0	1	p1	(A)11	11	2123	2133	AGTGGCTTCATATGTTCTCACGA	59.804	23	TCGAAATCAAGAAGCGCAATGA	59.258	22	241	2043	2283	AGTGGCTTCATATGTTCTCACGA	59.804	23	TGAATCGAAATCAAGAAGCGCA	59.258	22	245	2043	2287	CAGTGGCTTCATATGTTCTCACG	59.692	23	TCGAAATCAAGAAGCGCAATGA	59.258	22	242	2042	2283
comp71497_c0	2	p1	(T)10	10	3237	3246	AGTCATGGTGGCATACTTGTAGT	59.48	23	ACTGGCTGGGGTCATGAAAG	59.961	20	162	3125	3286	AGTCATGGTGGCATACTTGTAGT	59.48	23	ACACGTGTGTTACACTGGCT	59.823	20	175	3125	3299	AGTCATGGTGGCATACTTGTAGT	59.48	23	CACTGGCTGGGGTCATGAAA	60.251	20	163	3125	3287
comp58027_c0	1	p1	(A)10	10	7	16
comp68975_c0	1	p3	(ATG)5	15	4535	4549	ACGGGTCAAGGTTGTGCTAG	59.965	20	ATACCAGTCAACGCCGTCTC	59.827	20	248	4326	4573	GGATTAATGCGGTTGGCTGC	60.249	20	ATACCAGTCAACGCCGTCTC	59.827	20	215	4359	4573	CACGGGTCAAGGTTGTGCTA	60.25	20	ATACCAGTCAACGCCGTCTC	59.827	20	249	4325	4573
comp68975_c0	2	p2	(TA)6	12	5285	5296
comp221977_c0	1	p1	(T)10	10	61	70	ACCGAAAGTCATTAAATTGAATGTAGA	57.773	27	ACCCACTTGCGTTGGAAAAAC	60.135	21	108	23	130	ACCGAAAGTCATTAAATTGAATGTAGA	57.773	27	CACTTGCGTTGGAAAAACCCA	60.135	21	105	23	127	ACCGAAAGTCATTAAATTGAATGTAGA	57.773	27	GAAAAACCCACTTGCGTTGGA	59.865	21	113	23	135
comp67082_c1	1	p2	(GA)9	18	968	985	TCAAACATCCGCATCCGACT	59.751	20	CCAATCCCACCACCCCTTTC	60.615	20	155	854	1008	TCAAACATCCGCATCCGACT	59.751	20	TATCCCAATCCCACCACCCC	60.997	20	159	854	1012	TCAAACATCCGCATCCGACT	59.751	20	ATATCCCAATCCCACCACCC	58.842	20	160	854	1013
comp28315_c1	1	p1	(A)13	13	12	24
comp28315_c1	2	p2	(TC)9	18	240	257
comp71216_c0	1	p3	(TGA)7	21	1260	1280	GAATAACCAACGGCGGCATC	59.971	20	AGCAAACACCGGATCCAAGA	59.6	20	172	1148	1319	GAATAACCAACGGCGGCATC	59.971	20	AGAAGCAAACACCGGATCCA	59.6	20	175	1148	1322	CCTTTGATTTGACGGAGCGC	60.179	20	AGCAAACACCGGATCCAAGA	59.6	20	261	1059	1319
comp76324_c1	1	p3	(ATC)5	15	1110	1124	AATCCGCCAAAAGTCGACCT	59.964	20	TCCACATGCATGCTAACTGA	57.214	20	216	977	1192	TCCGCCAAAAGTCGACCTAC	60.038	20	TCCACATGCATGCTAACTGA	57.214	20	214	979	1192	TGTTTGGGAGAATCCGCCAA	59.889	20	TCCACATGCATGCTAACTGA	57.214	20	226	967	1192
comp57882_c0	1	p1	(A)17	17	201	217
comp27277_c0	1	p1	(A)16	16	8	23
comp67097_c0	1	p1	(T)23	23	1	23
comp601656_c0	1	p1	(A)14	14	221	234
comp72367_c0	1	p3	(ATG)5	15	616	630	ACCCACAATCGAACACTCCC	59.964	20	GCAGTCTGAACCGTCTTCCA	59.966	20	264	586	849	ACCCACAATCGAACACTCCC	59.964	20	AACGCAGTCTGAACCGTCTT	59.896	20	267	586	852	ACCCACAATCGAACACTCCC	59.964	20	AAACGCAGTCTGAACCGTCT	59.896	20	268	586	853
comp72367_c0	2	p3	(ATA)6	18	1906	1923
comp57057_c1	1	p1	(T)13	13	365	377
comp76551_c1	1	p1	(A)20	20	1	20
comp76551_c1	2	p3	(GTG)7	21	997	1017	GGAGCGATTTGTGCGTTTGA	59.763	20	CCCACTCACGCTCATATCCC	59.966	20	258	815	1072	AGGAGCGATTTGTGCGTTTG	59.762	20	CCCACTCACGCTCATATCCC	59.966	20	259	814	1072	GGAGCGATTTGTGCGTTTGA	59.763	20	TCACCGGTAGCAAAAGTCCC	59.964	20	275	815	1089
comp469668_c0	1	p1	(T)12	12	132	143	TCACCCTCCCTTGAACCTGA	60.105	20	CCCTGACCGTACGTGTTTCA	59.968	20	212	1	212	GAGTTGAACCCACCCCACAT	59.888	20	CCCTGACCGTACGTGTTTCA	59.968	20	181	32	212	TCACCCTCCCTTGAACCTGA	60.105	20	ACCGTACGTGTTTCAGTGCT	59.896	20	207	1	207
comp63099_c0	1	p2	(AG)8	16	188	203	TGTTTCCAGCCACAAACACG	59.546	20	GAGTCTGTTCTGTTCGGGGG	60.037	20	263	150	412	TGTTTCCAGCCACAAACACG	59.546	20	GCGCCTCCTCTTCCTTCATT	60.107	20	136	150	285	TGTTTCCAGCCACAAACACG	59.546	20	CGAGTCTGTTCTGTTCGGGG	60.389	20	264	150	413
comp54331_c0	1	p3	(CAT)5	15	402	416	CCTTGGGATGAGGCGATTCA	59.819	20	GACGCAAGCACATACGATGT	59.001	20	260	341	600	GTCCTTGGGATGAGGCGATT	59.819	20	GACGCAAGCACATACGATGT	59.001	20	262	339	600	CCTTGGGATGAGGCGATTCA	59.819	20	ACCAATTGAAGACGCAAGCAC	60.001	21	270	341	610
comp72756_c1	1	p1	(T)10	10	803	812	CCCAAACCGACCCATACACA	59.963	20	ACCACTTCCCGCGTAAATGT	59.964	20	155	688	842	AAACCGACCCATACACACCC	59.963	20	ACCACTTCCCGCGTAAATGT	59.964	20	152	691	842	ACCCAAACCGACCCATACAC	59.963	20	ACCACTTCCCGCGTAAATGT	59.964	20	156	687	842
comp72756_c1	2	p2	(TA)6	12	1233	1244	ACACGGGTCAATATGATAGTTTTG	57.322	24	TCCTTCTTCGGTTGGAGGTC	59.026	20	190	1206	1395	ACACGGGTCAATATGATAGTTTTG	57.322	24	CCTTCTTCGGTTGGAGGTCT	59.023	20	189	1206	1394	ACACGGGTCAATATGATAGTTTTG	57.322	24	GAGCTTCCTTCTTCGGTTGGA	59.998	21	195	1206	1400
comp61704_c0	1	p3	(AAC)5	15	248	262	AGCCTCGTTGTTTTCCGTTT	58.614	20	AGCTAGGTGTAGACAAGCCA	58.061	20	243	88	330	AGCCTCGTTGTTTTCCGTTT	58.614	20	GCCATTCTTGTTGCAAGTTCG	58.946	21	227	88	314	AGCCTCGTTGTTTTCCGTTT	58.614	20	AAGCTAGGTGTAGACAAGCCA	58.743	21	244	88	331
comp157893_c0	1	c	(T)12aatgta(T)10	28	232	259	CCCGATTTACAGGCCCACAT	60.107	20	ACAACGAATACCAAAGACCAAGC	59.748	23	210	136	345	TTTTGGGCCCCCGATTTACA	59.885	20	ACAACGAATACCAAAGACCAAGC	59.748	23	219	127	345	CCCGATTTACAGGCCCACAT	60.107	20	ACGAATACCAAAGACCAAGCT	57.581	21	207	136	342
comp55440_c0	1	p1	(T)10	10	675	684	GTGGTTGTGGTGGTTCATGC	59.968	20	TGTAACACACACGTAGCCACA	59.864	21	230	547	776	TGATCGGACTGGTGGTTGTG	59.965	20	TGTAACACACACGTAGCCACA	59.864	21	241	536	776	TGGTTGTGGTGGTTCATGCT	60.106	20	TGTAACACACACGTAGCCACA	59.864	21	229	548	776
comp49914_c0	1	p1	(T)11	11	211	221	TCGGTGGGGTTTTGGTAGTT	59.155	20	ACTTGGAACCAGACGTAAACCA	59.829	22	259	173	431	TTCGGTGGGGTTTTGGTAGT	59.155	20	ACTTGGAACCAGACGTAAACCA	59.829	22	260	172	431	GGTTTCGGTGGGGTTTTGGT	61.044	20	ACTTGGAACCAGACGTAAACCA	59.829	22	263	169	431
comp73760_c1	1	p3	(TGA)6	18	1905	1922	GCAATCCATTGTTGACGCGT	60.11	20	GTCGTCTTCACTCCTGCTGA	59.401	20	247	1812	2058	TGCAATCCATTGTTGACGCG	60.11	20	GTCGTCTTCACTCCTGCTGA	59.401	20	248	1811	2058	GCAATCCATTGTTGACGCGT	60.11	20	AGTCGTCTTCACTCCTGCTG	59.399	20	248	1812	2059
comp73760_c1	2	p3	(ATG)5	15	2108	2122	TCAGCAGGAGTGAAGACGAC	59.401	20	TCCAGACGTGCGAGAGTTTG	60.319	20	163	2039	2201	TCAGCAGGAGTGAAGACGAC	59.401	20	GTCCAGACGTGCGAGAGTTT	60.319	20	164	2039	2202	CAGCAGGAGTGAAGACGACT	59.399	20	TCCAGACGTGCGAGAGTTTG	60.319	20	162	2040	2201
comp74034_c0	1	p1	(A)11	11	62	72	TCCAACTTGGACCATACTACATCA	59.219	24	GAAGCCACATGTTTACCCGC	59.83	20	229	33	261	TCCAACTTGGACCATACTACATCA	59.219	24	TATCGAGAGGCTTGCGATGG	59.685	20	167	33	199	TCCAACTTGGACCATACTACATCA	59.219	24	TCGCCATTGTGAGAACTGGT	59.604	20	132	33	164
comp74034_c0	2	p1	(T)10	10	1942	1951	CTTGCAACGTTGTCTTCCCG	60.041	20	ACAAGACCTGCAGCACTACT	58.948	20	280	1799	2078	CTTGCAACGTTGTCTTCCCG	60.041	20	ACAAGACCTGCAGCACTACTT	59.582	21	280	1799	2078	GCAACGTTGTCTTCCCGGTA	60.601	20	ACAAGACCTGCAGCACTACT	58.948	20	277	1802	2078
comp55157_c0	1	p1	(T)10	10	2029	2038	GCTAGAAGAGGCTTGAGGCA	59.461	20	ACTGTTGCAAAGATTGGAATGCT	59.677	23	252	1991	2242	TGCTAGAAGAGGCTTGAGGC	59.461	20	ACTGTTGCAAAGATTGGAATGCT	59.677	23	253	1990	2242	GCTAGAAGAGGCTTGAGGCA	59.461	20	ACTGTTGCAAAGATTGGAATGC	58.343	22	252	1991	2242
comp71294_c0	1	p3	(TCA)6	18	230	247
comp283844_c0	1	p2	(TC)6	12	28	39	CGCTTTTATAGATTTGTAGCAACGT	58.525	25	ACATTGTGGACGACGATCAGT	59.728	21	177	0	176	CGCTTTTATAGATTTGTAGCAACG	57.063	24	ACATTGTGGACGACGATCAGT	59.728	21	177	0	176	CGCTTTTATAGATTTGTAGCAACGT	58.525	25	CATTGTGGACGACGATCAGT	58.004	20	176	0	175
comp61626_c0	1	p2	(TC)6	12	1469	1480	CTGCAATCGCTCTTCTTCGC	59.974	20	TTTGGGAAGCTGGACCTTCG	60.251	20	126	1427	1552	GCTGCAATCGCTCTTCTTCG	59.974	20	TTTGGGAAGCTGGACCTTCG	60.251	20	127	1426	1552	TTCTTCGCCTCTCTCTCCGA	60.035	20	TTTGGGAAGCTGGACCTTCG	60.251	20	114	1439	1552
comp60441_c0	1	p1	(T)11	11	2717	2727	GGCGAATTCTTGGTTCTTCTCG	59.906	22	CGGATATCCAAAATCATCATGTCA	57.194	24	280	2554	2833	GCGAATTCTTGGTTCTTCTCGT	59.263	22	TCGGATATCCAAAATCATCATGTCA	58.467	25	280	2555	2834	GGCGAATTCTTGGTTCTTCTCG	59.906	22	CGGATATCCAAAATCATCATGTCAA	57.794	25	280	2554	2833
comp69731_c0	1	p3	(CAC)5	15	121	135	CGGAAAAATTACCGCCGTCC	59.903	20	TTTGTCTCCTCAACGCTCCC	59.965	20	103	84	186	CCGGAAAAATTACCGCCGTC	59.903	20	TTTGTCTCCTCAACGCTCCC	59.965	20	104	83	186	GGATATCAGCGTCACCAGCA	59.895	20	TTTGTCTCCTCAACGCTCCC	59.965	20	125	62	186
comp534204_c0	1	p1	(A)12	12	277	288	GCCACGTGGGTACAAACACA	61.096	20	GTGAGACACCTTAACCACCCA	59.581	21	140	210	349	GCCACGTGGGTACAAACACA	61.096	20	TGTGAGACACCTTAACCACCC	59.581	21	141	210	350	GCCACGTGGGTACAAACACA	61.096	20	TGAGACACCTTAACCACCCA	58.191	20	139	210	348
comp31126_c0	1	p1	(T)10	10	203	212	ACAGCCACTTAAGCAGATCGA	59.449	21	ACAAGTTGAGAGTGATGCAAAATGT	59.932	25	149	155	303	AGCAGATCGACTCGTGTACT	58.26	20	ACAAGTTGAGAGTGATGCAAAATGT	59.932	25	138	166	303	AGCCACTTAAGCAGATCGACT	59.172	21	ACAAGTTGAGAGTGATGCAAAATGT	59.932	25	147	157	303
comp208031_c0	1	p2	(GT)9	18	87	104	AGGGTGTAAGTATTGAAGGGTGT	59.086	23	ACCAACACTTCACTCCACACA	59.719	21	144	47	190	TCAAATGAGGTTATGAGGGTGT	57.073	22	TCCTCCCCTCTCCTCTTTCC	59.66	20	102	32	133	TCAAATGAGGTTATGAGGGTGT	57.073	22	CCTCCCCTCTCCTCTTTCCT	59.658	20	101	32	132
comp72617_c0	1	p2	(TC)7	14	1212	1225	TTCAAAGGGGTTGGATGGGG	59.884	20	AACAAGAGTAATTTAGAGCCTTAAGTT	57.205	27	189	1146	1334	CAAAGGGGTTGGATGGGGG	60.306	19	AACAAGAGTAATTTAGAGCCTTAAGTT	57.205	27	187	1148	1334	TTTCAAAGGGGTTGGATGGGG	60.484	21	AACAAGAGTAATTTAGAGCCTTAAGTT	57.205	27	190	1145	1334
comp62682_c0	1	p1	(T)10	10	1893	1902	TAGGGTCATGAGGTGGCTGA	59.957	20	TCGTGTCATATAGGGCATTTCT	57.044	22	266	1677	1942	TAGGGTCATGAGGTGGCTGA	59.957	20	TTCGTGTCATATAGGGCATTTCT	57.71	23	267	1677	1943	TAGGGTCATGAGGTGGCTGA	59.957	20	TCGTGTCATATAGGGCATTTCTACA	59.697	25	266	1677	1942
comp364784_c0	1	p1	(T)10	10	14	23
comp997224_c0	1	p1	(T)15	15	275	289
comp29496_c0	1	p3	(TTC)5	15	165	179	GGCATGGGACTTGAGCTCTT	60.035	20	TGCAATCCATATTCCATAGAATCACT	58.536	26	151	102	252	ATGACGGCATGGGACTTGAG	60.108	20	TGCAATCCATATTCCATAGAATCACT	58.536	26	156	97	252	GGCATGGGACTTGAGCTCTT	60.035	20	TGCAATCCATATTCCATAGAATCAC	57.308	25	151	102	252
comp53338_c0	1	p1	(T)10	10	241	250	AACTCTTCACGAATGACGCA	57.851	20	TCGTTAACGTCATTCAAACAGCA	59.444	23	211	93	303	AACTCTTCACGAATGACGCA	57.851	20	ACGTCATTCAAACAGCAACAA	57.226	21	205	93	297	AACTCTTCACGAATGACGCA	57.851	20	AACGTCATTCAAACAGCAACA	57.226	21	206	93	298
comp67079_c0	1	p2	(TA)6	12	1892	1903	ATTACTCGTTGCACCACCGT	59.966	20	TGACGAGTATTATCCATTACACCA	57.281	24	221	1795	2015	GCAGAACGGTGTAGTCGACA	60.04	20	TGACGAGTATTATCCATTACACCA	57.281	24	179	1837	2015	TGCAGAACGGTGTAGTCGAC	60.04	20	TGACGAGTATTATCCATTACACCA	57.281	24	180	1836	2015
comp75279_c0	1	p1	(T)10	10	798	807
comp55952_c2	1	p1	(A)16	16	347	362
comp48293_c0	1	p3	(ATG)6	18	36	53
comp76788_c0	1	p1	(A)12	12	12	23
comp62697_c0	1	p1	(T)10	10	577	586	TGATCCGAGAAGATGCGAGC	59.969	20	AACATCACCAAACTCGCAGA	57.745	20	151	469	619	GCTGATCCGAGAAGATGCGA	59.969	20	AACATCACCAAACTCGCAGA	57.745	20	153	467	619	AGCTGATCCGAGAAGATGCG	59.968	20	AACATCACCAAACTCGCAGA	57.745	20	154	466	619
comp72990_c0	1	p2	(TC)6	12	371	382	TTCGCCCCGAAAGTTCTCTC	60.038	20	GGGGGAACTGATGTAACCGT	59.383	20	253	324	576	AATCTCCGCTTCCGAGGTTC	59.824	20	GGGGGAACTGATGTAACCGT	59.383	20	229	348	576	GAATCTCCGCTTCCGAGGTT	59.824	20	GGGGGAACTGATGTAACCGT	59.383	20	230	347	576
comp72990_c0	2	p3	(TTA)5	15	2091	2105	ACGGGGTGTTGCAGTGTTAA	60.107	20	AACCTTGGGCCAGGTAGGTA	60.179	20	165	2009	2173	GCTAACAACCTTCACGGGGT	60.251	20	AACCTTGGGCCAGGTAGGTA	60.179	20	178	1996	2173	TCGCTAACAACCTTCACGGG	60.32	20	AACCTTGGGCCAGGTAGGTA	60.179	20	180	1994	2173
comp75121_c0	1	p3	(ATA)7	21	2970	2990
comp36444_c0	1	p3	(GAA)5	15	50	64	TGCTACAGTGGAAGACGAGG	59.111	20	ACCAAACACCTTTTAAAAACCACA	58.134	24	204	21	224	GCTACAGTGGAAGACGAGGAG	59.867	21	ACCAAACACCTTTTAAAAACCACA	58.134	24	203	22	224	TGCTACAGTGGAAGACGAGG	59.111	20	ACCACAAATGTAAGAAGGAACAAGA	58.874	25	186	21	206
comp52416_c0	1	p3	(TGA)5	15	1	15
comp49127_c0	1	p1	(A)10	10	76	85	ACTGGCAATGATGTATTGTTGTT	57.273	23	AGGGGTGTCATATGTTGGGT	58.319	20	105	7	111	AACTGGCAATGATGTATTGTTGT	57.273	23	AGGGGTGTCATATGTTGGGT	58.319	20	106	6	111	ACTGGCAATGATGTATTGTTGTTTG	59.072	25	AGGGGTGTCATATGTTGGGT	58.319	20	105	7	111
comp58277_c0	1	p3	(GAT)6	18	5	22
comp57051_c0	1	c	(T)11aaaatttcggagtttgaaatagagagcaaccacaagtat(A)10	60	16	75
comp189663_c0	1	p2	(TA)8	16	41	56	GGCAGGTTCAAATAAAAATTGTTCT	57.271	25	TTACTCGAGGTGGCAAGACC	59.393	20	186	0	185	GGCAGGTTCAAATAAAAATTGTTCT	57.271	25	ATGGGTTCGGGTCAGATCTG	59.167	20	163	0	162	GGCAGGTTCAAATAAAAATTGTTCT	57.271	25	TTTACTCGAGGTGGCAAGACC	59.998	21	187	0	186
comp54869_c0	1	p1	(T)10	10	807	816	ATGAGTTTCCCACGCGTTCT	59.965	20	ACCAAGTTTAATCACTCATAAACACT	57.308	26	268	624	891	AGATGAGTTTCCCACGCGTT	59.965	20	ACCAAGTTTAATCACTCATAAACACT	57.308	26	270	622	891	GCGGACAGATGAGTTTCCCA	60.036	20	ACCAAGTTTAATCACTCATAAACACT	57.308	26	276	616	891
comp63553_c0	1	p2	(AG)7	14	28	41	GAGAAAGCAAGTGTTTTCAGGT	57.361	22	ACAACGTCGCCAAGAGATGT	59.966	20	196	0	195	GAGAAAGCAAGTGTTTTCAGGT	57.361	22	TGAACAACGTCGCCAAGAGA	59.897	20	199	0	198	GAGAAAGCAAGTGTTTTCAGGT	57.361	22	TTGGTCGCGTATGAAGAGGG	59.825	20	260	0	259
comp61025_c0	1	p1	(A)10	10	115	124	AGTGTGCCTCTGCTTGAAACT	60.134	21	GCACTTGGAATGCGGTGAAG	60.11	20	265	76	340	AGTGTGCCTCTGCTTGAAACT	60.134	21	ATGCCATGTTTCCGCACTTG	59.756	20	278	76	353	GTGTGCCTCTGCTTGAAACT	58.687	20	GCACTTGGAATGCGGTGAAG	60.11	20	264	77	340
comp63914_c0	1	p2	(AC)9	18	155	172	AAACGCCACCAACTTCTCCA	60.107	20	AAGGAAGGTGATCGGTGCTG	60.036	20	192	105	296	TCCGGTGGTTTTTCAGTCGT	59.821	20	AAGGAAGGTGATCGGTGCTG	60.036	20	225	72	296	AAACGCCACCAACTTCTCCA	60.107	20	GGTGATCGGTGCTGGATTCT	59.821	20	186	105	290
comp47085_c0	1	p1	(A)10	10	385	394
comp72686_c0	1	p1	(T)12	12	197	208	ACCTCACAATGCATCACTCCT	59.368	21	ACCACCATGCCAGAAACAGT	59.814	20	161	142	302	AACCTCACAATGCATCACTCCT	59.959	22	ACCACCATGCCAGAAACAGT	59.814	20	162	141	302	ACCTCACAATGCATCACTCCT	59.368	21	CCACCATGCCAGAAACAGTG	59.4	20	160	142	301
comp72686_c0	2	p1	(T)11	11	796	806	TGCAGGCCTGATTTCTTACCT	59.365	21	GCCAAACCATAAAATTGCCAGC	59.58	22	229	672	900	TGCAGGCCTGATTTCTTACCT	59.365	21	TGCCAGCACTCTAACCTTTT	57.343	20	214	672	885	TGCAGGCCTGATTTCTTACCT	59.365	21	TTGCCAGCACTCTAACCTTT	57.343	20	215	672	886
comp34108_c0	1	p3	(GAT)5	15	1	15
comp408854_c0	1	p2	(TA)6	12	55	66	TGCTGTGCATGATGGTAGCA	60.035	20	TGGTTCTCACAGTTCTTGCA	57.292	20	179	20	198	CAGGTTGCTGTGCATGATGG	59.827	20	TGGTTCTCACAGTTCTTGCA	57.292	20	184	15	198	AGGTTGCTGTGCATGATGGT	60.251	20	TGGTTCTCACAGTTCTTGCA	57.292	20	183	16	198
comp41774_c0	1	p1	(T)13	13	302	314
comp71337_c0	1	p1	(A)10	10	1301	1310	CCAGCACGTTCTAAGCTCCA	60.037	20	TTGCTGATGAAACCGCATCG	59.553	20	277	1119	1395	ACGTTCTAAGCTCCACGGTG	60.039	20	TTGCTGATGAAACCGCATCG	59.553	20	272	1124	1395	CACGTTCTAAGCTCCACGGT	60.039	20	TTGCTGATGAAACCGCATCG	59.553	20	273	1123	1395
comp76062_c3	1	p1	(A)11	11	625	635	GATGAAATGCCCGATTGCCG	60.318	20	AGTGAAGGTTCATCGAATGGGA	59.428	22	229	539	767	CGATGAAATGCCCGATTGCC	60.318	20	AGTGAAGGTTCATCGAATGGGA	59.428	22	230	538	767	GATGAAATGCCCGATTGCCG	60.318	20	TGAAGGTTCATCGAATGGGAGA	59.162	22	227	539	765
comp60823_c0	1	p1	(T)16	16	531	546
comp72611_c0	1	p2	(AG)8	16	9	24
comp36100_c0	1	p3	(GTG)6	18	849	866	GGCTGAACTCCTGACGGAAA	59.965	20	CCATGGATGAGTTGGGTGGT	59.667	20	250	727	976	CTGCCGGAGATGATGACGAA	59.897	20	CCATGGATGAGTTGGGTGGT	59.667	20	275	702	976	TTCCGACGGACAGATGATGC	60.179	20	CCATGGATGAGTTGGGTGGT	59.667	20	179	798	976
comp73730_c0	1	p3	(AAG)5	15	2296	2310	TTGACACGACGGAGATGACG	60.11	20	TCAAAGCTTTGGTGGAAACCA	58.538	21	245	2148	2392	TTGTTTCGGGTGCGAGACTT	60.179	20	TCAAAGCTTTGGTGGAAACCA	58.538	21	194	2199	2392	GTGCGAGACTTGTGGTGGAT	60.321	20	TCAAAGCTTTGGTGGAAACCA	58.538	21	185	2208	2392
comp829389_c0	1	p1	(A)13	13	1	13
comp30275_c0	1	p3	(GAT)6	18	452	469
comp179978_c0	1	p1	(A)10	10	1	10
comp73369_c0	1	p2	(TC)6	12	146	157	GTCGTCCGCCAATTTGGAAG	59.832	20	TTTAGCTTCATCCGCCGTGT	60.037	20	182	47	228	GTCGTCCGCCAATTTGGAAG	59.832	20	CTTCATCCGCCGTGTAACCT	60.108	20	177	47	223	ATGTCGTCCGCCAATTTGGA	60.322	20	TTTAGCTTCATCCGCCGTGT	60.037	20	184	45	228
comp1818_c0	1	p2	(AT)7	14	7	20
comp802027_c0	1	p2	(AT)10	20	159	178	TAGCGGTTTGACGGTTGGAA	59.894	20	TTTTGGAATTTTGGATTATGAATGCTT	57.482	27	200	22	221	TTAGCGGTTTGACGGTTGGA	59.894	20	TTTTGGAATTTTGGATTATGAATGCTT	57.482	27	201	21	221	TGCCGAACAAGTTAACCGCT	60.533	20	TTTTGGAATTTTGGATTATGAATGCTT	57.482	27	222	0	221
comp74259_c1	1	p3	(ATG)5	15	1960	1974	TGGTGCTTTTGATGCTGGTG	59.325	20	AGTGAAACAAGTCAAAGTGCCA	58.911	22	147	1925	2071	GGTGCTTTTGATGCTGGTGT	59.324	20	AGTGAAACAAGTCAAAGTGCCA	58.911	22	146	1926	2071	TGGTGCTTTTGATGCTGGTG	59.325	20	TCCCACAAGTGAAACAAGTCA	57.642	21	154	1925	2078
comp54646_c0	1	p1	(T)11	11	707	717
comp297145_c0	1	p2	(TG)6	12	42	53	GGGGAATGAGACTTATGAGAGTACG	60.279	25	GCTTCCTTTCTCACAGTCCCA	59.928	21	135	0	134	GGGGAATGAGACTTATGAGAGTACG	60.279	25	TGCTTCCTTTCTCACAGTCCC	59.928	21	136	0	135	GGGAATGAGACTTATGAGAGTACGT	59.7	25	GCTTCCTTTCTCACAGTCCCA	59.928	21	134	1	134
comp321196_c0	1	p1	(A)10	10	117	126	ACCCTACTAGGTTAAACCCATGT	58.558	23	AGCCTTCGTCGGAAAGTACG	60.109	20	154	87	240	ACCCTACTAGGTTAAACCCATGTT	59.146	24	AGCCTTCGTCGGAAAGTACG	60.109	20	154	87	240	ACCCTACTAGGTTAAACCCATGTTT	59.686	25	AGCCTTCGTCGGAAAGTACG	60.109	20	154	87	240
comp50060_c0	1	p1	(T)12	12	208	219	TCCTAAACAACTTTGACCACCA	57.762	22	CTGGTGCTCTCGATTGGGTT	60.036	20	236	148	383	TCCTAAACAACTTTGACCACCA	57.762	22	TGTGCAATCATTGGGTCGGA	59.963	20	122	148	269	TCCTAAACAACTTTGACCACCA	57.762	22	TTACGTTTGCCTGGGAGCAT	59.962	20	197	148	344
comp68328_c0	1	p1	(A)10	10	328	337	GATGGGTCGGGTCATGGTTT	60.034	20	AGGTTTCTCTCCTGAAGGCT	57.963	20	232	235	466	GTCATGGGTCGGGTAATGGG	60.179	20	AGGTTTCTCTCCTGAAGGCT	57.963	20	270	197	466	GGTCATGGGTCGGGTAATGG	60.179	20	AGGTTTCTCTCCTGAAGGCT	57.963	20	271	196	466
comp68328_c0	2	p1	(A)17	17	1800	1816
comp21928_c0	1	p2	(AT)6	12	376	387
comp52062_c0	1	p1	(T)11	11	491	501
comp53480_c0	1	p3	(CTT)6	18	356	373	CGTTGCCGTCGATACCTGTA	59.901	20	CGCAGTCCTCAACCTCCAAT	60.036	20	251	283	533	CGTTGCCGTCGATACCTGTA	59.901	20	AAGTTCCGATCTCGCAGTCC	59.826	20	263	283	545	CGTTGCCGTCGATACCTGTA	59.901	20	GTTCCGATCTCGCAGTCCTC	60.249	20	261	283	543
comp49591_c0	1	c	(CA)9tctccaacggggagaa(CT)7	48	222	269	CAACCAGGCGCCCGATATAT	60.036	20	AGGAGAGAGCCAGGCTGTAA	59.958	20	280	63	342	GTTCTCATCAAACGCCACCG	59.834	20	AGGAGAGAGCCAGGCTGTAA	59.958	20	247	96	342	GTTCTCATCAAACGCCACCG	59.834	20	AAGGAGAGAGCCAGGCTGTA	59.958	20	248	96	343
comp58707_c0	1	p2	(AC)7	14	276	289	AGCAGCCATGGATGACACAA	59.961	20	CACCAATCCGGAAAGGCTCT	60.035	20	187	228	414	AAGCAGCCATGGATGACACA	59.961	20	CACCAATCCGGAAAGGCTCT	60.035	20	188	227	414	AGCAGCCATGGATGACACAA	59.961	20	TAACAGTGAGCGGGCATGTT	59.964	20	246	228	473
comp667993_c0	1	p1	(T)14	14	130	143	AACCAAGTTTCCCTCTGTTCCA	59.756	22	AATTACACAAGACTAGGAACCGT	57.521	23	100	96	195	ACCCAGTAGTAACCAAGTTTCCC	59.926	23	ACACAAGACTAGGAACCGTAAA	57.057	22	106	86	191	ACCCAGTAGTAACCAAGTTTCCC	59.926	23	ACACAAGACTAGGAACCGTAAATCA	59.989	25	106	86	191
comp58128_c0	1	p3	(AAC)5	15	353	367	ACTTCGCCGACATCACACTT	59.966	20	ACTTTCGGATACCAATGGCGT	60.066	21	272	123	394	AACTTCGCCGACATCACACT	59.966	20	ACTTTCGGATACCAATGGCGT	60.066	21	273	122	394	GCACGTCATCCTACCGCTTA	59.898	20	ACTTTCGGATACCAATGGCGT	60.066	21	160	235	394
comp74158_c1	1	p2	(CA)11	22	1	22
comp53232_c0	1	p1	(A)10	10	243	252	ACGGGCTGCAAATTTTCATCA	59.382	21	ATGTGGCGGTCTTGTTAGCA	59.964	20	271	162	432	ACGGGCTGCAAATTTTCATCA	59.382	21	TATGCTTACTGGTGTGGGCG	60.108	20	231	162	392	ACGGGCTGCAAATTTTCATCA	59.382	21	TGTGGCGGTCTTGTTAGCAA	60.179	20	270	162	431
comp71741_c0	1	p2	(AC)7	14	162	175	GGACCGCAGAGATGTAAATCTG	58.873	22	ACCGCCAATTGTGAAATCGG	59.474	20	272	0	271	GGACCGCAGAGATGTAAATCTG	58.873	22	CCGCCAATTGTGAAATCGGA	59.192	20	271	0	270	GGACCGCAGAGATGTAAATCT	57.539	21	ACCGCCAATTGTGAAATCGG	59.474	20	272	0	271
comp73209_c0	1	p1	(A)11	11	16	26
comp66262_c1	1	p3	(GAA)7	21	1	21
comp72608_c0	1	p1	(A)10	10	1034	1043	ATGGAAGCGAGATTGGGTGG	60.107	20	TAAGCGTGGAGTTTCCGTCC	60.038	20	230	997	1226	CGAGATTGGGTGGCAGTTGA	60.322	20	TAAGCGTGGAGTTTCCGTCC	60.038	20	223	1004	1226	CGAGATTGGGTGGCAGTTGA	60.322	20	TAAGCGTGGAGTTTCCGTCC	60.038	20	280	1004	1283
comp39500_c0	1	p2	(TA)6	12	53	64
comp62777_c1	1	p3	(GAT)6	18	1403	1420
comp50245_c1	1	p2	(AT)9	18	1151	1168	TCCACTTCAAACTCCCAGCC	59.89	20	CACCTCAACGCATAACATTGT	57.17	21	227	1009	1235	CCACTTCAAACTCCCAGCCA	60.179	20	CACCTCAACGCATAACATTGT	57.17	21	226	1010	1235	TCCACTTCAAACTCCCAGCC	59.89	20	CACCTCAACGCATAACATTGTT	57.841	22	227	1009	1235
comp37381_c0	1	p3	(TGA)7	21	499	519
comp75280_c0	1	p6	(GAAACA)7	42	2303	2344	TCATGGCTGCCGATTGTGAT	60.107	20	AAACGCACGCGATTCAACAA	59.972	20	248	2277	2524	ACCAGGTAGCGGAGAGATGT	60.033	20	CTCAATGCTTACCGCCTCCA	60.108	20	271	2218	2488	ACCAGGTAGCGGAGAGATGT	60.033	20	TCTCAATGCTTACCGCCTCC	59.822	20	272	2218	2489
comp31510_c0	1	p1	(A)15	15	10	24
comp46960_c0	1	p2	(TA)6	12	115	126	AGACGCAAGAGAAGATTTGGT	57.591	21	TGTTCTTACTTCTCTTTTGGCACA	58.81	24	108	91	198	AAGACGCAAGAGAAGATTTGGT	58.255	22	TGTTCTTACTTCTCTTTTGGCACA	58.81	24	109	90	198	TGGTTGTAGTTTAGCAAGCACTC	59.187	23	TGTTCTTACTTCTCTTTTGGCACA	58.81	24	199	0	198
comp75401_c1	1	p3	(AGA)5	15	251	265	TACGGATTCCTGCGATGACG	59.97	20	TCGTTCGAGTTCACGTTCGT	59.972	20	253	212	464	CAGCTCCACCCTACGGATTC	59.895	20	TCGTTCGAGTTCACGTTCGT	59.972	20	264	201	464	ATCAGCTCCACCCTACGGAT	60.105	20	TCGTTCGAGTTCACGTTCGT	59.972	20	266	199	464
comp22647_c0	1	p4	(TGTT)5	20	9	28
comp66655_c0	1	p1	(T)18	18	952	969	GCCAAAGAGGGTTGGGGTTA	59.886	20	CCCCTCCTAAAGATCATGCACA	59.827	22	214	816	1029	GTAGTTTTGGCTGCCGATGC	60.179	20	CCCCTCCTAAAGATCATGCACA	59.827	22	163	867	1029	CAGGGTTCCTTGGTTGGACA	59.815	20	CCCCTCCTAAAGATCATGCACA	59.827	22	255	775	1029
comp39144_c0	1	c	(A)12c(A)10	23	192	214
comp35481_c0	1	p2	(TC)7	14	97	110	TCGGAGTGAGGGTGACTGTC	60.894	20	AGCACCTCCATTACCCTCCA	60.253	20	174	64	237	AGAGGTTGGTCGGAGTGAGG	60.901	20	AGCACCTCCATTACCCTCCA	60.253	20	183	55	237	AAGAGGTTGGTCGGAGTGAG	59.03	20	AGCACCTCCATTACCCTCCA	60.253	20	184	54	237
comp75017_c0	1	p4	(TTCA)5	20	224	243	CTCGCCACGAAGATTCTCGT	60.179	20	GCCCTAACAATTTGCAGGCA	59.392	20	272	186	457	CTCGCCACGAAGATTCTCGT	60.179	20	GGCAACACAAGAAGATGCGA	59.126	20	256	186	441	CTCGCCACGAAGATTCTCGT	60.179	20	AGGCAACACAAGAAGATGCG	59.123	20	257	186	442
comp4925_c0	1	p3	(GAA)6	18	457	474
comp64071_c0	1	p2	(TC)9	18	49	66	GCGTACGTGTTTTTCTCGTT	57.367	20	GCCCGGTATCACCACTTCTT	59.748	20	235	0	234	GCGTACGTGTTTTTCTCGTT	57.367	20	AAGCCCGGTATCACCACTTC	59.748	20	237	0	236	GCGTACGTGTTTTTCTCGTT	57.367	20	CAACTCTTCTTCGGTCGGGT	59.683	20	265	0	264
comp76612_c0	1	p1	(T)11	11	82	92	TTTTAGTACCCACGTGTGCT	57.085	20	ACCTTGCGCTCACTATTGGT	59.675	20	276	57	332	ATTTTAGTACCCACGTGTGCT	57.588	21	ACCTTGCGCTCACTATTGGT	59.675	20	277	56	332	TTTTAGTACCCACGTGTGCT	57.085	20	TGCTGATAGAAGCCACCCAA	59.009	20	239	57	295
comp76612_c0	2	p1	(T)11	11	845	855	CTTGAGTAGGCTGCGTCGAA	60.109	20	CAACCTCAGATAACCGCCACT	60.066	21	228	776	1003	CTTGAGTAGGCTGCGTCGAA	60.109	20	TCAACCTCAGATAACCGCCAC	60.066	21	229	776	1004	GAGTAGGCTGCGTCGAACAT	60.179	20	CAACCTCAGATAACCGCCACT	60.066	21	225	779	1003
comp76487_c1	1	p3	(CAT)5	15	278	292	GTCCAGATCGCGGTACACTC	60.249	20	GCGGTCTGAAGTAACGGGAA	60.038	20	247	148	394	GTCCAGATCGCGGTACACTC	60.249	20	TACGCGGTCTGAAGTAACGG	59.831	20	250	148	397	GATCGCGGTACACTCGGATC	60.386	20	GCGGTCTGAAGTAACGGGAA	60.038	20	242	153	394
comp1788_c0	1	p3	(CTT)5	15	317	331	GATACCAGAGTCGTGGCAGG	59.897	20	AGAAAACTGGGGTTCGTTCCA	59.787	21	243	122	364	GGATACCAGAGTCGTGGCAG	59.897	20	AGAAAACTGGGGTTCGTTCCA	59.787	21	244	121	364	GATGCTGAGAGCCTCGTTCA	59.826	20	AGAAAACTGGGGTTCGTTCCA	59.787	21	210	155	364
comp73218_c0	1	p3	(TGA)5	15	1013	1027	CGGGACCGAATCTACTGCAA	59.825	20	GCTGCAAGCGAGTATTTCCT	58.626	20	161	958	1118	CGGGACCGAATCTACTGCAA	59.825	20	ACGCCTTCTTTTAGCTGCAAG	59.463	21	174	958	1131	CGGGACCGAATCTACTGCAA	59.825	20	ACGCCTTCTTTTAGCTGCAA	58.395	20	174	958	1131
comp53236_c0	1	p2	(AT)6	12	216	227	TCGCAGTCTACAACACAACT	57.117	20	TGACCGGGAAACGTGATCTT	59.317	20	122	176	297	TCGCAGTCTACAACACAACT	57.117	20	TTGACCGGGAAACGTGATCT	59.317	20	123	176	298	TCGCAGTCTACAACACAACTT	57.826	21	TGACCGGGAAACGTGATCTT	59.317	20	122	176	297
comp76090_c0	1	p1	(A)14	14	182	195	AGACAGAATCCATACACCGTCA	58.903	22	GAGGTGGCAAGATAGACGGG	59.895	20	186	42	227	AGACAGAATCCATACACCGTCA	58.903	22	TATTCGCATCCGGATTGCCA	59.892	20	256	42	297	AGACAGAATCCATACACCGTCA	58.903	22	AAACTTGGTGGTGAGCGGAT	59.89	20	224	42	265
comp537359_c0	1	p1	(T)11	11	246	256
comp30752_c0	1	p2	(TA)10	20	1	20
comp42335_c0	1	c	(T)12ggttactaatgtatgatgtatctctatttggggggaaag(T)10	61	74	134	TGTGGAAAGGTATGGAGATGTT	57.073	22	ATGCGGTTGAACACCCTGAT	59.962	20	159	15	173	TTGTGGAAAGGTATGGAGATGT	57.073	22	ATGCGGTTGAACACCCTGAT	59.962	20	160	14	173	TGTGAATTGTGGAAAGGTATGGA	58.008	23	ATGCGGTTGAACACCCTGAT	59.962	20	166	8	173
comp361543_c0	1	p1	(A)10	10	130	139	TGGCAAAGGATCGGACGAAA	59.964	20	CATGGAGGCCTCGAAACAGT	60.036	20	215	73	287	ATGGCAAAGGATCGGACGAA	59.748	20	CATGGAGGCCTCGAAACAGT	60.036	20	216	72	287	AATGGCAAAGGATCGGACGA	59.748	20	CATGGAGGCCTCGAAACAGT	60.036	20	217	71	287
comp52729_c0	1	p1	(T)11	11	699	709
comp52864_c0	1	p5	(AAGAG)5	25	27	51	ACGATTCACATCCCTGTCGAC	60.135	21	GCAACCACATGCGATACAGG	59.622	20	240	3	242	CACGATTCACATCCCTGTCGA	60.135	21	GCAACCACATGCGATACAGG	59.622	20	241	2	242	TCACGATTCACATCCCTGTCG	60.135	21	GCAACCACATGCGATACAGG	59.622	20	242	1	242
comp60941_c0	1	p1	(A)11	11	693	703	CGGTGGAGACGATGAGTGAG	59.9	20	ACAGCATCCATAAACTCCTGAT	57.215	22	219	527	745	GCAGTTGCTTGCACAGTCAA	59.899	20	ACAGCATCCATAAACTCCTGAT	57.215	22	103	643	745	GTCGGTGGAGACGATGAGTG	60.179	20	ACAGCATCCATAAACTCCTGAT	57.215	22	221	525	745
comp60941_c0	2	p1	(A)21	21	832	852
comp69194_c0	1	p1	(A)19	19	1	19
comp491_c1	1	p1	(T)11	11	214	224	TGGTGAAATTGCATCTTGGAAA	57.048	22	ATCAGCTCAAGTTGCAGCCT	59.962	20	182	73	254	TGGTGAAATTGCATCTTGGAAA	57.048	22	TCAAGTTGCAGCCTGTGTGA	60.107	20	176	73	248	TGGTGAAATTGCATCTTGGAAA	57.048	22	CTCAAGTTGCAGCCTGTGTG	59.69	20	177	73	249
comp54427_c0	1	p3	(CAC)5	15	283	297	ACCAAAAACCTCCAACACGTC	59.253	21	GAACTTCTTGACGCGCTTGA	59.141	20	277	60	336	ACCAAAAACCTCCAACACGTC	59.253	21	AGAACTTCTTGACGCGCTTG	59.138	20	278	60	337	ACCAAAAACCTCCAACACGT	58.158	20	GAACTTCTTGACGCGCTTGA	59.141	20	277	60	336
comp37085_c1	1	p3	(ACC)5	15	250	264	GCACCTCCGTTACCGTTGTA	60.038	20	ACAGGAACCGCAATCGTGAT	60.036	20	115	226	340	CACGTCCACGATTGCAATCC	59.903	20	ACAGGAACCGCAATCGTGAT	60.036	20	276	65	340	CCACGTCCACGATTGCAATC	59.903	20	ACAGGAACCGCAATCGTGAT	60.036	20	277	64	340
comp64945_c0	1	p1	(T)10	10	18	27
comp52076_c0	1	p1	(A)19	19	632	650
comp69105_c1	1	p3	(TAA)5	15	1	15
comp72637_c0	1	p1	(T)10	10	262	271	CGCCGGCAAATTTTCACTCA	60.04	20	ATTCCCGATAACGACCACCG	59.896	20	247	160	406	CCGACGGCAGTTTCTTTGTG	60.041	20	TCCGGCATCGTGATCTTCTG	59.897	20	246	206	451	CCGACGGCAGTTTCTTTGTG	60.041	20	ACTCCGGCATCGTGATCTTC	59.897	20	248	206	453
comp65357_c0	1	p1	(A)12	12	54	65	GGCACCAAACTGAGTATTTTGCT	59.994	23	GCAACCACAGTTTGCCATCA	59.611	20	233	0	232	GGCACCAAACTGAGTATTTTGCT	59.994	23	CCACAGTTTGCCATCATGCA	59.396	20	229	0	228	GGCACCAAACTGAGTATTTTGCT	59.994	23	ACCACAGTTTGCCATCATGC	59.395	20	230	0	229
comp65895_c0	1	p2	(GA)6	12	1116	1127	GCCGCCATGATTGGATACGA	60.603	20	TTCATTTCGAAACGCGTCCG	59.838	20	197	954	1150	AGCCGCCATGATTGGATACG	60.604	20	TTCATTTCGAAACGCGTCCG	59.838	20	198	953	1150	AAGCCGCCATGATTGGATAC	58.391	20	TTCATTTCGAAACGCGTCCG	59.838	20	199	952	1150
comp63279_c0	1	p3	(TCA)7	21	305	325	TGTTCGCAATGCTAGCAAGA	58.193	20	GATAGGGTGAGTTGCGCGTA	59.898	20	115	247	361	TGTTCGCAATGCTAGCAAGA	58.193	20	AAAGCAGGGCCATGAGATCC	60.106	20	204	247	450	TGTTCGCAATGCTAGCAAGA	58.193	20	ATGAGATCCGAAAGCAGGGC	60.179	20	214	247	460
comp63279_c0	2	p1	(A)10	10	1564	1573	ATCGCGGAGACCACCATTTT	60.035	20	TGGACTCAAAATGCTTTGCTTCA	59.616	23	232	1476	1707	GCGGAGACCACCATTTTGTG	59.759	20	TGGACTCAAAATGCTTTGCTTCA	59.616	23	229	1479	1707	TCCATACGTGGTGACCTCCA	60.252	20	TGGACTCAAAATGCTTTGCTTCA	59.616	23	254	1454	1707
comp57855_c0	1	p1	(A)12	12	287	298	TGACTGTTTGCGAACGGACT	60.179	20	CGATCTTCACATGAAAATTGACAGG	58.974	25	251	80	330	ACTGACTGTTTGCGAACGGA	60.179	20	CGATCTTCACATGAAAATTGACAGG	58.974	25	253	78	330	CAGCAGTCTCGCGAGATCAA	60.179	20	CGATCTTCACATGAAAATTGACAGG	58.974	25	190	141	330
comp69551_c0	1	p1	(T)14	14	799	812
comp67655_c0	1	p3	(ATG)5	15	861	875	GCGATAGACCATGGCAGGAA	59.893	20	AGCAAGTAGATCCACATGTCCA	59.16	22	279	663	941	GCGATAGACCATGGCAGGAA	59.893	20	AGCAAGTAGATCCACATGTCCAA	59.736	23	279	663	941	GCGATAGACCATGGCAGGAA	59.893	20	AAGCAAGTAGATCCACATGTCCA	59.736	23	280	663	942
comp1168308_c0	1	p1	(A)10	10	232	241
comp425742_c0	1	p1	(A)10	10	94	103	AGGATTCAAATCTTGACATGAGTTGT	59.282	26	AGGTTAATCGTTACAAAGGACAACA	58.943	25	126	40	165	GGATTCAAATCTTGACATGAGTTGT	58.082	25	AGGTTAATCGTTACAAAGGACAACA	58.943	25	125	41	165	AGGATTCAAATCTTGACATGAGTTGT	59.282	26	GGTTAATCGTTACAAAGGACAACA	57.697	24	125	40	164
comp71539_c0	1	p3	(ATA)5	15	1080	1094	ACACCGCTCAGTGGTCAAAT	59.891	20	TCCCGGGCCATCTTCTTCTA	60.032	20	216	982	1197	ACACCGCTCAGTGGTCAAAT	59.891	20	TACCTCCCGGTTTTGCATCC	60.035	20	259	982	1240	ACACCGCTCAGTGGTCAAAT	59.891	20	CCTTCTATTCCCGGGCCATC	59.963	20	224	982	1205
comp34819_c0	1	p1	(A)14	14	131	144	TGCAGAATCAGGAAACACCCA	59.855	21	CAATCGTCGCTCGTTTGTCC	59.907	20	216	84	299	TGCAGAATCAGGAAACACCCA	59.855	21	CTTCCTCAATCGTCGCTCGT	60.179	20	222	84	305	TGCAGAATCAGGAAACACCCA	59.855	21	ACTTCCTCAATCGTCGCTCG	60.179	20	223	84	306
comp55559_c1	1	p2	(TC)8	16	1	16
comp590718_c0	1	p1	(T)11	11	30	40	GGGGGAATGTCGTGTTTGTT	58.676	20	TAGGGGAGACTGTGACATCCA	59.639	21	100	3	102	GGGGGAATGTCGTGTTTGTTT	59.316	21	TAGGGGAGACTGTGACATCCA	59.639	21	100	3	102	GGGGGAATGTCGTGTTTGTT	58.676	20	GTAGGGGAGACTGTGACATCC	59.242	21	101	3	103
comp51518_c0	1	p2	(CA)6	12	9	20
comp61808_c0	1	p3	(ATT)5	15	389	403	GTGTACTTGCCTGCCCTTCT	59.963	20	TTAGGGGTGAGTTTTCCGGC	59.963	20	274	194	467	GCTGCAACGAAACTTCCTGG	60.04	20	TTAGGGGTGAGTTTTCCGGC	59.963	20	174	294	467	GGCTGCAACGAAACTTCCTG	60.04	20	TTAGGGGTGAGTTTTCCGGC	59.963	20	175	293	467
comp72872_c0	1	p2	(TA)9	18	5	22
comp72872_c0	2	p3	(TTC)6	18	2172	2189
comp68807_c0	1	p3	(ACC)6	18	184	201	TGCCTAACAGCAAACAAGCA	58.602	20	ACTGAAGCGGGTCACAAGTT	59.82	20	206	111	316	TGCCTAACAGCAAACAAGCA	58.602	20	AACTGAAGCGGGTCACAAGT	59.82	20	207	111	317	TGCCTAACAGCAAACAAGCA	58.602	20	ATGCCACTCACAAGGGACAC	60.251	20	257	111	367
comp72747_c0	1	p1	(T)16	16	949	964	ATGCAAGCAAAGCAAGAGGC	60.038	20	AAGGACAACCCCACAAAGCA	60.033	20	184	911	1094	ATGCAAGCAAAGCAAGAGGC	60.038	20	AGGACAACCCCACAAAGCAT	59.812	20	183	911	1093	CCATTGGAGTGAAGAGGCCA	59.671	20	AAGGACAACCCCACAAAGCA	60.033	20	258	837	1094
comp72747_c0	2	p1	(A)20	20	2408	2427
comp69696_c0	1	p2	(GA)6	12	1586	1597	CGAACAAGCCGTAATCGCTG	59.975	20	TCACACAAGCCACAGAACCT	59.454	20	187	1442	1628	CGATCCGATCAAACTCCGGT	59.898	20	TCACACAAGCCACAGAACCT	59.454	20	268	1361	1628	CGCAAATTCTCTGGTGGCTG	59.83	20	TCACACAAGCCACAGAACCT	59.454	20	147	1482	1628
comp60548_c0	1	p3	(GGT)5	15	601	615	TCACGATTCGCAGCGTTCTA	59.831	20	AAATTCCCCCTGCTCAGCTC	60.034	20	258	455	712	TCACGATTCGCAGCGTTCTA	59.831	20	AACAATCCTCACGACCACCC	59.964	20	185	455	639	TCACGATTCGCAGCGTTCTA	59.831	20	CCAGGTAACGTTCTCCCCAC	60.037	20	239	455	693
comp72000_c0	1	p2	(CT)6	12	779	790	TCTCCTTGTCCCGTTTCTGC	59.965	20	ATGCAGAGAGAGAGGGAGCG	61.109	20	156	660	815	TCTCCTTGTCCCGTTTCTGC	59.965	20	AATGCAGAGAGAGAGGGAGC	58.878	20	157	660	816	CGCCTATAACAGAGCTGCCA	59.895	20	ATGCAGAGAGAGAGGGAGCG	61.109	20	192	624	815
comp56070_c0	1	p1	(A)12	12	15	26
comp68545_c0	1	p1	(T)10	10	2005	2014
comp75440_c0	1	p1	(A)13	13	724	736	TCGAATCGGGCAATGGTGTA	59.462	20	CTGGGTTAGCCATGGGATCC	59.889	20	228	670	897	CTCGAATCGGGCAATGGTGT	60.744	20	CTGGGTTAGCCATGGGATCC	59.889	20	229	669	897	GGGGATCGGTTAAGGAAGCT	59.162	20	CTGGGTTAGCCATGGGATCC	59.889	20	247	651	897
comp75440_c0	2	p1	(T)11	11	2683	2693
comp71447_c0	1	p1	(A)12	12	2581	2592	CTGAACCCAGATCACACGAGA	59.454	21	TAGCGCTAGGGTTTGTTCGT	59.395	20	227	2448	2674	TCTGAACCCAGATCACACGAG	59.454	21	TAGCGCTAGGGTTTGTTCGT	59.395	20	228	2447	2674	TGAACCCAGATCACACGAGA	58.372	20	TAGCGCTAGGGTTTGTTCGT	59.395	20	226	2449	2674
comp11470_c0	1	p1	(A)10	10	14	23
comp44607_c0	1	p1	(T)10	10	300	309	CGTCCCCAATTCAAAAGCGG	60.109	20	CAAGAAAACCCGGATCCCCA	59.961	20	262	150	411	TCCCCAATTCAAAAGCGGGA	59.887	20	CAAGAAAACCCGGATCCCCA	59.961	20	260	152	411	CCAATTCAAAAGCGGGACCC	59.754	20	CAAGAAAACCCGGATCCCCA	59.961	20	257	155	411
comp255830_c0	1	p1	(T)10	10	9	18
comp57175_c0	1	p3	(GCA)6	18	2579	2596	AGGGTCAAAACCTGCAACCA	60.033	20	TGCTGAGGTTTCGGTTGGTT	60.107	20	220	2523	2742	TCAAAACCTGCAACCAAGCG	59.898	20	TGCTGAGGTTTCGGTTGGTT	60.107	20	216	2527	2742	AGGGTCAAAACCTGCAACCA	60.033	20	TGTGACTGCTGCTGAGGTTT	59.819	20	229	2523	2751
comp57175_c0	2	p3	(TGC)5	15	2877	2891	TTGGTGGGTCCCAAAACCAA	59.957	20	GCACGCACGTTCCTAACATC	59.905	20	260	2709	2968	AACCAACCGAAACCTCAGCA	60.107	20	GCACGCACGTTCCTAACATC	59.905	20	246	2723	2968	AACCTCAGCAGCAGTCACAA	59.819	20	GCACGCACGTTCCTAACATC	59.905	20	236	2733	2968
comp69140_c0	1	p2	(TC)8	16	62	77	TCTGAACACAAATTAGACTACTCTTGT	58.578	27	CGACCACGAAACTCTTCCGA	60.04	20	195	28	222	TCTGAACACAAATTAGACTACTCTTGT	58.578	27	GTGTACAGCAGCGATCTCCA	59.827	20	126	28	153	CTGAACACAAATTAGACTACTCTTGT	57.405	26	CGACCACGAAACTCTTCCGA	60.04	20	194	29	222
comp39964_c0	1	p2	(CT)8	16	6	21
comp54635_c0	1	p3	(TGA)6	18	1	18
comp75597_c0	1	p3	(AAC)7	21	1381	1401	TGATGACGTCAGGTGAAGCC	60.037	20	CCTCCCCCAGACCCTACTAC	60.106	20	259	1185	1443	TGATGACGTCAGGTGAAGCC	60.037	20	TGTCTCTGTCTCACCTCCCC	60.252	20	272	1185	1456	ATCGTTGTTCAAAGGCGCAG	59.762	20	CCTCCCCCAGACCCTACTAC	60.106	20	180	1264	1443
comp60612_c0	1	p1	(A)23	23	1315	1337
comp635428_c0	1	p1	(A)11	11	8	18
comp31695_c0	1	p3	(TTA)5	15	87	101	CCGCCGGAATGAGTTCAATC	59.342	20	TGGTCGCAATTCTTCCTAAAGT	57.984	22	163	39	201	TGACGAGACGGTTACAACGC	60.661	20	TGGTCGCAATTCTTCCTAAAGT	57.984	22	182	20	201	CGTAGAGTTTGACGAGACGGT	59.804	21	TGGTCGCAATTCTTCCTAAAGT	57.984	22	191	11	201
comp67693_c0	1	p3	(CAA)6	18	834	851	CACGAGAACGCGATCAAACC	59.907	20	GGTCGGAGGAGCAGAGAGTA	60.107	20	198	767	964	CACGAGAACGCGATCAAACC	59.907	20	ATCAGCTCGGATGGCGATTT	59.893	20	146	767	912	CACGAGAACGCGATCAAACC	59.907	20	AATCAGCTCGGATGGCGATT	59.893	20	147	767	913
comp397291_c0	1	p1	(T)10	10	161	170	TGGTGGTCTTGCTCTCGGTA	60.541	20	ACTTAACAAAACAAAGTGCACCC	58.5	23	137	60	196	GGTGGTCTTGCTCTCGGTAA	59.393	20	ACTTAACAAAACAAAGTGCACCC	58.5	23	136	61	196	TATGGTGGTCTTGCTCTCGG	59.176	20	ACTTAACAAAACAAAGTGCACCC	58.5	23	139	58	196
comp65910_c0	1	p1	(A)11	11	2147	2157	ACCAGAAAGTGAAATGCAAAGCT	59.614	23	GCAGGAGCTTTCTTTTCCTCC	59.184	21	266	2121	2386	CACCAGAAAGTGAAATGCAAAGC	59.508	23	GCAGGAGCTTTCTTTTCCTCC	59.184	21	267	2120	2386	ACCAGAAAGTGAAATGCAAAGC	58.279	22	GCAGGAGCTTTCTTTTCCTCC	59.184	21	266	2121	2386
comp67641_c0	1	p1	(A)13	13	26	38
comp57776_c0	1	p1	(A)11	11	223	233	ACCGATTTGATGCACTGAAGC	59.53	21	AGGGACGTTAATGTGCAAAACT	58.781	22	194	131	324	ACCGATTTGATGCACTGAAGC	59.53	21	AGGGACGTTAATGTGCAAAACTT	59.365	23	194	131	324	ACCGATTTGATGCACTGAAGC	59.53	21	GGGACGTTAATGTGCAAAACT	57.364	21	193	131	323
comp56053_c0	1	p1	(T)10	10	514	523	GGAACTTTTGACTCATCCAACCC	59.744	23	ACCATATGCTCCACCTTCTGC	60.134	21	277	413	689	GGGAACTTTTGACTCATCCAACC	59.744	23	ACCATATGCTCCACCTTCTGC	60.134	21	278	412	689	GGAACTTTTGACTCATCCAACCC	59.744	23	CCATATGCTCCACCTTCTGCA	60.134	21	276	413	688
comp61901_c0	1	p1	(A)12	12	594	605	CAGAAAACAACGCACTGGAGT	59.329	21	CCCCCTCACCACAGAATCAC	60.035	20	259	426	684	ACAGAAAACAACGCACTGGAG	59.329	21	CCCCCTCACCACAGAATCAC	60.035	20	260	425	684	ACAGAAAACAACGCACTGGA	58.255	20	CCCCCTCACCACAGAATCAC	60.035	20	260	425	684
comp50514_c1	1	p3	(ATA)6	18	129	146	TCCGATCGTGAAATCGTGCT	59.827	20	ACCACCATCTTCCTCCCTCT	59.581	20	165	17	181	TGGGGTTGAATTTTCCGGCT	60.179	20	ACCACCATCTTCCTCCCTCT	59.581	20	119	63	181	TCCGATCGTGAAATCGTGCT	59.827	20	CACCACCATCTTCCTCCCTC	59.456	20	166	17	182
comp58172_c0	1	p1	(T)12	12	1624	1635	TGGTGGTAGTGGTGGCAATG	60.251	20	TCATGATCCAATTTGCATTACCAT	57.265	24	247	1417	1663	TGGTGGTAGTGGTGGCAATG	60.251	20	ATCATGATCCAATTTGCATTACCA	57.265	24	248	1417	1664	GTGGTGGTAGTGGTGGCAAT	60.251	20	TCATGATCCAATTTGCATTACCAT	57.265	24	248	1416	1663
comp69740_c0	1	p1	(T)10	10	1641	1650	CAACCACCGGACTCATTCCA	59.964	20	CTGAAAATGGCACCCGAAGT	58.752	20	239	1470	1708	CAACCACCGGACTCATTCCA	59.964	20	ACTGAAAATGGCACCCGAAG	58.752	20	240	1470	1709	ACCACCGGACTCATTCCAAC	59.964	20	CTGAAAATGGCACCCGAAGT	58.752	20	237	1472	1708
comp71688_c0	1	p3	(CCA)7	21	742	762	TCTCCAGCCTTACGCATGTG	60.108	20	TGAACTTGCTCATGGGGGTC	59.962	20	204	636	839	TCTCCAGCCTTACGCATGTG	60.108	20	CGCTTGAGGGTTGAACTTGC	60.04	20	215	636	850	TCTCCAGCCTTACGCATGTG	60.108	20	GGTCGTGGACAGTCATCTGG	60.109	20	188	636	823
comp63378_c0	1	p3	(GAT)6	18	3	20
comp39556_c0	1	p1	(T)12	12	36	47	TACAGGTGCATTCTAACTTTCTGT	58.135	24	ACAGCCAGTGATTTGACTCCC	60.272	21	100	5	104	ACAGGTGCATTCTAACTTTCTGT	58.281	23	AACAGCCAGTGATTTGACTCC	58.491	21	100	6	105	ACAGGTGCATTCTAACTTTCTGT	58.281	23	AACAGCCAGTGATTTGACTCCC	60.816	22	100	6	105
comp39556_c0	2	p1	(T)11	11	155	165	TGGGAGTCAAATCACTGGCT	58.933	20	ACAACCATGGATTGACTCGT	57.141	20	230	83	312	TGGGAGTCAAATCACTGGCT	58.933	20	ACCATGGATTGACTCGTTTAGCT	60.055	23	227	83	309	TGGGAGTCAAATCACTGGCTG	60.272	21	ACAACCATGGATTGACTCGT	57.141	20	230	83	312
comp39556_c0	3	p1	(T)10	10	520	529	ATGCAAACGGGCCAAAAGTC	59.967	20	TCAGCAAATTTCACATCACCCT	58.501	22	173	386	558	ATGCAAACGGGCCAAAAGTC	59.967	20	CTCAGCAAATTTCACATCACCCT	59.491	23	174	386	559	GCAAACGGGCCAAAAGTCTT	59.896	20	TCAGCAAATTTCACATCACCCT	58.501	22	171	388	558
comp35295_c0	1	p1	(A)20	20	195	214
comp702064_c0	1	p2	(AT)6	12	38	49	TCTTGGTGATAAAATCTAGGTTGCA	58.519	25	ACAAGTGGATGCTTACCGGT	59.309	20	221	9	229	CTTGGTGATAAAATCTAGGTTGCA	57.242	24	ACAAGTGGATGCTTACCGGT	59.309	20	220	10	229	TCTTGGTGATAAAATCTAGGTTGCA	58.519	25	ACAAGTGGATGCTTACCGGTT	59.927	21	221	9	229
comp75155_c0	1	p4	(AAAT)5	20	87	106	TTGGATACCTGAGCGCGAAG	60.179	20	AGGTGAAGAGGGGTCATTCT	57.649	20	190	1	190	TTGGATACCTGAGCGCGAAG	60.179	20	TGCTGGCTACTCTATTGGTGA	58.533	21	141	1	141	GATACCTGAGCGCGAAGGAG	60.318	20	AGGTGAAGAGGGGTCATTCT	57.649	20	187	4	190
comp462440_c0	1	p1	(T)10	10	115	124	GGAACGTTAGGGGAGTTGGG	60.036	20	AGGGTCAACGGTTCAAGTGG	60.179	20	270	9	278	GGGAACGTTAGGGGAGTTGG	60.036	20	AGGGTCAACGGTTCAAGTGG	60.179	20	271	8	278	TAGGGGAGTTGGGTAACGGT	59.883	20	AGGGTCAACGGTTCAAGTGG	60.179	20	263	16	278
comp37708_c0	1	p3	(TGG)5	15	353	367
comp66053_c0	1	p2	(TA)9	18	1	18
comp49365_c0	1	p3	(GAT)6	18	7	24
comp74264_c0	1	p1	(A)12	12	1798	1809	GGCTGCAATGCACCAAAACT	60.25	20	ACTTGTGCTTGATCCTGGTCT	59.298	21	228	1665	1892	GGCTGCAATGCACCAAAACT	60.25	20	AGACTTGTGCTTGATCCTGGT	59.298	21	230	1665	1894	ATGGCTGCAATGCACCAAAA	59.603	20	ACTTGTGCTTGATCCTGGTCT	59.298	21	230	1663	1892
comp65826_c1	1	p3	(GAT)5	15	150	164	ATCAAGCGGGTCTCTTTCGG	60.108	20	TGGGTTCAGGATGCTGTAACA	59.298	21	168	39	206	ATCAAGCGGGTCTCTTTCGG	60.108	20	GGGTTCAGGATGCTGTAACAC	58.915	21	167	39	205	ATCAAGCGGGTCTCTTTCGG	60.108	20	TTGGGTTCAGGATGCTGTAACA	59.893	22	169	39	207
comp68830_c0	1	p1	(A)11	11	2419	2429	TCCAGTGAACCACTTTCCTCC	59.58	21	AGTGCGGAACAAGACCTGAA	59.532	20	209	2363	2571	TCCAGTGAACCACTTTCCTCC	59.58	21	AAGTGCGGAACAAGACCTGA	59.532	20	210	2363	2572	CCAGTGAACCACTTTCCTCCT	59.578	21	AGTGCGGAACAAGACCTGAA	59.532	20	208	2364	2571
comp66830_c0	1	p3	(TTC)7	21	677	697
comp76093_c1	1	p1	(A)10	10	26	35	CACCTTTGCTGACCATCTTAATC	57.759	23	GTTGCATCCTGTTTTGGCGT	59.968	20	251	0	250	CACCTTTGCTGACCATCTTAATC	57.759	23	GCATGTGTCGTTGCATCCTG	60.179	20	260	0	259	CACCTTTGCTGACCATCTTAATC	57.759	23	TCGTTGCATCCTGTTTTGGC	59.686	20	253	0	252
comp68552_c0	1	p1	(T)15	15	1224	1238	CACCGCTTCCAAGTTTGTGG	59.969	20	TGTCAACCTTCTGAATTAATCAACA	57.184	25	228	1087	1314	GACCGACTTTAGGAGCTCGG	59.899	20	TGTCAACCTTCTGAATTAATCAACA	57.184	25	197	1118	1314	ACCGCTTCCAAGTTTGTGGA	60.107	20	TGTCAACCTTCTGAATTAATCAACA	57.184	25	227	1088	1314
comp58205_c0	1	p1	(T)17	17	631	647
comp58578_c0	1	p1	(T)14	14	14	27
comp58578_c0	2	p1	(A)10	10	218	227	TGGAGGGAGTCGATTCCAGT	59.959	20	TACAGTCCAGGTGTCGGTGA	60.179	20	233	47	279	AGTAGACGGGTCAACAGGGT	60.179	20	GGTGGCAAAAAGTGTGGGTC	59.896	20	280	64	343	AGTAGACGGGTCAACAGGGT	60.179	20	TACAGTCCAGGTGTCGGTGA	60.179	20	216	64	279
comp9861_c0	1	p1	(T)11	11	176	186
comp35748_c0	1	p1	(A)14	14	12	25
comp66220_c0	1	p3	(TTC)6	18	1015	1032	GCGAGGAACCCGTGAAAAAG	59.763	20	GCTTGATTGGATGCAGCACA	59.471	20	258	973	1230	GCGAGGAACCCGTGAAAAAG	59.763	20	TGCTTGATTGGATGCAGCAC	59.471	20	259	973	1231	GCGAGGAACCCGTGAAAAAG	59.763	20	TGCAGCACAAGTTTAGGCAG	59.046	20	247	973	1219
comp73805_c1	1	p3	(CCA)5	15	1106	1120	ATTGGCGCAAAGTTGGTGAC	59.968	20	CGGATCCCAAGTCATACGGG	59.966	20	184	988	1171	TGGAATTGGCGCAAAGTTGG	59.967	20	CGGATCCCAAGTCATACGGG	59.966	20	188	984	1171	GGAATTGGCGCAAAGTTGGT	59.967	20	CGGATCCCAAGTCATACGGG	59.966	20	187	985	1171
comp73805_c1	2	p3	(GGT)5	15	1358	1372	CCCGTATGACTTGGGATCCG	59.966	20	AAAATCTACACACGCGCTGC	59.834	20	263	1152	1414	GTTATGGTCCCCGTGAACGT	60.037	20	AAAATCTACACACGCGCTGC	59.834	20	120	1295	1414	CCCGTATGACTTGGGATCCG	59.966	20	GCACCTCCCGCTCTCATAAA	59.822	20	280	1152	1431
comp76499_c0	1	p1	(T)10	10	456	465	GAGTCGCTTCGCCTCTGTTA	59.829	20	CTCTCAGAGCCCAGTGCAAA	59.964	20	271	253	523	GAGTCGCTTCGCCTCTGTTA	59.829	20	AGAGCCCAGTGCAAACTTCA	59.817	20	266	253	518	GAGTCGCTTCGCCTCTGTTA	59.829	20	TCAGAGCCCAGTGCAAACTT	59.817	20	268	253	520
comp76499_c0	2	p1	(T)10	10	740	749	TGAACTTGCATCCCAGCTCA	59.599	20	GGTCTCATAGAGCTGGGATTAGA	58.588	23	215	627	841	AACTTGCATCCCAGCTCACT	59.597	20	GGTCTCATAGAGCTGGGATTAGA	58.588	23	213	629	841	TGAACTTGCATCCCAGCTCA	59.599	20	TGTAAATCCCGGACCTTAAACA	57.363	22	243	627	869
comp6130_c0	1	p4	(TTAT)5	20	239	258
comp87847_c0	1	p3	(TGA)5	15	10	24
comp75788_c2	1	p3	(CCA)5	15	1502	1516	CCTACCCGGTTGGCTCATAC	59.894	20	ACCACGGTCAAAAGGGTTCA	59.744	20	241	1426	1666	TCCAGGTGCACCACTTTGTT	60.034	20	ACTCTTTGATCCAGCTGGCG	60.392	20	256	1289	1544	CAATGGGCCTTCCTCTTCGT	60.035	20	ACTCTTTGATCCAGCTGGCG	60.392	20	275	1270	1544
comp72751_c0	1	p3	(AAT)5	15	9	23
comp71746_c2	1	p3	(TGT)6	18	5	22
comp578046_c0	1	p3	(GTC)7	21	1	21
comp60541_c0	1	p1	(T)12	12	669	680	GCTCATGGTGGTGTTCTTCC	58.831	20	CGAGAATCAGCCTAAAACAGTCC	59.381	23	218	495	712	GGAACCTGCAAAATCTCCAGC	59.797	21	CGAGAATCAGCCTAAAACAGTCC	59.381	23	147	566	712	GCTCATGGTGGTGTTCTTCCA	60.545	21	CGAGAATCAGCCTAAAACAGTCC	59.381	23	218	495	712
comp50234_c0	1	p1	(A)10	10	786	795	CGATTGCAGTCAAATTTTGTACTGT	59.085	25	TGTTGGCGAAAGTTAACACCT	58.354	21	262	572	833	AGGTTCTAGCCTCTATAATTGGTGA	58.856	25	AGGCTTTCCATGTGATACCTGT	59.422	22	277	666	942	TGCAGTCAAATTTTGTACTGTTCTCA	59.905	26	TGTTGGCGAAAGTTAACACCT	58.354	21	258	576	833
comp35265_c0	1	p1	(T)11	11	61	71	GTGGTGCCACCTGTTTCAAA	59.179	20	TGAAGCTGGTTGGATGGTGG	60.251	20	255	13	267	TGCCACCTGTTTCAAAGACG	58.979	20	TGAAGCTGGTTGGATGGTGG	60.251	20	251	17	267	GCCACCTGTTTCAAAGACGT	58.978	20	TGAAGCTGGTTGGATGGTGG	60.251	20	250	18	267
comp65879_c0	1	p1	(T)12	12	1540	1551	GGGTTGAGATGACACCTGCT	59.674	20	TGCAATTTAAAGTTCAGATCCCTCT	58.752	25	252	1333	1584	AGGGTTGAGATGACACCTGC	59.674	20	TGCAATTTAAAGTTCAGATCCCTCT	58.752	25	253	1332	1584	GGGTTGAGATGACACCTGCT	59.674	20	TCACAGCAGTAAAGTAAATTTGCA	57.616	24	272	1333	1604
comp65407_c0	1	p1	(T)11	11	1341	1351	GCGCGTTAGCAGGAATATGG	59.487	20	ACAACCAAAACCTGAAACCAAA	57.374	22	237	1251	1487	GCGCGTTAGCAGGAATATGG	59.487	20	AACAACCAAAACCTGAAACCAA	57.374	22	238	1251	1488	TTCTTGGAAGCGCGTTAGCA	60.602	20	ACAACCAAAACCTGAAACCAAA	57.374	22	246	1242	1487
comp74952_c0	1	p2	(CT)6	12	65	76	TGCCTCTCTCTTCCCGATCT	59.74	20	TTAACGACGACTGGCAACGA	59.969	20	120	42	161	TGCCTCTCTCTTCCCGATCT	59.74	20	TGGGGCCTCCTCCTATGAAA	59.954	20	209	42	250	TGCCTCTCTCTTCCCGATCT	59.74	20	TTGGGGCCTCCTCCTATGAA	59.954	20	210	42	251
comp69990_c0	1	p1	(T)10	10	1218	1227	CCGCCGCATTTATTTAGGGG	59.404	20	ACCAATGATCCCTTGTCCCA	58.618	20	179	1178	1356	CCGCCGCATTTATTTAGGGG	59.404	20	ACCAATGATCCCTTGTCCCAA	59.284	21	179	1178	1356	CCGACCGCCGCATTTATTTA	59.061	20	ACCAATGATCCCTTGTCCCA	58.618	20	183	1174	1356
comp48828_c0	1	p1	(A)10	10	469	478	AGGTTTTGCCACTCCCGATT	59.888	20	AGTTTCAAGTTGGTTGTTGATTGT	57.963	24	100	424	523	AAGGTTTTGCCACTCCCGAT	59.888	20	AGTTTCAAGTTGGTTGTTGATTGT	57.963	24	101	423	523	GACCTGGCTCGGATTCAGAC	60.179	20	AGTTTCAAGTTGGTTGTTGATTGT	57.963	24	162	362	523
comp44855_c0	1	p1	(A)11	11	223	233	ATTCAGAAGTCCCCCATGCG	60.107	20	TGCCACTGATTCTTCATTGCT	58.201	21	176	135	310	ATTCAGAAGTCCCCCATGCG	60.107	20	TGATGCCACTGATTCTTCATTGC	59.87	23	179	135	313	ATTCAGAAGTCCCCCATGCG	60.107	20	TGCCACTGATTCTTCATTGCTT	58.841	22	176	135	310
comp28841_c1	1	p1	(A)19	19	1	19
comp28841_c1	2	p2	(TA)9	18	864	881	TGAACAACGAATGGTGCTCA	58.04	20	TGTGAATCACAAGACGGGTG	58.122	20	163	762	924	GATGAACAACGAATGGTGCTCA	59.516	22	TGTGAATCACAAGACGGGTG	58.122	20	165	760	924	TGATGAACAACGAATGGTGCTC	59.516	22	TGTGAATCACAAGACGGGTG	58.122	20	166	759	924
comp72437_c0	1	p2	(AG)8	16	1929	1944	GGGGCAATCAAGAAACCGAC	59.474	20	TTCACACAACCTTTCGCCCA	60.394	20	232	1760	1991	GGGGCAATCAAGAAACCGAC	59.474	20	ACACAACCTTTCGCCCACTT	60.395	20	229	1760	1988	GGGGGCAATCAAGAAACCGA	60.611	20	TTCACACAACCTTTCGCCCA	60.394	20	233	1759	1991
comp56760_c0	1	p2	(TA)6	12	101	112	TGTCCGATCATATACAATATACACCT	57.41	26	TAGGGTGTGGCATCCTTTGG	59.669	20	267	46	312	TGTCCGATCATATACAATATACACCT	57.41	26	AGCTTTTCTAGGGTGTGGCA	59.229	20	275	46	320	TGTCCGATCATATACAATATACACCTT	57.968	27	TAGGGTGTGGCATCCTTTGG	59.669	20	267	46	312
comp56128_c0	1	p1	(A)19	19	1	19
comp56729_c0	1	c	(AC)11taacatgctttctctcgctttctttatatgttcagagtactaaatgaatcagtttcttagag(T)10	94	1	94
comp67679_c0	1	p1	(A)11	11	738	748	TCAGGGTTCCTTTGCCGTAC	59.964	20	GCTGCAAAGAGACAACACGG	60.041	20	155	656	810	CACCCGGATGCACTACAAGT	60.036	20	GCTGCAAAGAGACAACACGG	60.041	20	210	601	810	ACACCCGGATGCACTACAAG	60.036	20	GCTGCAAAGAGACAACACGG	60.041	20	211	600	810
comp432897_c0	1	p1	(A)10	10	253	262	TCTGCATTGGGGTTGGTTGA	59.813	20	ACCAGATGATTTCAGTCGAACT	57.456	22	146	165	310	TCTGCATTGGGGTTGGTTGA	59.813	20	AACCAGATGATTTCAGTCGAACT	58.1	23	147	165	311	TCTGCATTGGGGTTGGTTGA	59.813	20	AAACCAGATGATTTCAGTCGAACT	58.691	24	148	165	312
comp62963_c0	1	p1	(A)10	10	179	188	TCCCGGGACAATCCATAGGT	60.031	20	ATTATAAAACTTGGTCACACCTTGT	57.167	25	217	6	222	CACTTTCCCGGGACAATCCA	59.962	20	ATTATAAAACTTGGTCACACCTTGT	57.167	25	222	1	222	ACACTTTCCCGGGACAATCC	59.962	20	ATTATAAAACTTGGTCACACCTTGT	57.167	25	223	0	222
comp592014_c0	1	p2	(AG)6	12	188	199	GACTCATGACGAGCTGCCAT	60.179	20	GCGCACTTCAAGTTCAAGCT	59.691	20	278	79	356	GACTCATGACGAGCTGCCAT	60.179	20	TCTCCATCCGTCCATCCACA	60.325	20	188	79	266	CGTCTTGAACCACGAGCTGA	60.319	20	TCTCCATCCGTCCATCCACA	60.325	20	260	7	266
comp40798_c0	1	p3	(TGA)5	15	295	309	ACACAGAAAGCACAGCAGAGA	59.86	21	TCTGAAAAGGTCTTGTTGGTTGT	58.659	23	267	139	405	ACACAGAAAGCACAGCAGAGA	59.86	21	AGGTCTTGTTGGTTGTTTTGAAGT	59.473	24	260	139	398	ACACAGAAAGCACAGCAGAGA	59.86	21	CTGAAAAGGTCTTGTTGGTTGT	57.281	22	266	139	404
comp48524_c0	1	p1	(A)14	14	295	308	GTTTCGCGGATTTGGAGCAA	59.76	20	GATGGGAGACTTAAAAAGAATGATACA	57.604	27	257	232	488	GTTTCGCGGATTTGGAGCAA	59.76	20	TGATGGGAGACTTAAAAAGAATGATAC	57.604	27	258	232	489	ACTAAATCCGGTTTCGCGGA	59.753	20	GATGGGAGACTTAAAAAGAATGATACA	57.604	27	267	222	488
comp48524_c0	2	p1	(A)11	11	517	527
comp75811_c1	1	p3	(GAA)6	18	362	379	TCGAAAACGGTGATGGTGGT	59.893	20	ACCATGTTCGTCTTCATCGTCT	59.769	22	257	204	460	GGAAGCAGCACAGCAAGATG	59.829	20	ACCATGTTCGTCTTCATCGTCT	59.769	22	172	289	460	TGGAAGCAGCACAGCAAGAT	60.251	20	ACCATGTTCGTCTTCATCGTCT	59.769	22	173	288	460
comp37819_c0	1	p1	(T)11	11	66	76	ACAGTTGTTCAGGTGCTGGA	59.454	20	TGGCTTCTTTATGTGTCCACGT	60.224	22	144	9	152	CACAGTTGTTCAGGTGCTGG	59.335	20	TGGCTTCTTTATGTGTCCACGT	60.224	22	145	8	152	ACAGTTGTTCAGGTGCTGGA	59.454	20	TGGCTTCTTTATGTGTCCACG	58.577	21	144	9	152
comp37819_c0	2	p1	(T)11	11	218	228
comp75430_c2	1	p2	(TG)6	12	122	133	GGTGCAGAGGGTTGGAGATC	60.107	20	TTTGGGCTTAAAATGCCGGC	60.037	20	255	70	324	GTACACCACCACGTAGCTCC	60.109	20	TTTGGGCTTAAAATGCCGGC	60.037	20	280	45	324	GAGCTCACAGGGTACACCAC	60.037	20	GCCGGCTTGGTTTAAAGAGC	60.109	20	277	34	310
comp47663_c0	1	p3	(GAT)5	15	874	888
comp897942_c0	1	p1	(A)10	10	196	205
comp49260_c0	1	p1	(A)10	10	531	540	AAGGCTCTCCGCAATGTTGA	59.963	20	GGGGTGAAGGTGTGCACTTA	59.89	20	277	347	623	AAGGCTCTCCGCAATGTTGA	59.963	20	TAGGCGCATTATGGTGCACT	59.82	20	259	347	605	CCGCAATGTTGAGTCTACGC	59.63	20	GGGGTGAAGGTGTGCACTTA	59.89	20	269	355	623
comp49260_c0	2	c	(T)10aaattcctgaaagagg(A)14	40	725	764	TCCCTCCCACATGCTTCCTA	59.956	20	GCGTCAAGGTGCAGGTGTAT	60.674	20	198	630	827	CGCAGCCTAAGGACCACTAG	59.897	20	GCGTCAAGGTGCAGGTGTAT	60.674	20	158	670	827	TAAGTGCACACCTTCACCCC	59.89	20	GCGTCAAGGTGCAGGTGTAT	60.674	20	224	604	827
comp68828_c0	1	p2	(CA)8	16	8	23
comp50320_c1	1	p1	(T)10	10	698	707	GGGTTCACCAGACACTCTAGC	60.067	21	GTGCATGTGCTTTGAGCCAA	59.968	20	137	657	793	GGGTTCACCAGACACTCTAGC	60.067	21	TTGTGCATGTGCTTTGAGCC	59.968	20	139	657	795	GGGTTCACCAGACACTCTAGC	60.067	21	TGGACCATAGATGCGCATCC	59.965	20	257	657	913
comp7324_c0	1	p1	(T)10	10	193	202	AGAGTTTGTGGCCTTTTGTTTT	57.448	22	TCTTTTGAAGCCATAAATGCTGGT	59.472	24	227	7	233	AAGAGTTTGTGGCCTTTTGTTT	57.448	22	TCTTTTGAAGCCATAAATGCTGGT	59.472	24	228	6	233	AGTTAAGAGTTTGTGGCCTTTTGT	59.29	24	TCTTTTGAAGCCATAAATGCTGGT	59.472	24	232	2	233
comp62264_c0	1	p1	(G)16	16	866	881
comp49135_c0	1	p1	(T)13	13	1	13
comp23149_c0	1	p1	(A)10	10	194	203	TGAGAGACACTGGGTGCATG	59.677	20	GAGTGGTTTCATTGTCGTGTGT	59.388	22	190	73	262	GAGAGACACTGGGTGCATGT	59.677	20	GAGTGGTTTCATTGTCGTGTGT	59.388	22	189	74	262	TGAGAGACACTGGGTGCATG	59.677	20	AGTGGTTTCATTGTCGTGTGT	58.361	21	189	73	261
comp62890_c0	1	p1	(T)11	11	677	687	ATCTAGGGCCTAGGGTGAGC	60.179	20	GCCACGGATTCAGCGATTTC	59.972	20	253	516	768	ATCTAGGGCCTAGGGTGAGC	60.179	20	TTCGTTGGACGGAAAGCTGA	59.895	20	236	516	751	ATCTAGGGCCTAGGGTGAGC	60.179	20	CCACGGATTCAGCGATTTCG	59.698	20	252	516	767
comp1003829_c0	1	p1	(T)10	10	243	252	TCCCCGCTAAAATGCAACCT	59.961	20	TCCACATAAGCGATTGCATGC	59.665	21	150	133	282	TCCCCGCTAAAATGCAACCT	59.961	20	CCACATAAGCGATTGCATGCT	59.664	21	149	133	281	TCCCCGCTAAAATGCAACCT	59.961	20	CCACATAAGCGATTGCATGC	58.238	20	149	133	281
comp61481_c0	1	p1	(A)12	12	17	28
comp72938_c0	1	p1	(T)10	10	65	74	AACCTGCTGTCGTGAGGTTT	59.82	20	CGTTGCTTCGTTGGTGTGTT	59.902	20	187	23	209	AAACCTGCTGTCGTGAGGTT	59.82	20	CGTTGCTTCGTTGGTGTGTT	59.902	20	188	22	209	AACCTGCTGTCGTGAGGTTT	59.82	20	TGTGTTCGAGGTCCATTGCA	59.892	20	173	23	195
comp64893_c0	1	p2	(TA)7	14	1	14
comp69676_c0	1	p1	(A)10	10	100	109	TATGGGGGTCGGTCGAGATT	60.106	20	GGTTGACACGGCTCGTTAGA	60.039	20	223	59	281	TTATGGGGGTCGGTCGAGAT	60.106	20	GGTTGACACGGCTCGTTAGA	60.039	20	224	58	281	TGGATTGAGGGCAGATTGGG	59.74	20	GGTTGACACGGCTCGTTAGA	60.039	20	270	12	281
comp2249_c0	1	p3	(TCA)7	21	258	278
comp72469_c0	1	p1	(A)11	11	51	61
comp59327_c0	1	p2	(AG)12	24	1328	1351	GCCATCAGAATGAGCGATGC	59.762	20	AGCATCCCCTTTCCAATCACT	59.357	21	217	1183	1399	TTCTGTTCTTGAGCGAGCCC	60.321	20	AGCATCCCCTTTCCAATCACT	59.357	21	150	1250	1399	CTGTTCTTGAGCGAGCCCTA	59.467	20	AGCATCCCCTTTCCAATCACT	59.357	21	148	1252	1399
comp64532_c0	1	p3	(GAT)6	18	1679	1696	CGGGGAATCAAAGCTCTTGC	59.547	20	GTGCTTGGATTGGTGATCAAGG	59.835	22	228	1512	1739	CGGGGAATCAAAGCTCTTGC	59.547	20	TGCTTGGATTGGTGATCAAGGT	60.225	22	227	1512	1738	CGGGGAATCAAAGCTCTTGC	59.547	20	TGAAGTTGTGCTTGGATTGGTG	59.638	22	235	1512	1746
comp51630_c0	1	p2	(GT)6	12	6	17
comp51630_c0	2	p1	(A)13	13	275	287	AATGATGATGTGGGACCCCG	59.817	20	AGGAACAATTGCGTACCGGT	59.964	20	156	205	360	GACCCCGCCATGTCTCTTAA	59.46	20	AGGAACAATTGCGTACCGGT	59.964	20	143	218	360	AATGATGATGTGGGACCCCG	59.817	20	GGAACAATTGCGTACCGGTT	59.124	20	155	205	359
comp64984_c0	1	p1	(A)11	11	209	219	CCCATTCAGGCCAACAAACA	58.953	20	TATAGACCAGCGTGTGTGCG	60.179	20	234	37	270	TCCAAATTCCCATTCAGGCCA	59.922	21	TATAGACCAGCGTGTGTGCG	60.179	20	242	29	270	TGAGCAAATGGCCAAACACA	58.882	20	TATAGACCAGCGTGTGTGCG	60.179	20	268	3	270
comp72861_c0	1	p1	(A)12	12	706	717	ACGGCCATTGTTGACTTTCA	58.314	20	AGGGATGCAAAATGGGTGGA	59.587	20	219	634	852	ACGGCCATTGTTGACTTTCA	58.314	20	CAGGGATGCAAAATGGGTGG	59.462	20	220	634	853	ACGGCCATTGTTGACTTTCAA	58.972	21	AGGGATGCAAAATGGGTGGA	59.587	20	219	634	852
comp48287_c0	1	p1	(A)19	19	2	20
comp599409_c0	1	p1	(T)10	10	213	222	TGGGGATCTGGGATCATGGT	60.029	20	TGCAAGTTCATAAACCAACACCC	59.931	23	133	140	272	TGGGGATCTGGGATCATGGT	60.029	20	GCAAGTTCATAAACCAACACCCT	59.679	23	132	140	271	TGGGGATCTGGGATCATGGT	60.029	20	GCAAGTTCATAAACCAACACCC	58.351	22	132	140	271
comp55395_c0	1	p3	(TTC)5	15	63	77	GCACATTACTAGACCGATCCTGA	59.682	23	TCGATGAACCGCTTGTTGTG	59.135	20	237	9	245	AGCACATTACTAGACCGATCCTG	59.681	23	TCGATGAACCGCTTGTTGTG	59.135	20	238	8	245	ACTAGACCGATCCTGAGTCAA	57.632	21	TCGATGAACCGCTTGTTGTG	59.135	20	230	16	245
comp841508_c0	1	p1	(T)11	11	165	175	GCAGCAGATCCTGATGGAGG	60.25	20	ACCTAAACCTATTAGCAAAAATTCACA	57.915	27	279	3	281	GGCAGCAGATCCTGATGGAG	60.25	20	ACCTAAACCTATTAGCAAAAATTCACA	57.915	27	280	2	281	GCAGCAGATCCTGATGGAGG	60.25	20	CCTAAACCTATTAGCAAAAATTCACAA	57.078	27	278	3	280
comp580886_c0	1	p1	(A)10	10	88	97	TCGGTAGGAACATGTGACCA	58.365	20	CGGTTTCGGCCAACAGGTAT	60.676	20	215	57	271	TCGGTAGGAACATGTGACCA	58.365	20	GGTTTCGGCCAACAGGTATG	59.191	20	214	57	270	TCGGTAGGAACATGTGACCAA	59.028	21	CGGTTTCGGCCAACAGGTAT	60.676	20	215	57	271
comp52914_c0	1	p1	(T)11	11	14	24
comp74275_c0	1	p1	(T)19	19	1	19
comp75965_c0	1	p3	(AAT)5	15	31	45
comp63423_c0	1	p1	(A)10	10	578	587	TGGTCACAATTAGCTGCGAC	58.561	20	GGGGTAGACATGCTGCAACT	60.035	20	149	555	703	TGGTCACAATTAGCTGCGAC	58.561	20	AGGGGTAGACATGCTGCAAC	60.035	20	150	555	704	TGGTCACAATTAGCTGCGAC	58.561	20	CAGGGGTAGACATGCTGCAA	60.035	20	151	555	705
comp62883_c0	1	p2	(CT)6	12	1009	1020	GCTGCCTCCTCTTTTCGTCT	60.037	20	AGGAGGAAAGGGTACTGGCA	60.179	20	249	943	1191	TGTCAGCTTCCTTGGCTTGA	59.526	20	AGGAGGAAAGGGTACTGGCA	60.179	20	206	986	1191	GCTGCCTCCTCTTTTCGTCT	60.037	20	GGAGGAAAGGGTACTGGCAA	59.303	20	248	943	1190
comp38610_c0	1	p1	(T)10	10	271	280	TGGATTTGGTTCAAGAAAGTCGG	59.432	23	ACTTCCCATTTCAGTGGTCCA	59.22	21	232	110	341	GGATTTGGTTCAAGAAAGTCGGT	59.432	23	ACTTCCCATTTCAGTGGTCCA	59.22	21	231	111	341	ACAAGACAAAGTCTCACCACA	57.373	21	ACTTCCCATTTCAGTGGTCCA	59.22	21	153	189	341
comp72808_c1	1	p1	(T)10	10	2049	2058	CGAACGGGTTACAGAGTGGT	59.684	20	ACCTGCAAGACCCGTTGTTT	60.395	20	200	1997	2196	CGAACGGGTTACAGAGTGGT	59.684	20	TACCTGCAAGACCCGTTGTT	59.529	20	201	1997	2197	CGAACGGGTTACAGAGTGGT	59.684	20	TTACCTGCAAGACCCGTTGT	59.529	20	202	1997	2198
comp72808_c1	2	p3	(TGA)6	18	3403	3420
comp65909_c0	1	p3	(GAT)6	18	7	24
comp60893_c0	1	c	(AT)8ctgtttct(TA)6	36	670	705
comp69377_c0	1	p1	(T)10	10	1932	1941	TACCAGCAGGAGACTTCCCA	59.884	20	TGGTACACAGCACATTACACT	57.238	21	256	1733	1988	GCCGAAACTGATCCAAACCG	59.832	20	TGGTACACAGCACATTACACT	57.238	21	174	1815	1988	TACCAGCAGGAGACTTCCCA	59.884	20	TGGTACACAGCACATTACACTACA	59.961	24	256	1733	1988
comp702_c0	1	p1	(T)17	17	467	483
comp58459_c0	1	p3	(ATT)6	18	491	508
comp57519_c0	1	p1	(A)11	11	174	184	TCAGAATCACTATGGCTGTCATCT	59.347	24	ACCACTGCTTCTGGTCAACC	60.179	20	214	3	216	TCAGAATCACTATGGCTGTCATCT	59.347	24	TGCTTCTGGTCAACCGTGAA	59.821	20	209	3	211	TCAGAATCACTATGGCTGTCATCT	59.347	24	TCCTGTTGAGCGGTCAAACA	59.821	20	257	3	259
comp74325_c0	1	p1	(A)19	19	1	19
comp74325_c0	2	p3	(TGA)5	15	3820	3834	GGCTGCTTCTGTCCATAGGA	59.167	20	GGACCCTCTACCCACAGGAA	60.253	20	244	3663	3906	AGGCTGCTTCTGTCCATAGG	59.164	20	GGACCCTCTACCCACAGGAA	60.253	20	245	3662	3906	TGGCTCGGTTTGATAGCTCA	59.098	20	GGACCCTCTACCCACAGGAA	60.253	20	270	3637	3906
comp70619_c0	1	p1	(T)12	12	1074	1085	GCAGAGTTGAACCAAACCCC	59.326	20	GGCTACTCATCATGGTCCGG	59.966	20	191	1042	1232	GCAGAGTTGAACCAAACCCC	59.326	20	GTCCGGTCACAAGTAAGCCA	59.966	20	177	1042	1218	GCAGAGTTGAACCAAACCCC	59.326	20	TGGTCCGGTCACAAGTAAGC	59.966	20	179	1042	1220
comp45896_c0	1	p3	(TTA)5	15	1	15
comp33353_c0	1	p1	(T)11	11	69	79	TGGATGTGTCTGAACAAGTCA	57.164	21	GCATGTCACCTAACCAATTGCA	59.769	22	146	10	155	GTTGGATGTGTCTGAACAAGTCA	59.123	23	GCATGTCACCTAACCAATTGCA	59.769	22	148	8	155	TGTTGGATGTGTCTGAACAAGTC	59.123	23	GCATGTCACCTAACCAATTGCA	59.769	22	149	7	155
comp51729_c0	1	p3	(TGA)5	15	8	22
comp46638_c0	1	p1	(A)13	13	1	13
comp27546_c0	1	p3	(CCA)6	18	4	21
comp55689_c0	1	p4	(AACT)5	20	330	349	CTTGGCCATTGTGACCCGTA	60.322	20	GCTTTCATCTCACCCTCCCC	60.107	20	104	299	402	TGGCCATTGTGACCCGTATT	59.67	20	GCTTTCATCTCACCCTCCCC	60.107	20	102	301	402	TTGGCCATTGTGACCCGTAT	59.67	20	GCTTTCATCTCACCCTCCCC	60.107	20	103	300	402
comp313306_c0	1	p1	(A)11	11	90	100	CACCCCAATCTTCTCAATCGGA	60.093	22	TGCTAAGTGTCCATTGAGTCATGA	60.02	24	251	58	308	ACCCCAATCTTCTCAATCGGA	58.803	21	TGCTAAGTGTCCATTGAGTCATGA	60.02	24	250	59	308	ACCTTATCGTACAACACCCCA	58.741	21	TGCTAAGTGTCCATTGAGTCATGA	60.02	24	265	44	308
comp51201_c0	1	p1	(A)23	23	1835	1857
comp737530_c0	1	p3	(AAC)5	15	306	320
comp72856_c1	1	p1	(T)11	11	1431	1441	ACAGGTGGGTAAGATTCGCA	59.019	20	ACACTGGTTACAAGTGGTTGGT	60.026	22	235	1296	1530	ACAGGTGGGTAAGATTCGCA	59.019	20	ACAGACACTGGTTACAAGTGGT	59.496	22	239	1296	1534	ACAGGTGGGTAAGATTCGCAT	59.44	21	ACACTGGTTACAAGTGGTTGGT	60.026	22	235	1296	1530
comp61680_c0	1	p3	(ATC)7	21	1	21
comp73810_c0	1	p2	(GA)6	12	808	819	GATGAAGGGGGCATTGGTGA	60.033	20	ACCCCTGATGACTCAAATGGT	59.004	21	280	686	965	GGGGGCATTGGTGACAGTTA	59.961	20	ACCCCTGATGACTCAAATGGT	59.004	21	274	692	965	GTCGCCGACGGTAATGTAGT	59.901	20	ACCCCTGATGACTCAAATGGT	59.004	21	250	716	965
comp58750_c0	1	p3	(TCT)5	15	893	907	CGACAGATCTCCGTCATGCA	59.899	20	TTCGCACATTGAGGATCACA	57.529	20	278	704	981	CGCAGTTCGAAACATCCACC	59.834	20	TTCGCACATTGAGGATCACA	57.529	20	138	844	981	CCGCAGTTCGAAACATCCAC	59.834	20	TTCGCACATTGAGGATCACA	57.529	20	139	843	981
comp58750_c0	2	p3	(AAC)5	15	1026	1040	TGTGATCCTCAATGTGCGAA	57.529	20	TCTGAATGGCATCCTTTGGAGT	59.69	22	278	962	1239	ATGTGATCCTCAATGTGCGA	57.303	20	TCTGAATGGCATCCTTTGGAGT	59.69	22	279	961	1239	TGTGATCCTCAATGTGCGAA	57.529	20	TGGCATCCTTTGGAGTTCATC	58.273	21	272	962	1233
comp75139_c0	1	p1	(T)10	10	2410	2419
comp53492_c0	1	p1	(A)11	11	14	24
comp464017_c0	1	p1	(T)11	11	3	13
comp56342_c0	1	p1	(T)11	11	572	582	TAAGAACCACGAACGCCTCC	60.038	20	TGCAAACATTGGTAAATATTTCTTCGG	59.456	27	125	511	635	TAAGAACCACGAACGCCTCC	60.038	20	GCAAACATTGGTAAATATTTCTTCGGT	59.456	27	124	511	634	CCTCCAGAAACCGGTGTTGA	59.892	20	TGCAAACATTGGTAAATATTTCTTCGG	59.456	27	110	526	635
comp54909_c0	1	p2	(TA)9	18	336	353
comp963235_c0	1	p3	(ATT)6	18	1	18
comp57020_c0	1	p2	(AT)8	16	11	26
comp338735_c0	1	p3	(GAG)5	15	104	118	ACCCTGATGCTTACGCTTCC	60.108	20	CCCGTGCAACAATCGGATTC	59.901	20	201	14	214	ACCCTGATGCTTACGCTTCC	60.108	20	TCTCGTAAACCCGTGCAACA	59.896	20	210	14	223	ACCCTGATGCTTACGCTTCC	60.108	20	ATTCATGCGAGTGCCGAGAT	59.894	20	173	14	186
comp29854_c0	1	p1	(A)13	13	291	303	ACGTACAGGAATCTTTAGTCGGC	60.429	23	AATATTACATGTGCTGAGTTTGACT	57.072	25	100	251	350	TGAACAAAATGGATGATTGCGA	57.22	22	ACATGTGCTGAGTTTGACTATTTT	57.36	24	169	176	344	CGTACAGGAATCTTTAGTCGGC	58.886	22	AAATATTACATGTGCTGAGTTTGACT	57.659	26	100	252	351
comp71843_c0	1	p1	(T)10	10	470	479	AAATGTTGTGCTGACGTGGC	59.969	20	GAGAAACAACATCTAACGCGGT	59.265	22	147	403	549	AGAGTGGAGCTTGTGATGGC	60.036	20	GAGAAACAACATCTAACGCGGT	59.265	22	219	331	549	GCCTTGACAGAGTGGAGCTT	59.964	20	GAGAAACAACATCTAACGCGGT	59.265	22	227	323	549
comp71843_c0	2	p1	(A)11	11	632	642	AAATGTTGTGCTGACGTGGC	59.969	20	ACAATGAGTGTTGGAGCTTCA	57.787	21	274	403	676	AAATGTTGTGCTGACGTGGC	59.969	20	TGAGTGTTGGAGCTTCATCATGT	60.245	23	270	403	672	AAATGTTGTGCTGACGTGGC	59.969	20	TGAGTGTTGGAGCTTCATCATG	58.659	22	270	403	672
comp53722_c0	1	p3	(ATC)6	18	1	18
comp73409_c0	1	p1	(A)11	11	1508	1518
comp65584_c0	1	p2	(AT)6	12	1	12
comp58440_c1	1	p3	(AAG)6	18	736	753
comp7337_c0	1	p1	(T)17	17	237	253
comp58378_c0	1	p1	(A)19	19	199	217
comp59513_c0	1	p1	(T)10	10	318	327
comp61356_c0	1	p1	(T)11	11	583	593	GTGAGGACGGGAAAAGAGCT	59.678	20	TCAAACGTACGTCTGCGGTT	60.249	20	272	468	739	GTGAGGACGGGAAAAGAGCT	59.678	20	TTCAAACGTACGTCTGCGGT	60.249	20	273	468	740	AGTGAGGACGGGAAAAGAGC	59.678	20	TCAAACGTACGTCTGCGGTT	60.249	20	273	467	739
comp69588_c0	1	p1	(A)19	19	1	19
comp49285_c0	1	p1	(T)10	10	325	334	ACCACCTTAACCTGCAATTGC	59.382	21	AACACTTGCATCTAGCCTGC	58.543	20	131	292	422	CCACCTTAACCTGCAATTGCT	59.105	21	AACACTTGCATCTAGCCTGC	58.543	20	130	293	422	AACCACCTTAACCTGCAATTGC	59.963	22	AACACTTGCATCTAGCCTGC	58.543	20	132	291	422
comp75099_c0	1	p2	(GA)6	12	49	60	TGCTCCGCAGAATAGTTTTAGAGA	59.84	24	AGCTTGTGAACAGTCTCCTTGA	59.564	22	272	13	284	TGCTCCGCAGAATAGTTTTAGAGA	59.84	24	TCAAGCTTGTGAACAGTCTCCT	59.564	22	275	13	287	TGCTCCGCAGAATAGTTTTAGAG	58.566	23	AGCTTGTGAACAGTCTCCTTGA	59.564	22	272	13	284
comp67589_c0	1	p3	(CAT)6	18	1	18
comp55902_c0	1	p1	(A)12	12	197	208	ACAAATGGAAACCCACCAAGT	58.242	21	CCACGACGGTTTCAGCTTTC	59.765	20	235	120	354	ACAAATGGAAACCCACCAAGTT	58.889	22	CCACGACGGTTTCAGCTTTC	59.765	20	235	120	354	ACCGGTCTAAGCTAAAGAGAAGC	60.119	23	CCACGACGGTTTCAGCTTTC	59.765	20	279	76	354
comp73566_c0	1	p1	(T)14	14	97	110	ACGATCCCAAATATCTAGACCGA	58.595	23	TTACGCGTCTCTTGTTGGCT	59.967	20	260	58	317	ACGATCCCAAATATCTAGACCGA	58.595	23	GCTAGGAAGGGGGATTACGC	59.965	20	274	58	331	CGATCCCAAATATCTAGACCGAGT	59.54	24	TTACGCGTCTCTTGTTGGCT	59.967	20	259	59	317
comp73566_c0	2	p1	(T)10	10	1726	1735	ACAGCAAGCAGATTGTCCCA	59.889	20	ACATTTCAAGGGATCGCGGT	60.035	20	173	1690	1862	ACAGCAAGCAGATTGTCCCA	59.889	20	TTCAAGGGATCGCGGTTTCA	59.964	20	169	1690	1858	ACAGCAAGCAGATTGTCCCA	59.889	20	GGTTTCAGGGCACTAACCGA	59.964	20	156	1690	1845
comp72415_c0	1	p1	(T)12	12	682	693	GTTATAAGGACCGGCCCTGG	59.892	20	GGTTGACATGAACATGACCTGC	60.095	22	258	586	843	GTTATAAGGACCGGCCCTGG	59.892	20	TGGGTTGACATGAACATGACCT	59.892	22	260	586	845	GCCCTGGTGAACACATTTCG	59.759	20	GGTTGACATGAACATGACCTGC	60.095	22	245	599	843
comp825672_c0	1	p2	(TA)6	12	160	171	TGGCTACTAGAATCAGAGAAAGCG	60.202	24	ATACGCACGTGCCTGTGTAA	60.038	20	133	92	224	GGCTACTAGAATCAGAGAAAGCGT	60.202	24	ATACGCACGTGCCTGTGTAA	60.038	20	132	93	224	GGCTACTAGAATCAGAGAAAGCG	58.705	23	ATACGCACGTGCCTGTGTAA	60.038	20	132	93	224
comp57515_c0	1	p3	(GAA)5	15	223	237	CCGGCTAATTTTTCCGGCAG	59.899	20	CCCTCAGTATGGGGTCTGGA	60.031	20	196	114	309	CACAGGCCAAGCGAGGATTA	60.108	20	CCCTCAGTATGGGGTCTGGA	60.031	20	120	190	309	CCGGCTAATTTTTCCGGCAG	59.899	20	CACGCTTGTTCTTTGCCCTC	60.04	20	211	114	324
comp70530_c1	1	p3	(ATT)5	15	2127	2141
comp69445_c0	1	p1	(T)10	10	641	650	TCTTGAAAACCATGAGTCAAGATGA	58.702	25	ACATCAACACCCCACAACCT	59.444	20	244	589	832	CTTGAAAACCATGAGTCAAGATGA	57.435	24	ACATCAACACCCCACAACCT	59.444	20	243	590	832	TCTTGAAAACCATGAGTCAAGATG	57.435	24	ACATCAACACCCCACAACCT	59.444	20	244	589	832
comp64814_c0	1	c	(TC)6actctcccacacaaacgttttcctctcacacactttca(TC)6atccatatgctttattctctcttctactttcttcat(TC)6	110	38	147	TCATCCACATGACTCCATAAAGA	57.044	23	AGGGTTGTTTGACAAGAGGGT	59.431	21	280	2	281	TCCACATGACTCCATAAAGATTGA	57.688	24	AGGGTTGTTTGACAAGAGGGT	59.431	21	277	5	281	TGACTCCATAAAGATTGATTCCCA	57.674	24	AGGGTTGTTTGACAAGAGGGT	59.431	21	271	11	281
comp64814_c0	2	p2	(AT)6	12	848	859	GGAAGCTTGTACCTGGTGCT	59.963	20	AATCTCGCGTAGTATGTGTGT	57.223	21	209	699	907	AGGAAGCTTGTACCTGGTGC	59.963	20	AATCTCGCGTAGTATGTGTGT	57.223	21	210	698	907	TGCATGCGGTTTGTTGGATG	60.038	20	AATCTCGCGTAGTATGTGTGT	57.223	21	178	730	907
comp73940_c0	1	p3	(AAT)5	15	2184	2198
comp66975_c0	1	p1	(T)11	11	419	429	TGCATGTTCTGGAGTTCTTGGT	60.159	22	ATCGACCACAAAGATGGAACT	57.297	21	261	246	506	GCATGTTCTGGAGTTCTTGGTC	59.514	22	ATCGACCACAAAGATGGAACT	57.297	21	260	247	506	CTGCATGTTCTGGAGTTCTTGG	59.513	22	ATCGACCACAAAGATGGAACT	57.297	21	262	245	506
comp55750_c0	1	p1	(A)10	10	38	47	ACATGAGTCGAAAGTGTTGCG	59.473	21	ACTTCTCCCACTTAAGCCGG	59.386	20	168	13	180	CATGAGTCGAAAGTGTTGCGA	59.208	21	ACTTCTCCCACTTAAGCCGG	59.386	20	167	14	180	ACATGAGTCGAAAGTGTTGCG	59.473	21	CTTCTCCCACTTAAGCCGGA	59.097	20	167	13	179
comp61192_c0	1	p3	(GTG)5	15	739	753	CTAGGGTCTGGGAGAGTGCT	60.033	20	GCGGCAGGATACAACTCTCA	59.824	20	158	661	818	CGGGTGGTTGAGTCACATGA	59.965	20	GCGGCAGGATACAACTCTCA	59.824	20	264	555	818	CTGGGAGAGTGCTGATGGTG	60.108	20	GCGGCAGGATACAACTCTCA	59.824	20	151	668	818
comp1828_c0	1	p1	(A)10	10	104	113	GCTAAAAGTTGCAAGAGTAGGGT	58.927	23	ACCTTACACGGCAAGTCGTT	59.895	20	223	67	289	AGCTAAAAGTTGCAAGAGTAGGGT	60.202	24	ACCTTACACGGCAAGTCGTT	59.895	20	224	66	289	AGCTAAAAGTTGCAAGAGTAGGG	58.672	23	ACCTTACACGGCAAGTCGTT	59.895	20	224	66	289
comp46859_c0	1	p2	(CT)6	12	144	155	GTCCATAGCCGTCCTTCTCG	59.969	20	CCTTACGAGCTGCCTACGTT	59.827	20	171	113	283	CGTCCATAGCCGTCCTTCTC	59.969	20	CCTTACGAGCTGCCTACGTT	59.827	20	172	112	283	GTCCATAGCCGTCCTTCTCG	59.969	20	TTACGAGCTGCCTACGTTCG	60.179	20	169	113	281
comp503118_c0	1	p1	(A)18	18	231	248
comp70984_c0	1	p1	(T)12	12	393	404	TGACACCAGTTAACGCGTGT	60.179	20	CAGATGAGGGGTCCCGAGTA	60.106	20	271	359	629	TGTGACACCAGTTAACGCGT	60.179	20	CAGATGAGGGGTCCCGAGTA	60.106	20	273	357	629	GTGACACCAGTTAACGCGTG	59.769	20	CAGATGAGGGGTCCCGAGTA	60.106	20	272	358	629
comp399440_c0	1	p1	(T)12	12	121	132	TCCTCTTCGTAAGCCCCTCA	59.959	20	ACATGAAGCTAGAATTTGGCCA	58.299	22	148	15	162	TCCTCTTCGTAAGCCCCTCA	59.959	20	TGTGTTGACCTACATGAAGCT	57.23	21	159	15	173	TCCTCTTCGTAAGCCCCTCA	59.959	20	TCATGTGTTGACCTACATGAAGC	58.997	23	162	15	176
comp74925_c0	1	p1	(T)10	10	1101	1110	TTGGAACATGGCAAGATGCAC	59.727	21	GCATCCAGTATATCACCAATGCA	58.926	23	160	997	1156	TTGGAACATGGCAAGATGCAC	59.727	21	TGCATCCAGTATATCACCAATGC	58.926	23	161	997	1157	TTGGAACATGGCAAGATGCA	58.37	20	GCATCCAGTATATCACCAATGCA	58.926	23	160	997	1156
comp39153_c0	1	p1	(T)10	10	195	204	AGCTCCTGTTGAATACGAACA	57.322	21	AGTGAGATATACTGAATACGATAACGA	57.567	27	220	17	236	AGCTCCTGTTGAATACGAACAT	57.792	22	AGTGAGATATACTGAATACGATAACGA	57.567	27	220	17	236	TCCCCTATTTGTGACAGTACTAGC	59.595	24	AGTGAGATATACTGAATACGATAACGA	57.567	27	131	106	236
comp70350_c0	1	p1	(A)10	10	1	10
comp59978_c0	1	p3	(CAT)7	21	1	21
comp6033_c0	1	p2	(AT)7	14	169	182	TGATGGTTGTGAGCTACTTGC	58.573	21	TGGGCCGGGATTTTTAGGTG	60.324	20	234	136	369	TGATGGTTGTGAGCTACTTGC	58.573	21	TATGTGTTGGGCCGGGATTT	59.667	20	241	136	376	TGATGGTTGTGAGCTACTTGC	58.573	21	TTATGTGTTGGGCCGGGATT	59.667	20	242	136	377
comp63593_c0	1	p1	(T)11	11	803	813	TACAGGGTAGCTCGTCTGGT	59.669	20	AATGGACGTACAGCATGGCA	60.036	20	219	626	844	ACAGGGTAGCTCGTCTGGTT	60.542	20	AATGGACGTACAGCATGGCA	60.036	20	218	627	844	TACAGGGTAGCTCGTCTGGT	59.669	20	ACGTACAGCATGGCACTTGT	60.25	20	214	626	839
comp70095_c0	1	p2	(TA)6	12	2136	2147	TGGAAAAACGCAAGCGAGTG	59.971	20	TCTGCAACCCCTGATATTGAGT	59.154	22	215	1984	2198	GAAAAACGCAAGCGAGTGGT	59.971	20	TCTGCAACCCCTGATATTGAGT	59.154	22	213	1986	2198	AAACGCAAGCGAGTGGTAGA	59.967	20	TCTGCAACCCCTGATATTGAGT	59.154	22	210	1989	2198
comp69205_c1	1	p1	(A)10	10	122	131	GGGCCGTCCTCTTCGTTTAA	60.037	20	TGGTGGTTGTTTCTCATCACT	57.424	21	185	10	194	CTTCTTCACCGCTTCCGTCT	60.038	20	TGGTGGTTGTTTCTCATCACT	57.424	21	153	42	194	TCTTCTTCACCGCTTCCGTC	60.039	20	TGGTGGTTGTTTCTCATCACT	57.424	21	154	41	194
comp62865_c0	1	p2	(TA)8	16	1255	1270	TAGAACGTCTCTGCTTGCGG	60.109	20	AGCATCCACTCCTCTGGACT	59.958	20	175	1161	1335	ACGAGATAAAGCTGCAGCCA	59.75	20	AGCATCCACTCCTCTGGACT	59.958	20	220	1116	1335	GAAGGCGTTGCAGGAACCTA	60.321	20	AGCATCCACTCCTCTGGACT	59.958	20	195	1141	1335
comp64250_c0	1	p6	(GTGACG)6	36	665	700	TGGATGTCGGAGCCTGAAAC	60.036	20	TCTGCAAGCTCCATCGATCC	59.894	20	137	634	770	GTGGATGTCGGAGCCTGAAA	60.036	20	TCTGCAAGCTCCATCGATCC	59.894	20	138	633	770	TTGAACGTAGCAGGGACGAC	60.039	20	TCTGCAAGCTCCATCGATCC	59.894	20	258	513	770
comp68276_c1	1	p3	(TGA)5	15	929	943	GAAGGTTTGGTGGGCGAAAC	59.968	20	TGGGCTAGGGTTTTGGGTTG	60.179	20	236	792	1027	GAAGGTTTGGTGGGCGAAAC	59.968	20	TCGCAGGTAGCCTAGGGTTA	59.74	20	270	792	1061	GAAGGTTTGGTGGGCGAAAC	59.968	20	ATCGCAGGTAGCCTAGGGTT	60.399	20	271	792	1062
comp66024_c0	1	p1	(A)10	10	350	359
comp65317_c2	1	p1	(A)11	11	716	726
comp1827_c0	1	p1	(T)11	11	54	64	GGTCTCACTTCTCGTATCTGCA	59.576	22	GTCGCCGTCATGGATCTTGA	60.179	20	132	1	132	TGGTCTCACTTCTCGTATCTGC	59.576	22	GTCGCCGTCATGGATCTTGA	60.179	20	133	0	132	GGTCTCACTTCTCGTATCTGCA	59.576	22	ACGTTTTGCTAGCCCGGTAT	59.749	20	264	1	264
comp72061_c0	1	c	(T)10cgacaacatatttcaaaattttgaaacttagatttcttttctaggtagaaaagtttatcttacactgaaatttggc(A)12	98	1858	1955
comp160921_c0	1	p1	(T)19	19	1	19
comp69442_c0	1	p3	(TTA)5	15	825	839	TTGCCACATTTTCCAAGCGG	59.967	20	GCAAGGCTGGCAAACATTGA	59.966	20	222	748	969	TTGCCACATTTTCCAAGCGG	59.967	20	AGCAAGGCTGGCAAACATTG	59.966	20	223	748	970	AGAGGCCATCTTCTTGCCAC	60.035	20	GCAAGGCTGGCAAACATTGA	59.966	20	235	735	969
comp75243_c4	1	p2	(AT)6	12	870	881	TTGCTGAGCTGGACAGTCTG	59.966	20	TGCAGATTGTTTGGTCAGCA	58.31	20	220	704	923	TGACAAGGCCTGTAGCATGG	60.035	20	TGCAGATTGTTTGGTCAGCA	58.31	20	264	660	923	GGCGAAACAGGCATTTGAGG	60.109	20	TGCAGATTGTTTGGTCAGCA	58.31	20	246	678	923
comp31895_c0	1	p1	(T)14	14	434	447
comp111521_c0	1	p3	(TAA)5	15	184	198	TTAAGCCCATTCCCGTGCAT	60.034	20	ACAACTGTTTTTCCCCAACCC	59.165	21	137	88	224	TGCATACAAGCCCAACCCAA	60.179	20	ACAACTGTTTTTCCCCAACCC	59.165	21	122	103	224	TTTAAGCCCATTCCCGTGCA	60.251	20	ACAACTGTTTTTCCCCAACCC	59.165	21	138	87	224
comp41443_c0	1	p1	(A)11	11	87	97	TCAAAAAGTTTGATTGACTGGGAGA	59.109	25	TGGTTTTACCCGAGCCACTC	59.964	20	167	6	172	TCAAAAAGTTTGATTGACTGGGAGA	59.109	25	TTTCACCTTCCCCGATTCCG	60.036	20	212	6	217	TCAAAAAGTTTGATTGACTGGGAGA	59.109	25	CCGATTTCACCTTCCCCGAT	59.82	20	216	6	221
comp72720_c0	1	p1	(A)12	12	1	12
comp524331_c0	1	p2	(TA)7	14	5	18
comp50407_c0	1	p1	(A)12	12	340	351
comp51732_c0	1	p1	(T)10	10	258	267	TCGAGGACAGGTTGGGAGAT	59.959	20	TCCCAAATTCCCAATCACACA	57.749	21	278	14	291	TTCGAGGACAGGTTGGGAGA	60.179	20	TCCCAAATTCCCAATCACACA	57.749	21	279	13	291	CTTCGAGGACAGGTTGGGAG	59.752	20	TCCCAAATTCCCAATCACACA	57.749	21	280	12	291
comp47944_c0	1	p1	(A)11	11	123	133	AAACATGTCATGCTTTTTCCCA	57.314	22	ACTGTCATGGCACCGTGATT	59.963	20	102	76	177	AAACATGTCATGCTTTTTCCCA	57.314	22	AACTGTCATGGCACCGTGAT	59.963	20	103	76	178	AAACATGTCATGCTTTTTCCCA	57.314	22	CATGCAGGTTCGTTCCGTTG	60.11	20	216	76	291
comp469700_c0	1	p4	(TTAT)5	20	1	20
comp66013_c0	1	p1	(T)12	12	1	12
comp48943_c0	1	p1	(T)10	10	247	256	ACCATGGTTCACAAAGCTGC	59.324	20	TGCATCAAGGTGTGGGTTGT	60.106	20	273	195	467	ACCATGGTTCACAAAGCTGC	59.324	20	AAACATGCCGGATTCCTGCT	60.324	20	122	195	316	CCATGGTTCACAAAGCTGCT	59.036	20	TGCATCAAGGTGTGGGTTGT	60.106	20	272	196	467
comp15556_c0	1	p1	(T)10	10	478	487	CCCCTGAGCATTCCAAACGA	60.322	20	GCACCATGCAAGGTTACAC	57.207	19	202	308	509	ACCCCTGAGCATTCCAAACG	60.609	20	GCACCATGCAAGGTTACAC	57.207	19	203	307	509	CAGCCTCAGTATGTGGTTCGT	60.067	21	GCACCATGCAAGGTTACAC	57.207	19	276	234	509
comp59138_c0	1	p1	(T)12	12	28	39	GGCGACGGTGGAACTGGT	62.31	18	ACCCTAACCCACAGCATAACA	59.01	21	178	7	184	GGCGACGGTGGAACTGGT	62.31	18	GCCGTATAAACCCTAACCCACA	60.093	22	187	7	193	GGCGACGGTGGAACTGGT	62.31	18	TGCCGTATAAACCCTAACCCAC	60.093	22	188	7	194
comp344385_c0	1	p1	(A)10	10	103	112	CAGCAGCTTGTTGTCCGTTT	59.618	20	TTATTTCCACCAGGCCCTGC	60.324	20	147	50	196	CAGCAGCTTGTTGTCCGTTT	59.618	20	AGGCCCTGCATAACATGGTT	59.664	20	136	50	185	CAGCAGCTTGTTGTCCGTTT	59.618	20	CAGGCCCTGCATAACATGGT	60.396	20	137	50	186
comp253_c0	1	p3	(ACC)5	15	183	197	GCCGAGACCACCACTACTTC	60.109	20	GGTAGTGGTCTTGTGGGTGG	59.964	20	138	137	274	GCCGAGACCACCACTACTTC	60.109	20	CTCAGACCAGGTGTGCTCAG	60.038	20	240	137	376	GCCGAGACCACCACTACTTC	60.109	20	TCGACTCCCACTCAGACCAT	59.96	20	172	137	308
comp61304_c0	1	p2	(TA)6	12	5	16
comp536752_c0	1	c	(T)11aattttta(T)10	29	27	55
comp74430_c0	1	p3	(CGC)5	15	1625	1639	ATCCTCCGCCGGAAAACAAT	60.034	20	TTGAGTTCTGTGCGATGGCT	59.965	20	107	1567	1673	GAGCCAGAGAGAAAGCGGTT	60.037	20	TTGAGTTCTGTGCGATGGCT	59.965	20	257	1417	1673	TTGAGCCAGAGAGAAAGCGG	60.037	20	TTGAGTTCTGTGCGATGGCT	59.965	20	259	1415	1673
comp61353_c0	1	p1	(A)16	16	112	127	ACACGACACCTAAAGATTCAACT	58.043	23	GTTCCACAACCGCAATCGAC	60.11	20	144	19	162	ACACGACACCTAAAGATTCAACT	58.043	23	AGTGATGTTCCACAACCGCA	60.179	20	150	19	168	ACACGACACCTAAAGATTCAACT	58.043	23	ACAACCGCAATCGACCTCAA	60.25	20	139	19	157
comp28802_c0	1	p2	(AT)8	16	1	16
comp778575_c0	1	p1	(T)17	17	1	17
comp61849_c0	1	p3	(GAT)6	18	1	18
comp72429_c0	1	p3	(TTA)7	21	1	21
comp69227_c0	1	p1	(A)10	10	757	766	TGCCTTGTGATGTCTTGGGA	59.23	20	TGACGGCAAAAGTCAATGTCT	58.429	21	258	572	829	TGCCTTGTGATGTCTTGGGAA	59.855	21	TGACGGCAAAAGTCAATGTCT	58.429	21	258	572	829	TTGCCTTGTGATGTCTTGGGA	59.855	21	TGACGGCAAAAGTCAATGTCT	58.429	21	259	571	829
comp69227_c0	2	p1	(T)10	10	1052	1061	CGTCGGACTCGCTAGCTAAG	60.042	20	TCCTACCAATCATTTTACTTGTCTTT	57.066	26	255	843	1097	CGTCGGACTCGCTAGCTAAG	60.042	20	TTCCTACCAATCATTTTACTTGTCTT	57.066	26	256	843	1098	ATAGACAACGTCGGACTCGC	59.902	20	TCCTACCAATCATTTTACTTGTCTTT	57.066	26	263	835	1097
comp57632_c0	1	p1	(A)10	10	479	488	CACGCTTCTTGACCGTTGTG	60.042	20	AGATGGTGGTCGTTCAACCT	58.943	20	173	362	534	GACACGCTTCTTGACCGTTG	59.768	20	AGATGGTGGTCGTTCAACCT	58.943	20	175	360	534	AACGACGACACGCTTCTTGA	60.249	20	AGATGGTGGTCGTTCAACCT	58.943	20	181	354	534
comp76801_c0	1	p1	(A)19	19	1	19
comp76801_c0	2	p1	(A)19	19	1889	1907	GGATCACGTGGCTCAACAGA	60.037	20	TGCAAGGAATAGGATGTCCATGA	59.541	23	173	1795	1967	TTGGATCACGTGGCTCAACA	59.892	20	TGCAAGGAATAGGATGTCCATGA	59.541	23	175	1793	1967	TGTTGGATCACGTGGCTCAA	59.892	20	TGCAAGGAATAGGATGTCCATGA	59.541	23	177	1791	1967
comp73050_c1	1	p1	(A)16	16	1651	1666
comp68594_c0	1	p2	(TG)6	12	1861	1872	TCGCAGCTTGGAAACTTTTTCA	59.575	22	TGACTTTACAAACATATAAACCATCCT	57.252	27	255	1652	1906	CGCAGCTTGGAAACTTTTTCA	58.192	21	TGACTTTACAAACATATAAACCATCCT	57.252	27	254	1653	1906	ATCGCAGCTTGGAAACTTTTTCA	59.932	23	TGACTTTACAAACATATAAACCATCCT	57.252	27	256	1651	1906
comp36589_c0	1	p1	(A)10	10	259	268
comp74161_c0	1	p1	(T)10	10	1537	1546	TCACTCGTATGGACCTCTGGA	59.716	21	CCTCTTTGAATGAATGGCAGAGG	59.619	23	278	1348	1625	GTCACTCGTATGGACCTCTGG	59.594	21	CCTCTTTGAATGAATGGCAGAGG	59.619	23	279	1347	1625	CACTCGTATGGACCTCTGGA	58.236	20	CCTCTTTGAATGAATGGCAGAGG	59.619	23	277	1349	1625
comp76752_c1	1	p1	(A)10	10	443	452	ACGGGTCAAATCAAAAGAACACA	59.303	23	CCAACTGGTTTTGTGTTCTGT	57.133	21	187	385	571	ACGGGTCAAATCAAAAGAACACA	59.303	23	TGGTTTTGTGTTCTGTTCTTTGCT	60.022	24	182	385	566	ACGGGTCAAATCAAAAGAACACA	59.303	23	CCAACTGGTTTTGTGTTCTGTTCT	60.082	24	187	385	571
comp76752_c1	2	p1	(A)11	11	2960	2970	TGCTTCGGTTAAAGACATCAAACA	59.423	24	TCGGTGGTGAATTGAGTGCT	59.604	20	222	2850	3071	TGCTTCGGTTAAAGACATCAAACA	59.423	24	CTGGCATTGTAGGATCCCGT	59.53	20	170	2850	3019	TGCTTCGGTTAAAGACATCAAACA	59.423	24	CGGTGGTGAATTGAGTGCTG	59.481	20	221	2850	3070
comp74425_c0	1	p1	(A)17	17	1	17
comp64628_c0	1	p3	(GAG)5	15	1502	1516	ATGCCGGTGTTTGCTAAAGC	59.756	20	CACACACGTGAACAAGGTGC	60.248	20	263	1328	1590	ATGCCGGTGTTTGCTAAAGC	59.756	20	GCACACACGTGAACAAGGTG	60.248	20	264	1328	1591	AGCTTTGATGATCGCTGGGT	59.746	20	CACACACGTGAACAAGGTGC	60.248	20	246	1345	1590
comp59140_c0	1	p1	(T)10	10	116	125	CCTGAGTTGGGATTATTACAGGACA	60.105	25	GCCATGTGACCATGTGAGCA	60.962	20	178	2	179	CCTGAGTTGGGATTATTACAGGACA	60.105	25	TGCCATGTGACCATGTGAGC	60.962	20	179	2	180	TCCTGAGTTGGGATTATTACAGGAC	59.87	25	GCCATGTGACCATGTGAGCA	60.962	20	179	1	179
comp66693_c0	1	p3	(GAA)5	15	1829	1843	TGCGCTTTTGAACAGACGTG	59.973	20	TTTGAGCTTACACCGCCAGT	59.892	20	180	1770	1949	TGCGCTTTTGAACAGACGTG	59.973	20	AGATGAATCTCCACCGCCAC	59.821	20	158	1770	1927	TGCGCTTTTGAACAGACGTG	59.973	20	GCTTGCTAGCTGCTTTTGCT	59.757	20	269	1770	2038
comp56829_c0	1	p1	(T)17	17	509	525
comp55332_c0	1	p3	(TAT)5	15	90	104	ACGGCTTTACCATCAGCAGA	59.387	20	GACACGCGTCCACTTTCATG	59.836	20	228	64	291	GGTCGGTTGTAAAGCTCACG	59.212	20	ACGGTTCCAAATCGGGGAAA	59.889	20	120	34	153	GGTCGGTTGTAAAGCTCACG	59.212	20	AACGGTTCCAAATCGGGGAA	59.889	20	121	34	154
comp55332_c0	2	p3	(ATC)5	15	397	411	CATGAAAGTGGACGCGTGTC	59.836	20	CACAACATACTCGTATTCACTGCA	59.375	24	196	272	467	CATGAAAGTGGACGCGTGTC	59.836	20	ACAACATACTCGTATTCACTGCA	58.184	23	195	272	466	CATGAAAGTGGACGCGTGTC	59.836	20	TCACAACATACTCGTATTCACTGC	59.137	24	197	272	468
comp74613_c0	1	p1	(A)10	10	61	70	AGCATTGATTTTGGGAATTGCT	57.437	22	GGGAGTGAATGCAGGTGTGA	59.963	20	262	32	293	AGCATTGATTTTGGGAATTGCT	57.437	22	AGGGAGTGAATGCAGGTGTG	59.963	20	263	32	294	AGCATTGATTTTGGGAATTGCT	57.437	22	TTCATGGGTGGGGTTGAAGG	59.886	20	280	32	311
comp312622_c0	1	p1	(T)10	10	222	231	TGTGGGTTTCGTAAAAAGAACGA	59.062	23	TGGAGGTAGTCTTAGAACCATGA	58.057	23	188	93	280	GGTTGAATTTCTTGTGGGTTTCG	58.951	23	TGGAGGTAGTCTTAGAACCATGA	58.057	23	200	81	280	GGTCGAATTTTAGGTCAAGGTTGG	60.083	24	TGGAGGTAGTCTTAGAACCATGA	58.057	23	272	9	280
comp57194_c0	1	p1	(T)13	13	199	211	AGACACGAGACATGCATTGT	57.538	20	TACAGGTCCAGCTATGCGAC	59.255	20	241	37	277	AGACACGAGACATGCATTGT	57.538	20	GTCCAGCTATGCGACCCTTA	59.249	20	236	37	272	AGACACGAGACATGCATTGT	57.538	20	TGAACCACATACAGGTCCAGC	59.997	21	250	37	286
comp319285_c0	1	p3	(CAT)6	18	323	340
comp66086_c0	1	c	(A)12ttctatcctccttattttttttaagtttattttaaaattttctaatttttttgggttttcttatttaattatttttttgttg(T)10	104	136	239	AGAAATCACGATCCAACAAATCCA	58.99	24	CCTCAATGATGATGCGGGCT	60.537	20	231	93	323	TCACGATCCAACAAATCCATAGT	57.902	23	CCTCAATGATGATGCGGGCT	60.537	20	226	98	323	ACGATCCAACAAATCCATAGTACCA	60.105	25	CCTCAATGATGATGCGGGCT	60.537	20	224	100	323
comp63898_c0	1	p3	(TGA)5	15	488	502
comp282409_c0	1	p1	(T)12	12	84	95	TGCTTGCTCTATCGACCGAA	59.185	20	AGCCTTCAATCCATCTCCAACA	59.69	22	118	25	142	TTGCTTGCTCTATCGACCGA	59.185	20	AGCCTTCAATCCATCTCCAACA	59.69	22	119	24	142	TGCTTGCTCTATCGACCGAA	59.185	20	GCCTTCAATCCATCTCCAACAC	59.575	22	117	25	141
comp282409_c0	2	p1	(A)10	10	483	492	AGACGTCACTTGTACAAAGGT	57.186	21	GGGTGTGTGTGTGTTGTGTG	59.83	20	229	436	664	AGACGTCACTTGTACAAAGGT	57.186	21	CCATAGGAGCGACTAGGGGT	60.179	20	245	436	680	AGACGTCACTTGTACAAAGGT	57.186	21	GGCCCTTAAGGTGTGCCATA	59.742	20	260	436	695
comp282409_c0	3	p2	(AC)6	12	652	663	CACCTTAGACGCAAACGCAA	59.416	20	GGCCCTTAAGGTGTGCCATA	59.742	20	160	536	695	CACCTTAGACGCAAACGCAA	59.416	20	TAAGGTGTGCCATAGGAGCG	59.536	20	154	536	689	ACCTTAGACGCAAACGCAAG	59.134	20	GGCCCTTAAGGTGTGCCATA	59.742	20	159	537	695
comp31187_c0	1	p3	(ATG)7	21	718	738
comp51397_c0	1	p1	(T)13	13	529	541
comp75118_c0	1	p2	(GT)11	22	3443	3464	CTGGCACCTCTGAGCTTGTT	60.251	20	TTGTGCCATCACTGACGGTC	60.603	20	208	3299	3506	CTGGCACCTCTGAGCTTGTT	60.251	20	GAATTGCCAGCTGGTTGTGC	60.668	20	222	3299	3520	CTGGCACCTCTGAGCTTGTT	60.251	20	TGAATTGCCAGCTGGTTGTG	59.325	20	223	3299	3521
comp43253_c0	1	c	(A)11ttaaatctatttatagaattgttgggacatttaacactttctttaatcttctaagtgcttattatgaaggaaatttaatctatttctg(A)10	109	90	198	GCACCAGCAGCTTCCTCTAA	60.036	20	TCACATCTTTCATTCCCGAGT	57.019	21	223	6	228	GCACCAGCAGCTTCCTCTAA	60.036	20	TCACATCTTTCATTCCCGAGTTCT	60.02	24	223	6	228	GCACCAGCAGCTTCCTCTAA	60.036	20	TCACATCTTTCATTCCCGAGTTC	58.746	23	223	6	228
comp56166_c0	1	p2	(GA)7	14	503	516
comp32871_c0	1	p1	(T)13	13	236	248	CCGCTTCCTGGTGCTAAGAA	60.036	20	CTGCTGAGTGGTGGCCTTAT	59.746	20	256	79	334	GGGAGAGATGACATGCTGCA	59.82	20	CTGCTGAGTGGTGGCCTTAT	59.746	20	147	188	334	TGGGAGAGATGACATGCTGC	59.82	20	CTGCTGAGTGGTGGCCTTAT	59.746	20	148	187	334
comp75799_c0	1	p3	(AAT)5	15	1661	1675
comp61763_c0	1	p1	(A)10	10	168	177	CCGGAAGTCATAGAATTGAATGCA	59.424	24	TTTCTCATTGAAATTCGGTTTCCA	57.602	24	168	135	302	ACCGGAAGTCATAGAATTGAATGC	59.424	24	TTTCTCATTGAAATTCGGTTTCCA	57.602	24	169	134	302	CCGGAAGTCATAGAATTGAATGCA	59.424	24	TCTCATTGAAATTCGGTTTCCATT	57.411	24	166	135	300
comp62375_c0	1	p1	(T)10	10	13	22
comp62375_c0	2	p1	(A)10	10	1509	1518	GTGATGCGATTGTTGCTGCT	59.83	20	ACCAAAACTGTGGGTCTGGT	59.371	20	263	1285	1547	GGGTGATGCGATTGTTGCTG	60.179	20	ACCAAAACTGTGGGTCTGGT	59.371	20	265	1283	1547	GCTGCCGGGATTATAGCACA	60.25	20	ACCAAAACTGTGGGTCTGGT	59.371	20	165	1383	1547
comp36854_c1	1	p1	(A)14	14	355	368	GATCACCACCACTGTGAGCA	59.965	20	CCACTCTACAACCAACCCCC	59.962	20	171	227	397	GATCACCACCACTGTGAGCA	59.965	20	CCCACTCTACAACCAACCCC	59.962	20	172	227	398	TGATCACCACCACTGTGAGC	59.965	20	CCACTCTACAACCAACCCCC	59.962	20	172	226	397
comp50395_c0	1	p2	(TA)8	16	1	16
comp47483_c0	1	p1	(T)10	10	46	55
comp76138_c0	1	p3	(CCA)6	18	204	221
comp29103_c0	1	p3	(TGG)5	15	1	15
comp314047_c0	1	p3	(GAT)7	21	571	591
comp47449_c0	1	p1	(A)10	10	66	75	ATACTCCCCCGCAGTCAAAG	59.458	20	TCGCCGCTTGAATTGGATCT	60.108	20	251	1	251	ATACTCCCCCGCAGTCAAAG	59.458	20	GCCGCCTGCTGATCGATATA	59.827	20	161	1	161	ATACTCCCCCGCAGTCAAAG	59.458	20	CCGACAAAATGGAATCGCCG	60.248	20	265	1	265
comp47449_c0	2	p1	(A)10	10	332	341	AGCTGGGTAGGTTACGGTCT	59.959	20	TCAGGGCGCTTGATTCCATT	60.034	20	194	303	496	AGCTGGGTAGGTTACGGTCT	59.959	20	CTTTTTCCTCCCACTTGCGC	60.039	20	120	303	422	AGATCCAATTCAAGCGGCGA	60.108	20	TCAGGGCGCTTGATTCCATT	60.034	20	265	232	496
comp71662_c0	1	p3	(GTG)5	15	1736	1750	GGATACGGGAGCAGTGAAGG	59.895	20	CACCATCACCTCCTCGGTTC	60.108	20	237	1602	1838	ACCTCCTTCTTCGAGTGGGT	60.179	20	AAACGGGCAACATACCTCGT	59.964	20	261	1682	1942	ACCTCCTTCTTCGAGTGGGT	60.179	20	CACCATCACCTCCTCGGTTC	60.108	20	157	1682	1838
comp89792_c0	1	p3	(GAT)6	18	1	18
comp73882_c1	1	p1	(A)20	20	91	110
comp62041_c0	1	p1	(A)13	13	104	116	GGAAAACAAACCCCACCTGG	59.244	20	CCAACGGTCTGGTCAAGAAA	58.038	20	259	8	266	GGAAAACAAACCCCACCTGG	59.244	20	CTGTTCAGTTTGACCAACGGT	58.986	21	272	8	279	GGAAAACAAACCCCACCTGG	59.244	20	ACTGTTCAGTTTGACCAACGG	58.986	21	273	8	280
comp48756_c0	1	p1	(T)10	10	101	110	CCAAAGATGAAGAAAGAAGCTGCA	60.023	24	GAAGTTGCCAAACACCCTCG	59.689	20	178	20	197	CCAAAGATGAAGAAAGAAGCTGCA	60.023	24	AAGTTGCCAAACACCCTCGT	60.395	20	177	20	196	CCAAAGATGAAGAAAGAAGCTGCA	60.023	24	TGCCAAACACCCTCGTACTT	59.529	20	173	20	192
comp971457_c0	1	p1	(T)11	11	235	245
comp39621_c0	1	p1	(T)11	11	988	998	ATCGTGTTCGTGTCTGCACT	59.968	20	AGCCTTGACACTTGACATCCT	59.298	21	176	873	1048	TGCGAGCCCTAGTTTCATGG	60.108	20	AGCCTTGACACTTGACATCCT	59.298	21	123	926	1048	ATCGTGTTCGTGTCTGCACT	59.968	20	CAGCCTTGACACTTGACATCC	59.191	21	177	873	1049
comp71537_c0	1	p3	(ATC)5	15	1	15
comp71537_c0	2	p3	(TTA)5	15	608	622	TTATCCACCCGTGCACGATC	60.179	20	CGCCTTCTTGTAGCACCACT	60.321	20	211	556	766	AATTATCCACCCGTGCACGA	59.749	20	CGCCTTCTTGTAGCACCACT	60.321	20	213	554	766	TTATCCACCCGTGCACGATC	60.179	20	ACGCCTTCTTGTAGCACCAC	60.603	20	212	556	767
comp17752_c0	1	p1	(A)10	10	8	17
comp59967_c0	1	c	(GA)6aatttgagatgaagtcattgggaaatttagtcaatgtgtgtt(TG)6	66	893	958
comp65804_c0	1	c	(A)12ctgtgtaagattttcacaaaatataacagagaaactattaaagaaagaaacccatttgagagtagaa(T)13	92	555	646	TCGGAAGAAGGTTAAAACTTAAAAGT	57.49	26	TGACAACATGGGTACAAGTTTGC	59.933	23	264	510	773	TCGGAAGAAGGTTAAAACTTAAAAGT	57.49	26	ACCTTCTTGATGACAACATGGGT	60.181	23	274	510	783	TCGGAAGAAGGTTAAAACTTAAAAGT	57.49	26	ACAACATGGGTACAAGTTTGCT	58.704	22	262	510	771
comp68963_c1	1	p1	(A)20	20	1	20
comp224568_c0	1	c	(AT)6gggcttggcttatatgtaaatccactttggttgtagaaactttgcaaaccgtatttaactatttacatacgtatgatgag(T)10	102	513	614
comp71901_c0	1	p3	(ATG)5	15	1034	1048	CCGTGTGATGTCATTAACGGC	59.938	21	TTTGCTGGCGAGTCATCCTT	59.963	20	137	999	1135	CCGTGTGATGTCATTAACGGC	59.938	21	TTTTGCTGGCGAGTCATCCT	59.963	20	138	999	1136	GCCGTGTGATGTCATTAACGG	59.938	21	TTTGCTGGCGAGTCATCCTT	59.963	20	138	998	1135
comp1052474_c0	1	p1	(A)12	12	196	207
comp64657_c0	1	p1	(A)13	13	1682	1694	GGCAAAAGCCAAGATGAAGCT	59.726	21	AGGTGCTGGCTTCATTGAGG	60.323	20	243	1570	1812	AGGCAAAAGCCAAGATGAAGC	59.726	21	AGGTGCTGGCTTCATTGAGG	60.323	20	244	1569	1812	TGTACGTTCTAACTCCGCGA	58.844	20	TGGGTTCACGGGAAGTTCAA	59.453	20	265	1463	1727
comp60757_c0	1	p1	(A)10	10	42	51
comp46274_c0	1	p1	(A)11	11	283	293	TCCAGTTTACAGTTTGGTCTCCT	59.285	23	ACTGAAACCCGTTTGATCCCA	59.856	21	222	159	380	CCAGTTTACAGTTTGGTCTCCTG	59.185	23	ACTGAAACCCGTTTGATCCCA	59.856	21	221	160	380	TCCAGTTTACAGTTTGGTCTCC	57.919	22	ACTGAAACCCGTTTGATCCCA	59.856	21	222	159	380
comp67277_c1	1	p1	(T)11	11	7	17
comp568028_c0	1	p1	(T)10	10	160	169	CCCATTTTGACCAGTTTCTAACCA	59.413	24	TCCGTTGTTCACAGTTGCAA	58.546	20	179	44	222	ACCCATTTTGACCAGTTTCTAACC	59.413	24	TCCGTTGTTCACAGTTGCAA	58.546	20	180	43	222	CCCATTTTGACCAGTTTCTAACCA	59.413	24	ATCCGTTGTTCACAGTTGCA	58.326	20	180	44	223
comp57323_c0	1	p3	(ATC)5	15	1	15
comp76094_c1	1	p1	(T)13	13	1	13
comp54455_c0	1	p1	(A)16	16	4	19
comp72375_c0	1	p2	(TC)6	12	469	480	GACGTCACCAGCTCCTTCAA	59.966	20	GCCCAGAAATCAGCCAATCG	59.617	20	233	375	607	TTGACGTCACCAGCTCCTTC	59.966	20	GCCCAGAAATCAGCCAATCG	59.617	20	235	373	607	TAACGACAACCTCCCTGCAG	59.68	20	GCCCAGAAATCAGCCAATCG	59.617	20	180	428	607
comp61902_c0	1	p1	(A)11	11	84	94	ACTGTTGGTTGAGAGTTAAACATCT	58.643	25	GCAAGTGGTTCACAAATGGACA	59.899	22	245	24	268	ACTGTTGGTTGAGAGTTAAACATCT	58.643	25	TGCAAGTGGTTCACAAATGGAC	59.899	22	246	24	269	ACTGTTGGTTGAGAGTTAAACATCT	58.643	25	TGGACAACTGTGACTCAAGGA	58.885	21	229	24	252
comp71824_c0	1	p3	(TAT)5	15	221	235	GCAAGAATGTTACGGGTGCC	59.83	20	TAGGAGGCGAGTGTGTGAGA	59.962	20	272	192	463	GCAAGAATGTTACGGGTGCC	59.83	20	ACGTGGCCTCTGAAAGCTTT	60.179	20	239	192	430	GCAAGAATGTTACGGGTGCC	59.83	20	GCGAGTGTGTGAGACGCTAT	60.179	20	266	192	457
comp565713_c0	1	p1	(T)10	10	140	149	TTTTGACCCATCTGACCCGC	60.608	20	CAGTTCTATCTGAAACTTTAACCTGA	57.167	26	184	24	207	TGACCCATCTGACCCGCTAA	60.616	20	CAGTTCTATCTGAAACTTTAACCTGA	57.167	26	181	27	207	TTGACCCATCTGACCCGCTA	60.616	20	CAGTTCTATCTGAAACTTTAACCTGA	57.167	26	182	26	207
comp37412_c0	1	p1	(A)21	21	340	360
comp64822_c0	1	p2	(AG)6	12	1622	1633	CTCGAAGGCCGGATCGTTAA	59.898	20	AGACTGCAGCATCTTCTCCT	58.429	20	217	1472	1688	CTCGAAGGCCGGATCGTTAA	59.898	20	AAGACTGCAGCATCTTCTCCT	59.092	21	218	1472	1689	CTCGAAGGCCGGATCGTTAA	59.898	20	GACTGCAGCATCTTCTCCTACA	59.833	22	216	1472	1687
comp67003_c0	1	p1	(A)10	10	68	77	TGTTGCGTCATGCCCATAGA	59.748	20	AGGATGCCCATACTGTGCTT	59.078	20	235	4	238	TGTTGCGTCATGCCCATAGA	59.748	20	AAGGATGCCCATACTGTGCT	59.078	20	236	4	239	TGTTGCGTCATGCCCATAGA	59.748	20	GAAGGATGCCCATACTGTGCT	60.134	21	237	4	240
comp580682_c0	1	p2	(AG)6	12	27	38	GGCAGCCGTTTTTAGAGAGA	57.905	20	CGCCGCTGTTGTTGAATAGG	59.903	20	153	0	152	GGCAGCCGTTTTTAGAGAGA	57.905	20	AAGGGTCACAACCTGTTGGG	60.106	20	121	0	120	GGCAGCCGTTTTTAGAGAGA	57.905	20	CGCCGGAGCTTGAGACATAA	60.179	20	185	0	184
comp69484_c0	1	p1	(A)12	12	228	239	ACCACCAAACTGTGCACTTA	57.571	20	ACAAGCAGAGAGATCTTGGTGT	59.363	22	123	146	268	TACCACCAAACTGTGCACTT	57.571	20	ACAAGCAGAGAGATCTTGGTGT	59.363	22	124	145	268	ATACCACCAAACTGTGCACT	57.343	20	ACAAGCAGAGAGATCTTGGTGT	59.363	22	125	144	268
comp45708_c0	1	p1	(T)10	10	115	124	CCTTCGATGGAGGCAGCAAT	60.465	20	CGTTTGATAAATCACAAGCGCA	58.512	22	250	60	309	ATGTCCTTCGATGGAGGCAG	59.533	20	CGTTTGATAAATCACAAGCGCA	58.512	22	254	56	309	CCTTCGATGGAGGCAGCAAT	60.465	20	CGTTTGATAAATCACAAGCGCAA	59.089	23	250	60	309
comp73915_c0	1	p2	(TG)6	12	3252	3263
comp44001_c0	1	p1	(A)12	12	88	99	AAATTTAAAATAGGGGTTGAGTGATCT	57.453	27	AGATGAGAAACTGCACAGTGAGA	59.677	23	121	21	141	AGTAAATTTAAAATAGGGGTTGAGTGA	57.183	27	AGATGAGAAACTGCACAGTGAGA	59.677	23	124	18	141	AAATTTAAAATAGGGGTTGAGTGATCT	57.453	27	GATGAGAAACTGCACAGTGAGA	58.342	22	120	21	140
comp52330_c0	1	p1	(T)11	11	225	235	ACTTCGTCAACCCTCTTGTATT	57.381	22	TGACCCATAGCCAACCTACC	58.79	20	139	181	319	ATTACTTCGTCAACCCTCTTGT	57.381	22	TGACCCATAGCCAACCTACC	58.79	20	142	178	319	ACTTCGTCAACCCTCTTGTATT	57.381	22	TGACCCATAGCCAACCTACCT	60.274	21	139	181	319
comp75359_c1	1	p1	(T)10	10	1689	1698	ACGGTTTGGTTTGGTGAGGA	59.744	20	AGGCCATTTGATCTGTTGGA	57.095	20	274	1520	1793	ACGGTTTGGTTTGGTGAGGA	59.744	20	CGTTAGGCCATTTGATCTGTTGG	60.181	23	278	1520	1797	TGGCAGCTGTGATTTCGTTTG	60.001	21	TTTCGTCTTTCGTTAGGCCA	57.47	20	259	1549	1807
comp75359_c1	2	p1	(T)10	10	2688	2697	ATCACCTTGGCCGGACAATT	59.96	20	TAAGGCCGGGTGGTCATCTA	60.032	20	271	2455	2725	AATCACCTTGGCCGGACAAT	59.96	20	TAAGGCCGGGTGGTCATCTA	60.032	20	272	2454	2725	GCCACCGCGTAAATCTTGAC	59.904	20	TAAGGCCGGGTGGTCATCTA	60.032	20	150	2576	2725
comp54262_c1	1	p1	(T)12	12	470	481	GCCGTCGAAGGTGATGAAGA	60.109	20	TGCCAAAAATCCATCTCATAGCA	58.72	23	268	282	549	GCCGTCGAAGGTGATGAAGA	60.109	20	TGCCAAAAATCCATCTCATAGCAA	59.289	24	268	282	549	GCCGTCGAAGGTGATGAAGA	60.109	20	ATGCCAAAAATCCATCTCATAGCA	59.103	24	269	282	550
comp60532_c0	1	p1	(T)13	13	81	93	TTGACTCGACCCGTGAATCT	58.746	20	GTGTTTCATCGTGCTCGCAA	59.765	20	280	50	329	TTGACTCGACCCGTGAATCT	58.746	20	GCCGATGAGGTCAAGGCTAT	59.605	20	242	50	291	TTGACTCGACCCGTGAATCT	58.746	20	GTAGCCGATGAGGTCAAGGC	60.531	20	245	50	294
comp59500_c0	1	c	(GAA)5gagattatgaaaataaagtttttcatgggtttgtgcaatgattgatcaaaagcctcatg(T)10	84	784	867	TGTGGGGTTTTGGGTGGTAG	59.814	20	AGGCATGTGTTTTCTTTCGACT	58.786	22	239	661	899	GGGTTTTGGGTGGTAGCCAT	60.252	20	AGGCATGTGTTTTCTTTCGACT	58.786	22	235	665	899	TTTGTGGGGTTTTGGGTGGT	60.253	20	AGGCATGTGTTTTCTTTCGACT	58.786	22	241	659	899
comp45254_c0	1	p1	(A)10	10	296	305	ACCAAGAGTGCTAGATTCCTTGA	59.159	23	TGGAGGGTAGTCGTTCGATTG	59.525	21	170	165	334	ACCAAGAGTGCTAGATTCCTTGA	59.159	23	TTTGGAGGGTAGTCGTTCGA	58.38	20	172	165	336	ACCAAGAGTGCTAGATTCCTTGA	59.159	23	TCGTTTTTGGAGGGTAGTCGT	59.312	21	177	165	341
comp37733_c0	1	p1	(A)11	11	250	260	ACCGAATGAACGAACGGTGA	59.968	20	TGCTCTGTTATATTTGCACTGGA	58.157	23	175	114	288	ACCGAATGAACGAACGGTGA	59.968	20	TTGCTCTGTTATATTTGCACTGGA	58.747	24	176	114	289	ACCGAATGAACGAACGGTGA	59.968	20	TGCTCTGTTATATTTGCACTGGAT	58.56	24	175	114	288
comp62498_c0	1	p1	(A)10	10	67	76	ACCAGAAATGATAACAAAGGGTGA	58.36	24	GGGTTGAGAGTGATCGGGTC	59.824	20	274	36	309	ACCAGAAATGATAACAAAGGGTGA	58.36	24	CAGGGTTGAGAGTGATCGGG	59.823	20	276	36	311	ACCAGAAATGATAACAAAGGGTGA	58.36	24	AGGGTTGAGAGTGATCGGGT	60.252	20	275	36	310
comp64193_c1	1	p1	(T)10	10	129	138	TTCCTCTCAATTTTCCCGCT	57.121	20	CGCTAGAGAGTATATTGGCCCA	59.174	22	114	94	207	TTCCTCTCAATTTTCCCGCT	57.121	20	TCGCTAGAGAGTATATTGGCCC	58.91	22	115	94	208	TTTCCTCTCAATTTTCCCGCT	57.845	21	CGCTAGAGAGTATATTGGCCCA	59.174	22	115	93	207
comp75549_c0	1	p2	(AG)6	12	1045	1056	ACCCATTTTCCGAAGCTCGA	59.676	20	GCAAATAGCCCCTTCTCACT	57.573	20	168	912	1079	ACCCATTTTCCGAAGCTCGAA	60.271	21	GCAAATAGCCCCTTCTCACT	57.573	20	168	912	1079	CCCATTTTCCGAAGCTCGAA	58.551	20	GCAAATAGCCCCTTCTCACT	57.573	20	167	913	1079
comp480291_c0	1	p1	(T)11	11	174	184
comp61654_c0	1	p1	(A)10	10	111	120	TGAAACCTCCGTAAAACATAAACA	57.061	24	GTGGTGGAAGACGGAGGAAG	60.037	20	206	74	279	TGAAACCTCCGTAAAACATAAACA	57.061	24	TGGTGGAAGACGGAGGAAGA	60.179	20	205	74	278	ACCTCCGTAAAACATAAACAAAACA	57.902	25	GTGGTGGAAGACGGAGGAAG	60.037	20	202	78	279
comp74394_c1	1	p3	(GTG)5	15	708	722	TTAGGATGTTTGGGGGTGGC	59.96	20	CCCGAACCTAATCGAGCTCC	59.968	20	223	609	831	TTAGGATGTTTGGGGGTGGC	59.96	20	TCACAACCCGAACAGCTCTC	59.966	20	260	609	868	TTAGGATGTTTGGGGGTGGC	59.96	20	TCTCACAACCCGAACAGCTC	59.966	20	262	609	870
comp72073_c1	1	p2	(AC)6	12	36	47	CTGCAGGTTGTGTTTTGTCGT	59.868	21	GGATGTGTCAGAGCTCCACA	59.39	20	207	2	208	TGCAGGTTGTGTTTTGTCGT	58.83	20	GGATGTGTCAGAGCTCCACA	59.39	20	206	3	208	CTGCAGGTTGTGTTTTGTCGT	59.868	21	TGCTTCAGTCGGTGAGTGAA	59.25	20	155	2	156
comp32610_c0	1	p1	(A)14	14	366	379
comp73479_c0	1	c	(A)12gggttccaggtc(AAG)5	39	2812	2850	GATTATCGACCTCTGCCTGCA	59.931	21	GCCTAGAGGTGTTCGTCCTG	59.826	20	180	2771	2950	TGATTATCGACCTCTGCCTGC	59.931	21	GCCTAGAGGTGTTCGTCCTG	59.826	20	181	2770	2950	TCGACCTCTGCCTGCATATT	58.877	20	GCCTAGAGGTGTTCGTCCTG	59.826	20	175	2776	2950
comp68573_c0	1	p1	(T)11	11	1147	1157
comp69712_c0	1	p1	(T)10	10	158	167	ACTGCACCTCGTTTGGTTGT	60.394	20	CCGGCCCATAATGCAAACTG	59.897	20	264	47	310	AGTTGCTGTGATCTGCAGGT	59.601	20	CCGGCCCATAATGCAAACTG	59.897	20	196	115	310	GCAAACTGCACCTCGTTTGG	60.595	20	CCGGCCCATAATGCAAACTG	59.897	20	268	43	310
comp69712_c0	2	p2	(TA)8	16	444	459
comp59226_c0	1	p3	(TTC)5	15	219	233	CGGTGATCGGAATCGTAGCA	59.97	20	TGCGATTTCCGTCTAGCTCTC	59.934	21	261	147	407	CGGTGATCGGAATCGTAGCA	59.97	20	GCTCTCCTTTCTCTCGAGCT	58.897	20	246	147	392	CGGTGATCGGAATCGTAGCA	59.97	20	AGCTCTCCTTTCTCTCGAGC	58.897	20	247	147	393
comp31372_c0	1	p1	(T)19	19	1	19
comp46415_c0	1	p1	(T)11	11	112	122	GAGTTGGGAGATGGAGCAACA	59.996	21	CCCCCTTCACACCAAGATTCT	59.644	21	185	27	211	TGAGTTGGGAGATGGAGCAAC	59.996	21	CCCCCTTCACACCAAGATTCT	59.644	21	186	26	211	GTTGAGTTGGGAGATGGAGCA	59.996	21	CCCCCTTCACACCAAGATTCT	59.644	21	188	24	211
comp43776_c0	1	p1	(A)12	12	153	164	ACGGATTTAGGGCAGCCAAA	59.961	20	AGAACCAGTTCCGGTTTGGG	60.179	20	118	86	203	GGGAGACGGATTTAGGGCAG	59.893	20	AGAACCAGTTCCGGTTTGGG	60.179	20	123	81	203	ACGGATTTAGGGCAGCCAAA	59.961	20	TGTTGGTTCCGGTTCTGGTT	59.744	20	185	86	270
comp76003_c0	1	p1	(A)10	10	1161	1170	TTTCAGAAGGCTTCGTCTGC	58.487	20	CGGGAAGAAAGAGAGAGATGGG	59.898	22	273	1132	1404	TACCATGGCTGTCACATGCA	59.672	20	ACCAACCAAACAAGTCATACGA	58.189	22	249	1085	1333	ATTTCAGAAGGCTTCGTCTGC	58.92	21	CGGGAAGAAAGAGAGAGATGGG	59.898	22	274	1131	1404
comp6653_c0	1	p2	(AT)6	12	293	304	ACGGACGCTTCTAAACACCA	59.61	20	TCAAGTCATGTAACACAGTAAGCT	58.146	24	168	207	374	ACGGACGCTTCTAAACACCA	59.61	20	TCAAGTCATGTAACACAGTAAGCTT	58.712	25	168	207	374	ACGGACGCTTCTAAACACCA	59.61	20	TTCAAGTCATGTAACACAGTAAGCT	58.712	25	169	207	375
comp76713_c1	1	p3	(AAT)5	15	2184	2198	ACCAACTAAGCAATGCGCAA	59.042	20	TCGTTGGTAATGTCTCTTGGCA	59.962	22	237	2062	2298	AACCAACTAAGCAATGCGCA	59.042	20	TCGTTGGTAATGTCTCTTGGCA	59.962	22	238	2061	2298	ACCAACTAAGCAATGCGCAA	59.042	20	CGTTGGTAATGTCTCTTGGCAC	59.84	22	236	2062	2297
comp62667_c0	1	p3	(ATA)7	21	1	21
comp39883_c0	1	p1	(A)11	11	147	157	AGAACACCCATGCTTGCCTT	60.179	20	TCCGAGATCAATGCCGATCG	60.039	20	170	75	244	AGAACACCCATGCTTGCCTT	60.179	20	GATTCTGCTTCCAAACGGCG	60.179	20	207	75	281	AGAACACCCATGCTTGCCTT	60.179	20	CGATTCTGCTTCCAAACGGC	60.179	20	208	75	282
comp73465_c0	1	p1	(A)21	21	1	21
comp52171_c0	1	p1	(A)11	11	240	250
comp65920_c0	1	p2	(AT)11	22	1495	1516
comp68084_c0	1	p1	(T)12	12	1148	1159	CGACATCAACAGAAAGCGCA	59.487	20	TCCATTTCAACCATCAGAGAAGA	57.496	23	271	965	1235	ACGACATCAACAGAAAGCGC	59.487	20	TCCATTTCAACCATCAGAGAAGA	57.496	23	272	964	1235	AGGCCGTGTGTATACTCTACT	57.706	21	CGGACTCGTATTTAACCGTGA	57.865	21	247	1116	1362
comp72025_c0	1	p2	(TA)9	18	1	18
comp785576_c0	1	p1	(A)13	13	1	13
comp127664_c0	1	p1	(A)11	11	27	37
comp68244_c0	1	p1	(T)11	11	1216	1226	AGCTCCACGGTTAGCGTTTT	60.25	20	AGCCACATCGTACACTTAACGA	59.77	22	259	1088	1346	AAGCTCCACGGTTAGCGTTT	60.25	20	AGCCACATCGTACACTTAACGA	59.77	22	260	1087	1346	GCTCCACGGTTAGCGTTTTT	59.41	20	AGCCACATCGTACACTTAACGA	59.77	22	258	1089	1346
comp70080_c0	1	p3	(AAT)6	18	391	408	AGCAAAATCAGCCCCCATGA	59.958	20	ATGGTGCTTGGATGCAGGTT	60.252	20	275	327	601	AGAAGCAAAATCAGCCCCCA	59.885	20	ATGGTGCTTGGATGCAGGTT	60.252	20	278	324	601	GCAAAATCAGCCCCCATGAC	59.824	20	ATGGTGCTTGGATGCAGGTT	60.252	20	274	328	601
comp70080_c0	2	p1	(A)12	12	730	741	AACCTGCATCCAAGCACCAT	60.252	20	TGAGGAATGGCTGAATGGGT	58.998	20	192	582	773	AACCTGCATCCAAGCACCAT	60.252	20	GCTGAGGAATGGCTGAATGG	58.97	20	194	582	775	AACCTGCATCCAAGCACCAT	60.252	20	CTGAGGAATGGCTGAATGGGT	60.064	21	193	582	774
comp70080_c0	3	p1	(T)10	10	1410	1419	ACTAGGCTGGAGATGGCAGA	60.032	20	ACCTGATGGCTGCATCTGAC	60.107	20	221	1238	1458	GATGGCAGAGATCGGCGTTA	59.968	20	ACCTGATGGCTGCATCTGAC	60.107	20	210	1249	1458	GGCTGGAGATGGCAGAGATC	59.965	20	ACCTGATGGCTGCATCTGAC	60.107	20	217	1242	1458
comp36354_c0	1	p1	(A)22	22	992	1013
comp31839_c0	1	p3	(ACC)5	15	1053	1067	ACTTCCCACCAAAAAGCCCA	60.032	20	AGTACCGGTGCAGTTCAAGG	59.965	20	161	1027	1187	TCACCTTTCTTACCGCCACC	59.964	20	GGTGACGGTGGTAAGAAGGG	60.037	20	200	906	1105	CGGTTTGCTTTTTGCCTCCA	59.896	20	GGTGACGGTGGTAAGAAGGG	60.037	20	250	856	1105
comp16380_c0	1	p1	(A)15	15	2	16
comp60_c1	1	p2	(AT)6	12	1	12
comp52869_c0	1	c	(T)21ctcgtttgacccacgtatatggcccc(T)11	58	1	58
comp75116_c0	1	p1	(A)15	15	2729	2743
comp469755_c0	1	p3	(ATG)6	18	1	18
comp801728_c0	1	p1	(A)18	18	188	205
comp41671_c0	1	p2	(TA)6	12	170	181	TGATCGCTTCAGGTAAGTCGA	58.911	21	CCATCATCTCTTCTTCTGCAACT	58.485	23	139	110	248	TCGCTTCAGGTAAGTCGATCTC	59.645	22	CCATCATCTCTTCTTCTGCAACT	58.485	23	136	113	248	CGCTTCAGGTAAGTCGATCTCT	59.644	22	CCATCATCTCTTCTTCTGCAACT	58.485	23	135	114	248
comp36313_c0	1	p2	(AT)7	14	116	129	AGACCAGTTCCTATGATTAAGCTT	57.432	24	TGTAGAAGCCAGAAGGTGCT	58.648	20	146	64	209	AAGACCAGTTCCTATGATTAAGCT	57.432	24	TGTAGAAGCCAGAAGGTGCT	58.648	20	147	63	209	TCACTAACACATAAAAGACCAGTTCC	59.291	26	TGTAGAAGCCAGAAGGTGCT	58.648	20	161	49	209
comp66854_c0	1	p3	(CCA)5	15	133	147	GTACCAATCCGACCGTCTCC	59.898	20	CGGTGTACGGATTCGGAAGT	59.828	20	129	96	224	GTACCAATCCGACCGTCTCC	59.898	20	TTAGGGCTGATTCGACGGTG	59.825	20	144	96	239	CGTTCTCCGTCACCAGTACC	60.109	20	CGGTGTACGGATTCGGAAGT	59.828	20	144	81	224
comp76048_c0	1	p1	(T)10	10	6025	6034	TCTCGCAGGAAACAACCCAA	59.818	20	AACCAAAGTTAAATCGTGCACT	57.088	22	234	5870	6103	TTCTCGCAGGAAACAACCCA	59.818	20	AACCAAAGTTAAATCGTGCACT	57.088	22	235	5869	6103	TCTCGCAGGAAACAACCCAA	59.818	20	ACCAAAGTTAAATCGTGCACTACT	58.939	24	233	5870	6102
comp48552_c0	1	p1	(A)10	10	84	93	AACAGACATGGCCAAACTGG	58.669	20	CGTCCAAGACATGCGGTTTG	60.11	20	170	5	174	AACAGACATGGCCAAACTGG	58.669	20	TCCAAGACATGCGGTTTGGT	60.179	20	168	5	172	AACAGACATGGCCAAACTGG	58.669	20	GTCCAAGACATGCGGTTTGG	59.759	20	169	5	173
comp54849_c0	1	p1	(A)11	11	242	252	TCAAGAAACGGTTGGATTTGCA	59.31	22	GTGTGCACAGTTCGGGTTTT	59.546	20	278	98	375	GTCAAGAAACGGTTGGATTTGC	58.95	22	GTGTGCACAGTTCGGGTTTT	59.546	20	279	97	375	CAAGAAACGGTTGGATTTGCA	57.909	21	GTGTGCACAGTTCGGGTTTT	59.546	20	277	99	375
comp73145_c0	1	p1	(A)11	11	112	122	TCGCTTAAAATCACCTGATGTTCA	58.999	24	ATCTCCCATCCAAACGCTCC	59.819	20	144	19	162	CGCTTAAAATCACCTGATGTTCA	57.705	23	ATCTCCCATCCAAACGCTCC	59.819	20	143	20	162	TTCGCTTAAAATCACCTGATGTTCA	59.528	25	ATCTCCCATCCAAACGCTCC	59.819	20	145	18	162
comp73145_c0	2	p3	(ATT)5	15	227	241	GGAGCGTTTGGATGGGAGAT	59.819	20	TGGCTGATGCTGGATTGGTT	59.96	20	248	143	390	GGAGCGTTTGGATGGGAGAT	59.819	20	GCAGGCAAAGCAAGTTGTGA	59.897	20	189	143	331	GGAGCGTTTGGATGGGAGAT	59.819	20	AGCAGGCAAAGCAAGTTGTG	59.896	20	190	143	332
comp73145_c0	3	p6	(TGATTG)6	36	1881	1916	CCGGATCACTGAGCCTTTGA	59.75	20	TGACATGTCAGCAATCAACATTGT	59.721	24	221	1798	2018	TCCGGATCACTGAGCCTTTG	59.75	20	TGACATGTCAGCAATCAACATTGT	59.721	24	222	1797	2018	AACTTCCGGATCACTGAGCC	59.749	20	TGACATGTCAGCAATCAACATTGT	59.721	24	226	1793	2018
comp73145_c0	4	c	(AG)7tagatgaggaagcgagaagat(GA)6	47	3322	3368	CTGCAAGGCTTCAACTGCTG	60.039	20	ACACATCCGTAGACGATCGC	59.971	20	211	3207	3417	CTCATGGTTGCAGTAACGCG	59.905	20	ACACATCCGTAGACGATCGC	59.971	20	136	3282	3417	TGCAGTAACGCGATGGATCA	59.825	20	ACACATCCGTAGACGATCGC	59.971	20	128	3290	3417
comp50571_c1	1	p1	(A)14	14	333	346	GCTCTTGAACGTACCCTGGA	59.393	20	TGGTGTTTTTATGTACTTTGAAGGT	57.352	25	204	183	386	AGCTCTTGAACGTACCCTGG	59.391	20	TGGTGTTTTTATGTACTTTGAAGGT	57.352	25	205	182	386	GCTCTTGAACGTACCCTGGA	59.393	20	TGGTGTTTTTATGTACTTTGAAGGTT	57.931	26	204	183	386
comp76481_c0	1	p1	(A)10	10	281	290	AGGAGAGTGGGTCAGGTCAA	59.809	20	GGTTTTCGGGTCTTGGGCTA	59.963	20	226	231	456	AGGAGAGTGGGTCAGGTCAA	59.809	20	GCCCATCACGGTCCACATAT	59.891	20	280	231	510	GAGAGTGGGTCAGGTCAACC	59.678	20	GGTTTTCGGGTCTTGGGCTA	59.963	20	224	233	456
comp782916_c0	1	p1	(T)12	12	1	12
comp53774_c0	1	p1	(T)10	10	96	105	ACGCAACTAGGGATTTGCGA	60.037	20	CCTCGAGCGCGCTTTTTAAA	59.835	20	108	72	179	CACGCAACTAGGGATTTGCG	59.903	20	CCTCGAGCGCGCTTTTTAAA	59.835	20	109	71	179	GCACGCAACTAGGGATTTGC	60.179	20	CCTCGAGCGCGCTTTTTAAA	59.835	20	110	70	179
comp62947_c0	1	p1	(A)10	10	427	436	AAGTGCACATACCTCCTGCA	59.308	20	ACAGTCTATTACGCCGTGCA	59.471	20	155	347	501	AGTGCACATACCTCCTGCAT	59.085	20	ACAGTCTATTACGCCGTGCA	59.471	20	154	348	501	AAGTGCACATACCTCCTGCA	59.308	20	AGTCTATTACGCCGTGCACT	59.184	20	153	347	499
comp75384_c0	1	p1	(A)11	11	192	202	CCCTGAACTGCTAAATACATCAGC	59.726	24	ACAGAAGGAAAACCGGGCAT	59.888	20	253	104	356	TCCCAGCTACACAATTTACCAT	57.415	22	ACAGAAGGAAAACCGGGCAT	59.888	20	217	140	356	ATCCCAGCTACACAATTTACCA	57.415	22	ACAGAAGGAAAACCGGGCAT	59.888	20	218	139	356
comp25987_c0	1	p3	(ACC)7	21	1	21
comp25987_c0	2	p3	(CAG)5	15	156	170	ATTTTGATGCGGACCCACCT	59.96	20	CTGAGGGCACACTCGTCTTT	59.966	20	223	98	320	ATTTTGATGCGGACCCACCT	59.96	20	CGCTTCCACGACCTACAACT	60.039	20	188	98	285	GATACCTGCATCAAGCCCGT	60.179	20	CGCTTCCACGACCTACAACT	60.039	20	253	33	285
comp60603_c0	1	p2	(AC)7	14	81	94	TCCAATTGTCAGCCACCTGT	59.522	20	GAGAGTTTCACGGACGAGCA	60.039	20	190	9	198	TCCAATTGTCAGCCACCTGT	59.522	20	TGAGAGTTTCACGGACGAGC	60.039	20	191	9	199	TCCAATTGTCAGCCACCTGT	59.522	20	CGCCTCCGGTGACCTAATTT	60.108	20	265	9	273
comp65158_c0	1	p2	(TG)11	22	1	22
comp42228_c0	1	p1	(A)11	11	271	281	GGTTGGATCAGTCGGACCAG	60.108	20	CCGGACCTGAAAGTGGTTGA	59.892	20	108	197	304	GGTTGGATCAGTCGGACCAG	60.108	20	TGAACCGGACCTGAAAGTGG	59.892	20	112	197	308	GGTTGGATCAGTCGGACCAG	60.108	20	GAACCGGACCTGAAAGTGGT	59.892	20	111	197	307
comp56215_c0	1	p1	(A)10	10	676	685	ACCGATCTTCCCATTGGCTC	59.819	20	ACCCAAACTGGTTACAAAGCTG	59.307	22	127	588	714	ACCGATCTTCCCATTGGCTC	59.819	20	CCCAAACTGGTTACAAAGCTGA	59.044	22	126	588	713	CCGATCTTCCCATTGGCTCT	59.528	20	ACCCAAACTGGTTACAAAGCTG	59.307	22	126	589	714
comp388223_c0	1	p3	(AGC)7	21	1	21
comp67537_c0	1	p1	(A)10	10	334	343	TGTCCATTGTGAACGAGCTCA	59.93	21	TCAACCTGACACCATCAAAGA	57.145	21	272	231	502	TGTCCATTGTGAACGAGCTCA	59.93	21	ACCTGACACCATCAAAGAAACA	58.103	22	269	231	499	GCCTTCAAGAGATAACCAAAAGGT	59.233	24	GCACACCGTAAAAACCCGTT	59.619	20	246	291	536
comp46756_c0	1	p2	(TA)9	18	317	334	TGGGGAATGGTTGTGGATGG	59.959	20	TGATTCACATCATATGCATCCCCT	59.956	24	105	260	364	GGGGAATGGTTGTGGATGGT	59.959	20	TGATTCACATCATATGCATCCCCT	59.956	24	104	261	364	TGGGGAATGGTTGTGGATGG	59.959	20	GTGATTCACATCATATGCATCCCC	59.843	24	106	260	365
comp62183_c0	1	p3	(AGG)5	15	637	651	GCTTTTTCACAACGGGTCCC	59.968	20	TTCTCGATCGCCGCTTACTC	59.971	20	184	501	684	GTGAGTCCTTCGTCCCTTCG	60.109	20	TTCTCGATCGCCGCTTACTC	59.971	20	118	567	684	CAGGCTCGCTTTTTGCTGAG	60.11	20	TTCTCGATCGCCGCTTACTC	59.971	20	160	525	684
comp67065_c0	1	p1	(A)10	10	600	609	TGAGCAAAGGGGATCTCTGA	58.043	20	ACAGTCTCTAACACATTTGCTTCA	58.632	24	202	518	719	TGAGCAAAGGGGATCTCTGA	58.043	20	ACAGTCTCTAACACATTTGCTTCAA	59.177	25	202	518	719	TGAGCAAAGGGGATCTCTGA	58.043	20	AACAGTCTCTAACACATTTGCTTCA	59.177	25	203	518	720
comp67065_c0	2	p3	(GAA)5	15	3778	3792	TGCTGCTTTGCTTTCTGGTG	59.614	20	TGCTTCATGTCCATCCAATCAG	58.715	22	277	3584	3860	TGCTGCTTTGCTTTCTGGTG	59.614	20	GCTTCATGTCCATCCAATCAGT	58.715	22	276	3584	3859	TGCTGCTTTGCTTTCTGGTG	59.614	20	TGCTTCATGTCCATCCAATCAGT	60.309	23	277	3584	3860
comp120733_c0	1	p1	(A)12	12	1	12
comp73011_c1	1	p3	(TTA)7	21	3375	3395
comp74433_c1	1	p2	(TA)6	12	97	108	TGCAGTACAAAAATAATCATCGACACA	60.095	27	TGCTTAAATTCGAAGGCGCG	59.904	20	280	53	332	GCAGTACAAAAATAATCATCGACACAC	59.784	27	TGCTTAAATTCGAAGGCGCG	59.904	20	279	54	332	GCAGTACAAAAATAATCATCGACACA	58.759	26	TGCTTAAATTCGAAGGCGCG	59.904	20	279	54	332
comp74433_c1	2	p2	(GA)8	16	2324	2339	TAACTGCTGCTGCTCCGATT	59.75	20	TTCTCGATTTCTCGCCGGAA	59.471	20	199	2290	2488	AATAACTGCTGCTGCTCCGA	59.75	20	TTCTCGATTTCTCGCCGGAA	59.471	20	201	2288	2488	TGCTGCTCCGATTGAATCCA	59.747	20	TTCTCGATTTCTCGCCGGAA	59.471	20	192	2297	2488
comp1203502_c0	1	p1	(A)13	13	45	57	CAAGTGGCTCTAGGAATCAGGT	59.497	22	TGGGGTTGAACTACCTTTTGA	57.044	21	183	5	187	AGTGGCTCTAGGAATCAGGT	57.441	20	TGGGGTTGAACTACCTTTTGA	57.044	21	181	7	187	GCAAGTGGCTCTAGGAATCAG	58.441	21	TGGGGTTGAACTACCTTTTGA	57.044	21	184	4	187
comp860149_c0	1	p1	(A)12	12	173	184	TCTCGAAGGGCAGATTTGGT	59.016	20	GCTCTTTCTGCCACCTGGAA	60.251	20	195	80	274	TCTCGAAGGGCAGATTTGGT	59.016	20	AGAGCTCTTTCTGCCACCTG	59.676	20	198	80	277	TCTCGAAGGGCAGATTTGGT	59.016	20	GAGCTCTTTCTGCCACCTGG	60.676	20	197	80	276
comp67407_c0	1	p1	(A)10	10	513	522	ACGATTCCTGATTTCGTCCCC	60.134	21	ACCAGAAACTGCCAAAATCCT	58.037	21	215	368	582	CGATTCCTGATTTCGTCCCCA	60.135	21	ACCAGAAACTGCCAAAATCCT	58.037	21	214	369	582	ACCCTAATCCAGCTGAAGCA	58.711	20	ACCAGAAACTGCCAAAATCCT	58.037	21	157	426	582
comp67407_c0	2	p1	(T)11	11	1561	1571	TGGTGGAAGATTTGACAGCCA	59.855	21	ACCATTGGCCAGATACAACA	57.103	20	242	1437	1678	TGGTGGAAGATTTGACAGCCA	59.855	21	ACCATTGGCCAGATACAACAA	57.832	21	242	1437	1678	TGGTGGAAGATTTGACAGCCA	59.855	21	AACCATTGGCCAGATACAACA	57.832	21	243	1437	1679
comp56899_c0	1	p1	(A)10	10	131	140	AGCAAGTAGGTAGAAAAGCACA	57.648	22	TGACGGGCTATATTGCGGTT	59.533	20	136	88	223	CAAGCAAGTAGGTAGAAAAGCACA	59.485	24	TGACGGGCTATATTGCGGTT	59.533	20	138	86	223	AGCAAGTAGGTAGAAAAGCACA	57.648	22	ATGACGGGCTATATTGCGGT	59.315	20	137	88	224
comp73282_c0	1	p1	(A)11	11	236	246	ACTGACAACACAAAAAGCTCGG	59.903	22	CCTCCAACAAGTGTTCCGGT	60.179	20	231	105	335	ACTGACAACACAAAAAGCTCGG	59.903	22	ACCTCCAACAAGTGTTCCGG	60.179	20	232	105	336	TCGGAGAGGCGGAATATCG	58.746	19	CCTCCAACAAGTGTTCCGGT	60.179	20	213	123	335
comp252784_c0	1	p3	(TGA)6	18	1	18
comp4622_c0	1	p2	(TG)7	14	525	538	AGGTGTTTTGCTGTGATGTGA	58.346	21	TGAAGGCCAAAAATGACGAAATGA	59.961	24	260	322	581	AGGTGTTTTGCTGTGATGTGA	58.346	21	GGCCAAAAATGACGAAATGAACA	58.945	23	256	322	577	AGGTGTTTTGCTGTGATGTGA	58.346	21	GCCAAAAATGACGAAATGAACACC	60.085	24	255	322	576
comp49700_c0	1	p2	(TA)7	14	309	322	TATGCAGTTTCATGCCGGGA	59.746	20	TCACTCTTCTTATCGCCACCG	59.866	21	171	267	437	ATGCAGTTTCATGCCGGGAT	60.396	20	TCACTCTTCTTATCGCCACCG	59.866	21	170	268	437	CTATGCAGTTTCATGCCGGG	59.335	20	TCACTCTTCTTATCGCCACCG	59.866	21	172	266	437
comp64703_c0	1	c	(T)12g(T)10	23	3	25
comp40182_c0	1	p1	(A)17	17	1	17
comp70639_c0	1	p1	(A)10	10	47	56
comp65919_c0	1	p1	(T)13	13	259	271	CGCCGGATGTTTTGTGGTTT	59.969	20	CTCATCCTCACAATCACCGGT	59.792	21	260	167	426	CGCCGGATGTTTTGTGGTTT	59.969	20	TCATCCTCACAATCACCGGT	58.724	20	259	167	425	CGCCGGATGTTTTGTGGTTT	59.969	20	TCTCATCCTCACAATCACCGG	59.518	21	261	167	427
comp77574_c0	1	p1	(A)12	12	754	765	AGGCCCATTTGTTCACTACA	57.03	20	GGCCCAAGAAGTTGCAAAAGA	59.588	21	123	712	834	AGGCCCATTTGTTCACTACA	57.03	20	AGGCCCAAGAAGTTGCAAAAG	59.586	21	124	712	835	AGGCCCATTTGTTCACTACA	57.03	20	AGGCCCAAGAAGTTGCAAAA	58.505	20	124	712	835
comp58907_c0	1	p3	(TTC)7	21	3	23
comp75351_c0	1	p1	(A)11	11	160	170	CAACGATCGATAAACCGTGCA	59.343	21	TGTCGTTCGAAAGTTGGTTGG	59.333	21	250	22	271	ACAACGATCGATAAACCGTGC	59.343	21	TGTCGTTCGAAAGTTGGTTGG	59.333	21	251	21	271	CAACGATCGATAAACCGTGCA	59.343	21	GTCGTTCGAAAGTTGGTTGGT	59.333	21	249	22	270
comp54615_c0	1	c	(TC)6tttaacaccggtctccgacgactgaatttaggccaactctttcta(TC)7actctattctctaatcatttaaccattagacatcatttaaca(ATC)5	128	143	270	TGCCCAAAACCCCTCTTTCA	59.737	20	GGGTGGTGAAGCTTGGTCAA	60.467	20	228	91	318	TGCCCAAAACCCCTCTTTCA	59.737	20	TTGGGTGGTGAAGCTTGGTC	60.467	20	230	91	320	TGCCCAAAACCCCTCTTTCA	59.737	20	AGTTGGGTGGTGAAGCTTGG	60.468	20	232	91	322
comp1662_c0	1	p1	(A)13	13	33	45	TCACTTAGTCTTGGAGTCGCC	59.455	21	AGTCCAACTCACCACCTCCT	60.105	20	219	3	221	CACTTAGTCTTGGAGTCGCCT	59.454	21	AGTCCAACTCACCACCTCCT	60.105	20	218	4	221	TCACTTAGTCTTGGAGTCGCC	59.455	21	GAGTCCAACTCACCACCTCC	59.678	20	220	3	222
comp1662_c0	2	p3	(AAT)6	18	468	485
comp73376_c0	1	p3	(ATT)6	18	222	239
comp58982_c0	1	p1	(A)12	12	46	57	ACTAAAAACGCCCTTAAAACATTCA	58.192	25	GTGTCATCGGATTCAGTGGGT	60.066	21	128	18	145	AGTACTAAAAACGCCCTTAAAACA	57.059	24	GTGTCATCGGATTCAGTGGGT	60.066	21	131	15	145	ACTAAAAACGCCCTTAAAACATTCA	58.192	25	AGTGTCATCGGATTCAGTGGG	59.792	21	129	18	146
comp76447_c0	1	p4	(ATGG)5	20	3025	3044	AGGGTTCTAGAAGTCGCGGA	60.323	20	AGCTGCCCCAAATTGTCAGA	59.887	20	213	2962	3174	GCGGATCTGGAATTGCAGGA	60.464	20	AGCTGCCCCAAATTGTCAGA	59.887	20	198	2977	3174	AGGGTTCTAGAAGTCGCGGA	60.323	20	ACCTTCAAAAGCTGCCCCAA	60.398	20	222	2962	3183
comp68059_c3	1	p3	(AGA)6	18	6	23
comp749_c0	1	p1	(A)19	19	333	351
comp62032_c0	1	p1	(T)15	15	1	15
comp56335_c0	1	p3	(AAT)5	15	251	265
comp48953_c0	1	p1	(A)10	10	361	370	CAGCAAAAGGGCCAACTTCC	59.966	20	GGTTTTAGGTTGAAACGGGTCA	59.049	22	125	293	417	CAGCAAAAGGGCCAACTTCC	59.966	20	TGGTTTTAGGTTGAAACGGGTC	59.049	22	126	293	418	CAGCAAAAGGGCCAACTTCC	59.966	20	TGGTTTTAGGTTGAAACGGGT	57.984	21	126	293	418
comp74290_c0	1	p1	(T)10	10	1923	1932	GGGGTCGTGGTGTGAGAAAT	59.964	20	ACCATGAGGAAGCTGGGAAG	59.377	20	199	1802	2000	GAGGCGGTTATGGGTATGGG	59.964	20	ACCATGAGGAAGCTGGGAAG	59.377	20	232	1769	2000	GGGGTCGTGGTGTGAGAAAT	59.964	20	CCATGAGGAAGCTGGGAAGA	59.085	20	198	1802	1999
comp57967_c0	1	p2	(TA)7	14	16	29
comp85741_c0	1	p1	(A)11	11	62	72	GTTCTCACTTCTCCCTGGCA	59.313	20	TGAGCATCAACCCCCTTTGT	59.518	20	248	0	247	GTTCTCACTTCTCCCTGGCA	59.313	20	TCAATGAGCATCAACCCCCT	58.998	20	252	0	251	GTTCTCACTTCTCCCTGGCA	59.313	20	TGGAGGTTTGGGTGTTTGTGA	59.994	21	125	0	124
comp71249_c0	1	p1	(T)10	10	1	10
comp76627_c0	1	p1	(A)10	10	10	19
comp426025_c0	1	p1	(T)10	10	387	396	CAGCATGGGATGATGTTTGGT	58.895	21	ACACAAGGCGTATAAAAAGCGA	58.931	22	234	192	425	CAGCATGGGATGATGTTTGGT	58.895	21	GACACAAGGCGTATAAAAAGCGA	59.876	23	235	192	426	CAGCATGGGATGATGTTTGGT	58.895	21	ACACAAGGCGTATAAAAAGCGAG	59.875	23	234	192	425
comp72587_c0	1	p2	(TA)6	12	117	128	ACTCTAATCCGATGTCACACGA	58.985	22	CGGGATTCGAGTCGTATGCA	59.97	20	229	0	228	ACTCTAATCCGATGTCACACGAC	60.181	23	CGGGATTCGAGTCGTATGCA	59.97	20	229	0	228	ACTCTAATCCGATGTCACACGA	58.985	22	TCGGGATTCGAGTCGTATGC	59.69	20	230	0	229
comp65593_c0	1	p2	(TA)7	14	1069	1082	TCTTGCTCGCGGTTACTTGT	59.967	20	TCATCTTCATCTTCTCCTGCC	57.166	21	269	838	1106	CTTGCTCGCGGTTACTTGTG	59.836	20	TCATCTTCATCTTCTCCTGCC	57.166	21	268	839	1106	TGAACTCTTGCTCGCGGTTA	59.684	20	TCATCTTCATCTTCTCCTGCC	57.166	21	274	833	1106
comp59568_c0	1	p1	(T)10	10	427	436	AACATCGGGCATCAGCTTCT	59.746	20	ACAAGAGCAAGATGTCAAAGGG	58.848	22	228	313	540	AACATCGGGCATCAGCTTCT	59.746	20	ACAAGAGCAAGATGTCAAAGGGA	60.181	23	228	313	540	AACATCGGGCATCAGCTTCT	59.746	20	CAAGAGCAAGATGTCAAAGGGA	58.585	22	227	313	539
comp64476_c0	1	p3	(TCA)7	21	1	21
comp2700_c0	1	p3	(GAT)7	21	1	21
comp2700_c0	2	p1	(A)12	12	227	238	AGTTGAATGCTAACAAGACACCT	58.281	23	GGTTTTACCTAACAACAGCTCCG	59.812	23	150	124	273	AGTTGAATGCTAACAAGACACCT	58.281	23	ACAACAGCTCCGATATACCAC	57.546	21	139	124	262	AGTTGAATGCTAACAAGACACCTT	58.867	24	GGTTTTACCTAACAACAGCTCCG	59.812	23	150	124	273
comp16697_c0	1	p1	(T)10	10	134	143	CCTGCATCCACACAACCTCT	59.963	20	GCTGCGGGTTTTGTAACGAG	60.11	20	182	21	202	CCTGCATCCACACAACCTCT	59.963	20	TGCGGGTTTTGTAACGAGGT	60.179	20	180	21	200	CCTGCATCCACACAACCTCT	59.963	20	TTTTGTGCTGCGGGTTTTGT	59.752	20	188	21	208
comp54368_c0	1	p1	(T)12	12	329	340	GCCCTCATGTAATTGTCTCACC	59.054	22	AGACAAACAGCATCCCATGACT	59.959	22	253	304	556	GCCCTCATGTAATTGTCTCACC	59.054	22	GACAAACAGCATCCCATGACT	58.56	21	252	304	555	GCCCTCATGTAATTGTCTCACC	59.054	22	AGACAAACAGCATCCCATGAC	58.56	21	253	304	556
comp660606_c0	1	p3	(ATT)7	21	203	223
comp71493_c0	1	p3	(ATT)5	15	11	25
comp470668_c0	1	p1	(A)10	10	139	148	ACTCCCCATTTTGCTCACATTG	59.436	22	GGCAATCCCAGTTGCATAACC	59.863	21	115	107	221	ACTCCCCATTTTGCTCACAT	57.39	20	GGCAATCCCAGTTGCATAACC	59.863	21	115	107	221	TGAACAACAAAGCCATCAGC	57.201	20	GGCAATCCCAGTTGCATAACC	59.863	21	219	3	221
comp672695_c0	1	p1	(T)10	10	16	25
comp65957_c0	1	p1	(T)12	12	1102	1113
comp476908_c0	1	p1	(A)20	20	328	347
comp56462_c0	1	p3	(ATG)5	15	277	291
[truncated: 7,644 more rows]
