# Supplementary material for: RNA-Seq for gene identification and transcript profiling of three Stevia rebaudiana genotypes
Source: BMC Genomics. 2014 Jul 7;15(1):571. doi: 10.1186/1471-2164-15-571 (PMC4108789; doi:10.1186/1471-2164-15-571)
Supplement: Supplementary file 6 — Additional file 6: SNP markers identified in the unigenes expressed in Stevia leaf. (XLSX 10 MB) [file 12864_2013_6267_MOESM6_ESM.xlsx]

## Sheet: SR_1
comp1038419_c0	221	A	G	61	G	33	32	32	A	0	0	0	32	1	1	0	2
comp1038419_c0	229	T	C	63	C	32	36	36	T	0	0	0	36	1	1	0	2
comp10385_c0	267	A	G	42	G	34	38	38	A	35	1	1	39	1	1	0	2
comp10385_c0	277	T	C	63	C	33	34	34	T	0	0	0	34	1	1	0	2
comp10388_c0	239	A	C	34	C	30	36	36	T	26	4	4	41	1	1	0	2
comp10388_c0	267	A	G	43	G	34	38	38	T	38	2	2	41	1	1	0	2
comp10388_c0	269	C	G	21	G	32	38	38	T	38	3	3	41	1	1	0	2
comp1038927_c0	255	T	G	21	G	32	42	42	T	34	3	3	46	1	1	0	2
comp1038927_c0	260	G	C	44	C	33	41	41	T	40	2	2	44	1	1	0	2
comp1038927_c0	262	A	C	46	C	33	40	40	T	35	3	3	44	1	1	0	2
comp1038927_c0	268	G	T	29	T	32	39	39	A	39	2	2	42	1	1	0	2
comp1038956_c0	258	G	A	23	A	32	41	41	G	37	2	2	45	1	1	0	2
comp1039133_c0	2	C	T	21	T	36	14	14	A	32	2	2	16	1	1	0	2
comp10391_c0	278	C	A	40	A	34	35	35	G	33	3	3	40	1	1	0	2
comp1041701_c0	5	A	G	23	G	36	12	12	T	35	1	1	14	1	1	0	2
comp1041814_c0	2	T	A	27	A	34	13	13	G	33	1	1	14	1	1	0	3
comp10419_c0	1	A	G	20	G	35	15	15	C	33	1	1	16	1	1	0	2
comp10432_c0	1	A	G	25	G	34	18	18	C	33	2	2	21	1	1	0	2
comp1094240_c0	1	C	T	29	T	36	17	17	G	34	1	1	18	1	1	0	2
comp1094_c0	11	C	T	21	T	36	16	16	G	39	1	1	18	1	1	0	2
comp10992_c0	295	A	C	56	C	33	35	35	A	41	2	2	37	1	1	0	3
comp1099_c0	304	G	C	34	C	35	37	37	T	39	2	2	42	1	1	0	2
comp1099_c0	307	T	C	33	C	35	39	39	G	37	2	2	42	1	1	0	3
comp1099_c0	315	C	G	38	G	34	39	39	C	38	1	1	40	1	1	0	2
comp1099_c0	363	T	A	40	A	35	41	41	T	33	1	1	42	1	1	0	2
comp1099_c0	365	A	C	35	C	35	42	42	A	33	1	1	43	1	1	0	2
comp1099_c0	383	G	A	73	A	33	44	44	G	0	0	0	44	1	1	0	2
comp11001_c0	325	C	A	33	A	36	35	35	G	37	4	4	39	1	1	0	2
comp11014_c0	135	A	G	45	G	35	29	29	C	38	2	2	33	1	1	0	2
comp11015_c0	143	G	C	29	C	37	29	29	T	39	4	4	36	1	1	0	2
comp11019_c0	197	A	T	30	T	37	37	37	C	31	3	3	42	1	1	0	2
comp11020_c0	202	G	A	43	A	38	38	38	T	38	2	2	42	1	1	0	2
comp1103602_c0	192	G	A	22	A	38	39	39	T	38	6	6	46	1	1	0	2
comp1103602_c0	203	G	T	28	T	38	39	39	G	39	3	3	45	1	1	0	2
comp11727_c0	255	T	C	22	C	37	16	16	A	41	1	1	17	1	1	0	2
comp1172860_c0	254	G	A	25	A	37	15	15	T	38	2	2	18	1	1	0	3
comp1234318_c0	1	A	T	23	T	34	24	24	A	35	1	1	25	1	1	0	2
comp1234318_c0	5	T	G	20	G	36	25	25	T	35	1	1	26	1	1	0	2
comp1234318_c0	13	G	A	20	A	33	24	24	G	36	1	1	25	1	1	0	2
comp1234318_c0	23	C	G	22	G	36	29	29	C	39	1	1	31	1	1	0	2
comp1234318_c0	43	C	A	40	A	34	23	23	C	41	1	1	24	1	1	0	2
comp1234318_c0	67	A	T	39	T	36	23	23	A	41	1	1	24	1	1	0	2
comp1234318_c0	168	A	T	22	T	35	14	14	A	41	1	1	15	1	1	0	3
comp12344_c0	76	G	T	42	T	35	25	25	G	41	3	3	28	1	1	0	2
comp1234875_c0	4	G	C	35	C	35	26	26	T	35	3	3	30	1	1	0	2
comp1239880_c0	1	C	T	26	T	34	27	27	G	33	12	12	44	1	1	0	2
comp1302692_c0	235	A	T	43	T	37	25	25	C	38	3	3	28	1	1	0	2
comp1303910_c0	235	G	T	43	T	37	25	25	C	38	3	3	28	1	1	0	2
comp1313_c0	257	A	T	50	T	30	24	24	A	0	0	0	24	1	1	0	2
comp1313_c0	262	G	A	54	A	33	27	27	G	0	0	0	27	1	1	0	2
comp1314346_c0	141	C	T	30	T	33	33	33	A	36	5	5	39	1	1	0	2
comp1314346_c0	240	T	G	41	G	30	21	21	T	0	0	0	21	1	1	0	3
comp1314488_c0	272	A	G	57	G	35	31	31	A	0	0	0	31	1	1	0	2
comp1314488_c0	274	G	A	61	A	32	31	31	G	0	0	0	31	1	1	0	2
comp13148_c0	249	T	G	45	G	32	23	23	T	0	0	0	23	1	1	0	3
comp13148_c0	259	G	C	51	C	32	25	25	G	0	0	0	25	1	1	0	2
comp13148_c0	267	C	A	55	A	33	29	29	C	0	0	0	29	1	1	0	2
comp131492_c0	232	G	A	41	A	31	20	20	T	39	1	1	22	1	1	0	2
comp1316048_c0	303	C	T	73	T	34	36	36	C	0	0	0	36	1	1	0	2
comp1316048_c0	322	T	A	71	A	35	36	36	T	0	0	0	36	1	1	0	2
comp1317533_c0	261	A	G	23	G	33	26	26	A	39	3	3	29	1	1	0	2
comp1317533_c0	309	G	A	64	A	35	40	40	G	0	0	0	40	1	1	0	3
comp1318_c0	243	G	T	46	T	32	23	23	C	37	2	2	26	1	1	0	2
comp1318_c0	329	C	T	72	T	36	36	36	C	41	1	1	37	1	1	0	2
comp1318_c0	345	A	G	58	G	36	30	30	A	41	1	1	31	1	1	0	2
comp131_c1	259	G	C	20	C	32	25	25	T	32	4	4	34	1	1	0	2
comp1320_c0	342	A	C	33	C	36	33	33	A	37	3	3	36	1	1	0	4
comp1337296_c0	236	G	C	28	C	35	14	14	G	0	0	0	14	1	1	0	2
comp14097_c0	837	A	T	34	T	37	18	18	A	41	1	1	19	1	1	0	2
comp141596_c0	78	T	G	25	G	35	13	13	T	0	0	0	13	1	1	0	2
comp1415_c1	213	A	T	31	T	35	18	18	G	41	1	1	19	1	1	0	2
comp1415_c1	217	T	A	32	A	35	16	16	G	39	1	1	17	1	1	0	2
comp1415_c1	222	T	C	21	C	32	14	14	G	37	1	1	15	1	1	0	2
comp1415_c1	485	G	A	22	A	36	12	12	G	0	0	0	12	1	1	0	2
comp1416491_c0	213	A	T	31	T	35	18	18	G	41	1	1	19	1	1	0	2
comp1416491_c0	242	T	G	22	G	35	13	13	T	0	0	0	13	1	1	0	4
comp1417188_c0	283	A	T	27	T	30	16	16	A	0	0	0	16	1	1	0	2
comp1417188_c0	375	A	C	25	C	35	16	16	A	41	1	1	17	1	1	0	2
comp14412_c0	350	C	T	27	T	33	15	15	C	0	0	0	15	1	1	0	2
comp1441_c0	409	A	T	23	T	37	13	13	A	41	1	1	14	1	1	0	2
comp15602_c0	667	A	T	22	T	37	17	17	A	41	2	2	20	1	1	0	2
comp15617_c0	296	A	T	33	T	35	21	21	A	41	1	1	22	1	1	0	2
comp15617_c0	329	C	T	22	T	37	19	19	C	0	0	0	19	1	1	0	2
comp1565364_c0	1	G	A	22	A	37	16	16	G	0	0	0	16	1	1	0	3
comp1565364_c0	24	C	T	34	T	34	19	19	C	0	0	0	19	1	1	0	2
comp1565364_c0	103	G	C	31	C	35	18	18	G	0	0	0	18	1	1	0	2
comp1565364_c0	128	T	A	22	A	38	16	16	T	0	0	0	16	1	1	0	2
comp1565364_c0	152	T	A	40	A	32	19	19	T	41	1	1	20	1	1	0	2
comp1565455_c0	1	T	A	22	A	37	16	16	T	0	0	0	16	1	1	0	2
comp1565455_c0	29	A	G	25	G	37	18	18	A	0	0	0	18	1	1	0	2
comp1565455_c0	31	G	A	34	A	37	18	18	G	0	0	0	18	1	1	0	2
comp1565455_c0	217	G	C	35	C	34	19	19	T	34	1	1	20	1	1	0	3
comp1565738_c0	219	G	C	43	C	34	20	20	T	35	1	1	21	1	1	0	3
comp1565_c0	306	T	C	22	C	36	23	23	T	39	2	2	25	1	1	0	2
comp1565_c0	320	C	T	26	T	36	20	20	C	37	1	1	21	1	1	0	2
comp1565_c0	324	C	G	37	G	36	19	19	C	0	0	0	19	1	1	0	2
comp15662_c0	293	A	T	41	T	36	22	22	G	37	3	3	26	1	1	0	2
comp1698308_c0	231	C	A	22	A	36	15	15	C	0	0	0	15	1	1	0	2
comp16984_c0	139	T	C	25	C	35	15	15	A	35	1	1	16	1	1	0	2
comp16984_c0	176	T	C	22	C	35	13	13	G	41	1	1	14	1	1	0	2
comp16984_c0	204	G	T	26	T	35	14	14	C	39	1	1	15	1	1	0	2
comp1698577_c0	195	G	C	25	C	35	15	15	G	0	0	0	15	1	1	0	2
comp1698577_c0	203	A	T	27	T	35	13	13	C	40	1	1	14	1	1	0	2
comp16989_c0	3	A	T	20	T	36	11	11	C	34	2	2	13	1	1	0	2
comp16989_c0	138	A	T	27	T	36	17	17	A	41	1	1	19	1	1	0	2
comp16994_c0	3	A	T	20	T	36	11	11	C	34	2	2	13	1	1	0	2
comp1700564_c0	3	A	T	20	T	36	11	11	C	34	2	2	13	1	1	0	3
comp170082_c0	3	A	T	20	T	36	11	11	C	34	2	2	13	1	1	0	2
comp17026_c0	1	T	G	21	G	35	14	14	A	34	1	1	15	1	1	0	2
comp171338_c0	821	G	T	24	T	34	14	14	G	0	0	0	14	1	1	0	2
comp1723832_c0	106	C	A	38	A	35	19	19	C	0	0	0	19	1	1	0	2
comp1723832_c0	163	T	A	48	A	37	26	26	T	0	0	0	26	1	1	0	2
comp1723832_c0	200	G	A	50	A	38	25	25	G	0	0	0	25	1	1	0	2
comp1723832_c0	203	G	T	49	T	37	25	25	G	0	0	0	25	1	1	0	2
comp1723832_c0	219	C	A	25	A	38	19	19	C	0	0	0	19	1	1	0	2
comp17238_c0	246	T	G	22	G	38	16	16	T	41	2	2	18	1	1	0	2
comp172398_c0	211	G	A	32	A	38	27	27	G	37	1	1	28	1	1	0	2
comp183679_c0	2	G	T	26	T	32	15	15	G	0	0	0	15	1	1	0	2
comp183695_c0	31	T	A	22	A	35	12	12	T	0	0	0	12	1	1	0	2
comp187248_c0	605	T	G	20	G	37	22	22	C	34	2	2	25	1	1	0	2
comp1893_c0	745	T	A	25	A	36	18	18	T	41	2	2	20	1	1	0	2
comp19194_c1	743	C	T	28	T	38	14	14	C	0	0	0	14	1	1	0	2
comp1954279_c0	16	G	T	28	T	35	16	16	C	41	1	1	17	1	1	0	2
comp1954279_c0	191	T	G	24	G	37	12	12	A	35	2	2	14	1	1	0	2
comp19543_c0	44	G	A	22	A	33	13	13	G	41	1	1	14	1	1	0	2
comp195523_c0	378	G	A	22	A	37	14	14	G	0	0	0	14	1	1	0	2
comp195523_c0	382	A	T	25	T	34	14	14	A	0	0	0	14	1	1	0	2
comp19655_c0	587	G	C	42	C	34	21	21	G	41	1	1	23	1	1	0	2
comp19655_c0	661	A	G	23	G	37	17	17	C	9	1	1	18	1	1	0	2
comp19655_c0	671	C	T	20	T	36	17	17	C	34	1	1	18	1	1	0	2
comp20122_c0	73	A	G	31	G	35	15	15	A	0	0	0	15	1	1	0	2
comp20122_c0	78	A	G	25	G	35	14	14	A	0	0	0	14	1	1	0	2
comp20122_c0	80	A	G	22	G	34	14	14	A	0	0	0	14	1	1	0	2
comp201322_c0	195	T	C	29	C	37	16	16	G	40	1	1	17	1	1	0	2
comp206012_c0	13	A	G	25	G	36	15	15	A	0	0	0	15	1	1	0	3
comp206012_c0	49	T	G	37	G	32	20	20	T	0	0	0	20	1	1	0	2
comp206012_c0	77	T	G	37	G	32	22	22	T	0	0	0	22	1	1	0	2
comp206012_c0	83	T	C	49	C	29	25	25	T	0	0	0	25	1	1	0	2
comp2060_c0	11	C	A	25	A	36	15	15	C	0	0	0	15	1	1	0	2
comp2060_c0	21	A	T	28	T	36	14	14	A	0	0	0	14	1	1	0	2
comp2060_c0	47	T	G	29	G	37	20	20	T	0	0	0	20	1	1	0	2
comp2060_c0	49	T	G	37	G	32	20	20	T	0	0	0	20	1	1	0	2
comp2060_c0	109	A	G	20	G	33	24	24	A	40	3	3	29	1	1	0	2
comp207046_c0	643	T	A	20	A	37	11	11	T	0	0	0	11	1	1	0	2
comp209371_c0	758	A	T	25	T	37	15	15	A	0	0	0	15	1	1	0	2
comp216416_c0	552	T	G	38	G	30	20	20	T	41	1	1	21	1	1	0	2
comp216416_c0	567	C	G	39	G	34	18	18	C	41	1	1	19	1	1	0	2
comp216416_c0	608	A	G	22	G	34	12	12	A	0	0	0	12	1	1	0	2
comp21761_c0	292	G	T	28	T	35	14	14	G	41	1	1	15	1	1	0	2
comp21761_c0	337	C	A	49	A	35	22	22	C	0	0	0	22	1	1	0	2
comp21761_c0	339	C	A	48	A	33	22	22	C	0	0	0	22	1	1	0	2
comp21761_c0	341	A	T	43	T	35	21	21	A	0	0	0	21	1	1	0	2
comp21770_c0	359	C	T	40	T	35	19	19	C	0	0	0	19	1	1	0	2
comp220603_c0	442	T	A	36	A	37	22	22	G	41	1	1	24	1	1	0	2
comp2218_c0	205	G	T	48	T	37	24	24	G	0	0	0	24	1	1	0	2
comp2218_c0	249	G	A	34	A	37	22	22	G	0	0	0	22	1	1	0	2
comp2218_c0	270	C	G	22	G	38	19	19	C	0	0	0	19	1	1	0	2
comp22190_c0	163	T	C	29	C	37	19	19	G	40	1	1	20	1	1	0	2
comp22190_c0	165	T	C	33	C	37	21	21	T	0	0	0	21	1	1	0	2
comp22190_c0	208	T	A	42	A	37	24	24	T	0	0	0	24	1	1	0	2
comp22193_c0	66	G	A	25	A	36	13	13	G	0	0	0	13	1	1	0	2
comp22193_c0	104	C	G	28	G	36	14	14	C	0	0	0	14	1	1	0	2
comp22193_c0	166	G	A	30	A	36	20	20	G	41	1	1	22	1	1	0	2
comp22193_c0	172	A	C	30	C	38	20	20	A	41	1	1	22	1	1	0	2
comp22193_c0	270	T	G	22	G	38	19	19	T	41	1	1	20	1	1	0	2
comp221977_c0	244	T	C	37	C	37	22	22	A	41	1	1	23	1	1	0	2
comp221977_c0	246	A	T	40	T	38	23	23	A	0	0	0	23	1	1	0	2
comp222034_c0	422	G	C	21	C	37	14	14	T	40	3	3	19	1	1	0	2
comp2228248_c0	206	G	C	21	C	36	15	15	T	37	1	1	16	1	1	0	3
comp2250894_c0	244	C	A	21	A	38	13	13	T	41	1	1	15	1	1	0	3
comp22508_c0	223	C	A	33	A	34	16	16	C	0	0	0	16	1	1	0	2
comp22604_c0	16	G	T	25	T	36	16	16	G	41	1	1	17	1	1	0	2
comp2264789_c0	1	C	A	22	A	37	16	16	G	33	2	2	18	1	1	0	2
comp230561_c0	491	G	A	22	A	34	13	13	G	0	0	0	13	1	1	0	3
comp230561_c0	494	A	T	22	T	32	12	12	A	0	0	0	12	1	1	0	2
comp230561_c0	527	A	G	22	G	36	13	13	A	0	0	0	13	1	1	0	2
comp230561_c0	537	T	G	22	G	36	14	14	T	0	0	0	14	1	1	0	2
comp230561_c0	552	A	G	24	G	35	13	13	A	0	0	0	13	1	1	0	2
comp23293_c0	233	T	A	26	A	37	17	17	T	0	0	0	17	1	1	0	3
comp23293_c0	239	G	A	31	A	35	17	17	G	0	0	0	17	1	1	0	2
comp23295_c0	48	T	A	22	A	36	15	15	T	0	0	0	15	1	1	0	2
comp2329_c0	226	C	A	25	A	36	16	16	C	0	0	0	16	1	1	0	2
comp23425_c0	379	C	A	20	A	36	12	12	G	40	1	1	14	1	1	0	2
comp242098_c0	409	G	T	25	T	36	14	14	G	0	0	0	14	1	1	0	2
comp2459_c0	1	G	T	25	T	36	16	16	G	0	0	0	16	1	1	0	2
comp25185_c0	462	T	A	22	A	36	12	12	T	41	1	1	13	1	1	0	2
comp2596_c0	184	C	A	38	A	36	24	24	T	36	3	3	28	1	1	0	2
comp2596_c0	186	A	C	30	C	35	25	25	A	39	3	3	29	1	1	0	2
comp2596_c0	195	T	C	34	C	36	22	22	A	36	2	2	24	1	1	0	2
comp25975_c0	348	G	C	21	C	35	12	12	A	27	1	1	13	1	1	0	2
comp25975_c0	354	G	C	42	C	34	19	19	T	37	1	1	20	1	1	0	2
comp25975_c0	380	T	G	33	G	37	21	21	T	0	0	0	21	1	1	0	2
comp25975_c0	382	T	A	42	A	34	22	22	T	0	0	0	22	1	1	0	2
comp25975_c0	393	G	T	41	T	36	22	22	G	0	0	0	22	1	1	0	2
comp25975_c0	408	T	G	30	G	37	22	22	T	0	0	0	22	1	1	0	2
comp25975_c0	419	T	G	21	G	36	27	27	T	34	1	1	28	1	1	0	2
comp259872_c0	395	A	T	21	T	35	23	23	A	37	1	1	24	1	1	0	2
comp26103_c0	229	A	G	28	G	37	24	24	A	33	1	1	25	1	1	0	2
comp26103_c0	240	A	G	53	G	37	30	30	A	0	0	0	30	1	1	0	2
comp261074_c0	213	A	G	48	G	38	24	24	T	39	1	1	25	1	1	0	2
comp261074_c0	221	A	T	27	T	36	25	25	A	39	1	1	26	1	1	0	2
comp2610_c0	29	A	T	45	T	37	21	21	A	41	1	1	22	1	1	0	2
comp26117_c0	1	C	A	56	A	36	28	28	C	0	0	0	28	1	1	0	2
comp26117_c0	6	A	T	49	T	37	28	28	C	35	1	1	29	1	1	0	2
comp26117_c0	8	T	C	56	C	35	30	30	T	0	0	0	30	1	1	0	2
comp26117_c0	10	A	C	54	C	37	29	29	T	31	1	1	30	1	1	0	2
comp26117_c0	25	C	T	32	T	36	21	21	G	35	2	2	23	1	1	0	2
comp26121_c0	1	G	A	58	A	36	29	29	G	0	0	0	29	1	1	0	2
comp26130_c0	603	G	A	25	A	33	16	16	G	0	0	0	16	1	1	0	2
comp261323_c0	6	A	T	46	T	36	29	29	G	35	1	1	31	1	1	0	2
comp261323_c0	8	A	C	55	C	35	31	31	T	37	1	1	32	1	1	0	2
comp26140_c0	2	G	A	38	A	34	30	30	G	34	1	1	31	1	1	0	2
comp26140_c0	4	G	C	40	C	37	29	29	A	36	2	2	31	1	1	0	2
comp26144_c0	3	G	C	38	C	37	29	29	A	33	2	2	32	1	1	0	3
comp26144_c0	6	A	T	21	T	36	29	29	G	35	1	1	32	1	1	0	2
comp26149_c0	1	G	A	58	A	36	29	29	G	0	0	0	29	1	1	0	2
comp26149_c0	8	G	C	56	C	35	31	31	T	37	1	1	33	1	1	0	2
comp2614_c0	8	A	C	28	C	35	31	31	T	37	1	1	33	1	1	0	2
comp26150_c0	1	G	A	58	A	36	29	29	G	0	0	0	29	1	1	0	2
comp26182_c0	1	G	A	62	A	36	29	29	C	18	2	2	31	1	1	0	2
comp26183_c0	1	G	A	54	A	36	29	29	C	18	2	2	32	1	1	0	4
comp26191_c0	1	C	A	39	A	36	29	29	G	29	2	2	33	1	1	0	2
comp26200_c0	1	G	A	26	A	36	29	29	G	30	3	3	34	1	1	0	2
comp26203_c0	1	G	A	26	A	36	29	29	G	30	3	3	34	1	1	0	2
comp262108_c0	1	T	A	57	A	36	29	29	G	30	3	3	34	1	1	0	2
comp26225_c0	1	T	A	57	A	36	29	29	G	30	3	3	34	1	1	0	2
comp26316_c0	11	A	G	50	G	35	28	28	A	0	0	0	28	1	1	0	2
comp26319_c0	6	T	C	49	C	36	24	24	T	0	0	0	24	1	1	0	3
comp26319_c0	9	G	C	56	C	36	27	27	G	0	0	0	27	1	1	0	3
comp26319_c0	15	C	T	60	T	35	31	31	C	0	0	0	31	1	1	0	2
comp26322_c0	2	A	C	44	C	36	26	26	A	0	0	0	26	1	1	0	4
comp26322_c0	13	T	C	52	C	34	31	31	T	0	0	0	31	1	1	0	2
comp26322_c0	18	T	G	57	G	35	32	32	T	0	0	0	32	1	1	0	2
comp26323_c0	2	A	C	44	C	36	26	26	A	0	0	0	26	1	1	0	2
comp26323_c0	14	C	A	29	A	35	31	31	C	39	1	1	32	1	1	0	2
comp26325_c0	21	T	A	34	A	35	31	31	T	38	1	1	33	1	1	0	2
comp26326_c0	7	A	C	45	C	35	26	26	G	31	1	1	27	1	1	0	3
comp26330_c0	13	G	C	20	C	34	32	32	G	31	2	2	34	1	1	0	2
comp263328_c0	2	T	C	45	C	36	26	26	T	0	0	0	26	1	1	0	2
comp26340_c0	2	A	C	20	C	36	26	26	A	35	1	1	27	1	1	0	2
comp26344_c0	4	T	G	42	G	37	62	62	T	31	1	1	63	1	1	0	2
comp26344_c0	9	G	C	25	C	37	60	60	G	36	2	2	62	1	1	0	2
comp26344_c0	139	C	G	49	G	38	73	73	C	37	2	2	75	1	1	0	2
comp26348_c0	1	G	T	77	T	36	63	63	G	0	0	0	63	1	1	0	2
comp26348_c0	3	A	T	74	T	37	63	63	A	0	0	0	63	1	1	0	2
comp26348_c0	23	T	A	35	A	35	67	67	T	39	2	2	71	1	1	0	2
comp26351_c0	1	G	T	77	T	36	63	63	G	0	0	0	63	1	1	0	3
comp26351_c0	4	C	G	66	G	37	62	62	T	31	1	1	63	1	1	0	2
comp26351_c0	52	C	A	42	A	36	61	61	G	35	2	2	66	1	1	0	2
comp26351_c0	58	A	T	22	T	37	59	59	G	37	3	3	64	1	1	0	2
comp26354_c0	1	A	T	78	T	36	63	63	A	0	0	0	63	1	1	0	4
comp26354_c0	5	T	C	48	C	36	62	62	T	34	1	1	63	1	1	0	2
comp263581_c0	13	T	A	68	A	37	65	65	G	36	2	2	69	1	1	0	2
comp26363_c0	14	A	T	22	T	38	15	15	A	41	1	1	16	1	1	0	2
comp26368_c0	2	T	G	23	G	37	17	17	A	34	1	1	18	1	1	0	2
comp26368_c0	8	G	A	28	A	36	17	17	G	0	0	0	17	1	1	0	2
comp263706_c0	8	T	A	28	A	36	17	17	T	0	0	0	17	1	1	0	2
comp263706_c0	17	G	T	27	T	37	15	15	C	37	3	3	18	1	1	0	2
comp26370_c0	9	T	C	20	C	37	15	15	A	39	1	1	16	1	1	0	2
comp26374_c0	1	G	T	27	T	37	17	17	A	35	1	1	19	1	1	0	2
comp26376_c0	1	G	T	29	T	37	17	17	A	34	2	2	20	1	1	0	2
comp26379_c0	4	T	C	30	C	36	17	17	T	0	0	0	17	1	1	0	2
comp26379_c0	9	T	C	31	C	37	16	16	T	0	0	0	16	1	1	0	2
comp26379_c0	11	A	T	31	T	36	16	16	A	0	0	0	16	1	1	0	2
comp263816_c0	10	A	C	28	C	37	16	16	A	0	0	0	16	1	1	0	2
comp263816_c0	57	C	G	28	G	36	15	15	C	0	0	0	15	1	1	0	2
comp26381_c0	6	C	T	31	T	34	16	16	C	0	0	0	16	1	1	0	2
comp26381_c0	8	C	A	31	A	34	16	16	C	0	0	0	16	1	1	0	2
comp26387_c0	60	A	T	30	T	28	18	18	A	0	0	0	18	1	1	0	2
comp26387_c0	62	A	G	27	G	29	17	17	A	0	0	0	17	1	1	0	2
comp26387_c0	76	T	G	28	G	30	17	17	T	0	0	0	17	1	1	0	2
comp263893_c0	24	T	G	33	G	33	21	21	A	34	3	3	24	1	1	0	2
comp263903_c0	1	A	T	39	T	32	22	22	A	0	0	0	22	1	1	0	2
comp263903_c0	12	C	T	38	T	33	23	23	G	39	1	1	24	1	1	0	2
comp26390_c0	1	A	T	39	T	32	22	22	A	0	0	0	22	1	1	0	2
comp26390_c0	18	T	G	42	G	35	23	23	C	41	1	1	24	1	1	0	2
comp266281_c0	365	A	G	22	G	35	14	14	A	41	1	1	15	1	1	0	2
comp26729_c0	311	C	G	51	G	36	35	35	C	41	3	3	41	1	1	0	2
comp26729_c0	315	C	T	38	T	36	38	38	C	40	3	3	41	1	1	0	2
comp26816_c0	118	T	C	27	C	36	57	57	T	34	2	2	61	1	1	0	3
comp26816_c0	150	A	T	37	T	36	47	47	A	38	2	2	50	1	1	0	3
comp26816_c0	172	T	A	47	A	37	52	52	T	40	1	1	53	1	1	0	2
comp26816_c0	189	A	G	23	G	37	44	44	A	38	2	2	48	1	1	0	2
comp26822_c0	73	T	C	26	C	30	50	50	T	26	2	2	52	1	1	0	2
comp26837_c0	354	T	A	23	A	35	21	21	T	2	1	1	22	1	1	0	2
comp268745_c0	591	T	C	23	C	36	12	12	G	40	2	2	15	1	1	0	2
comp26909_c0	476	G	T	28	T	37	18	18	C	41	1	1	19	1	1	0	2
comp26909_c0	500	C	G	31	G	37	18	18	C	41	1	1	19	1	1	0	2
comp26909_c0	502	T	A	38	A	35	18	18	T	41	1	1	19	1	1	0	2
comp26909_c0	504	T	C	25	C	37	18	18	T	41	1	1	19	1	1	0	2
comp26909_c0	511	T	A	31	A	36	17	17	C	41	1	1	18	1	1	0	2
comp26917_c0	581	T	G	24	G	38	16	16	T	0	0	0	16	1	1	0	3
comp26923_c0	714	T	A	75	A	37	45	45	T	0	0	0	45	1	1	0	2
comp270621_c0	191	T	G	34	G	36	19	19	A	34	2	2	21	1	1	0	2
comp270621_c0	204	T	C	33	C	37	20	20	T	0	0	0	20	1	1	0	2
comp270621_c0	216	T	C	26	C	37	17	17	G	39	1	1	18	1	1	0	2
comp27076_c0	38	T	A	47	A	36	27	27	T	0	0	0	27	1	1	0	2
comp27076_c0	41	C	A	43	A	34	27	27	C	0	0	0	27	1	1	0	2
comp27076_c0	43	A	T	48	T	35	26	26	A	0	0	0	26	1	1	0	2
comp27077_c0	14	G	T	60	T	36	33	33	G	0	0	0	33	1	1	0	2
comp27077_c0	27	A	G	50	G	35	30	30	A	0	0	0	30	1	1	0	3
comp27078_c0	10	A	G	40	G	35	35	35	A	25	1	1	36	1	1	0	2
comp27078_c0	21	G	T	23	T	33	31	31	G	38	1	1	32	1	1	0	2
comp27078_c0	35	A	T	23	T	34	28	28	A	35	1	1	29	1	1	0	2
comp27082_c0	6	G	T	36	T	36	35	35	G	35	1	1	36	1	1	0	2
comp27082_c0	19	T	C	54	C	34	31	31	G	19	1	1	32	1	1	0	2
comp27082_c0	27	C	G	53	G	35	30	30	A	34	1	1	31	1	1	0	2
comp27082_c0	29	T	A	27	A	35	28	28	T	36	1	1	30	1	1	0	2
comp27082_c0	517	T	A	67	A	35	31	31	T	0	0	0	31	1	1	0	2
comp27083_c0	9	G	A	62	A	35	36	36	G	0	0	0	36	1	1	0	2
comp27083_c0	15	T	G	61	G	35	33	33	A	24	1	1	34	1	1	0	3
comp27083_c0	18	A	G	59	G	35	32	32	T	38	1	1	33	1	1	0	3
comp27083_c0	22	T	C	60	C	33	31	31	T	0	0	0	31	1	1	0	2
comp27083_c0	35	G	T	33	T	34	28	28	A	36	2	2	30	1	1	0	2
comp27085_c0	19	A	C	22	C	34	31	31	A	35	1	1	33	1	1	0	2
comp27085_c0	21	A	T	22	T	33	31	31	G	38	1	1	33	1	1	0	2
comp27086_c0	12	A	T	28	T	35	32	32	A	30	1	1	34	1	1	0	2
comp27086_c0	18	A	G	60	G	35	33	33	T	38	1	1	34	1	1	0	2
comp27086_c0	20	T	A	59	A	35	33	33	T	0	0	0	33	1	1	0	2
comp27086_c0	27	T	G	52	G	35	31	31	A	34	1	1	32	1	1	0	2
comp270894_c0	7	C	T	66	T	36	35	35	G	33	1	1	36	1	1	0	2
comp270894_c0	22	A	C	29	C	33	32	32	A	35	1	1	33	1	1	0	2
comp270906_c0	1	G	T	64	T	35	31	31	A	31	1	1	32	1	1	0	2
comp270906_c0	23	C	A	60	A	32	33	33	G	35	1	1	34	1	1	0	2
comp270906_c0	625	A	T	69	T	36	46	46	A	0	0	0	46	1	1	0	2
comp270906_c0	651	A	T	64	T	32	40	40	A	0	0	0	40	1	1	0	2
comp270906_c0	678	C	A	76	A	36	43	43	C	0	0	0	43	1	1	0	2
comp270906_c0	681	G	A	75	A	34	40	40	T	10	1	1	41	1	1	0	2
comp27107_c0	200	A	T	27	T	37	17	17	C	32	1	1	18	1	1	0	2
comp27107_c0	226	T	A	29	A	35	14	14	G	40	1	1	15	1	1	0	2
comp27167_c0	587	G	T	27	T	35	31	31	G	31	4	4	37	1	1	0	2
comp27221_c0	301	A	C	28	C	36	18	18	A	41	1	1	19	1	1	0	2
comp273132_c0	672	T	G	38	G	37	45	45	T	37	1	1	46	1	1	0	2
comp273132_c0	695	A	T	31	T	38	37	37	A	33	1	1	38	1	1	0	2
comp273132_c0	706	C	G	29	G	38	34	34	C	37	1	1	35	1	1	0	2
comp2735229_c0	31	G	A	28	A	35	15	15	G	0	0	0	15	1	1	0	2
comp273535_c0	55	G	A	28	A	37	15	15	G	0	0	0	15	1	1	0	2
comp273535_c0	70	G	T	34	T	36	19	19	G	0	0	0	19	1	1	0	2
comp273535_c0	115	G	T	21	T	36	12	12	G	41	2	2	16	1	1	0	2
comp273535_c0	333	C	A	22	A	33	12	12	C	0	0	0	12	1	1	0	2
comp273583_c0	341	A	G	22	G	35	12	12	A	0	0	0	12	1	1	0	2
comp27360_c0	30	T	C	31	C	35	18	18	T	0	0	0	18	1	1	0	2
comp27360_c0	91	T	C	24	C	36	25	25	A	40	2	2	29	1	1	0	2
comp27362_c0	359	T	A	22	A	34	12	12	T	0	0	0	12	1	1	0	2
comp27371_c0	564	A	T	28	T	36	15	15	A	0	0	0	15	1	1	0	2
comp273803_c0	1	A	G	22	G	32	13	13	A	0	0	0	13	1	1	0	2
comp27380_c0	1	A	G	22	G	32	13	13	A	0	0	0	13	1	1	0	2
comp27384_c0	211	C	G	27	G	36	19	19	C	0	0	0	19	1	1	0	2
comp2738_c0	233	C	T	26	T	36	26	26	C	39	1	1	27	1	1	0	2
comp2738_c0	279	C	G	22	G	32	23	23	T	39	2	2	26	1	1	0	2
comp2738_c0	338	A	T	37	T	36	38	38	A	36	1	1	39	1	1	0	4
comp27406_c0	1	G	A	54	A	36	35	35	G	0	0	0	35	1	1	0	2
comp27408_c0	6	T	A	53	A	36	34	34	T	0	0	0	34	1	1	0	2
comp27408_c0	11	A	T	45	T	35	31	31	C	34	3	3	34	1	1	0	2
comp27408_c0	14	T	A	34	A	36	34	34	G	36	3	3	37	1	1	0	2
comp27412_c0	9	C	G	34	G	36	35	35	C	37	1	1	36	1	1	0	2
comp27415_c0	1	G	A	30	A	36	35	35	G	34	1	1	36	1	1	0	4
comp27416_c0	412	T	C	52	C	37	38	38	A	39	4	4	44	1	1	0	2
comp27426_c0	1	C	A	49	A	36	35	35	G	31	3	3	39	1	1	0	2
comp27426_c0	3	G	A	46	A	35	37	37	C	35	1	1	39	1	1	0	2
comp274277_c0	3	C	A	37	A	35	37	37	C	35	1	1	39	1	1	0	2
comp274277_c0	422	G	T	62	T	36	39	39	G	0	0	0	39	1	1	0	2
comp274751_c0	1	G	T	21	T	26	12	12	C	10	1	1	13	1	1	0	2
comp274751_c0	22	G	A	40	A	30	20	20	G	0	0	0	20	1	1	0	2
comp27481_c0	5	C	G	25	G	34	13	13	C	0	0	0	13	1	1	0	2
comp27489_c0	673	C	A	22	A	36	13	13	C	0	0	0	13	1	1	0	2
comp27493_c0	291	C	A	24	A	35	27	27	G	30	1	1	29	1	1	0	2
comp27661_c0	296	C	T	51	T	36	30	30	G	33	2	2	33	1	1	0	2
comp27665_c0	400	A	G	65	G	36	38	38	A	0	0	0	38	1	1	0	2
comp27665_c0	402	C	A	24	A	37	33	33	G	32	3	3	36	1	1	0	2
comp27668_c0	386	G	A	42	A	37	42	42	C	39	2	2	46	1	1	0	2
comp27816_c0	827	A	C	25	C	37	21	21	A	0	0	0	21	1	1	0	2
comp27816_c0	862	C	A	24	A	38	20	20	C	0	0	0	20	1	1	0	2
comp27816_c0	910	T	A	28	A	33	14	14	T	0	0	0	14	1	1	0	2
comp278381_c0	263	T	A	25	A	37	15	15	T	41	1	1	16	1	1	0	2
comp279220_c0	476	A	C	56	C	34	31	31	T	39	6	6	37	1	1	0	2
comp27927_c0	232	G	T	32	T	37	33	33	G	40	2	2	37	1	1	0	2
comp279354_c0	265	C	A	57	A	37	34	34	C	0	0	0	34	1	1	0	2
comp279354_c0	267	A	T	27	T	34	31	31	G	37	3	3	35	1	1	0	2
comp279_c0	643	T	G	40	G	36	44	44	T	38	1	1	45	1	1	0	2
comp279_c0	662	A	G	48	G	36	44	44	A	38	1	1	45	1	1	0	2
comp279_c0	679	C	A	74	A	36	46	46	C	0	0	0	46	1	1	0	2
comp279_c0	681	A	C	66	C	37	43	43	A	0	0	0	43	1	1	0	2
comp279_c0	707	G	T	56	T	36	37	37	G	0	0	0	37	1	1	0	2
comp280073_c0	198	T	A	25	A	37	15	15	T	0	0	0	15	1	1	0	2
comp280073_c0	200	G	T	28	T	37	15	15	G	0	0	0	15	1	1	0	2
comp280073_c0	219	A	T	37	T	36	22	22	A	0	0	0	22	1	1	0	2
comp280073_c0	221	T	A	37	A	36	21	21	T	0	0	0	21	1	1	0	2
comp280795_c0	279	T	G	22	G	31	16	16	A	39	3	3	20	1	1	0	2
comp28157_c0	609	A	G	28	G	35	20	20	C	25	2	2	22	1	1	0	2
comp28338_c0	374	A	T	26	T	36	14	14	A	0	0	0	14	1	1	0	2
comp283483_c0	427	G	T	24	T	37	17	17	G	0	0	0	17	1	1	0	2
comp283525_c0	387	A	G	31	G	36	17	17	A	0	0	0	17	1	1	0	2
comp28358_c0	469	A	G	28	G	37	19	19	A	0	0	0	19	1	1	0	2
comp28358_c0	471	A	T	28	T	37	18	18	A	0	0	0	18	1	1	0	2
comp28358_c0	473	A	G	30	G	37	18	18	A	0	0	0	18	1	1	0	2
comp28358_c0	481	C	G	22	G	38	18	18	C	0	0	0	18	1	1	0	2
comp28358_c0	486	A	C	28	C	37	17	17	A	0	0	0	17	1	1	0	2
comp28358_c0	489	G	A	34	A	37	17	17	G	0	0	0	17	1	1	0	2
comp283653_c0	636	G	C	43	C	36	23	23	G	0	0	0	23	1	1	0	2
comp283653_c0	638	A	C	39	C	38	24	24	A	0	0	0	24	1	1	0	2
comp283653_c0	656	T	G	47	G	37	26	26	T	0	0	0	26	1	1	0	2
comp283653_c0	665	T	G	43	G	37	25	25	T	0	0	0	25	1	1	0	2
comp283653_c0	670	A	T	45	T	38	25	25	A	0	0	0	25	1	1	0	2
comp283653_c0	682	A	T	43	T	32	25	25	A	0	0	0	25	1	1	0	2
comp283653_c0	684	C	A	42	A	36	25	25	C	0	0	0	25	1	1	0	2
comp283844_c0	400	G	A	31	A	38	21	21	G	41	1	1	23	1	1	0	2
comp283916_c0	400	T	A	31	A	38	21	21	T	41	2	2	25	1	1	0	2
comp283916_c0	452	A	C	25	C	38	19	19	G	35	1	1	20	1	1	0	2
comp283916_c0	458	A	T	25	T	36	16	16	C	40	2	2	19	1	1	0	2
comp283916_c0	466	T	A	43	A	36	20	20	T	0	0	0	20	1	1	0	2
comp283916_c0	530	G	T	24	T	38	20	20	A	37	2	2	22	1	1	0	2
comp283916_c0	552	A	C	45	C	37	24	24	A	0	0	0	24	1	1	0	4
comp284032_c0	696	A	G	43	G	36	24	24	A	0	0	0	24	1	1	0	2
comp284032_c0	698	C	G	48	G	35	24	24	C	0	0	0	24	1	1	0	2
comp284032_c0	700	G	A	40	A	36	24	24	G	0	0	0	24	1	1	0	2
comp284174_c0	605	A	C	46	C	37	27	27	G	32	1	1	28	1	1	0	2
comp284174_c0	617	T	G	47	G	36	25	25	A	40	1	1	26	1	1	0	2
comp284174_c0	621	G	A	22	A	37	25	25	G	38	1	1	26	1	1	0	2
comp284174_c0	646	A	G	24	G	37	26	26	A	39	1	1	27	1	1	0	2
comp284174_c0	669	G	A	23	A	37	26	26	G	40	1	1	27	1	1	0	2
comp284174_c0	690	T	C	20	C	35	24	24	T	38	1	1	25	1	1	0	2
comp28549_c0	10	G	A	31	A	36	15	15	G	0	0	0	15	1	1	0	2
comp28549_c0	184	G	T	24	T	34	13	13	G	0	0	0	13	1	1	0	2
comp28549_c0	216	T	A	22	A	33	13	13	T	0	0	0	13	1	1	0	2
comp285529_c0	437	A	C	43	C	35	30	30	A	0	0	0	30	1	1	0	2
comp285529_c0	442	G	A	44	A	36	30	30	G	0	0	0	30	1	1	0	2
comp28608_c1	514	A	C	22	C	38	19	19	A	0	0	0	19	1	1	0	2
comp286523_c0	624	G	A	20	A	34	15	15	T	38	2	2	17	1	1	0	2
comp28740_c0	1	A	T	39	T	33	24	24	A	0	0	0	24	1	1	0	2
comp28740_c0	3	T	C	38	C	33	22	22	T	0	0	0	22	1	1	0	2
comp287411_c0	16	T	C	42	C	31	20	20	T	0	0	0	20	1	1	0	2
comp287411_c0	18	G	A	36	A	27	18	18	T	37	1	1	19	1	1	0	2
comp287411_c0	20	A	T	36	T	30	18	18	A	0	0	0	18	1	1	0	2
comp287483_c0	1	A	T	28	T	33	24	24	A	31	1	1	25	1	1	0	2
comp287483_c0	3	T	C	20	C	33	22	22	T	31	1	1	23	1	1	0	2
comp28749_c0	10	A	T	27	T	33	26	26	A	37	1	1	27	1	1	0	2
comp28757_c0	7	C	A	48	A	33	24	24	T	35	1	1	26	1	1	0	2
comp287909_c0	472	A	T	28	T	36	53	53	G	36	5	5	59	1	1	0	2
comp287909_c0	483	G	T	39	T	37	48	48	A	37	4	4	52	1	1	0	2
comp287930_c0	464	T	A	56	A	37	64	64	T	33	1	1	65	1	1	0	2
comp287930_c0	484	T	G	68	G	37	49	49	A	40	3	3	52	1	1	0	2
comp287930_c0	567	G	T	72	T	36	59	59	A	34	1	1	60	1	1	0	3
comp287930_c0	570	G	T	56	T	37	59	59	A	32	1	1	61	1	1	0	2
comp287930_c0	588	T	G	71	G	38	55	55	T	0	0	0	55	1	1	0	2
comp287930_c0	592	A	C	66	C	38	54	54	A	0	0	0	54	1	1	0	2
comp287930_c0	594	G	T	71	T	37	52	52	G	0	0	0	52	1	1	0	2
comp28823_c0	647	T	A	70	A	38	47	47	T	0	0	0	47	1	1	0	2
comp28823_c0	666	A	C	62	C	36	51	51	A	0	0	0	51	1	1	0	2
comp288285_c0	513	G	A	44	A	36	59	59	T	39	4	4	64	1	1	0	2
comp288285_c0	645	C	T	65	T	38	47	47	C	0	0	0	47	1	1	0	2
comp288285_c0	647	T	A	70	A	38	47	47	T	0	0	0	47	1	1	0	2
comp289191_c0	889	A	G	46	G	37	32	32	T	38	3	3	36	1	1	0	2
comp289703_c0	335	G	C	24	C	33	14	14	G	0	0	0	14	1	1	0	2
comp289703_c0	337	C	A	22	A	33	14	14	C	0	0	0	14	1	1	0	2
comp289703_c0	393	C	T	22	T	34	12	12	C	0	0	0	12	1	1	0	2
comp289771_c0	296	G	T	29	T	32	17	17	A	34	1	1	18	1	1	0	2
comp289771_c0	307	C	T	21	T	33	14	14	A	34	1	1	15	1	1	0	2
comp289771_c0	322	G	T	24	T	32	14	14	G	0	0	0	14	1	1	0	2
comp29078_c0	470	G	A	75	A	37	47	47	G	0	0	0	47	1	1	0	2
comp2909_c0	462	C	A	47	A	37	48	48	C	39	3	3	54	1	1	0	2
comp290_c0	466	T	C	69	C	37	52	52	A	39	3	3	57	1	1	0	2
comp290_c0	482	A	C	35	C	38	50	50	A	40	5	5	55	1	1	0	2
comp290_c0	491	C	A	44	A	37	53	53	C	40	5	5	58	1	1	0	2
comp290_c0	493	A	G	43	G	37	51	51	C	41	3	3	56	1	1	0	2
comp29159_c0	1	A	G	22	G	37	19	19	C	35	1	1	20	1	1	0	2
comp29192_c0	1	T	G	20	G	37	20	20	A	34	2	2	23	1	1	0	2
comp294029_c0	541	A	C	77	C	37	58	58	T	40	3	3	63	1	1	0	2
comp294029_c0	552	A	C	34	C	38	43	43	A	40	4	4	48	1	1	0	3
comp294546_c0	585	T	A	43	A	35	35	35	G	36	4	4	41	1	1	0	2
comp29475_c0	2	A	G	79	G	35	97	97	A	0	0	0	97	1	1	0	3
comp29476_c0	1	T	G	68	G	34	100	100	T	0	0	0	100	1	1	0	2
comp29476_c0	21	C	G	56	G	34	87	87	T	37	2	2	89	1	1	0	2
comp29476_c0	29	T	C	39	C	34	85	85	G	38	3	3	88	1	1	0	2
comp29476_c0	170	A	T	34	T	38	20	20	A	41	2	2	22	1	1	0	2
comp294777_c0	36	A	G	28	G	32	92	92	T	35	5	5	99	1	1	0	2
comp29478_c0	223	A	C	40	C	37	24	24	A	0	0	0	24	1	1	0	2
comp2947_c0	1	A	G	71	G	34	100	100	A	0	0	0	100	1	1	0	2
comp2947_c0	3	A	T	77	T	33	95	95	C	6	1	1	97	1	1	0	2
comp2947_c0	5	G	A	72	A	34	97	97	G	0	0	0	97	1	1	0	2
comp294815_c0	19	A	C	49	C	34	90	90	T	37	2	2	93	1	1	0	2
comp294815_c0	24	G	T	54	T	33	83	83	G	40	2	2	89	1	1	0	2
comp294815_c0	27	A	T	86	T	33	86	86	C	39	2	2	90	1	1	0	3
comp294837_c0	1	C	G	55	G	34	100	100	C	34	1	1	101	1	1	0	2
comp294839_c0	1	T	G	61	G	34	100	100	C	34	1	1	101	1	1	0	3
comp294846_c0	6	G	T	85	T	34	97	97	C	34	2	2	100	1	1	0	2
comp294860_c0	4	G	A	77	A	33	98	98	G	0	0	0	98	1	1	0	2
comp294899_c0	1	C	G	55	G	34	100	100	C	34	1	1	101	1	1	0	2
comp294899_c0	11	G	A	27	A	34	90	90	T	35	4	4	95	1	1	0	2
comp29538_c0	1	A	T	53	T	29	78	78	G	5	8	8	87	1	1	0	2
comp29538_c0	3	A	G	78	G	30	87	87	A	0	0	0	87	1	1	0	2
comp29538_c0	34	A	T	77	T	34	92	92	A	0	0	0	92	1	1	0	2
comp29538_c0	49	C	A	85	A	34	94	94	G	2	1	1	95	1	1	0	2
comp29538_c0	70	A	T	79	T	34	101	101	A	0	0	0	101	1	1	0	2
comp29538_c0	99	A	T	88	T	35	111	111	A	0	0	0	111	1	1	0	2
comp29538_c0	113	A	G	79	G	34	117	117	A	0	0	0	117	1	1	0	2
comp29538_c0	125	T	C	99	C	35	112	112	T	0	0	0	112	1	1	0	2
comp29538_c0	136	G	A	99	A	34	117	117	G	0	0	0	117	1	1	0	2
comp29538_c0	138	T	A	90	A	34	119	119	T	0	0	0	119	1	1	0	2
comp29538_c0	182	T	G	83	G	33	113	113	T	0	0	0	113	1	1	0	2
comp29538_c0	213	T	G	79	G	35	108	108	T	0	0	0	108	1	1	0	2
comp29538_c0	264	A	G	78	G	34	106	106	A	41	1	1	107	1	1	0	2
comp29539_c0	17	C	G	73	G	31	87	87	C	0	0	0	87	1	1	0	2
comp29539_c0	24	T	G	72	G	33	90	90	T	0	0	0	90	1	1	0	2
comp29539_c0	47	T	G	44	G	35	95	95	T	37	1	1	96	1	1	0	2
comp29539_c0	58	C	T	55	T	33	92	92	C	38	1	1	93	1	1	0	2
comp29539_c0	207	C	T	58	T	34	111	111	C	39	1	1	112	1	1	0	2
comp29539_c0	240	T	C	60	C	35	112	112	T	37	2	2	115	1	1	0	2
comp2953_c0	54	A	G	51	G	35	97	97	A	39	2	2	99	1	1	0	2
comp2953_c0	75	A	G	58	G	36	103	103	A	37	2	2	105	1	1	0	2
comp2953_c0	83	C	T	35	T	34	100	100	A	30	6	6	108	1	1	0	2
comp2953_c0	87	T	G	32	G	34	105	105	T	36	3	3	108	1	1	0	2
comp295402_c0	33	G	T	21	T	33	91	91	G	36	2	2	94	1	1	0	2
comp295402_c0	51	A	C	20	C	35	94	94	A	34	3	3	98	1	1	0	2
comp295402_c0	54	T	G	45	G	35	97	97	A	39	2	2	100	1	1	0	2
comp295402_c0	208	C	G	29	G	35	113	113	A	39	3	3	118	1	1	0	2
comp295402_c0	226	C	G	46	G	36	118	118	A	40	3	3	123	1	1	0	2
comp295402_c0	228	T	G	82	G	35	119	119	T	41	4	4	124	1	1	0	2
comp295402_c0	231	A	G	87	G	34	119	119	C	40	2	2	124	1	1	0	2
comp295402_c0	276	A	T	76	T	35	104	104	A	0	0	0	104	1	1	0	2
comp295402_c0	291	G	T	84	T	34	98	98	C	38	1	1	99	1	1	0	2
comp29542_c0	5	A	C	64	C	31	87	87	A	28	1	1	88	1	1	0	2
comp29542_c0	7	C	G	74	G	31	89	89	C	0	0	0	89	1	1	0	2
comp29542_c0	15	A	G	34	G	32	88	88	A	29	2	2	90	1	1	0	2
comp2954_c0	1	G	T	24	T	29	78	78	G	8	9	9	90	1	1	0	3
comp295980_c0	192	T	G	51	G	38	64	64	A	38	5	5	69	1	1	0	2
comp295980_c0	197	G	T	76	T	36	68	68	G	0	0	0	68	1	1	0	2
comp295987_c0	202	C	T	50	T	38	66	66	C	38	2	2	68	1	1	0	3
comp295987_c0	205	A	T	58	T	38	61	61	C	36	4	4	67	1	1	0	2
comp29599_c0	258	G	C	43	C	37	24	24	G	0	0	0	24	1	1	0	2
comp29599_c0	268	G	A	40	A	35	18	18	C	31	1	1	19	1	1	0	2
comp29599_c0	276	G	A	30	A	35	15	15	G	0	0	0	15	1	1	0	2
comp29616_c0	444	G	A	46	A	36	107	107	T	36	3	3	110	1	1	0	2
comp29618_c0	422	A	T	79	T	36	106	106	G	35	1	1	107	1	1	0	2
comp29618_c0	452	T	C	48	C	34	109	109	A	28	4	4	113	1	1	0	2
comp29618_c0	454	T	G	51	G	35	98	98	A	37	4	4	102	1	1	0	2
comp29618_c0	465	T	A	35	A	37	91	91	C	36	3	3	96	1	1	0	3
comp29618_c0	472	C	T	87	T	36	99	99	C	0	0	0	99	1	1	0	2
comp296217_c0	424	G	A	21	A	36	110	110	G	39	5	5	118	1	1	0	2
comp296217_c0	454	T	G	48	G	35	98	98	A	37	4	4	103	1	1	0	2
comp296217_c0	456	T	A	77	A	36	100	100	T	0	0	0	100	1	1	0	2
comp296217_c0	461	T	C	36	C	36	95	95	G	36	3	3	99	1	1	0	2
comp296217_c0	466	G	T	87	T	36	101	101	G	0	0	0	101	1	1	0	2
comp296217_c0	479	T	C	38	C	36	99	99	T	39	2	2	101	1	1	0	2
comp296217_c0	490	T	C	85	C	35	101	101	T	41	1	1	103	1	1	0	4
comp296217_c0	517	T	G	85	G	36	110	110	A	34	1	1	111	1	1	0	2
comp296217_c0	519	A	T	51	T	36	114	114	A	35	1	1	115	1	1	0	2
comp296237_c0	479	G	C	59	C	36	99	99	T	39	2	2	102	1	1	0	2
comp296237_c0	481	A	T	46	T	35	95	95	C	36	2	2	98	1	1	0	2
comp296237_c0	483	C	T	52	T	36	98	98	A	41	1	1	101	1	1	0	2
comp296237_c0	495	A	T	48	T	35	103	103	G	36	1	1	105	1	1	0	2
comp296237_c0	512	A	C	31	C	36	110	110	A	34	2	2	113	1	1	0	2
comp296237_c0	548	G	A	62	A	36	120	120	G	35	1	1	121	1	1	0	2
comp296237_c0	598	A	G	58	G	36	141	141	A	38	1	1	142	1	1	0	2
comp296237_c0	618	G	C	88	C	36	123	123	G	41	1	1	124	1	1	0	2
comp296237_c0	631	G	T	79	T	38	104	104	G	41	1	1	105	1	1	0	2
comp296237_c0	642	A	T	65	T	37	108	108	A	37	1	1	109	1	1	0	2
comp296237_c0	662	A	G	82	G	37	99	99	C	40	1	1	101	1	1	0	2
comp296237_c0	676	G	A	98	A	37	91	91	G	0	0	0	91	1	1	0	3
comp296237_c0	691	A	T	79	T	37	70	70	A	0	0	0	70	1	1	0	2
comp296237_c0	693	C	T	90	T	38	70	70	C	0	0	0	70	1	1	0	2
comp296237_c0	715	C	A	56	A	37	58	58	C	34	1	1	59	1	1	0	2
comp296237_c0	742	T	A	21	A	39	29	29	T	0	0	0	29	1	1	0	2
comp296237_c0	744	C	T	37	T	38	29	29	C	0	0	0	29	1	1	0	2
comp296237_c0	766	A	T	34	T	38	25	25	A	0	0	0	25	1	1	0	2
comp296237_c0	772	A	G	41	G	38	23	23	A	0	0	0	23	1	1	0	2
comp29627_c0	6	G	T	54	T	35	94	94	G	37	1	1	95	1	1	0	2
comp29627_c0	21	T	A	66	A	36	106	106	T	38	2	2	108	1	1	0	2
comp29627_c0	30	T	A	50	A	36	118	118	T	40	2	2	121	1	1	0	2
comp29627_c0	40	G	C	54	C	36	127	127	G	40	2	2	129	1	1	0	2
comp29627_c0	42	A	T	32	T	36	128	128	A	35	2	2	130	1	1	0	2
comp29627_c0	357	A	C	80	C	35	75	75	A	0	0	0	75	1	1	0	3
comp29627_c0	360	A	G	81	G	34	76	76	A	0	0	0	76	1	1	0	2
comp29627_c0	362	T	G	72	G	34	78	78	T	0	0	0	78	1	1	0	2
comp29627_c0	364	A	C	68	C	34	80	80	A	0	0	0	80	1	1	0	2
comp29630_c0	16	A	G	55	G	37	103	103	T	39	2	2	106	1	1	0	2
comp29630_c0	63	A	C	29	C	37	123	123	T	38	4	4	131	1	1	0	2
comp29632_c0	17	C	T	67	T	36	105	105	G	37	2	2	107	1	1	0	2
comp296334_c0	2	A	C	57	C	36	95	95	A	34	1	1	96	1	1	0	3
comp296334_c0	17	A	T	61	T	36	105	105	G	37	2	2	107	1	1	0	2
comp296334_c0	353	T	A	49	A	34	77	77	T	30	1	1	78	1	1	0	2
comp296334_c0	355	G	C	64	C	35	77	77	G	16	1	1	78	1	1	0	2
comp296334_c0	357	T	C	70	C	35	75	75	T	8	1	1	76	1	1	0	2
comp296334_c0	378	C	T	63	T	35	65	65	C	35	1	1	66	1	1	0	2
comp296334_c0	380	G	C	53	C	35	62	62	G	30	1	1	63	1	1	0	2
comp29633_c0	16	C	G	77	G	37	103	103	T	39	2	2	106	1	1	0	3
comp29633_c0	19	T	C	36	C	37	104	104	A	39	2	2	109	1	1	0	2
comp29633_c0	24	C	G	31	G	37	110	110	T	39	2	2	114	1	1	0	2
comp29633_c0	316	G	T	54	T	34	86	86	C	29	4	4	90	1	1	0	2
comp29633_c0	369	A	T	76	T	35	71	71	G	27	1	1	72	1	1	0	2
comp29633_c0	394	T	C	78	C	34	56	56	T	0	0	0	56	1	1	0	4
comp29633_c0	398	T	G	63	G	36	55	55	T	0	0	0	55	1	1	0	2
comp29633_c0	400	A	G	74	G	36	54	54	A	0	0	0	54	1	1	0	2
comp29633_c0	436	T	C	30	C	36	19	19	T	0	0	0	19	1	1	0	2
comp29634_c0	331	A	T	21	T	34	90	90	G	27	4	4	94	1	1	0	3
comp29636_c0	14	C	A	68	A	37	104	104	G	37	1	1	106	1	1	0	2
comp29636_c0	16	A	G	55	G	37	103	103	T	39	2	2	106	1	1	0	2
comp29636_c0	347	C	G	57	G	35	79	79	C	34	1	1	80	1	1	0	2
comp29636_c0	349	T	A	52	A	35	76	76	G	34	2	2	79	1	1	0	2
comp29636_c0	354	G	A	53	A	33	79	79	G	35	1	1	80	1	1	0	2
comp29636_c0	366	C	A	75	A	32	73	73	T	36	1	1	74	1	1	0	2
comp29636_c0	368	A	T	52	T	35	70	70	A	32	1	1	72	1	1	0	2
comp296370_c0	6	A	T	52	T	35	94	94	G	37	1	1	96	1	1	0	2
comp296455_c0	2	T	C	54	C	36	96	96	G	35	3	3	102	1	1	0	2
comp297347_c0	1	A	C	64	C	37	55	55	A	0	0	0	55	1	1	0	2
comp297347_c0	59	T	G	34	G	37	44	44	T	32	1	1	45	1	1	0	2
comp297347_c0	67	G	A	26	A	37	44	44	G	38	2	2	46	1	1	0	3
comp297347_c0	80	A	T	42	T	37	43	43	A	39	2	2	45	1	1	0	2
comp297347_c0	107	G	T	53	T	37	56	56	G	37	1	1	57	1	1	0	2
comp297347_c0	311	C	T	69	T	37	71	71	C	2	1	1	72	1	1	0	2
comp297382_c0	285	T	C	22	C	36	83	83	T	38	3	3	86	1	1	0	2
comp297382_c0	332	T	C	75	C	35	90	90	T	0	0	0	90	1	1	0	2
comp29738_c0	12	T	G	73	G	37	55	55	A	37	2	2	57	1	1	0	2
comp29738_c0	28	C	A	22	A	37	57	57	C	38	2	2	60	1	1	0	2
comp29810_c0	43	T	C	23	C	35	22	22	T	35	1	1	23	1	1	0	2
comp29810_c0	116	G	A	25	A	35	61	61	G	40	3	3	66	1	1	0	2
comp29810_c0	150	C	T	28	T	35	67	67	C	37	3	3	72	1	1	0	2
comp29810_c0	207	A	T	51	T	34	39	39	A	40	5	5	46	1	1	0	2
comp298128_c0	50	T	G	24	G	36	27	27	C	34	2	2	31	1	1	0	2
comp298128_c0	86	C	G	29	G	36	52	52	C	27	3	3	57	1	1	0	2
comp29825_c0	4	A	T	37	T	37	21	21	A	0	0	0	21	1	1	0	2
comp29825_c0	6	A	T	34	T	37	22	22	A	0	0	0	22	1	1	0	2
comp29825_c0	21	T	A	40	A	37	25	25	T	0	0	0	25	1	1	0	3
comp29825_c0	36	C	A	20	A	36	26	26	C	39	1	1	27	1	1	0	2
comp29825_c0	49	C	T	52	T	37	30	30	C	41	1	1	31	1	1	0	2
comp29825_c0	144	A	T	57	T	37	66	66	A	40	4	4	70	1	1	0	2
comp29825_c0	243	A	T	32	T	37	55	55	A	38	4	4	59	1	1	0	2
comp29827_c0	1	T	G	30	G	36	20	20	T	0	0	0	20	1	1	0	2
comp29827_c0	13	A	T	34	T	37	23	23	A	0	0	0	23	1	1	0	2
comp29827_c0	17	A	T	33	T	38	24	24	A	0	0	0	24	1	1	0	2
comp29827_c0	19	C	A	31	A	38	24	24	C	0	0	0	24	1	1	0	2
comp29827_c0	38	T	G	51	G	38	27	27	T	41	1	1	28	1	1	0	2
comp29827_c0	43	A	T	58	T	37	30	30	G	41	1	1	31	1	1	0	2
comp29827_c0	72	G	T	27	T	38	38	38	G	40	2	2	41	1	1	0	2
comp29829_c0	273	T	A	23	A	36	44	44	G	37	4	4	51	1	1	0	2
comp2982_c0	8	C	A	30	A	37	22	22	T	35	2	2	24	1	1	0	2
comp2982_c0	43	G	T	64	T	37	37	37	G	41	1	1	38	1	1	0	2
comp2982_c0	67	G	T	48	T	37	38	38	C	39	10	10	48	1	1	0	2
comp29830_c0	7	A	T	36	T	37	22	22	G	35	2	2	24	1	1	0	2
comp29830_c0	9	G	A	20	A	37	22	22	T	35	3	3	25	1	1	0	2
comp29830_c0	11	T	C	41	C	37	26	26	T	0	0	0	26	1	1	0	2
comp29832_c0	36	G	A	35	A	37	36	36	C	39	1	1	38	1	1	0	2
comp29840_c0	3	A	C	35	C	34	37	37	A	34	1	1	38	1	1	0	3
comp29840_c0	14	G	T	36	T	35	37	37	G	39	1	1	38	1	1	0	2
comp29844_c0	16	A	G	20	G	35	37	37	T	35	3	3	42	1	1	0	4
comp29845_c0	1	G	T	49	T	33	37	37	G	31	1	1	38	1	1	0	2
comp29845_c0	3	T	C	21	C	34	37	37	T	34	2	2	40	1	1	0	2
comp29850_c0	368	T	A	34	A	35	101	101	C	38	7	7	109	1	1	0	2
comp29850_c0	392	T	G	41	G	37	108	108	T	37	1	1	109	1	1	0	2
comp29853_c0	319	T	C	41	C	37	83	83	T	36	2	2	85	1	1	0	2
comp29854_c0	331	A	C	57	C	38	83	83	T	37	4	4	89	1	1	0	2
comp29855_c0	290	A	G	26	G	36	63	63	T	37	6	6	71	1	1	0	2
comp29855_c0	310	C	A	81	A	36	74	74	T	38	2	2	76	1	1	0	2
comp29855_c0	386	G	C	39	C	37	104	104	T	38	9	9	114	1	1	0	2
comp298594_c0	319	T	C	41	C	37	84	84	T	36	2	2	86	1	1	0	2
comp298633_c0	343	G	A	43	A	37	87	87	C	37	4	4	95	1	1	0	2
comp298639_c0	519	C	A	73	A	37	55	55	T	39	5	5	60	1	1	0	3
comp298639_c0	522	C	A	40	A	37	51	51	T	40	5	5	57	1	1	0	2
comp298639_c0	543	G	A	55	A	36	39	39	C	39	3	3	42	1	1	0	2
comp29865_c0	4	A	C	56	C	32	60	60	G	36	2	2	62	1	1	0	2
comp298664_c0	1	A	C	33	C	35	63	63	A	38	2	2	66	1	1	0	2
comp298867_c0	52	G	C	79	C	34	63	63	G	0	0	0	63	1	1	0	2
comp298867_c0	59	C	T	79	T	35	65	65	C	0	0	0	65	1	1	0	2
comp298867_c0	123	T	A	22	A	36	83	83	T	36	6	6	89	1	1	0	2
comp298867_c0	304	G	A	28	A	35	97	97	G	36	3	3	100	1	1	0	2
comp298867_c0	311	G	C	26	C	37	94	94	G	36	3	3	98	1	1	0	2
comp298867_c0	324	C	T	51	T	36	93	93	C	38	2	2	95	1	1	0	2
comp298867_c0	330	C	G	24	G	36	88	88	C	37	2	2	90	1	1	0	2
comp298899_c0	10	C	G	70	G	35	50	50	C	0	0	0	50	1	1	0	2
comp298899_c0	19	T	A	71	A	36	53	53	T	0	0	0	53	1	1	0	2
comp298899_c0	29	T	C	75	C	34	55	55	T	0	0	0	55	1	1	0	2
comp298899_c0	35	T	C	57	C	36	57	57	T	2	1	1	58	1	1	0	2
comp298899_c0	59	A	T	79	T	35	65	65	A	0	0	0	65	1	1	0	2
comp298899_c0	62	T	A	56	A	35	65	65	T	35	1	1	67	1	1	0	3
comp298899_c0	266	A	C	25	C	35	103	103	T	39	5	5	109	1	1	0	2
comp298899_c0	285	A	T	22	T	37	98	98	A	39	4	4	103	1	1	0	2
comp298899_c0	296	C	A	75	A	37	100	100	T	36	3	3	104	1	1	0	3
comp298899_c0	304	C	A	71	A	35	97	97	G	36	3	3	101	1	1	0	2
comp298899_c0	314	A	T	84	T	36	97	97	A	41	1	1	98	1	1	0	2
comp2988_c0	13	G	A	78	A	34	50	50	G	0	0	0	50	1	1	0	2
comp298913_c0	1	A	T	72	T	33	50	50	C	8	1	1	51	1	1	0	2
comp298913_c0	3	C	G	69	G	34	50	50	C	0	0	0	50	1	1	0	2
comp298913_c0	24	C	A	43	A	35	55	55	T	33	1	1	57	1	1	0	2
comp298913_c0	59	C	T	27	T	35	65	65	C	37	3	3	68	1	1	0	2
comp298913_c0	307	G	C	77	C	37	95	95	T	35	3	3	99	1	1	0	2
comp29891_c0	305	G	T	89	T	35	102	102	C	34	1	1	103	1	1	0	4
comp29893_c0	1	G	T	64	T	33	50	50	G	34	1	1	52	1	1	0	2
comp29893_c0	401	G	C	58	C	36	62	62	G	33	1	1	63	1	1	0	2
comp29895_c0	1	G	T	64	T	33	50	50	G	34	1	1	52	1	1	0	2
comp29895_c0	3	A	G	60	G	34	50	50	T	34	2	2	52	1	1	0	2
comp29898_c0	396	T	C	51	C	35	65	65	T	39	1	1	67	1	1	0	2
comp299240_c0	7	C	T	65	T	35	121	121	C	37	1	1	123	1	1	0	2
comp299253_c0	4	A	G	64	G	34	131	131	A	37	1	1	132	1	1	0	2
comp299253_c0	47	C	A	40	A	35	119	119	T	37	4	4	124	1	1	0	2
comp299253_c0	172	A	T	84	T	36	134	134	G	39	4	4	138	1	1	0	2
comp299253_c0	174	T	C	82	C	36	132	132	G	40	4	4	136	1	1	0	2
comp299253_c0	187	A	T	89	T	36	134	134	A	0	0	0	134	1	1	0	2
comp299253_c0	193	G	T	30	T	36	145	145	A	36	5	5	150	1	1	0	2
comp299253_c0	202	A	T	83	T	36	148	148	C	40	3	3	151	1	1	0	2
comp299259_c0	31	G	C	27	C	35	112	112	G	38	4	4	117	1	1	0	2
comp299259_c0	42	A	T	25	T	34	121	121	A	38	3	3	125	1	1	0	2
comp299259_c0	87	A	C	28	C	36	128	128	T	38	6	6	140	1	1	0	2
comp299259_c0	191	T	G	41	G	36	142	142	A	37	5	5	151	1	1	0	2
comp29925_c0	12	C	G	55	G	33	129	129	T	38	2	2	131	1	1	0	3
comp29925_c0	15	T	C	53	C	34	118	118	G	39	2	2	121	1	1	0	2
comp29925_c0	17	G	C	79	C	33	116	116	T	40	2	2	119	1	1	0	2
comp29925_c0	26	A	G	30	G	35	109	109	T	40	2	2	113	1	1	0	2
comp299262_c0	7	A	T	79	T	35	121	121	C	37	1	1	123	1	1	0	2
comp29929_c0	2	G	T	81	T	32	132	132	G	8	2	2	134	1	1	0	2
comp29929_c0	20	A	C	52	C	35	114	114	T	38	3	3	118	1	1	0	2
comp2992_c0	213	T	A	32	A	36	159	159	C	37	6	6	167	1	1	0	2
comp299337_c0	1	A	G	88	G	35	133	133	A	0	0	0	133	1	1	0	3
comp29937_c0	1	A	G	88	G	35	134	134	A	0	0	0	134	1	1	0	2
comp29938_c0	1	C	G	74	G	35	134	134	C	31	1	1	135	1	1	0	2
comp29947_c0	18	G	C	26	C	36	16	16	T	27	2	2	20	1	1	0	2
comp299813_c0	11	A	G	73	G	34	136	136	C	33	1	1	137	1	1	0	2
comp299813_c0	13	A	G	69	G	34	133	133	T	34	1	1	135	1	1	0	2
comp299813_c0	237	A	C	75	C	32	133	133	T	7	1	1	134	1	1	0	2
comp299813_c0	239	T	G	73	G	31	133	133	T	0	0	0	133	1	1	0	2
comp299813_c0	242	A	G	77	G	34	132	132	A	0	0	0	132	1	1	0	3
comp299817_c0	286	A	T	43	T	37	132	132	A	39	5	5	138	1	1	0	2
comp299817_c0	288	G	T	31	T	36	132	132	G	39	5	5	137	1	1	0	2
comp299817_c0	298	A	T	35	T	38	134	134	A	39	4	4	138	1	1	0	2
comp29981_c0	9	G	C	47	C	35	132	132	G	39	1	1	134	1	1	0	2
comp29981_c0	14	A	T	43	T	32	128	128	A	32	3	3	133	1	1	0	2
comp29981_c0	20	A	T	88	T	35	132	132	A	41	1	1	134	1	1	0	2
comp29981_c0	31	T	G	40	G	35	133	133	A	31	4	4	139	1	1	0	2
comp29981_c0	75	C	T	20	T	34	160	160	C	39	5	5	165	1	1	0	2
comp29982_c0	1	T	A	95	A	36	127	127	G	33	1	1	128	1	1	0	3
comp29982_c0	30	T	C	41	C	35	132	132	G	33	3	3	136	1	1	0	2
comp29984_c0	13	A	G	37	G	34	134	134	A	35	3	3	138	1	1	0	2
comp29984_c0	15	A	T	30	T	34	127	127	A	34	4	4	131	1	1	0	2
comp29985_c0	13	G	T	58	T	36	65	65	G	35	1	1	66	1	1	0	2
comp29985_c0	15	C	A	46	A	37	64	64	C	35	1	1	65	1	1	0	2
comp29985_c0	17	T	A	57	A	37	62	62	T	35	1	1	63	1	1	0	2
comp29985_c0	61	T	G	22	G	33	69	69	T	38	3	3	72	1	1	0	2
comp29987_c0	1	C	G	78	G	36	59	59	C	0	0	0	59	1	1	0	2
comp29987_c0	16	T	A	83	A	37	64	64	T	0	0	0	64	1	1	0	2
comp29987_c0	19	A	G	81	G	36	62	62	T	35	1	1	63	1	1	0	2
comp29987_c0	21	T	G	78	G	36	62	62	C	35	1	1	63	1	1	0	2
comp29987_c0	23	A	T	86	T	35	66	66	A	0	0	0	66	1	1	0	2
comp2998_c0	30	A	C	76	C	35	68	68	A	0	0	0	68	1	1	0	2
comp2998_c0	52	G	A	50	A	34	70	70	T	40	2	2	73	1	1	0	2
comp29991_c0	5	G	A	81	A	36	61	61	G	0	0	0	61	1	1	0	2
comp29991_c0	19	A	G	43	G	36	62	62	A	37	3	3	66	1	1	0	2
comp29991_c0	29	A	T	47	T	35	67	67	A	37	4	4	71	1	1	0	2
comp29992_c0	21	A	G	39	G	36	62	62	T	38	3	3	68	1	1	0	2
comp29992_c0	30	T	C	34	C	35	72	72	T	33	2	2	74	1	1	0	2
comp299942_c0	1	A	G	76	G	36	59	59	A	0	0	0	59	1	1	0	3
comp299942_c0	4	T	G	55	G	36	62	62	T	28	1	1	63	1	1	0	2
comp299942_c0	12	C	A	63	A	36	69	69	T	34	2	2	71	1	1	0	3
comp29994_c0	48	C	T	49	T	35	78	78	C	39	2	2	81	1	1	0	2
comp299955_c0	1	A	G	76	G	36	59	59	A	0	0	0	59	1	1	0	2
comp30001_c0	1	T	G	55	G	36	59	59	T	34	1	1	60	1	1	0	3
comp30001_c0	4	T	G	48	G	36	62	62	C	37	1	1	64	1	1	0	3
comp30001_c0	14	A	C	21	C	37	68	68	G	38	2	2	73	1	1	0	2
comp300055_c0	1	A	G	70	G	36	59	59	T	34	1	1	60	1	1	0	5
comp300100_c0	1	A	G	70	G	36	59	59	T	34	1	1	60	1	1	0	2
comp300105_c0	2	G	A	82	A	36	61	61	C	34	1	1	63	1	1	0	2
comp30010_c0	2	T	A	65	A	36	61	61	C	34	1	1	63	1	1	0	2
comp30010_c0	4	A	G	70	G	36	62	62	T	31	2	2	65	1	1	0	2
comp30010_c0	6	C	A	39	A	36	62	62	C	31	2	2	66	1	1	0	2
comp30013_c0	4	A	G	41	G	36	62	62	A	37	2	2	67	1	1	0	2
comp30016_c0	1	A	G	70	G	36	61	61	T	34	1	1	62	1	1	0	2
comp30016_c0	3	C	A	42	A	37	64	64	C	34	2	2	67	1	1	0	2
comp30024_c0	3	T	A	59	A	37	65	65	C	34	2	2	69	1	1	0	2
comp3002_c0	1	A	G	48	G	36	61	61	C	32	2	2	65	1	1	0	4
comp30030_c0	2	T	A	65	A	36	62	62	G	35	3	3	68	1	1	0	4
comp300351_c0	380	C	A	22	A	35	12	12	C	0	0	0	12	1	1	0	2
comp30047_c0	318	G	A	37	A	34	172	172	G	35	2	2	174	1	1	0	2
comp30047_c0	344	A	G	33	G	33	144	144	A	31	2	2	146	1	1	0	2
comp30052_c0	272	A	C	59	C	35	188	188	T	36	5	5	195	1	1	0	2
comp30053_c0	282	A	G	65	G	32	193	193	A	33	1	1	194	1	1	0	2
comp30057_c0	589	G	A	32	A	37	52	52	G	38	3	3	55	1	1	0	2
comp30057_c0	594	G	T	25	T	37	51	51	G	34	2	2	53	1	1	0	2
comp30057_c0	596	T	A	20	A	38	50	50	T	34	2	2	52	1	1	0	2
comp30057_c0	599	A	T	46	T	36	49	49	A	37	1	1	50	1	1	0	2
comp30057_c0	607	T	G	49	G	38	43	43	T	0	0	0	43	1	1	0	2
comp30064_c0	577	T	A	75	A	35	61	61	T	41	3	3	64	1	1	0	2
comp30064_c0	582	C	A	79	A	35	57	57	G	40	3	3	60	1	1	0	2
comp30064_c0	601	T	A	65	A	37	47	47	C	34	1	1	48	1	1	0	2
comp30064_c0	628	G	T	25	T	36	16	16	G	0	0	0	16	1	1	0	2
comp30071_c0	6	T	A	77	A	37	81	81	T	0	0	0	81	1	1	0	2
comp30071_c0	8	C	A	48	A	37	80	80	C	36	1	1	81	1	1	0	2
comp30071_c0	31	G	T	71	T	36	76	76	G	0	0	0	76	1	1	0	2
comp30071_c0	71	T	A	81	A	38	76	76	T	0	0	0	76	1	1	0	2
comp30071_c0	105	A	T	22	T	37	82	82	A	35	2	2	85	1	1	0	2
comp30071_c0	263	T	A	26	A	37	68	68	T	36	3	3	71	1	1	0	2
comp30071_c0	265	C	T	34	T	37	69	69	C	34	3	3	72	1	1	0	2
comp30071_c0	276	T	A	49	A	37	72	72	T	40	2	2	74	1	1	0	2
comp30071_c0	379	A	T	28	T	34	75	75	A	36	2	2	77	1	1	0	2
comp30071_c0	381	T	A	55	A	35	73	73	T	38	1	1	75	1	1	0	2
comp30071_c0	383	T	A	85	A	34	72	72	G	35	2	2	76	1	1	0	2
comp30071_c0	410	T	C	80	C	35	83	83	T	0	0	0	83	1	1	0	2
comp30071_c0	418	T	A	87	A	34	80	80	T	0	0	0	80	1	1	0	2
comp30071_c0	446	T	G	74	G	34	92	92	A	34	1	1	93	1	1	0	2
comp30071_c0	468	A	C	83	C	35	98	98	A	0	0	0	98	1	1	0	2
comp30071_c0	471	A	C	83	C	35	94	94	G	2	1	1	95	1	1	0	2
comp30071_c0	488	A	T	87	T	35	89	89	A	41	1	1	90	1	1	0	2
comp30071_c0	504	A	G	64	G	35	103	103	A	38	2	2	105	1	1	0	2
comp30071_c0	546	A	T	21	T	36	93	93	A	40	2	2	95	1	1	0	3
comp30071_c0	549	A	T	46	T	36	87	87	A	39	2	2	89	1	1	0	2
comp30071_c0	573	A	T	54	T	36	68	68	A	37	1	1	69	1	1	0	2
comp30071_c0	589	T	A	60	A	36	52	52	T	39	1	1	53	1	1	0	2
comp30071_c0	602	A	C	49	C	36	31	31	A	0	0	0	31	1	1	0	2
comp300729_c0	1	A	T	75	T	38	82	82	A	0	0	0	82	1	1	0	2
comp300729_c0	344	G	A	29	A	35	77	77	G	38	5	5	82	1	1	0	2
comp300729_c0	441	T	C	90	C	35	89	89	G	8	1	1	90	1	1	0	2
comp30076_c0	4	C	A	67	A	37	82	82	C	34	1	1	83	1	1	0	2
comp30076_c0	17	T	C	30	C	37	83	83	T	37	3	3	86	1	1	0	2
comp30076_c0	21	A	C	37	C	37	75	75	A	39	3	3	78	1	1	0	2
comp30077_c0	5	A	T	24	T	37	82	82	A	35	2	2	84	1	1	0	2
comp30077_c0	384	T	G	26	G	33	80	80	T	38	3	3	83	1	1	0	2
comp30077_c0	410	A	C	44	C	35	83	83	G	38	2	2	86	1	1	0	2
comp30077_c0	427	T	A	54	A	36	78	78	T	35	1	1	79	1	1	0	3
comp30077_c0	430	C	T	77	T	31	77	77	G	34	1	1	78	1	1	0	3
comp30083_c0	5	A	T	24	T	37	82	82	A	35	2	2	84	1	1	0	2
comp30083_c0	454	T	C	32	C	36	91	91	T	37	3	3	94	1	1	0	2
comp30083_c0	482	T	A	60	A	33	98	98	T	38	1	1	99	1	1	0	2
comp30085_c0	574	A	C	24	C	36	68	68	A	38	3	3	71	1	1	0	2
comp30087_c0	4	G	A	81	A	37	84	84	T	35	1	1	86	1	1	0	2
comp30087_c0	12	T	C	26	C	37	81	81	A	37	3	3	88	1	1	0	2
comp300944_c0	1	A	T	52	T	38	82	82	G	32	2	2	85	1	1	0	2
comp300944_c0	3	A	T	32	T	37	86	86	A	33	2	2	88	1	1	0	2
comp30097_c0	722	T	C	28	C	38	61	61	T	33	3	3	64	1	1	0	2
comp30097_c0	728	T	G	20	G	37	63	63	T	37	3	3	66	1	1	0	2
comp30097_c0	736	T	C	58	C	37	66	66	T	38	2	2	68	1	1	0	2
comp30097_c0	738	G	A	36	A	36	66	66	G	35	2	2	68	1	1	0	2
comp30097_c0	767	A	T	47	T	37	46	46	A	18	1	1	47	1	1	0	2
comp30097_c0	770	G	C	36	C	36	44	44	G	17	1	1	45	1	1	0	3
comp30097_c0	776	G	C	39	C	35	41	41	G	15	1	1	42	1	1	0	2
comp30097_c0	787	G	T	63	T	36	38	38	G	0	0	0	38	1	1	0	2
comp30101_c0	1	G	T	46	T	38	86	86	A	35	2	2	90	1	1	0	2
comp30110_c0	843	A	G	45	G	36	66	66	C	35	6	6	72	1	1	0	2
comp30110_c0	854	G	T	37	T	36	67	67	C	36	4	4	71	1	1	0	2
comp30116_c0	6	A	C	47	C	36	119	119	A	37	1	1	121	1	1	0	2
comp30116_c0	14	C	A	35	A	37	114	114	C	36	3	3	117	1	1	0	2
comp30116_c0	16	G	T	26	T	36	113	113	G	38	3	3	116	1	1	0	2
comp3011_c0	28	T	G	48	G	35	27	27	T	0	0	0	27	1	1	0	2
comp3011_c0	65	A	G	77	G	36	50	50	T	37	1	1	51	1	1	0	2
comp3011_c0	68	T	A	71	A	36	51	51	G	41	1	1	52	1	1	0	3
comp3011_c0	72	A	C	66	C	36	56	56	A	41	1	1	57	1	1	0	4
comp3011_c0	100	G	A	32	A	35	86	86	G	26	4	4	90	1	1	0	2
comp30120_c0	58	T	A	20	A	36	46	46	T	39	2	2	48	1	1	0	2
comp30120_c0	64	C	T	21	T	36	50	50	C	38	3	3	54	1	1	0	2
comp30121_c0	50	G	A	31	A	36	37	37	T	36	4	4	41	1	1	0	2
comp30121_c0	68	C	A	71	A	36	54	54	G	41	1	1	55	1	1	0	2
comp30180_c0	234	C	A	48	A	35	46	46	T	40	2	2	52	1	1	0	2
comp301889_c0	1	C	A	78	A	37	84	84	C	34	1	1	85	1	1	0	2
comp301889_c0	13	C	A	61	A	36	86	86	C	39	1	1	87	1	1	0	2
comp301889_c0	15	A	G	56	G	37	87	87	A	40	1	1	88	1	1	0	2
comp301889_c0	17	A	G	55	G	34	87	87	A	40	1	1	88	1	1	0	2
comp301889_c0	39	A	G	33	G	36	89	89	A	38	2	2	91	1	1	0	2
comp301889_c0	186	T	A	55	A	37	109	109	T	40	2	2	111	1	1	0	2
comp301889_c0	197	G	A	72	A	38	113	113	G	41	2	2	115	1	1	0	2
comp301889_c0	211	T	C	52	C	38	112	112	T	36	2	2	115	1	1	0	2
comp301889_c0	221	C	A	84	A	37	115	115	C	41	1	1	116	1	1	0	2
comp301889_c0	223	A	G	83	G	37	116	116	A	41	1	1	117	1	1	0	2
comp301889_c0	228	C	A	84	A	38	112	112	C	41	1	1	113	1	1	0	2
comp301889_c0	230	C	A	43	A	38	111	111	C	39	1	1	113	1	1	0	2
comp301889_c0	275	A	C	52	C	36	92	92	A	33	1	1	93	1	1	0	2
comp301889_c0	290	C	T	53	T	37	60	60	C	34	1	1	61	1	1	0	2
comp301889_c0	324	G	T	21	T	38	27	27	G	35	1	1	28	1	1	0	2
comp301890_c0	21	T	C	63	C	36	86	86	T	40	3	3	89	1	1	0	2
comp301890_c0	46	A	C	31	C	37	90	90	A	39	5	5	95	1	1	0	3
comp301890_c0	261	T	A	25	A	38	98	98	T	38	4	4	102	1	1	0	4
comp301956_c0	1	T	A	66	A	37	84	84	T	35	1	1	87	1	1	0	2
comp301956_c0	267	C	T	38	T	38	97	97	C	37	4	4	101	1	1	0	2
comp301956_c0	272	A	T	55	T	36	94	94	C	39	3	3	98	1	1	0	2
comp30197_c0	5	G	C	37	C	37	84	84	T	33	3	3	89	1	1	0	2
comp30197_c0	32	A	G	33	G	37	81	81	A	36	3	3	87	1	1	0	2
comp301_c0	1	T	A	46	A	37	84	84	T	35	2	2	88	1	1	0	3
comp301_c0	13	T	A	36	A	36	87	87	G	37	2	2	92	1	1	0	2
comp301_c0	264	A	T	69	T	38	103	103	A	35	1	1	104	1	1	0	2
comp301_c0	278	G	T	25	T	37	79	79	A	39	3	3	82	1	1	0	3
comp301_c0	291	A	T	51	T	37	61	61	G	37	3	3	64	1	1	0	2
comp30200_c0	273	A	C	74	C	37	98	98	A	41	1	1	99	1	1	0	2
comp30200_c0	294	T	A	68	A	38	59	59	T	41	1	1	61	1	1	0	2
comp30200_c0	323	T	G	45	G	38	29	29	T	0	0	0	29	1	1	0	2
comp302042_c0	10	A	T	26	T	37	89	89	A	33	2	2	93	1	1	0	2
comp302042_c0	12	C	G	22	G	37	90	90	T	38	3	3	94	1	1	0	2
comp30206_c0	1	G	A	79	A	37	84	84	T	35	2	2	88	1	1	0	2
comp30265_c0	8	A	C	64	C	37	103	103	A	0	0	0	103	1	1	0	2
comp30267_c0	2	G	T	78	T	34	109	109	G	0	0	0	109	1	1	0	4
comp30267_c0	10	G	A	48	A	37	103	103	G	34	1	1	104	1	1	0	2
comp30267_c0	12	A	G	51	G	37	101	101	A	29	1	1	102	1	1	0	2
comp30267_c0	26	A	C	45	C	37	101	101	A	33	1	1	103	1	1	0	2
comp30267_c0	28	C	G	57	G	36	99	99	C	26	1	1	100	1	1	0	2
comp30267_c0	180	G	A	84	A	35	70	70	T	40	5	5	75	1	1	0	2
comp30267_c0	209	G	A	82	A	37	66	66	T	32	2	2	68	1	1	0	2
comp30267_c0	330	T	G	80	G	36	146	146	T	0	0	0	146	1	1	0	2
comp30270_c0	1	A	G	80	G	37	108	108	A	0	0	0	108	1	1	0	2
comp30270_c0	32	T	A	27	A	36	97	97	T	33	2	2	100	1	1	0	3
comp30270_c0	75	A	T	24	T	36	82	82	A	40	2	2	88	1	1	0	2
comp30270_c0	161	C	G	36	G	36	85	85	C	39	3	3	88	1	1	0	2
comp30270_c0	174	G	A	26	A	37	68	68	T	40	5	5	77	1	1	0	2
comp30270_c0	210	T	A	20	A	38	66	66	T	36	5	5	71	1	1	0	3
comp30270_c0	213	A	T	25	T	37	66	66	A	39	3	3	69	1	1	0	2
comp30270_c0	330	T	G	51	G	36	146	146	T	36	1	1	147	1	1	0	3
comp30270_c0	339	A	T	44	T	36	147	147	A	39	1	1	148	1	1	0	2
comp30270_c0	357	C	A	76	A	35	152	152	C	0	0	0	152	1	1	0	2
comp302717_c0	5	T	A	42	A	37	105	105	T	37	2	2	108	1	1	0	2
comp302717_c0	22	T	A	50	A	36	100	100	T	40	2	2	104	1	1	0	2
comp302717_c0	24	A	T	55	T	36	101	101	A	40	2	2	106	1	1	0	2
comp302717_c0	316	T	A	80	A	35	146	146	G	37	1	1	147	1	1	0	2
comp302717_c0	319	G	T	85	T	36	146	146	A	30	2	2	148	1	1	0	3
comp30275_c0	8	A	C	50	C	37	103	103	T	37	2	2	107	1	1	0	2
comp30275_c0	440	A	C	48	C	34	87	87	A	34	1	1	88	1	1	0	2
comp30275_c0	452	G	C	77	C	36	84	84	G	0	0	0	84	1	1	0	2
comp30275_c0	463	T	C	50	C	37	82	82	T	31	2	2	84	1	1	0	2
comp30275_c0	470	G	A	85	A	35	86	86	G	0	0	0	86	1	1	0	3
comp30290_c0	8	C	T	47	T	35	64	64	C	37	1	1	65	1	1	0	3
comp30290_c0	217	C	T	54	T	37	100	100	C	35	1	1	101	1	1	0	3
comp30290_c0	220	C	T	60	T	38	96	96	C	30	1	1	97	1	1	0	2
comp30290_c0	222	C	T	34	T	37	101	101	C	37	2	2	103	1	1	0	2
comp30290_c0	241	C	G	43	G	37	107	107	C	40	2	2	109	1	1	0	2
comp30290_c0	244	A	G	81	G	37	110	110	A	41	2	2	112	1	1	0	2
comp30290_c0	246	C	T	28	T	34	111	111	C	34	2	2	113	1	1	0	2
comp30290_c0	249	G	C	50	C	37	107	107	G	40	2	2	111	1	1	0	2
comp30290_c0	262	T	C	49	C	37	108	108	T	21	3	3	112	1	1	0	2
comp30290_c0	274	C	G	29	G	37	98	98	C	29	3	3	101	1	1	0	2
comp30290_c0	276	T	A	48	A	37	102	102	T	26	4	4	106	1	1	0	2
comp30290_c0	283	A	T	33	T	38	106	106	A	31	3	3	109	1	1	0	2
comp30290_c0	351	A	T	29	T	36	85	85	A	39	2	2	87	1	1	0	2
comp30290_c0	405	G	T	82	T	35	72	72	G	0	0	0	72	1	1	0	2
comp30290_c0	407	A	C	71	C	36	73	73	A	0	0	0	73	1	1	0	2
comp30290_c0	409	T	A	74	A	36	73	73	G	34	1	1	74	1	1	0	2
comp30290_c0	426	C	G	72	G	36	71	71	C	0	0	0	71	1	1	0	2
comp302933_c0	13	A	C	72	C	37	63	63	T	32	1	1	64	1	1	0	2
comp302933_c0	19	T	G	69	G	34	66	66	A	38	2	2	68	1	1	0	2
comp302933_c0	30	C	A	24	A	35	69	69	C	34	2	2	73	1	1	0	2
comp302933_c0	190	A	T	20	T	37	102	102	G	36	4	4	106	1	1	0	2
comp302933_c0	208	T	G	71	G	37	101	101	T	0	0	0	101	1	1	0	2
comp302_c0	27	T	A	42	A	36	68	68	C	35	3	3	73	1	1	0	2
comp302_c0	208	A	G	74	G	37	101	101	A	0	0	0	101	1	1	0	2
comp30306_c0	13	G	C	78	C	37	65	65	T	32	1	1	66	1	1	0	2
comp30306_c0	19	T	G	72	G	34	68	68	A	38	2	2	70	1	1	0	2
comp30307_c0	23	A	G	75	G	36	114	114	A	41	1	1	115	1	1	0	2
comp30307_c0	112	T	C	27	C	37	43	43	T	39	4	4	47	1	1	0	2
comp30309_c0	1	G	T	76	T	35	105	105	G	34	1	1	106	1	1	0	2
comp30309_c0	26	A	T	76	T	36	109	109	A	41	1	1	110	1	1	0	2
comp30309_c0	50	C	T	32	T	34	99	99	G	39	2	2	103	1	1	0	2
comp30309_c0	62	T	A	22	A	33	90	90	C	39	2	2	94	1	1	0	2
comp30309_c0	67	G	A	24	A	34	86	86	C	40	2	2	90	1	1	0	2
comp30309_c0	338	C	A	22	A	36	13	13	C	0	0	0	13	1	1	0	2
comp3030_c0	4	A	C	38	C	35	112	112	T	37	1	1	114	1	1	0	2
comp3030_c0	7	T	C	49	C	37	113	113	T	37	1	1	114	1	1	0	2
comp3030_c0	9	T	G	23	G	36	110	110	T	37	2	2	112	1	1	0	2
comp30310_c0	14	A	G	37	G	36	114	114	A	23	2	2	116	1	1	0	2
comp30311_c0	5	A	C	62	C	34	114	114	G	37	1	1	115	1	1	0	2
comp30311_c0	7	T	C	49	C	37	113	113	T	37	1	1	114	1	1	0	2
comp30311_c0	14	A	G	37	G	36	114	114	A	23	2	2	116	1	1	0	2
comp30311_c0	16	C	G	58	G	36	118	118	T	36	2	2	120	1	1	0	2
comp30311_c0	18	A	T	38	T	35	117	117	G	36	3	3	121	1	1	0	2
comp30311_c0	20	C	G	58	G	36	118	118	T	37	2	2	121	1	1	0	2
comp30311_c0	25	A	C	52	C	36	110	110	A	40	2	2	114	1	1	0	2
comp303120_c0	1	A	T	86	T	35	105	105	G	32	2	2	107	1	1	0	2
comp30314_c0	12	A	C	45	C	36	112	112	T	39	1	1	115	1	1	0	2
comp30314_c0	14	A	G	37	G	36	114	114	A	23	2	2	116	1	1	0	2
comp30325_c0	284	T	A	60	A	37	72	72	T	34	2	2	74	1	1	0	2
comp30325_c0	292	G	T	56	T	38	69	69	G	40	2	2	71	1	1	0	2
comp30325_c0	311	T	C	50	C	36	52	52	T	38	2	2	56	1	1	0	2
comp30325_c0	324	A	T	73	T	36	43	43	A	41	1	1	44	1	1	0	2
comp30325_c0	335	G	T	49	T	33	31	31	A	36	2	2	34	1	1	0	2
comp303309_c0	296	T	A	26	A	36	64	64	C	36	3	3	67	1	1	0	2
comp303309_c0	298	T	G	24	G	36	60	60	A	30	6	6	66	1	1	0	2
comp303309_c0	311	T	C	50	C	36	52	52	T	38	2	2	56	1	1	0	2
comp303309_c0	325	G	A	71	A	37	44	44	G	0	0	0	44	1	1	0	2
comp303309_c0	327	T	A	62	A	36	38	38	C	38	2	2	41	1	1	0	2
comp30343_c0	274	A	G	34	G	38	69	69	C	38	4	4	77	1	1	0	2
comp30343_c0	276	C	A	63	A	37	73	73	T	37	3	3	77	1	1	0	2
comp30343_c0	300	G	A	31	A	37	61	61	G	38	3	3	67	1	1	0	2
comp3034_c0	278	G	A	40	A	37	76	76	G	38	2	2	79	1	1	0	2
comp3034_c0	313	A	T	54	T	36	56	56	A	39	3	3	59	1	1	0	2
comp30364_c0	5	T	C	67	C	36	47	47	T	0	0	0	47	1	1	0	2
comp30364_c0	38	A	T	74	T	35	53	53	A	41	1	1	54	1	1	0	2
comp30364_c0	51	T	A	55	A	36	52	52	T	37	2	2	54	1	1	0	2
comp30364_c0	221	G	A	27	A	38	39	39	G	37	3	3	42	1	1	0	2
comp30364_c0	253	T	A	65	A	36	42	42	T	0	0	0	42	1	1	0	2
comp30364_c0	257	T	A	75	A	36	45	45	T	0	0	0	45	1	1	0	4
comp30366_c0	299	T	G	61	G	33	51	51	T	40	2	2	53	1	1	0	2
comp30366_c0	329	G	T	30	T	37	53	53	G	37	3	3	56	1	1	0	2
comp30366_c0	335	A	G	39	G	36	57	57	A	37	2	2	59	1	1	0	3
comp30366_c0	356	A	G	31	G	36	49	49	A	39	2	2	52	1	1	0	2
comp30366_c0	390	T	A	75	A	37	57	57	T	41	1	1	58	1	1	0	2
comp30366_c0	392	C	A	46	A	37	58	58	C	40	1	1	59	1	1	0	2
comp30366_c0	394	C	G	76	G	37	58	58	C	41	1	1	59	1	1	0	2
comp30366_c0	418	G	C	78	C	37	57	57	G	0	0	0	57	1	1	0	2
comp3036_c0	57	G	C	26	C	35	50	50	T	37	5	5	57	1	1	0	2
comp3036_c0	275	A	G	38	G	29	46	46	C	39	2	2	50	1	1	0	2
comp3036_c0	300	A	T	59	T	31	53	53	A	38	1	1	54	1	1	0	2
comp3036_c0	319	G	T	45	T	37	51	51	A	38	3	3	55	1	1	0	2
comp3036_c0	325	A	C	46	C	35	50	50	T	37	3	3	54	1	1	0	2
comp3036_c0	327	C	T	39	T	36	51	51	A	37	3	3	55	1	1	0	2
comp3036_c0	331	T	A	23	A	37	54	54	T	38	3	3	57	1	1	0	2
comp3036_c0	371	C	T	80	T	36	58	58	G	41	1	1	59	1	1	0	3
comp30371_c0	30	T	A	24	A	35	55	55	G	36	3	3	60	1	1	0	2
comp30371_c0	411	A	T	76	T	36	55	55	A	0	0	0	55	1	1	0	2
comp3037_c0	45	C	G	50	G	35	55	55	A	37	5	5	60	1	1	0	2
comp3037_c0	48	G	C	59	C	34	58	58	A	39	3	3	61	1	1	0	2
comp3037_c0	453	G	A	63	A	36	57	57	G	37	1	1	58	1	1	0	2
comp3037_c0	460	C	A	44	A	34	54	54	C	39	1	1	55	1	1	0	2
comp3037_c0	462	C	G	49	G	35	54	54	C	39	1	1	55	1	1	0	2
comp3037_c0	472	T	A	72	A	36	48	48	T	41	1	1	49	1	1	0	2
comp30381_c0	1	T	C	70	C	35	48	48	T	0	0	0	48	1	1	0	3
comp30381_c0	4	G	T	74	T	35	47	47	C	31	1	1	48	1	1	0	2
comp30381_c0	28	T	G	47	G	34	59	59	A	37	1	1	61	1	1	0	2
comp30381_c0	57	A	C	28	C	35	50	50	T	37	5	5	61	1	1	0	2
comp30381_c0	571	T	C	24	C	37	22	22	A	33	2	2	25	1	1	0	2
comp30384_c0	5	G	C	54	C	36	47	47	G	34	1	1	49	1	1	0	2
comp30384_c0	10	A	G	54	G	35	50	50	A	37	1	1	53	1	1	0	2
comp30387_c0	1	A	C	68	C	35	48	48	A	0	0	0	48	1	1	0	2
comp30387_c0	12	C	A	47	A	35	51	51	G	36	2	2	54	1	1	0	2
comp303888_c0	418	G	C	77	C	37	64	64	G	0	0	0	64	1	1	0	2
comp303944_c0	10	A	G	33	G	35	50	50	A	36	2	2	54	1	1	0	2
comp30413_c0	1	A	C	62	C	35	48	48	G	30	1	1	49	1	1	0	2
comp30443_c0	22	A	T	24	T	37	69	69	A	37	2	2	72	1	1	0	2
comp30443_c0	292	C	A	31	A	36	59	59	C	38	3	3	62	1	1	0	2
comp30443_c0	294	T	C	36	C	36	57	57	T	39	3	3	60	1	1	0	2
comp30443_c0	299	G	T	66	T	34	45	45	G	37	3	3	48	1	1	0	2
comp30443_c0	306	C	A	52	A	35	34	34	C	41	2	2	36	1	1	0	2
comp30444_c0	21	T	A	53	A	37	74	74	T	37	1	1	75	1	1	0	2
comp30444_c0	281	G	C	40	C	35	69	69	T	38	4	4	76	1	1	0	2
comp30444_c0	336	A	T	37	T	35	20	20	A	0	0	0	20	1	1	0	2
comp304522_c0	2	T	G	77	G	37	65	65	A	33	2	2	67	1	1	0	3
comp304522_c0	5	G	A	63	A	37	62	62	T	35	2	2	64	1	1	0	3
comp304529_c0	3	C	A	73	A	37	67	67	T	31	1	1	68	1	1	0	2
comp304529_c0	24	G	C	29	C	37	70	70	T	37	4	4	78	1	1	0	2
comp304529_c0	206	T	A	47	A	31	97	97	T	32	1	1	98	1	1	0	2
comp304529_c0	224	T	A	39	A	35	89	89	G	35	5	5	95	1	1	0	2
comp30454_c0	12	C	A	20	A	37	70	70	G	35	3	3	76	1	1	0	2
comp30460_c0	7	A	T	22	T	38	63	63	G	35	3	3	67	1	1	0	2
comp304712_c0	429	C	G	53	G	34	74	74	A	37	4	4	82	1	1	0	3
comp30473_c0	478	G	C	34	C	33	72	72	G	17	2	2	75	1	1	0	2
comp30491_c0	301	C	G	34	G	37	22	22	C	41	2	2	25	1	1	0	3
comp30531_c0	384	A	G	31	G	36	73	73	A	38	5	5	79	1	1	0	2
comp30613_c0	14	T	A	37	A	36	33	33	T	35	1	1	34	1	1	0	2
comp30613_c0	172	A	G	68	G	36	64	64	A	41	1	1	66	1	1	0	2
comp30613_c0	174	G	T	76	T	35	66	66	G	41	1	1	67	1	1	0	2
comp30613_c0	186	T	C	71	C	36	62	62	T	41	1	1	63	1	1	0	2
comp30613_c0	188	G	T	45	T	36	61	61	G	35	1	1	62	1	1	0	2
comp30622_c0	313	T	C	72	C	37	55	55	T	0	0	0	55	1	1	0	2
comp306231_c0	7	G	C	54	C	37	33	33	A	34	1	1	34	1	1	0	2
comp306231_c0	321	T	A	40	A	37	49	49	T	39	1	1	50	1	1	0	2
comp306231_c0	323	A	T	51	T	36	50	50	A	39	1	1	51	1	1	0	2
comp306231_c0	328	G	T	50	T	37	55	55	G	37	1	1	56	1	1	0	2
comp306231_c0	415	A	C	49	C	37	33	33	A	41	1	1	34	1	1	0	2
comp306235_c0	188	G	T	22	T	36	61	61	A	40	9	9	72	1	1	0	2
comp30624_c0	301	C	T	55	T	37	62	62	C	38	2	2	64	1	1	0	2
comp30624_c0	306	C	A	70	A	36	61	61	T	41	1	1	62	1	1	0	2
comp30630_c0	1	G	A	33	A	36	33	33	G	23	2	2	36	1	1	0	2
comp306409_c0	10	T	G	34	G	37	35	35	A	27	2	2	38	1	1	0	2
comp306409_c0	242	C	T	71	T	34	68	68	A	39	2	2	70	1	1	0	2
comp30640_c0	1	G	A	33	A	36	33	33	G	23	2	2	36	1	1	0	4
comp30646_c0	300	C	T	26	T	36	107	107	C	35	3	3	113	1	1	0	2
comp30649_c0	1	T	A	42	A	36	33	33	G	23	2	2	36	1	1	0	3
comp30652_c0	1	G	A	33	A	36	33	33	G	23	2	2	36	1	1	0	2
comp306651_c0	38	A	G	53	G	34	74	74	A	33	2	2	76	1	1	0	2
comp306651_c0	40	G	T	33	T	34	72	72	G	36	2	2	75	1	1	0	2
comp306651_c0	42	T	C	41	C	32	78	78	T	33	2	2	80	1	1	0	2
comp30665_c0	6	T	C	83	C	34	69	69	G	7	1	1	70	1	1	0	2
comp30665_c0	218	C	T	21	T	38	45	45	C	35	2	2	47	1	1	0	2
comp30665_c0	225	T	C	24	C	37	46	46	T	37	2	2	48	1	1	0	2
comp30665_c0	246	A	T	35	T	38	35	35	A	31	1	1	36	1	1	0	2
comp30665_c0	248	C	T	64	T	37	35	35	C	0	0	0	35	1	1	0	2
comp30667_c0	1	A	T	81	T	36	72	72	A	0	0	0	72	1	1	0	2
comp30667_c0	22	G	T	81	T	35	77	77	A	30	1	1	78	1	1	0	3
comp30667_c0	57	A	C	47	C	34	64	64	T	37	3	3	70	1	1	0	2
comp30667_c0	267	G	C	41	C	37	28	28	G	0	0	0	28	1	1	0	4
comp30667_c0	281	G	T	22	T	38	23	23	G	0	0	0	23	1	1	0	2
comp30667_c0	310	G	A	42	A	37	22	22	G	0	0	0	22	1	1	0	2
comp30667_c0	318	A	T	46	T	37	21	21	A	0	0	0	21	1	1	0	3
comp30667_c0	324	T	C	36	C	36	19	19	T	0	0	0	19	1	1	0	2
comp30671_c0	11	T	C	88	C	34	78	78	T	0	0	0	78	1	1	0	2
comp30671_c0	13	A	T	30	T	35	77	77	A	35	2	2	79	1	1	0	2
comp306798_c0	57	A	T	29	T	33	34	34	A	40	2	2	39	1	1	0	2
comp306841_c0	30	T	A	24	A	33	13	13	C	41	1	1	15	1	1	0	2
comp306841_c0	32	A	G	28	G	33	14	14	C	35	2	2	17	1	1	0	2
comp306841_c0	103	C	T	37	T	37	55	55	A	38	5	5	64	1	1	0	2
comp30731_c0	3	T	A	22	A	36	12	12	T	0	0	0	12	1	1	0	2
comp307418_c0	3	T	A	26	A	36	13	13	G	32	5	5	18	1	1	0	2
comp30757_c0	367	A	C	36	C	35	53	53	A	35	1	1	54	1	1	0	2
comp30757_c0	369	A	G	50	G	36	53	53	A	35	1	1	54	1	1	0	2
comp30757_c0	385	T	C	71	C	36	50	50	T	41	1	1	51	1	1	0	2
comp30757_c0	392	T	G	66	G	36	53	53	T	41	1	1	54	1	1	0	2
comp30757_c0	408	T	C	74	C	36	54	54	T	41	1	1	55	1	1	0	2
comp30760_c0	418	A	T	40	T	36	51	51	A	40	3	3	55	1	1	0	2
comp30760_c0	432	C	A	21	A	36	49	49	C	39	3	3	52	1	1	0	2
comp30760_c0	695	T	G	41	G	33	109	109	T	38	3	3	112	1	1	0	2
comp30760_c0	697	T	G	36	G	32	109	109	T	40	3	3	112	1	1	0	2
comp30762_c0	422	A	C	71	C	36	53	53	T	31	1	1	54	1	1	0	2
comp30762_c0	424	C	T	72	T	36	50	50	A	40	3	3	54	1	1	0	2
comp30762_c0	432	C	A	21	A	36	49	49	C	39	3	3	52	1	1	0	2
comp30775_c0	1	C	G	55	G	36	30	30	C	0	0	0	30	1	1	0	3
comp30775_c0	4	T	C	50	C	37	28	28	T	0	0	0	28	1	1	0	2
comp30775_c0	100	A	C	38	C	36	40	40	A	38	5	5	45	1	1	0	2
comp30775_c0	188	C	G	52	G	36	29	29	C	41	1	1	30	1	1	0	2
comp30775_c0	206	G	C	44	C	37	28	28	G	0	0	0	28	1	1	0	2
comp30775_c0	208	T	C	49	C	37	29	29	T	0	0	0	29	1	1	0	2
comp30775_c0	211	A	C	47	C	37	29	29	A	0	0	0	29	1	1	0	3
comp3077_c0	1	A	G	37	G	36	30	30	A	25	1	1	31	1	1	0	2
comp30787_c0	2	G	T	61	T	35	30	30	A	10	1	1	31	1	1	0	2
comp30791_c0	7	T	C	47	C	37	31	31	T	0	0	0	31	1	1	0	2
comp308029_c0	238	T	C	37	C	37	44	44	T	40	2	2	46	1	1	0	2
comp308029_c0	249	A	T	70	T	37	52	52	A	41	2	2	54	1	1	0	2
comp308029_c0	278	A	T	77	T	37	68	68	A	41	1	1	70	1	1	0	3
comp308029_c0	281	C	A	44	A	37	66	66	C	38	1	1	69	1	1	0	2
comp308029_c0	283	A	C	51	C	36	70	70	A	39	1	1	71	1	1	0	2
comp308029_c0	285	A	C	43	C	38	69	69	A	35	1	1	70	1	1	0	2
comp308029_c0	323	G	A	80	A	36	94	94	G	0	0	0	94	1	1	0	2
comp308029_c0	325	A	T	82	T	37	95	95	A	0	0	0	95	1	1	0	2
comp308029_c0	342	A	T	88	T	37	110	110	A	0	0	0	110	1	1	0	3
comp308029_c0	353	G	A	55	A	36	112	112	T	37	1	1	114	1	1	0	2
comp30809_c0	441	G	A	33	A	36	30	30	G	40	5	5	37	1	1	0	2
comp308105_c0	387	T	G	46	G	35	109	109	C	41	1	1	111	1	1	0	2
comp30814_c0	347	T	G	77	G	37	116	116	T	0	0	0	116	1	1	0	2
comp30814_c0	363	T	C	85	C	36	119	119	T	41	1	1	120	1	1	0	2
comp30814_c0	387	T	G	46	G	35	109	109	C	41	1	1	111	1	1	0	2
comp30827_c0	433	T	C	22	C	35	43	43	T	40	5	5	55	1	1	0	2
comp30935_c0	1	A	C	22	C	38	15	15	A	0	0	0	15	1	1	0	2
comp309417_c0	250	G	T	24	T	36	14	14	C	31	1	1	15	1	1	0	2
comp30944_c0	193	T	G	22	G	36	32	32	T	38	2	2	35	1	1	0	2
comp30944_c0	218	C	G	45	G	35	25	25	C	0	0	0	25	1	1	0	2
comp30948_c0	21	A	T	20	T	28	25	25	A	38	1	1	26	1	1	0	2
comp309826_c0	428	T	C	40	C	37	77	77	A	35	5	5	83	1	1	0	2
comp31007_c0	3	G	C	42	C	37	24	24	G	0	0	0	24	1	1	0	2
comp31007_c0	9	G	T	39	T	38	23	23	G	0	0	0	23	1	1	0	2
comp31007_c0	11	T	A	36	A	36	23	23	T	0	0	0	23	1	1	0	2
comp31007_c0	29	C	T	31	T	37	22	22	C	0	0	0	22	1	1	0	2
comp31007_c0	220	G	A	63	A	37	64	64	G	37	1	1	65	1	1	0	2
comp31007_c0	231	A	C	74	C	37	71	71	A	0	0	0	71	1	1	0	2
comp31008_c0	78	T	G	44	G	36	22	22	A	34	1	1	23	1	1	0	2
comp31008_c0	89	T	A	33	A	37	22	22	C	41	1	1	23	1	1	0	2
comp31008_c0	163	A	G	24	G	31	57	57	A	40	2	2	61	1	1	0	2
comp31008_c0	165	T	A	45	A	30	57	57	T	40	2	2	61	1	1	0	2
comp31008_c0	188	C	T	28	T	36	67	67	C	35	2	2	70	1	1	0	2
comp31008_c0	190	A	T	20	T	36	67	67	A	35	2	2	70	1	1	0	2
comp31009_c0	76	T	A	21	A	35	23	23	G	34	1	1	26	1	1	0	2
comp31009_c0	141	A	G	22	G	33	47	47	A	36	2	2	51	1	1	0	2
comp31009_c0	196	T	A	79	A	34	67	67	C	37	2	2	69	1	1	0	2
comp31009_c0	207	G	T	76	T	35	64	64	A	41	1	1	65	1	1	0	2
comp31011_c0	1	A	T	48	T	37	25	25	A	0	0	0	25	1	1	0	2
comp31011_c0	150	A	G	27	G	32	51	51	T	26	6	6	60	1	1	0	2
comp31011_c0	182	T	C	49	C	34	67	67	T	39	3	3	72	1	1	0	2
comp31015_c0	425	G	A	40	A	37	23	23	G	0	0	0	23	1	1	0	2
comp3101_c0	218	T	A	20	A	37	139	139	C	36	4	4	147	1	1	0	2
comp31025_c0	1	A	T	50	T	37	26	26	A	0	0	0	26	1	1	0	2
comp31031_c0	426	T	G	31	G	37	27	27	A	40	1	1	28	1	1	0	2
comp31031_c0	436	G	T	25	T	39	21	21	G	0	0	0	21	1	1	0	2
comp31059_c0	1	A	T	42	T	37	27	27	A	34	1	1	28	1	1	0	2
comp31077_c0	54	T	C	41	C	35	24	24	T	41	1	1	25	1	1	0	2
comp31077_c0	97	C	T	26	T	36	45	45	C	38	3	3	50	1	1	0	2
comp31077_c0	266	G	A	26	A	36	41	41	G	40	3	3	45	1	1	0	2
comp31087_c0	14	C	T	22	T	33	15	15	C	0	0	0	15	1	1	0	2
comp31092_c0	15	A	T	74	T	36	71	71	A	0	0	0	71	1	1	0	2
comp31092_c0	23	C	T	77	T	37	64	64	C	0	0	0	64	1	1	0	2
comp31092_c0	168	T	C	37	C	34	76	76	T	38	5	5	81	1	1	0	2
comp31092_c0	402	A	T	78	T	37	60	60	G	28	1	1	61	1	1	0	2
comp31092_c0	411	T	G	66	G	36	54	54	T	0	0	0	54	1	1	0	2
comp31096_c0	1	T	C	54	C	37	76	76	G	37	1	1	78	1	1	0	2
comp31096_c0	3	A	G	54	G	37	78	78	A	34	1	1	79	1	1	0	2
comp310975_c0	1	G	C	47	C	37	76	76	T	34	2	2	79	1	1	0	2
comp310975_c0	3	C	G	77	G	37	78	78	A	34	2	2	80	1	1	0	2
comp310975_c0	5	T	A	84	A	36	81	81	T	0	0	0	81	1	1	0	2
comp310975_c0	588	G	T	22	T	37	16	16	G	0	0	0	16	1	1	0	2
comp310975_c0	650	T	A	22	A	37	13	13	T	0	0	0	13	1	1	0	2
comp310975_c0	677	C	G	25	G	35	14	14	C	0	0	0	14	1	1	0	2
comp31099_c0	4	C	A	82	A	36	82	82	T	37	1	1	83	1	1	0	2
comp31103_c0	1	A	C	46	C	37	76	76	T	34	3	3	82	1	1	0	2
comp31120_c0	600	C	A	33	A	36	16	16	T	34	1	1	17	1	1	0	2
comp31120_c0	680	T	C	22	C	37	14	14	T	0	0	0	14	1	1	0	2
comp31137_c0	12	A	C	77	C	36	146	146	A	0	0	0	146	1	1	0	2
comp31137_c0	61	A	T	58	T	36	128	128	A	31	1	1	129	1	1	0	2
comp31137_c0	72	G	A	67	A	35	130	130	G	40	3	3	133	1	1	0	2
comp311441_c0	13	C	A	91	A	37	109	109	C	0	0	0	109	1	1	0	2
comp311441_c0	18	C	A	99	A	37	104	104	C	0	0	0	104	1	1	0	2
comp311441_c0	29	A	T	97	T	36	88	88	A	0	0	0	88	1	1	0	2
comp311441_c0	47	A	T	76	T	35	45	45	A	0	0	0	45	1	1	0	2
comp311441_c0	49	T	G	56	G	35	43	43	T	0	0	0	43	1	1	0	2
comp311441_c0	60	A	G	50	G	36	22	22	A	0	0	0	22	1	1	0	2
comp311441_c0	62	T	C	23	C	34	20	20	T	34	1	1	21	1	1	0	2
comp31145_c0	10	T	A	95	A	36	133	133	T	0	0	0	133	1	1	0	2
comp31145_c0	13	G	A	92	A	37	109	109	G	0	0	0	109	1	1	0	2
comp31145_c0	32	G	A	99	A	36	83	83	G	0	0	0	83	1	1	0	2
comp31145_c0	47	A	T	76	T	35	45	45	A	0	0	0	45	1	1	0	2
comp31149_c0	46	T	A	30	A	37	45	45	T	24	2	2	47	1	1	0	2
comp31149_c0	55	T	A	31	A	36	27	27	T	32	1	1	28	1	1	0	2
comp31149_c0	233	A	T	20	T	35	39	39	A	37	3	3	42	1	1	0	2
comp31149_c0	247	A	T	70	T	36	43	43	G	35	1	1	44	1	1	0	2
comp31149_c0	253	A	G	50	G	36	47	47	A	35	1	1	48	1	1	0	2
comp31149_c0	260	A	C	75	C	36	51	51	A	0	0	0	51	1	1	0	2
comp31149_c0	269	C	T	68	T	36	51	51	C	0	0	0	51	1	1	0	2
comp31149_c0	328	A	C	74	C	38	69	69	T	26	1	1	70	1	1	0	2
comp31149_c0	330	A	T	81	T	38	69	69	G	35	1	1	70	1	1	0	2
comp31149_c0	340	G	C	72	C	37	72	72	G	0	0	0	72	1	1	0	2
comp311526_c0	6	C	G	76	G	35	146	146	C	37	1	1	148	1	1	0	2
comp311526_c0	15	C	T	74	T	36	106	106	C	39	1	1	107	1	1	0	2
comp311526_c0	223	G	T	56	T	36	30	30	A	32	1	1	31	1	1	0	3
comp31152_c0	239	C	T	61	T	36	42	42	G	36	2	2	44	1	1	0	2
comp31152_c0	255	G	C	67	C	35	49	49	G	0	0	0	49	1	1	0	2
comp31152_c0	257	C	A	73	A	36	50	50	G	34	1	1	51	1	1	0	2
comp31152_c0	276	A	T	76	T	37	55	55	A	0	0	0	55	1	1	0	2
comp31152_c0	301	G	A	77	A	38	60	60	G	0	0	0	60	1	1	0	3
comp31152_c0	304	G	A	69	A	38	62	62	G	0	0	0	62	1	1	0	2
comp31152_c0	314	T	C	73	C	37	69	69	T	0	0	0	69	1	1	0	2
comp31155_c0	10	G	A	95	A	36	136	136	C	37	1	1	137	1	1	0	2
comp31155_c0	86	G	T	66	T	38	71	71	G	24	2	2	73	1	1	0	2
comp31155_c0	101	C	T	50	T	38	72	72	A	38	4	4	77	1	1	0	2
comp31155_c0	372	C	T	35	T	32	99	99	C	35	2	2	101	1	1	0	2
comp31155_c0	405	T	A	81	A	37	97	97	T	41	2	2	99	1	1	0	2
comp31155_c0	446	C	T	49	T	35	87	87	C	39	1	1	88	1	1	0	2
comp31155_c0	453	C	G	41	G	34	79	79	C	37	1	1	80	1	1	0	2
comp31155_c0	469	T	A	40	A	36	73	73	T	35	1	1	74	1	1	0	2
comp31155_c0	471	G	C	42	C	36	71	71	G	35	1	1	72	1	1	0	2
comp31155_c0	491	G	A	71	A	36	64	64	G	0	0	0	64	1	1	0	2
comp31155_c0	499	A	G	59	G	35	71	71	C	34	1	1	72	1	1	0	2
comp31155_c0	501	G	C	51	C	36	72	72	G	35	1	1	73	1	1	0	2
comp31155_c0	518	A	T	46	T	36	72	72	A	36	1	1	73	1	1	0	2
comp31155_c0	520	G	T	36	T	36	73	73	G	36	1	1	74	1	1	0	2
comp31155_c0	533	A	T	42	T	36	66	66	A	23	2	2	68	1	1	0	2
comp31155_c0	536	G	A	48	A	36	66	66	G	21	2	2	68	1	1	0	3
comp31155_c0	557	A	T	42	T	35	54	54	A	34	1	1	55	1	1	0	2
comp31155_c0	559	T	A	42	A	35	54	54	T	38	1	1	56	1	1	0	2
comp31155_c0	561	G	T	75	T	38	52	52	G	41	1	1	53	1	1	0	2
comp31155_c0	590	C	T	51	T	37	57	57	C	39	1	1	58	1	1	0	2
comp31155_c0	592	T	A	41	A	37	57	57	T	37	1	1	58	1	1	0	2
comp31155_c0	625	T	A	77	A	37	61	61	T	0	0	0	61	1	1	0	2
comp31155_c0	631	A	G	62	G	36	65	65	A	0	0	0	65	1	1	0	2
comp31155_c0	638	C	T	72	T	37	69	69	C	0	0	0	69	1	1	0	2
comp31155_c0	658	G	A	76	A	36	70	70	G	0	0	0	70	1	1	0	2
comp31155_c0	660	T	C	86	C	37	69	69	T	0	0	0	69	1	1	0	2
comp31155_c0	686	T	A	86	A	35	69	69	G	37	1	1	70	1	1	0	2
comp31155_c0	709	T	G	71	G	36	65	65	T	0	0	0	65	1	1	0	2
comp31155_c0	726	A	G	67	G	36	68	68	A	0	0	0	68	1	1	0	2
comp31155_c0	731	C	T	74	T	36	65	65	C	0	0	0	65	1	1	0	2
comp31155_c0	740	C	A	71	A	34	61	61	C	0	0	0	61	1	1	0	2
comp311574_c0	2	C	G	88	G	36	152	152	A	31	1	1	154	1	1	0	3
comp311574_c0	11	G	A	77	A	36	132	132	T	38	1	1	134	1	1	0	2
comp311574_c0	235	T	C	32	C	35	40	40	T	38	4	4	49	1	1	0	3
comp311574_c0	375	A	T	67	T	36	100	100	A	40	2	2	104	1	1	0	2
comp311574_c0	404	C	T	88	T	37	100	100	C	0	0	0	100	1	1	0	2
comp311574_c0	411	C	A	83	A	37	94	94	G	41	2	2	96	1	1	0	4
comp31164_c0	5	A	T	67	T	33	165	165	A	35	1	1	166	1	1	0	2
comp31164_c0	31	C	T	99	T	35	107	107	C	41	2	2	109	1	1	0	2
comp31164_c0	40	C	A	25	A	34	97	97	C	38	2	2	99	1	1	0	2
comp31164_c0	53	A	T	24	T	37	52	52	A	40	2	2	54	1	1	0	2
comp31164_c0	55	A	T	44	T	37	52	52	A	37	2	2	54	1	1	0	2
comp31164_c0	57	G	T	40	T	37	50	50	G	40	2	2	52	1	1	0	2
comp31164_c0	59	G	T	51	T	36	46	46	G	40	2	2	48	1	1	0	2
comp31164_c0	65	A	G	55	G	35	43	43	A	37	2	2	45	1	1	0	3
comp311677_c0	1	G	T	83	T	34	170	170	A	35	2	2	172	1	1	0	3
comp311677_c0	162	A	T	41	T	37	202	202	C	36	3	3	208	1	1	0	2
comp311677_c0	168	G	C	36	C	36	219	219	A	38	3	3	224	1	1	0	3
comp31171_c0	1	G	T	74	T	34	170	170	A	35	2	2	173	1	1	0	2
comp31171_c0	203	C	A	68	A	35	253	253	T	33	2	2	276	1	1	0	2
comp31171_c0	263	G	T	65	T	34	252	252	A	39	2	2	267	1	1	0	2
comp31171_c0	274	C	T	26	T	33	211	211	C	39	5	5	216	1	1	0	3
comp31171_c0	282	A	C	44	C	34	194	194	A	40	4	4	200	1	1	0	2
comp31172_c0	200	A	G	45	G	36	252	252	T	34	3	3	290	1	1	0	2
comp31172_c0	259	A	T	99	T	35	252	252	G	40	2	2	268	1	1	0	2
comp31174_c0	1	A	T	34	T	34	170	170	A	34	3	3	174	1	1	0	2
comp31174_c0	205	T	C	63	C	35	253	253	A	38	2	2	506	1	1	0	2
comp31176_c0	190	T	G	54	G	35	251	251	A	36	4	4	465	1	1	0	2
comp31180_c0	176	T	C	47	C	35	252	252	T	36	3	3	444	1	1	0	2
comp31180_c0	184	C	T	87	T	35	252	252	G	35	2	2	455	1	1	0	2
comp31180_c0	254	C	T	99	T	35	255	255	C	0	0	0	548	1	1	0	2
comp31181_c0	201	A	G	53	G	36	251	251	T	25	3	3	521	1	1	0	2
comp31181_c0	252	T	A	38	A	35	247	247	G	38	6	6	573	1	1	0	2
comp31182_c0	1	A	T	34	T	34	171	171	A	34	3	3	175	1	1	0	2
comp31182_c0	176	T	C	47	C	35	252	252	T	36	3	3	459	1	1	0	2
comp31182_c0	206	T	G	85	G	36	253	253	A	36	2	2	537	1	1	0	2
comp31186_c0	175	C	T	47	T	35	252	252	A	34	3	3	460	1	1	0	2
comp31186_c0	180	A	C	83	C	36	254	254	T	40	1	1	471	1	1	0	2
comp31186_c0	207	A	C	20	C	36	252	252	A	34	3	3	545	1	1	0	2
comp311997_c0	76	A	G	99	G	34	255	255	A	0	0	0	364	1	1	0	2
comp311997_c0	108	T	G	99	G	34	255	255	T	0	0	0	346	1	1	0	2
comp311997_c0	162	G	T	76	T	28	252	252	C	24	1	1	295	1	1	0	2
comp311997_c0	213	A	G	22	G	35	235	235	A	38	3	3	238	1	1	0	2
comp311997_c0	240	T	A	87	A	34	211	211	T	41	1	1	212	1	1	0	2
comp311997_c0	242	G	T	77	T	35	209	209	G	41	1	1	210	1	1	0	2
comp311997_c0	255	A	G	71	G	34	180	180	A	41	1	1	182	1	1	0	2
comp311997_c0	257	G	A	77	A	35	166	166	G	41	1	1	167	1	1	0	2
comp311997_c0	261	A	T	82	T	33	152	152	A	41	1	1	153	1	1	0	2
comp311997_c0	266	A	T	54	T	35	148	148	A	37	1	1	149	1	1	0	2
comp311997_c0	318	A	T	63	T	37	37	37	A	41	1	1	38	1	1	0	2
comp311997_c0	321	A	G	38	G	35	34	34	A	38	1	1	35	1	1	0	2
comp31200_c0	4	C	T	82	T	34	255	255	C	0	0	0	277	1	1	0	2
comp31200_c0	47	G	T	95	T	35	255	255	G	0	0	0	353	1	1	0	2
comp31200_c0	49	C	A	81	A	33	255	255	C	0	0	0	365	1	1	0	2
comp31200_c0	51	G	T	87	T	33	254	254	C	37	1	1	370	1	1	0	2
comp31200_c0	111	A	T	97	T	35	255	255	A	0	0	0	411	1	1	0	2
comp31200_c0	165	T	G	82	G	33	255	255	T	0	0	0	388	1	1	0	2
comp31200_c0	167	C	A	94	A	32	255	255	C	0	0	0	382	1	1	0	2
comp31200_c0	169	C	T	95	T	32	254	254	G	34	1	1	380	1	1	0	2
comp31200_c0	176	T	G	81	G	34	255	255	T	0	0	0	360	1	1	0	2
comp31200_c0	178	A	G	39	G	33	253	253	A	30	2	2	346	1	1	0	2
comp312022_c0	8	T	A	92	A	34	254	254	C	37	1	1	288	1	1	0	2
comp312022_c0	27	A	T	89	T	35	255	255	A	0	0	0	340	1	1	0	3
comp312022_c0	40	T	G	82	G	36	255	255	T	0	0	0	350	1	1	0	2
comp312022_c0	124	C	A	99	A	32	255	255	C	0	0	0	367	1	1	0	2
comp312022_c0	144	T	G	88	G	32	254	254	C	35	1	1	376	1	1	0	2
comp312022_c0	147	T	G	81	G	29	254	254	A	18	1	1	373	1	1	0	2
comp312022_c0	165	T	G	82	G	33	255	255	T	0	0	0	389	1	1	0	2
comp312022_c0	172	T	A	98	A	32	255	255	T	0	0	0	376	1	1	0	2
comp31202_c0	9	A	T	87	T	35	255	255	A	0	0	0	289	1	1	0	2
comp31202_c0	37	A	T	72	T	36	254	254	A	2	1	1	351	1	1	0	2
comp31202_c0	61	A	T	99	T	36	255	255	A	0	0	0	389	1	1	0	2
comp31202_c0	81	C	G	99	G	33	255	255	C	0	0	0	427	1	1	0	2
comp31202_c0	111	A	T	97	T	35	255	255	A	0	0	0	417	1	1	0	2
comp31202_c0	137	G	C	92	C	33	255	255	G	0	0	0	387	1	1	0	2
comp31202_c0	139	C	G	90	G	34	254	254	A	18	1	1	386	1	1	0	2
comp31202_c0	141	A	G	93	G	29	255	255	A	0	0	0	386	1	1	0	2
comp31202_c0	176	A	G	86	G	34	255	255	A	0	0	0	367	1	1	0	2
comp31203_c0	16	A	G	88	G	35	255	255	A	0	0	0	292	1	1	0	2
comp31203_c0	19	G	A	90	A	33	255	255	G	0	0	0	299	1	1	0	2
comp31203_c0	37	C	T	89	T	36	254	254	A	2	1	1	353	1	1	0	2
comp31203_c0	40	T	G	82	G	36	255	255	T	0	0	0	352	1	1	0	3
comp31203_c0	43	A	G	99	G	36	255	255	A	0	0	0	346	1	1	0	2
comp31203_c0	49	T	A	81	A	33	255	255	T	0	0	0	369	1	1	0	2
comp31203_c0	52	A	T	93	T	35	255	255	A	0	0	0	375	1	1	0	2
comp31203_c0	54	C	G	99	G	36	254	254	T	7	1	1	383	1	1	0	2
comp31203_c0	64	T	G	95	G	35	255	255	T	0	0	0	395	1	1	0	2
comp31203_c0	70	T	G	99	G	32	255	255	T	0	0	0	405	1	1	0	2
comp31203_c0	89	C	G	98	G	34	254	254	A	31	1	1	430	1	1	0	2
comp31203_c0	144	T	G	88	G	32	254	254	C	35	1	1	389	1	1	0	2
comp312041_c0	1	G	T	99	T	32	253	253	C	22	2	2	265	1	1	0	2
comp312041_c0	50	A	G	83	G	35	254	254	C	18	1	1	372	1	1	0	2
comp312041_c0	56	T	G	69	G	33	254	254	C	34	1	1	388	1	1	0	2
comp312041_c0	58	A	T	82	T	34	255	255	A	0	0	0	386	1	1	0	2
comp312041_c0	61	A	T	99	T	36	255	255	A	0	0	0	394	1	1	0	2
comp312041_c0	153	T	A	88	A	27	255	255	T	0	0	0	386	1	1	0	2
comp312041_c0	155	C	T	88	T	33	255	255	C	0	0	0	381	1	1	0	2
comp312054_c0	28	C	T	85	T	35	255	255	C	0	0	0	343	1	1	0	2
comp312054_c0	72	A	G	98	G	30	254	254	C	10	1	1	416	1	1	0	2
comp312054_c0	89	T	G	94	G	34	254	254	A	31	1	1	437	1	1	0	2
comp312054_c0	102	C	T	99	T	34	255	255	C	0	0	0	432	1	1	0	2
comp312054_c0	104	C	G	96	G	34	255	255	C	0	0	0	425	1	1	0	2
comp312054_c0	117	A	T	93	T	35	255	255	A	0	0	0	419	1	1	0	2
comp312054_c0	128	T	C	76	C	31	254	254	T	7	1	1	393	1	1	0	2
comp31205_c0	62	C	T	79	T	36	254	254	C	31	1	1	422	1	1	0	2
comp31205_c0	64	A	G	99	G	35	255	255	A	0	0	0	424	1	1	0	2
comp31205_c0	71	G	T	94	T	27	249	249	G	5	4	4	441	1	1	0	2
comp31205_c0	86	C	T	89	T	33	254	254	C	34	1	1	463	1	1	0	2
comp31205_c0	88	A	G	99	G	34	254	254	T	31	1	1	468	1	1	0	2
comp31205_c0	163	A	T	26	T	32	253	253	A	34	2	2	458	1	1	0	2
comp31205_c0	165	T	G	82	G	33	255	255	T	0	0	0	454	1	1	0	2
comp31205_c0	170	G	C	58	C	33	254	254	G	2	1	1	451	1	1	0	2
comp31205_c0	172	T	A	98	A	32	255	255	T	0	0	0	441	1	1	0	2
comp31205_c0	174	C	G	61	G	34	253	253	C	34	1	1	431	1	1	0	2
comp312070_c0	10	T	A	25	A	35	13	13	T	0	0	0	13	1	1	0	2
comp312070_c0	12	C	T	22	T	36	12	12	C	0	0	0	12	1	1	0	2
comp312074_c0	12	A	T	22	T	36	12	12	A	0	0	0	12	1	1	0	2
comp31207_c0	2	A	C	32	C	36	17	17	A	0	0	0	17	1	1	0	2
comp312105_c0	1	T	A	34	A	37	17	17	T	0	0	0	17	1	1	0	3
comp312152_c0	6	C	T	24	T	37	15	15	G	37	1	1	17	1	1	0	3
comp31215_c0	1	T	A	37	A	36	18	18	T	0	0	0	18	1	1	0	2
comp31215_c0	8	A	T	26	T	34	15	15	G	35	1	1	16	1	1	0	2
comp31215_c0	10	T	A	29	A	35	14	14	G	31	1	1	15	1	1	0	2
comp31221_c0	43	T	A	43	A	36	35	35	T	34	1	1	36	1	1	0	2
comp31221_c1	27	T	A	77	A	36	62	62	G	30	1	1	63	1	1	0	2
comp31221_c1	47	A	G	55	G	37	33	33	T	34	1	1	34	1	1	0	2
comp31223_c0	31	A	G	30	G	36	56	56	A	38	2	2	59	1	1	0	2
comp312248_c0	17	T	G	44	G	36	73	73	C	35	1	1	75	1	1	0	2
comp312248_c0	38	G	A	22	A	36	43	43	T	39	2	2	48	1	1	0	2
comp312271_c0	1	G	A	65	A	37	95	95	G	31	1	1	96	1	1	0	2
comp31228_c0	1	G	A	61	A	37	95	95	G	32	2	2	97	1	1	0	2
comp31228_c0	22	T	G	45	G	36	67	67	T	39	2	2	72	1	1	0	2
comp312295_c0	2	T	A	48	A	35	96	96	T	33	2	2	99	1	1	0	2
comp312306_c0	5	G	A	76	A	35	91	91	C	16	3	3	95	1	1	0	2
comp3127_c0	1	G	A	79	A	37	116	116	G	0	0	0	116	1	1	0	3
comp3127_c0	23	T	C	80	C	36	135	135	T	0	0	0	135	1	1	0	2
comp3127_c0	38	A	C	85	C	37	124	124	A	0	0	0	124	1	1	0	2
comp3127_c0	47	A	C	50	C	35	141	141	A	34	1	1	142	1	1	0	2
comp3127_c0	65	C	T	57	T	37	145	145	C	36	1	1	146	1	1	0	3
comp3127_c0	83	C	G	34	G	36	188	188	C	37	3	3	192	1	1	0	2
comp3127_c0	94	A	G	32	G	37	206	206	A	38	3	3	211	1	1	0	2
comp3127_c0	112	A	C	32	C	36	226	226	A	40	5	5	231	1	1	0	2
comp3127_c0	128	A	T	60	T	37	220	220	A	39	4	4	225	1	1	0	2
comp3127_c0	184	A	C	54	C	37	199	199	A	39	2	2	201	1	1	0	2
comp3127_c0	201	T	A	32	A	37	181	181	T	34	2	2	183	1	1	0	2
comp3127_c0	241	A	C	50	C	36	165	165	A	33	1	1	166	1	1	0	2
comp312809_c0	1	C	A	68	A	37	116	116	C	34	1	1	117	1	1	0	2
comp312809_c0	16	G	A	65	A	37	122	122	G	36	2	2	125	1	1	0	2
comp312809_c0	21	T	A	44	A	35	129	129	G	33	4	4	137	1	1	0	2
comp312809_c0	104	G	A	33	A	37	215	215	G	37	5	5	221	1	1	0	2
comp312809_c0	203	G	A	30	A	37	182	182	G	36	3	3	185	1	1	0	2
comp31280_c0	15	A	C	70	C	37	125	125	A	41	1	1	126	1	1	0	2
comp31280_c0	35	T	A	55	A	37	125	125	G	38	3	3	130	1	1	0	2
comp312810_c0	60	A	C	51	C	36	150	150	T	37	1	1	153	1	1	0	2
comp312815_c0	3	A	T	33	T	36	115	115	C	25	3	3	120	1	1	0	2
comp31286_c0	1	G	A	81	A	37	119	119	C	34	1	1	120	1	1	0	3
comp312896_c0	2	T	A	39	A	37	119	119	T	25	2	2	122	1	1	0	2
comp31291_c0	1	G	A	81	A	37	119	119	C	34	1	1	120	1	1	0	3
comp312_c0	3	A	T	26	T	36	116	116	G	34	4	4	125	1	1	0	2
comp31300_c0	1	C	A	70	A	37	120	120	C	34	1	1	122	1	1	0	2
comp31300_c1	1	G	A	72	A	37	120	120	C	34	1	1	122	1	1	0	2
comp31300_c1	3	A	T	25	T	36	116	116	G	33	5	5	126	1	1	0	2
comp313042_c0	873	A	T	51	T	38	62	62	A	38	2	2	64	1	1	0	2
comp313056_c0	3	A	T	22	T	36	116	116	G	33	6	6	127	1	1	0	2
comp3130_c0	1	G	A	56	A	37	120	120	C	32	2	2	124	1	1	0	2
comp3130_c0	3	C	T	26	T	36	116	116	G	33	6	6	128	1	1	0	2
comp313112_c0	1	G	A	58	A	37	120	120	C	32	3	3	125	1	1	0	2
comp313297_c0	854	C	A	78	A	37	105	105	G	39	2	2	108	1	1	0	2
comp31367_c0	121	A	C	79	C	35	249	249	T	38	6	6	288	1	1	0	2
comp31367_c0	368	G	C	49	C	36	205	205	T	39	4	4	211	1	1	0	2
comp313685_c0	121	A	C	79	C	35	249	249	T	38	6	6	290	1	1	0	2
comp31371_c0	124	T	C	41	C	35	246	246	G	38	4	4	416	1	1	0	2
comp31373_c0	455	T	A	34	A	36	102	102	T	37	3	3	105	1	1	0	2
comp31373_c0	467	A	G	53	G	36	81	81	C	38	2	2	85	1	1	0	2
comp31373_c0	469	A	T	51	T	36	78	78	C	39	1	1	80	1	1	0	2
comp31373_c0	487	C	A	63	A	37	54	54	G	39	1	1	56	1	1	0	2
comp31373_c0	494	C	T	69	T	38	51	51	A	36	2	2	53	1	1	0	2
comp31374_c0	124	A	C	37	C	35	246	246	G	38	4	4	443	1	1	0	3
comp313904_c0	356	C	T	78	T	35	113	113	A	41	1	1	116	1	1	0	2
comp313943_c0	557	A	T	23	T	36	125	125	G	33	3	3	128	1	1	0	2
comp313943_c0	583	C	G	88	G	36	117	117	T	41	1	1	118	1	1	0	3
comp313943_c0	614	T	C	52	C	35	113	113	T	39	1	1	115	1	1	0	2
comp313943_c0	627	C	A	95	A	37	106	106	C	0	0	0	106	1	1	0	2
comp313943_c0	635	T	C	83	C	36	96	96	T	0	0	0	96	1	1	0	2
comp313943_c0	690	T	A	79	A	37	58	58	T	0	0	0	58	1	1	0	2
comp313943_c0	718	G	A	70	A	36	41	41	G	0	0	0	41	1	1	0	2
comp313943_c0	720	G	A	79	A	35	41	41	G	0	0	0	41	1	1	0	2
comp313943_c0	722	A	T	70	T	37	43	43	A	0	0	0	43	1	1	0	2
comp31394_c1	27	T	A	57	A	36	214	214	T	36	1	1	215	1	1	0	2
comp31394_c1	65	A	G	27	G	36	252	252	A	38	2	2	259	1	1	0	2
comp31394_c1	114	G	T	86	T	36	254	254	C	19	1	1	281	1	1	0	2
comp31394_c1	183	A	C	63	C	35	246	246	A	40	6	6	252	1	1	0	2
comp31394_c1	189	A	C	84	C	36	254	254	A	41	1	1	262	1	1	0	2
comp31394_c1	191	C	G	88	G	37	254	254	T	34	1	1	268	1	1	0	2
comp31394_c1	222	C	A	88	A	36	255	255	C	0	0	0	297	1	1	0	2
comp31394_c1	225	A	T	89	T	36	255	255	A	0	0	0	298	1	1	0	3
comp31394_c1	248	T	C	89	C	36	255	255	T	0	0	0	320	1	1	0	2
comp31394_c1	250	T	A	84	A	36	255	255	T	0	0	0	319	1	1	0	2
comp31394_c1	264	C	T	32	T	36	252	252	C	25	3	3	317	1	1	0	2
comp31394_c1	271	A	G	91	G	36	254	254	C	8	1	1	312	1	1	0	3
comp31394_c1	284	G	T	97	T	36	255	255	G	0	0	0	292	1	1	0	3
comp31394_c1	329	T	G	79	G	33	255	255	T	0	0	0	318	1	1	0	2
comp31394_c1	331	G	A	56	A	34	254	254	G	35	1	1	314	1	1	0	2
comp31394_c1	408	T	G	90	G	35	255	255	T	0	0	0	389	1	1	0	2
comp31394_c1	410	T	G	79	G	34	254	254	T	7	1	1	394	1	1	0	2
comp31394_c1	417	A	G	90	G	35	255	255	A	0	0	0	419	1	1	0	2
comp31394_c1	442	A	G	86	G	34	254	254	A	35	1	1	445	1	1	0	2
comp31395_c0	17	G	C	75	C	35	192	192	A	7	1	1	193	1	1	0	2
comp31395_c0	88	A	T	94	T	37	255	255	A	0	0	0	287	1	1	0	2
comp31395_c0	94	A	G	99	G	35	254	254	T	35	1	1	290	1	1	0	2
comp31395_c0	138	A	G	56	G	35	253	253	A	22	2	2	278	1	1	0	2
comp31395_c0	235	T	C	84	C	36	255	255	T	0	0	0	321	1	1	0	2
comp31395_c0	237	A	T	89	T	36	254	254	C	7	1	1	317	1	1	0	2
comp31395_c0	239	A	C	79	C	36	255	255	A	0	0	0	310	1	1	0	2
comp313980_c0	10	T	G	73	G	35	188	188	T	31	1	1	189	1	1	0	2
comp313980_c0	58	G	A	42	A	36	251	251	T	37	3	3	265	1	1	0	2
comp313980_c0	113	G	A	90	A	36	254	254	T	8	1	1	305	1	1	0	2
comp313980_c0	138	T	G	89	G	35	253	253	A	22	2	2	286	1	1	0	2
comp313980_c0	189	G	C	90	C	36	254	254	A	41	1	1	276	1	1	0	2
comp31398_c0	27	G	A	58	A	36	217	217	G	38	1	1	219	1	1	0	2
comp31398_c0	29	T	A	20	A	36	216	216	C	38	3	3	221	1	1	0	2
comp31398_c0	244	G	T	85	T	37	255	255	G	0	0	0	316	1	1	0	2
comp31398_c0	273	G	T	76	T	36	254	254	G	2	1	1	308	1	1	0	2
comp31398_c0	276	G	C	93	C	36	255	255	G	0	0	0	294	1	1	0	2
comp31398_c0	290	A	T	65	T	35	254	254	A	35	1	1	313	1	1	0	2
comp31398_c0	322	C	G	84	G	34	255	255	C	0	0	0	305	1	1	0	2
comp31398_c0	346	A	G	31	G	33	250	250	T	22	5	5	323	1	1	0	2
comp31398_c0	383	C	T	97	T	33	255	255	C	0	0	0	375	1	1	0	2
comp31398_c0	405	A	T	93	T	31	255	255	A	0	0	0	387	1	1	0	2
comp31398_c0	414	T	G	86	G	35	255	255	T	0	0	0	414	1	1	0	2
comp31398_c0	418	A	T	92	T	34	255	255	A	0	0	0	426	1	1	0	2
comp31398_c0	450	T	C	97	C	34	255	255	T	0	0	0	466	1	1	0	2
comp31398_c0	460	G	A	99	A	33	254	254	C	2	1	1	473	1	1	0	2
comp31398_c0	470	A	T	91	T	32	253	253	G	9	2	2	443	1	1	0	2
comp31398_c0	474	A	G	26	G	34	252	252	A	34	3	3	444	1	1	0	2
comp31398_c0	476	G	T	64	T	34	252	252	C	35	3	3	452	1	1	0	2
comp313_c0	56	C	T	92	T	37	252	252	A	39	2	2	264	1	1	0	2
comp313_c0	94	T	G	77	G	35	254	254	T	35	1	1	305	1	1	0	2
comp313_c0	99	A	G	79	G	36	254	254	A	37	1	1	288	1	1	0	2
comp313_c0	238	T	A	79	A	36	255	255	T	0	0	0	315	1	1	0	2
comp313_c0	244	C	T	86	T	37	255	255	C	0	0	0	317	1	1	0	2
comp313_c0	249	A	T	68	T	36	254	254	A	23	1	1	317	1	1	0	4
comp313_c0	253	G	T	91	T	36	255	255	G	0	0	0	329	1	1	0	2
comp313_c0	281	C	A	62	A	36	253	253	G	41	1	1	289	1	1	0	2
comp313_c1	25	G	C	30	C	36	219	219	A	38	3	3	223	1	1	0	2
comp313_c1	65	A	G	27	G	36	252	252	A	38	2	2	273	1	1	0	2
comp313_c1	94	C	G	99	G	35	254	254	T	35	1	1	306	1	1	0	3
comp313_c1	102	T	G	83	G	36	255	255	T	0	0	0	294	1	1	0	2
comp313_c1	104	A	C	55	C	36	254	254	A	37	1	1	317	1	1	0	2
comp313_c1	131	C	T	22	T	36	249	249	A	38	6	6	285	1	1	0	2
comp313_c1	184	G	A	90	A	35	254	254	C	7	1	1	268	1	1	0	2
comp313_c1	192	G	T	69	T	34	251	251	G	8	3	3	285	1	1	0	2
comp313_c1	200	A	T	97	T	35	255	255	A	0	0	0	294	1	1	0	2
comp314009_c0	28	C	T	36	T	36	218	218	C	39	5	5	223	1	1	0	2
comp314009_c0	74	T	C	91	C	36	255	255	T	0	0	0	293	1	1	0	2
comp314009_c0	76	C	T	63	T	36	253	253	G	31	2	2	296	1	1	0	2
comp314009_c0	88	C	T	94	T	37	255	255	C	0	0	0	305	1	1	0	2
comp314009_c0	93	G	T	86	T	36	253	253	C	37	1	1	303	1	1	0	2
comp314009_c0	98	T	G	84	G	36	255	255	T	0	0	0	298	1	1	0	2
comp314009_c0	198	C	T	76	T	37	247	247	A	40	8	8	275	1	1	0	2
comp314009_c0	200	C	T	97	T	35	255	255	C	0	0	0	297	1	1	0	2
comp314009_c0	250	C	A	83	A	36	255	255	C	0	0	0	322	1	1	0	2
comp314009_c0	252	T	A	98	A	36	255	255	T	0	0	0	325	1	1	0	2
comp314009_c0	303	T	G	78	G	30	255	255	T	0	0	0	307	1	1	0	2
comp314009_c0	318	A	T	74	T	34	254	254	A	2	1	1	304	1	1	0	3
comp314009_c0	322	T	G	78	G	34	255	255	T	0	0	0	305	1	1	0	2
comp314019_c0	10	A	G	61	G	35	188	188	A	37	2	2	192	1	1	0	2
comp314019_c0	22	G	T	42	T	35	218	218	A	33	2	2	221	1	1	0	2
comp314019_c0	28	G	T	58	T	36	218	218	C	39	5	5	224	1	1	0	2
comp314019_c0	82	T	A	98	A	36	255	255	T	0	0	0	310	1	1	0	2
comp314019_c0	84	C	A	94	A	36	255	255	C	0	0	0	314	1	1	0	2
comp314019_c0	91	G	A	99	A	36	255	255	G	0	0	0	310	1	1	0	2
comp314019_c0	100	T	A	93	A	36	253	253	G	37	2	2	297	1	1	0	3
comp314019_c0	106	G	T	92	T	36	255	255	G	0	0	0	326	1	1	0	2
comp314019_c0	117	T	C	76	C	36	255	255	T	0	0	0	319	1	1	0	2
comp314019_c0	199	T	G	81	G	36	254	254	C	35	1	1	298	1	1	0	2
comp314019_c0	223	A	C	86	C	36	254	254	G	7	1	1	310	1	1	0	2
comp314019_c0	248	G	C	91	C	36	255	255	G	0	0	0	326	1	1	0	2
comp314019_c0	294	T	A	88	A	35	255	255	T	0	0	0	319	1	1	0	2
comp314019_c0	296	A	C	66	C	36	253	253	A	6	2	2	319	1	1	0	2
comp314019_c0	323	A	C	73	C	34	255	255	A	0	0	0	311	1	1	0	2
comp314019_c0	413	G	T	99	T	34	255	255	G	0	0	0	413	1	1	0	2
comp314019_c0	431	A	C	89	C	34	254	254	A	7	1	1	428	1	1	0	2
comp314019_c0	438	C	T	99	T	33	253	253	G	7	2	2	441	1	1	0	2
comp314019_c0	464	G	C	86	C	34	253	253	T	32	1	1	461	1	1	0	2
comp314019_c0	466	A	T	95	T	34	255	255	A	0	0	0	458	1	1	0	2
comp314021_c0	94	A	G	99	G	35	254	254	T	35	1	1	321	1	1	0	4
comp314021_c0	183	T	C	31	C	35	246	246	A	38	9	9	284	1	1	0	2
comp314021_c0	215	C	G	96	G	36	255	255	C	0	0	0	307	1	1	0	2
comp314021_c0	226	A	T	85	T	36	255	255	A	0	0	0	308	1	1	0	2
comp314021_c0	238	C	A	79	A	36	255	255	C	0	0	0	321	1	1	0	2
comp314021_c0	245	A	T	93	T	37	255	255	A	0	0	0	324	1	1	0	2
comp314021_c0	247	C	T	91	T	36	254	254	C	8	1	1	326	1	1	0	2
comp314021_c0	249	A	T	68	T	36	254	254	A	23	1	1	322	1	1	0	2
comp314021_c0	251	T	G	87	G	36	255	255	T	0	0	0	326	1	1	0	2
comp314021_c0	258	C	G	87	G	36	254	254	C	13	1	1	332	1	1	0	2
comp314021_c0	261	A	G	85	G	36	254	254	A	35	1	1	325	1	1	0	3
comp31403_c0	4	T	A	54	A	34	185	185	T	37	2	2	187	1	1	0	2
comp31403_c0	6	A	T	47	T	36	185	185	A	37	2	2	187	1	1	0	2
comp31403_c0	8	C	G	49	G	36	182	182	A	36	3	3	188	1	1	0	2
comp31403_c0	22	C	T	54	T	35	218	218	G	40	3	3	224	1	1	0	2
comp31403_c0	107	A	T	81	T	37	255	255	A	0	0	0	335	1	1	0	2
comp31403_c0	109	A	T	84	T	36	255	255	A	0	0	0	337	1	1	0	2
comp31403_c0	117	T	C	76	C	36	255	255	T	0	0	0	326	1	1	0	3
comp31403_c0	206	G	T	81	T	37	254	254	C	41	1	1	303	1	1	0	2
comp31403_c0	242	T	C	82	C	36	255	255	T	0	0	0	328	1	1	0	3
comp31403_c0	245	G	T	92	T	37	255	255	G	0	0	0	331	1	1	0	2
comp31403_c0	275	T	C	88	C	36	255	255	T	0	0	0	305	1	1	0	3
comp31403_c0	287	T	A	91	A	34	255	255	T	0	0	0	308	1	1	0	2
comp31403_c0	289	A	G	82	G	36	254	254	T	2	1	1	321	1	1	0	2
comp31403_c0	300	C	G	89	G	35	254	254	T	7	1	1	311	1	1	0	2
comp31403_c0	309	T	C	86	C	34	255	255	T	0	0	0	317	1	1	0	2
comp314043_c0	12	A	G	35	G	35	195	195	C	37	4	4	202	1	1	0	2
comp314043_c0	28	A	T	52	T	36	218	218	C	39	8	8	227	1	1	0	2
comp314043_c0	92	G	T	69	T	37	254	254	G	35	1	1	321	1	1	0	2
comp314043_c0	106	G	T	92	T	36	255	255	G	0	0	0	337	1	1	0	2
comp314043_c0	108	T	C	77	C	36	255	255	T	0	0	0	343	1	1	0	2
comp314043_c0	110	G	T	78	T	37	255	255	G	0	0	0	338	1	1	0	2
comp314043_c0	189	A	C	84	C	36	254	254	A	41	1	1	302	1	1	0	2
comp314043_c0	191	T	G	59	G	37	254	254	T	34	1	1	307	1	1	0	2
comp314043_c0	193	A	T	68	T	35	254	254	A	39	1	1	305	1	1	0	2
comp314043_c0	204	T	C	85	C	36	255	255	T	0	0	0	307	1	1	0	2
comp314043_c0	212	G	T	91	T	37	255	255	G	0	0	0	310	1	1	0	2
comp314043_c0	218	A	G	84	G	36	254	254	A	9	1	1	316	1	1	0	2
comp314043_c0	226	C	T	85	T	36	255	255	C	0	0	0	318	1	1	0	2
comp314043_c0	235	G	C	85	C	36	255	255	G	0	0	0	338	1	1	0	2
comp314047_c0	6	A	T	47	T	36	185	185	A	37	2	2	187	1	1	0	3
comp314047_c0	18	T	A	58	A	34	201	201	C	39	2	2	205	1	1	0	2
comp314047_c0	57	A	G	82	G	36	255	255	A	0	0	0	277	1	1	0	2
comp314047_c0	85	G	T	96	T	36	255	255	G	0	0	0	325	1	1	0	2
comp314047_c0	180	G	A	72	A	35	248	248	T	40	6	6	306	1	1	0	2
comp314047_c0	211	A	T	92	T	36	254	254	A	8	1	1	310	1	1	0	2
comp314047_c0	241	T	A	81	A	35	255	255	T	0	0	0	334	1	1	0	2
comp314047_c0	246	G	T	92	T	37	255	255	G	0	0	0	340	1	1	0	2
comp314047_c0	255	A	C	85	C	36	255	255	A	0	0	0	363	1	1	0	3
comp314047_c0	294	G	A	88	A	35	255	255	G	0	0	0	327	1	1	0	2
comp314047_c0	296	G	C	93	C	36	253	253	A	6	2	2	327	1	1	0	2
comp314047_c0	298	T	G	68	G	35	254	254	C	34	1	1	338	1	1	0	2
comp314047_c0	307	T	A	96	A	33	255	255	T	0	0	0	316	1	1	0	2
comp314047_c0	314	C	T	99	T	34	255	255	C	0	0	0	306	1	1	0	2
comp314047_c0	403	T	A	99	A	32	252	252	G	35	2	2	391	1	1	0	2
comp314047_c0	426	T	G	93	G	34	255	255	T	0	0	0	432	1	1	0	2
comp314047_c0	434	G	C	79	C	34	254	254	G	2	1	1	432	1	1	0	2
comp314047_c0	487	C	T	85	T	35	255	255	C	0	0	0	450	1	1	0	2
comp31406_c0	2	T	C	67	C	35	190	190	A	34	2	2	193	1	1	0	3
comp31406_c0	5	G	T	87	T	35	185	185	C	37	1	1	187	1	1	0	3
comp31406_c0	69	A	G	43	G	35	253	253	A	33	2	2	299	1	1	0	2
comp31406_c0	75	G	T	99	T	37	255	255	G	0	0	0	313	1	1	0	2
comp31406_c0	77	T	C	78	C	36	255	255	T	0	0	0	317	1	1	0	2
comp31406_c0	79	A	G	82	G	36	255	255	A	0	0	0	317	1	1	0	2
comp31406_c0	92	A	T	94	T	37	254	254	G	35	1	1	327	1	1	0	2
comp31407_c0	30	C	A	31	A	36	222	222	C	32	6	6	235	1	1	0	2
comp31407_c0	104	A	C	55	C	36	254	254	A	37	1	1	354	1	1	0	2
comp31407_c0	119	G	C	77	C	36	255	255	G	0	0	0	344	1	1	0	2
comp31407_c0	139	C	T	56	T	35	254	254	C	29	1	1	331	1	1	0	2
comp31407_c0	184	G	A	90	A	35	254	254	C	7	1	1	301	1	1	0	2
comp31407_c0	208	T	A	92	A	36	253	253	G	31	1	1	306	1	1	0	2
comp31407_c0	210	A	G	86	G	37	255	255	A	0	0	0	307	1	1	0	2
comp314087_c0	65	T	G	70	G	36	252	252	A	38	2	2	301	1	1	0	2
comp314087_c0	102	C	G	87	G	36	255	255	C	0	0	0	334	1	1	0	2
comp314087_c0	104	T	C	87	C	36	254	254	A	37	1	1	358	1	1	0	2
comp314087_c0	184	C	A	80	A	35	254	254	C	7	1	1	302	1	1	0	2
comp314087_c0	202	G	T	72	T	36	254	254	G	11	1	1	325	1	1	0	2
comp31408_c0	3	C	G	73	G	34	191	191	A	33	3	3	195	1	1	0	2
comp31408_c0	193	A	T	68	T	35	254	254	A	39	1	1	420	1	1	0	2
comp31408_c0	228	C	T	75	T	36	254	254	C	37	1	1	434	1	1	0	2
comp31408_c0	231	A	T	84	T	35	253	253	A	7	1	1	449	1	1	0	2
comp31408_c0	233	G	T	60	T	35	254	254	G	16	1	1	449	1	1	0	2
comp31408_c0	235	A	C	78	C	36	255	255	A	0	0	0	457	1	1	0	2
comp31408_c0	237	C	T	85	T	36	254	254	C	7	1	1	454	1	1	0	2
comp31408_c0	254	G	C	85	C	36	255	255	G	0	0	0	502	1	1	0	2
comp31408_c0	277	A	T	87	T	36	253	253	C	21	2	2	477	1	1	0	3
comp31408_c0	286	C	G	96	G	35	255	255	C	0	0	0	476	1	1	0	2
comp31408_c0	310	A	G	84	G	34	255	255	A	0	0	0	498	1	1	0	3
comp31408_c0	320	C	A	99	A	34	255	255	C	0	0	0	524	1	1	0	2
comp31408_c0	342	C	G	79	G	33	252	252	A	35	3	3	550	1	1	0	2
comp31408_c0	344	G	T	84	T	33	254	254	C	31	1	1	543	1	1	0	2
comp31408_c0	382	C	T	89	T	32	253	253	A	10	1	1	595	1	1	0	2
comp31408_c0	396	T	G	24	G	35	250	250	A	35	5	5	586	1	1	0	2
comp31408_c0	412	C	T	99	T	34	255	255	C	0	0	0	621	1	1	0	2
comp31408_c0	417	T	G	86	G	35	255	255	T	0	0	0	615	1	1	0	2
comp31408_c0	428	A	C	84	C	33	255	255	A	0	0	0	603	1	1	0	2
comp31408_c0	455	T	C	95	C	34	255	255	T	0	0	0	653	1	1	0	2
comp31408_c0	489	T	G	87	G	35	254	254	A	8	1	1	610	1	1	0	2
comp31408_c0	597	G	C	99	C	35	252	252	T	34	2	2	708	1	1	0	2
comp31408_c0	622	A	T	99	T	35	255	255	A	0	0	0	648	1	1	0	2
comp31408_c0	624	C	G	87	G	35	254	254	C	36	1	1	630	1	1	0	2
comp31408_c0	670	T	G	99	G	34	254	254	A	36	1	1	403	1	1	0	3
comp31433_c0	36	A	T	32	T	35	59	59	A	37	4	4	65	1	1	0	2
comp31433_c0	126	T	G	31	G	34	171	171	A	37	5	5	178	1	1	0	2
comp31433_c0	128	A	G	44	G	33	176	176	A	40	2	2	178	1	1	0	2
comp314343_c0	63	A	G	29	G	36	109	109	A	39	5	5	115	1	1	0	2
comp314343_c0	65	A	C	56	C	36	106	106	A	40	5	5	117	1	1	0	2
comp314343_c0	67	A	G	68	G	36	116	116	T	40	2	2	119	1	1	0	2
comp314343_c0	69	T	G	40	G	36	113	113	A	39	8	8	124	1	1	0	2
comp314343_c0	124	C	G	26	G	34	170	170	A	38	5	5	177	1	1	0	2
comp31480_c0	760	A	T	83	T	37	172	172	A	41	1	1	173	1	1	0	2
comp31480_c0	781	A	T	51	T	38	141	141	A	40	1	1	142	1	1	0	2
comp31480_c0	788	G	A	58	A	38	137	137	G	37	1	1	138	1	1	0	2
comp31480_c0	790	A	T	51	T	37	141	141	A	37	1	1	142	1	1	0	2
comp31480_c0	804	T	G	57	G	38	132	132	T	37	1	1	133	1	1	0	2
comp31480_c0	820	G	C	88	C	37	117	117	G	0	0	0	117	1	1	0	2
comp314822_c0	798	T	A	55	A	37	137	137	T	35	3	3	140	1	1	0	2
comp314822_c0	808	G	A	32	A	37	130	130	G	39	2	2	132	1	1	0	2
comp314822_c0	836	G	C	94	C	37	84	84	G	0	0	0	84	1	1	0	3
comp31483_c0	762	A	T	57	T	37	175	175	C	38	4	4	180	1	1	0	2
comp31483_c0	822	T	G	86	G	37	115	115	T	0	0	0	115	1	1	0	2
comp31483_c0	828	T	C	72	C	37	107	107	T	0	0	0	107	1	1	0	2
comp31483_c0	853	G	T	78	T	38	59	59	G	0	0	0	59	1	1	0	2
comp31483_c0	864	T	A	81	A	37	52	52	T	0	0	0	52	1	1	0	2
comp31483_c0	866	G	C	73	C	38	51	51	G	0	0	0	51	1	1	0	2
comp31483_c0	887	A	G	48	G	37	34	34	C	34	1	1	35	1	1	0	2
comp31483_c0	889	T	G	54	G	37	32	32	T	0	0	0	32	1	1	0	2
comp31483_c0	891	T	G	25	G	38	28	28	T	0	0	0	28	1	1	0	2
comp314869_c0	774	G	T	49	T	36	156	156	A	30	5	5	162	1	1	0	2
comp314869_c0	842	G	A	82	A	37	71	71	G	0	0	0	71	1	1	0	2
comp314869_c0	886	A	T	58	T	38	36	36	A	0	0	0	36	1	1	0	2
comp314869_c0	891	A	G	25	G	38	28	28	A	0	0	0	28	1	1	0	2
comp314869_c0	910	G	A	22	A	38	16	16	G	0	0	0	16	1	1	0	2
comp314879_c0	5	C	T	73	T	35	188	188	C	35	1	1	189	1	1	0	2
comp314879_c0	44	A	T	83	T	34	228	228	A	41	1	1	229	1	1	0	2
comp314879_c0	86	A	T	48	T	26	242	242	G	4	8	8	258	1	1	0	3
comp314879_c0	107	A	C	78	C	32	238	238	G	2	1	1	240	1	1	0	2
comp314879_c0	109	T	G	81	G	32	230	230	A	2	1	1	231	1	1	0	2
comp314879_c0	116	T	C	89	C	31	219	219	A	7	1	1	220	1	1	0	2
comp314879_c0	138	C	G	99	G	34	173	173	C	0	0	0	173	1	1	0	2
comp314879_c0	147	T	G	78	G	35	149	149	T	8	1	1	150	1	1	0	2
comp314879_c0	149	T	G	95	G	32	146	146	A	34	1	1	147	1	1	0	2
comp314879_c0	157	C	A	96	A	32	124	124	C	0	0	0	124	1	1	0	2
comp314879_c0	174	T	A	99	A	33	102	102	T	0	0	0	102	1	1	0	2
comp314879_c0	186	C	T	83	T	32	54	54	C	0	0	0	54	1	1	0	2
comp314879_c0	195	C	G	42	G	36	28	28	C	0	0	0	28	1	1	0	3
comp314879_c0	198	C	G	42	G	34	27	27	C	0	0	0	27	1	1	0	2
comp314881_c0	3	T	G	99	G	34	193	193	A	35	1	1	194	1	1	0	2
comp314881_c0	45	T	G	31	G	34	235	235	T	35	2	2	238	1	1	0	2
comp314881_c0	71	A	T	25	T	32	239	239	A	38	3	3	242	1	1	0	2
comp314881_c0	132	T	C	57	C	32	200	200	T	36	2	2	202	1	1	0	3
comp314881_c0	168	A	G	63	G	35	110	110	A	35	2	2	113	1	1	0	2
comp314881_c0	180	T	G	50	G	31	79	79	T	35	1	1	80	1	1	0	2
comp314881_c0	183	A	G	63	G	33	64	64	A	37	1	1	65	1	1	0	2
comp314881_c0	192	T	G	29	G	34	31	31	T	31	1	1	32	1	1	0	2
comp314881_c0	194	A	T	55	T	36	28	28	A	0	0	0	28	1	1	0	2
comp314887_c0	48	T	C	66	C	34	244	244	A	37	3	3	248	1	1	0	2
comp314887_c0	57	T	G	83	G	33	254	254	C	8	1	1	257	1	1	0	2
comp314887_c0	99	C	G	89	G	32	254	254	A	34	1	1	260	1	1	0	2
comp314887_c0	105	C	T	44	T	30	244	244	A	35	3	3	250	1	1	0	2
comp314887_c0	107	T	C	44	C	32	241	241	T	27	3	3	245	1	1	0	2
comp314887_c0	110	G	T	25	T	31	229	229	A	31	3	3	234	1	1	0	2
comp314887_c0	183	T	G	57	G	33	64	64	T	40	2	2	67	1	1	0	2
comp314887_c0	192	T	G	29	G	34	31	31	T	37	3	3	34	1	1	0	2
comp31488_c0	84	A	G	50	G	32	254	254	A	40	1	1	260	1	1	0	2
comp31488_c0	91	C	G	71	G	32	251	251	A	37	2	2	275	1	1	0	3
comp31489_c0	3	T	G	99	G	34	193	193	A	35	1	1	194	1	1	0	3
comp31489_c0	16	C	T	90	T	31	199	199	G	35	1	1	201	1	1	0	2
comp31489_c0	45	A	G	49	G	34	235	235	T	35	3	3	239	1	1	0	3
comp31489_c0	56	A	T	99	T	33	255	255	A	0	0	0	259	1	1	0	2
comp31489_c0	65	G	T	41	T	29	252	252	G	23	3	3	259	1	1	0	2
comp31489_c0	79	G	A	26	A	32	239	239	G	31	4	4	246	1	1	0	3
comp31489_c0	93	C	T	81	T	31	255	255	C	0	0	0	276	1	1	0	2
comp31489_c0	96	A	G	83	G	32	255	255	A	0	0	0	273	1	1	0	2
comp31489_c0	98	G	T	91	T	32	255	255	G	0	0	0	265	1	1	0	2
comp3148_c0	1	T	A	89	A	31	196	196	G	34	2	2	200	1	1	0	2
comp3148_c0	3	A	G	87	G	34	193	193	A	35	1	1	194	1	1	0	2
comp3148_c0	9	C	G	71	G	34	199	199	T	35	1	1	200	1	1	0	2
comp3148_c0	16	A	T	77	T	31	199	199	G	35	1	1	201	1	1	0	2
comp3148_c0	18	T	A	89	A	34	203	203	G	31	4	4	209	1	1	0	2
comp3148_c0	24	A	T	96	T	35	222	222	G	33	1	1	223	1	1	0	2
comp3148_c0	27	A	G	99	G	36	225	225	A	0	0	0	225	1	1	0	2
comp3148_c0	32	T	G	20	G	35	222	222	T	37	2	2	224	1	1	0	2
comp3148_c0	44	A	T	83	T	34	231	231	A	41	1	1	232	1	1	0	2
comp3148_c0	87	C	G	48	G	28	254	254	C	28	1	1	268	1	1	0	2
comp314906_c0	9	C	G	71	G	34	199	199	T	35	1	1	200	1	1	0	3
comp314906_c0	13	T	G	71	G	36	197	197	T	27	1	1	198	1	1	0	2
comp314906_c0	60	A	G	88	G	32	255	255	A	0	0	0	267	1	1	0	2
comp31491_c0	4	G	A	51	A	33	187	187	G	35	2	2	189	1	1	0	2
comp31491_c0	97	T	C	90	C	32	253	253	G	7	1	1	279	1	1	0	2
comp314966_c0	11	T	G	68	G	35	201	201	A	36	3	3	205	1	1	0	2
comp314966_c0	92	G	A	76	A	31	255	255	G	0	0	0	290	1	1	0	2
comp314966_c0	101	C	T	20	T	32	248	248	G	37	6	6	274	1	1	0	2
comp31496_c0	57	C	G	76	G	33	254	254	C	8	1	1	272	1	1	0	2
comp31497_c0	57	C	G	76	G	33	254	254	C	8	1	1	272	1	1	0	2
comp314987_c0	1	G	A	56	A	31	196	196	G	34	2	2	200	1	1	0	2
comp314987_c0	26	A	T	80	T	36	230	230	G	29	2	2	234	1	1	0	2
comp314987_c0	59	A	C	90	C	33	254	254	T	41	1	1	277	1	1	0	2
comp314987_c0	102	T	G	28	G	32	252	252	T	38	3	3	286	1	1	0	2
comp31499_c0	95	T	G	77	G	32	255	255	T	0	0	0	322	1	1	0	2
comp315017_c0	1	T	A	76	A	31	196	196	G	33	4	4	202	1	1	0	2
comp315017_c0	3	C	G	97	G	34	198	198	A	34	2	2	201	1	1	0	2
comp315017_c0	5	C	T	57	T	35	189	189	G	34	4	4	196	1	1	0	2
comp315017_c0	87	C	G	48	G	28	254	254	C	28	1	1	313	1	1	0	2
comp315017_c0	91	A	G	37	G	32	251	251	A	37	2	2	325	1	1	0	2
comp315025_c0	91	C	G	71	G	32	251	251	A	37	2	2	327	1	1	0	3
comp315025_c0	94	T	G	73	G	32	254	254	C	2	1	1	328	1	1	0	2
comp315025_c0	96	T	G	79	G	32	255	255	T	0	0	0	324	1	1	0	2
comp315025_c0	98	G	T	91	T	32	255	255	G	0	0	0	316	1	1	0	2
comp315025_c0	100	T	A	74	A	31	251	251	C	37	3	3	312	1	1	0	2
comp31502_c0	38	C	A	42	A	34	244	244	G	35	5	5	362	1	1	0	2
comp31502_c0	86	C	T	41	T	26	242	242	G	4	8	8	535	1	1	0	2
comp315052_c0	95	A	G	80	G	32	255	255	A	0	0	0	569	1	1	0	2
comp315053_c0	57	T	G	83	G	33	254	254	C	8	1	1	422	1	1	0	2
comp315053_c0	87	T	G	67	G	28	254	254	C	28	1	1	544	1	1	0	2
comp3150_c0	63	T	G	82	G	33	255	255	T	0	0	0	454	1	1	0	2
comp3150_c0	84	T	G	72	G	32	254	254	A	40	1	1	533	1	1	0	2
comp315107_c0	87	C	G	48	G	28	254	254	C	28	1	1	553	1	1	0	3
comp315107_c0	96	T	G	79	G	32	255	255	T	0	0	0	579	1	1	0	2
comp315120_c0	63	A	G	88	G	33	255	255	A	0	0	0	456	1	1	0	2
comp315120_c0	83	A	G	32	G	32	250	250	T	39	5	5	532	1	1	0	2
comp315120_c0	102	T	G	28	G	32	252	252	T	38	3	3	563	1	1	0	2
comp315156_c0	57	A	G	87	G	33	254	254	C	8	1	1	437	1	1	0	2
comp315156_c0	89	A	T	80	T	31	253	253	C	18	1	1	573	1	1	0	2
comp31515_c0	55	T	A	66	A	33	252	252	G	24	3	3	430	1	1	0	3
comp31515_c0	87	T	G	67	G	28	254	254	C	28	1	1	565	1	1	0	2
comp31517_c0	101	C	T	20	T	32	248	248	G	37	6	6	581	1	1	0	2
comp315213_c0	91	A	G	37	G	32	251	251	A	37	2	2	593	1	1	0	2
comp31524_c0	59	A	C	90	C	33	254	254	T	41	1	1	461	1	1	0	2
comp31524_c0	99	C	G	89	G	32	254	254	A	34	1	1	611	1	1	0	2
comp31527_c0	60	A	G	88	G	32	255	255	A	0	0	0	467	1	1	0	2
comp31528_c0	64	T	G	31	G	33	251	251	T	13	3	3	531	1	1	0	2
comp31528_c0	87	C	G	48	G	28	254	254	C	28	1	1	647	1	1	0	2
comp315301_c0	89	G	T	69	T	31	253	253	C	18	1	1	669	1	1	0	2
comp31531_c0	57	T	G	83	G	33	254	254	C	8	1	1	515	1	1	0	2
comp315334_c0	102	A	G	71	G	32	252	252	T	38	3	3	693	1	1	0	2
comp31534_c0	55	T	A	66	A	33	252	252	G	24	3	3	508	1	1	0	2
comp31534_c0	57	C	G	76	G	33	254	254	C	8	1	1	518	1	1	0	2
comp31534_c0	62	T	C	84	C	32	254	254	G	5	1	1	543	1	1	0	2
comp31534_c0	64	C	G	60	G	33	251	251	T	13	3	3	547	1	1	0	2
comp31534_c0	97	T	C	90	C	32	253	253	G	7	1	1	704	1	1	0	2
comp31534_c0	99	C	G	89	G	32	254	254	A	34	1	1	705	1	1	0	2
comp31535_c0	91	C	G	71	G	32	251	251	A	37	2	2	729	1	1	0	2
comp315375_c0	59	T	C	92	C	33	254	254	T	41	1	1	700	1	1	0	2
comp315388_c0	56	C	T	99	T	33	255	255	C	0	0	0	685	1	1	0	2
comp315388_c0	90	A	T	84	T	32	254	254	G	2	1	1	935	1	1	0	2
comp315388_c0	99	C	G	89	G	32	254	254	A	34	1	1	981	1	1	0	2
comp31538_c0	91	T	G	68	G	32	251	251	A	37	2	2	944	1	1	0	2
comp31538_c0	93	G	T	80	T	31	255	255	G	0	0	0	956	1	1	0	2
comp31540_c0	93	G	T	80	T	31	255	255	G	0	0	0	966	1	1	0	2
comp31540_c0	95	C	G	81	G	32	255	255	C	0	0	0	990	1	1	0	2
comp31553_c0	47	G	C	49	C	36	70	70	T	34	4	4	76	1	1	0	2
comp31558_c0	1	G	A	40	A	36	30	30	G	16	2	2	32	1	1	0	3
comp315606_c0	322	A	C	71	C	37	214	214	G	40	3	3	217	1	1	0	2
comp315606_c0	329	T	C	21	C	36	209	209	T	38	4	4	214	1	1	0	2
comp315620_c0	1	G	A	22	A	36	30	30	G	21	3	3	33	1	1	0	2
comp315620_c0	455	C	G	46	G	36	162	162	T	39	4	4	168	1	1	0	3
comp315620_c0	458	T	C	34	C	36	162	162	T	39	5	5	168	1	1	0	2
comp315620_c0	479	C	G	79	G	36	153	153	C	41	2	2	156	1	1	0	2
comp315620_c0	499	G	A	65	A	35	160	160	G	36	2	2	163	1	1	0	2
comp315620_c0	515	G	C	72	C	37	175	175	G	37	1	1	176	1	1	0	2
comp315620_c0	528	T	G	70	G	37	180	180	C	38	1	1	181	1	1	0	3
comp315620_c0	543	G	T	98	T	37	206	206	G	0	0	0	206	1	1	0	3
comp315621_c0	1	T	A	63	A	36	30	30	G	21	3	3	33	1	1	0	3
comp315621_c0	438	A	T	23	T	35	172	172	A	38	3	3	178	1	1	0	2
comp315621_c0	477	A	C	61	C	36	153	153	A	37	2	2	156	1	1	0	2
comp315621_c0	496	A	C	36	C	36	159	159	A	27	3	3	162	1	1	0	2
comp315621_c0	508	C	G	45	G	36	172	172	C	32	2	2	175	1	1	0	2
comp315621_c0	513	A	T	80	T	37	175	175	A	0	0	0	175	1	1	0	2
comp31562_c0	692	G	A	37	A	37	253	253	G	37	2	2	262	1	1	0	2
comp31562_c0	749	G	T	21	T	36	249	249	G	38	4	4	253	1	1	0	2
comp31562_c0	777	C	G	44	G	36	186	186	C	35	1	1	187	1	1	0	2
comp31562_c0	785	A	T	66	T	36	159	159	A	33	1	1	162	1	1	0	2
comp31562_c0	814	T	A	91	A	35	100	100	G	34	1	1	101	1	1	0	2
comp31562_c0	816	A	G	97	G	35	98	98	A	0	0	0	98	1	1	0	2
comp31562_c0	818	G	T	95	T	36	89	89	G	0	0	0	89	1	1	0	2
comp315692_c0	1	G	A	24	A	36	30	30	G	21	3	3	34	1	1	0	2
comp315819_c0	494	C	A	76	A	36	167	167	C	0	0	0	167	1	1	0	2
comp315830_c0	512	C	T	63	T	37	177	177	C	39	2	2	180	1	1	0	2
comp315830_c0	514	C	T	22	T	37	174	174	G	34	5	5	181	1	1	0	2
comp31583_c0	698	A	C	85	C	36	255	255	A	0	0	0	392	1	1	0	2
comp31583_c0	709	A	T	60	T	37	253	253	A	34	2	2	382	1	1	0	2
comp31583_c0	743	C	A	92	A	35	252	252	G	21	2	2	395	1	1	0	2
comp31590_c0	304	T	G	48	G	36	252	252	C	34	2	2	413	1	1	0	2
comp31595_c0	670	A	T	34	T	36	248	248	C	32	7	7	379	1	1	0	2
comp31595_c0	697	A	C	88	C	36	255	255	A	0	0	0	389	1	1	0	2
comp31605_c0	691	A	T	96	T	37	255	255	A	0	0	0	389	1	1	0	2
comp31613_c0	708	A	C	88	C	36	255	255	A	0	0	0	551	1	1	0	2
comp316303_c0	10	T	C	74	C	37	147	147	T	38	2	2	149	1	1	0	3
comp316303_c0	30	T	A	38	A	38	83	83	T	38	3	3	86	1	1	0	2
comp316303_c0	35	G	A	47	A	38	81	81	G	39	3	3	84	1	1	0	2
comp316312_c0	21	G	A	55	A	36	111	111	C	36	4	4	116	1	1	0	2
comp316312_c0	37	A	G	49	G	38	81	81	A	37	3	3	84	1	1	0	2
comp31631_c0	2	T	A	81	A	37	168	168	G	34	1	1	169	1	1	0	2
comp31631_c0	16	A	T	59	T	36	145	145	A	35	1	1	146	1	1	0	2
comp31631_c0	27	A	T	58	T	37	84	84	G	36	3	3	88	1	1	0	2
comp31631_c0	33	C	A	31	A	38	85	85	C	32	2	2	87	1	1	0	2
comp31631_c0	44	C	G	58	G	37	80	80	C	38	2	2	82	1	1	0	2
comp316329_c0	39	T	A	48	A	37	78	78	T	37	4	4	84	1	1	0	2
comp316329_c0	41	C	A	25	A	36	78	78	G	35	7	7	86	1	1	0	2
comp31636_c0	1	A	T	84	T	36	171	171	C	34	1	1	172	1	1	0	2
comp31636_c0	12	C	A	99	A	37	149	149	G	35	1	1	150	1	1	0	2
comp31636_c0	18	A	T	27	T	36	139	139	C	38	3	3	144	1	1	0	2
comp31636_c0	25	G	A	65	A	37	87	87	T	38	3	3	91	1	1	0	2
comp31636_c0	31	G	T	78	T	37	87	87	A	35	1	1	88	1	1	0	2
comp31636_c1	1	A	T	84	T	36	171	171	C	34	1	1	172	1	1	0	2
comp31637_c0	14	T	A	66	A	36	147	147	T	39	2	2	151	1	1	0	2
comp31637_c0	33	T	A	56	A	38	89	89	T	37	2	2	93	1	1	0	2
comp31637_c0	35	G	A	29	A	38	81	81	T	38	5	5	92	1	1	0	2
comp31637_c0	37	A	G	35	G	38	85	85	A	37	4	4	92	1	1	0	2
comp31638_c0	1	A	T	84	T	36	171	171	C	34	1	1	172	1	1	0	2
comp3163_c0	9	C	A	29	A	35	152	152	C	36	2	2	154	1	1	0	2
comp3163_c0	11	C	T	95	T	37	149	149	A	36	2	2	153	1	1	0	2
comp316461_c0	86	C	T	28	T	37	15	15	C	0	0	0	15	1	1	0	2
comp316461_c0	98	G	A	22	A	36	16	16	G	0	0	0	16	1	1	0	2
comp316461_c0	229	C	G	22	G	37	14	14	C	0	0	0	14	1	1	0	2
comp31648_c0	256	A	G	41	G	36	247	247	A	39	6	6	657	1	1	0	2
comp31648_c0	270	G	T	26	T	37	244	244	A	39	10	10	560	1	1	0	2
comp31648_c0	321	C	T	75	T	36	252	252	C	24	2	2	497	1	1	0	2
comp31648_c0	325	G	C	68	C	34	249	249	T	13	5	5	483	1	1	0	2
comp31648_c0	334	T	C	62	C	35	250	250	A	38	3	3	471	1	1	0	2
comp31648_c0	360	G	C	54	C	33	249	249	A	39	3	3	595	1	1	0	2
comp31648_c0	365	C	T	77	T	34	250	250	A	36	3	3	575	1	1	0	2
comp31648_c0	367	G	A	29	A	35	251	251	G	35	4	4	562	1	1	0	2
comp31648_c0	427	A	T	85	T	36	254	254	A	37	1	1	557	1	1	0	2
comp31648_c0	438	G	T	95	T	36	253	253	C	34	2	2	550	1	1	0	3
comp31648_c0	445	T	C	90	C	36	254	254	A	38	1	1	526	1	1	0	2
comp31648_c0	465	T	C	90	C	37	255	255	T	0	0	0	537	1	1	0	3
comp31648_c0	487	T	C	99	C	38	255	255	T	0	0	0	502	1	1	0	2
comp31648_c0	489	A	G	99	G	38	254	254	T	26	1	1	507	1	1	0	2
comp31648_c0	528	A	C	87	C	34	255	255	A	0	0	0	485	1	1	0	2
comp316524_c0	360	G	C	54	C	33	249	249	A	39	3	3	595	1	1	0	2
comp316524_c0	362	C	G	79	G	34	249	249	A	35	4	4	593	1	1	0	2
comp316524_c0	380	G	T	93	T	35	253	253	A	38	2	2	554	1	1	0	2
comp316524_c0	392	T	G	97	G	36	253	253	A	36	2	2	494	1	1	0	2
comp316524_c0	394	T	C	79	C	35	252	252	T	40	1	1	486	1	1	0	2
comp316524_c0	403	C	T	99	T	36	253	253	C	41	1	1	459	1	1	0	2
comp316524_c0	405	C	T	99	T	36	251	251	A	29	3	3	456	1	1	0	2
comp316524_c0	416	C	T	99	T	37	254	254	A	38	1	1	514	1	1	0	2
comp316524_c0	418	T	A	99	A	36	254	254	G	24	1	1	541	1	1	0	2
comp31655_c0	200	G	A	95	A	36	254	254	G	35	1	1	755	1	1	0	2
comp31655_c0	263	G	T	47	T	36	247	247	A	38	6	6	616	1	1	0	2
comp31656_c0	346	C	T	99	T	34	253	253	A	35	1	1	888	1	1	0	2
comp31656_c0	348	T	C	82	C	35	252	252	G	21	2	2	889	1	1	0	2
comp31656_c0	375	A	T	63	T	34	252	252	A	37	2	2	970	1	1	0	2
comp31656_c0	383	T	G	64	G	35	252	252	T	32	2	2	929	1	1	0	4
comp31656_c0	433	A	T	75	T	35	252	252	G	34	1	1	922	1	1	0	3
comp31656_c0	460	T	A	99	A	37	254	254	G	18	1	1	764	1	1	0	2
comp31656_c0	462	G	C	99	C	37	255	255	G	0	0	0	773	1	1	0	2
comp31656_c0	466	T	A	99	A	36	255	255	T	0	0	0	771	1	1	0	2
comp31656_c0	491	T	G	78	G	37	254	254	T	19	1	1	676	1	1	0	2
comp31656_c0	503	C	T	99	T	35	253	253	C	13	2	2	650	1	1	0	2
comp31656_c0	519	T	A	97	A	36	255	255	T	0	0	0	571	1	1	0	2
comp31656_c0	549	G	C	93	C	36	254	254	G	8	1	1	464	1	1	0	2
comp31656_c0	552	G	A	96	A	35	254	254	C	19	1	1	460	1	1	0	2
comp31656_c0	563	A	C	97	C	35	255	255	A	0	0	0	462	1	1	0	2
comp31656_c0	565	A	T	99	T	32	254	254	G	10	1	1	469	1	1	0	2
comp31656_c0	603	T	A	99	A	34	252	252	G	41	1	1	537	1	1	0	2
comp31656_c0	605	A	T	99	T	35	255	255	A	0	0	0	531	1	1	0	2
comp31656_c0	626	A	T	99	T	33	255	255	A	0	0	0	472	1	1	0	2
comp31656_c0	676	A	T	99	T	35	254	254	G	8	1	1	405	1	1	0	2
comp31656_c0	699	A	T	85	T	37	251	251	C	30	1	1	252	1	1	0	2
comp31657_c0	202	A	T	65	T	34	252	252	G	35	1	1	1524	1	1	0	3
comp31657_c0	212	T	A	99	A	36	255	255	T	0	0	0	1594	1	1	0	2
comp31657_c0	214	A	C	43	C	36	244	244	G	39	10	10	1579	1	1	0	2
comp31657_c0	260	C	T	97	T	36	247	247	A	38	6	6	1749	1	1	0	2
comp31657_c0	269	T	C	99	C	37	253	253	A	40	2	2	1685	1	1	0	2
comp31657_c0	328	T	A	82	A	33	253	253	T	39	1	1	1665	1	1	0	2
comp31657_c0	343	C	G	99	G	34	251	251	A	40	3	3	1713	1	1	0	2
comp31657_c0	353	G	T	82	T	32	251	251	C	40	3	3	1741	1	1	0	2
comp31657_c0	358	C	T	24	T	34	250	250	A	36	5	5	1707	1	1	0	2
comp31657_c0	377	C	A	79	A	34	252	252	C	20	2	2	1655	1	1	0	2
comp31657_c0	408	A	C	99	C	36	253	253	G	40	1	1	1520	1	1	0	2
comp31657_c0	420	G	C	99	C	37	254	254	T	38	1	1	1582	1	1	0	2
comp31657_c0	436	A	T	98	T	35	254	254	C	26	1	1	1572	1	1	0	2
comp31657_c0	461	G	T	92	T	37	254	254	A	34	1	1	1504	1	1	0	2
comp31657_c0	552	T	A	95	A	35	254	254	C	19	1	1	671	1	1	0	2
comp31657_c0	573	G	T	99	T	35	255	255	G	0	0	0	643	1	1	0	2
comp31657_c0	596	T	G	92	G	35	255	255	T	0	0	0	618	1	1	0	2
comp31657_c0	598	T	C	99	C	35	253	253	A	2	2	2	655	1	1	0	2
comp31657_c0	629	A	G	82	G	34	253	253	A	9	1	1	511	1	1	0	2
comp31657_c0	635	C	T	99	T	36	255	255	C	0	0	0	504	1	1	0	2
comp31657_c0	637	G	T	95	T	35	255	255	G	0	0	0	502	1	1	0	2
comp31657_c0	653	T	G	84	G	35	254	254	T	24	1	1	537	1	1	0	2
comp31657_c0	697	A	C	99	C	36	255	255	A	0	0	0	305	1	1	0	2
comp316584_c0	203	G	T	99	T	36	255	255	G	0	0	0	1543	1	1	0	2
comp316584_c0	211	A	T	99	T	35	255	255	A	0	0	0	1604	1	1	0	2
comp31659_c0	334	G	C	56	C	35	250	250	A	38	3	3	1655	1	1	0	2
comp31659_c0	350	C	T	97	T	32	252	252	A	33	1	1	1707	1	1	0	2
comp31659_c0	362	A	G	36	G	34	249	249	A	35	4	4	1707	1	1	0	2
comp31659_c0	406	G	C	64	C	36	251	251	A	36	3	3	1525	1	1	0	2
comp3165_c0	203	C	T	99	T	36	255	255	C	0	0	0	1553	1	1	0	2
comp3165_c0	245	T	A	99	A	38	255	255	T	0	0	0	1724	1	1	0	2
comp3165_c0	390	C	A	99	A	35	255	255	C	0	0	0	1613	1	1	0	2
comp3165_c0	400	T	G	73	G	36	254	254	T	30	1	1	1553	1	1	0	2
comp3165_c0	409	A	T	99	T	36	254	254	A	41	1	1	1509	1	1	0	3
comp3165_c0	423	G	A	99	A	37	254	254	G	37	1	1	1576	1	1	0	3
comp3165_c0	426	C	A	99	A	36	254	254	T	37	1	1	1576	1	1	0	2
comp3165_c0	481	G	T	99	T	37	255	255	G	0	0	0	1380	1	1	0	2
comp316614_c0	256	A	G	41	G	36	247	247	A	39	6	6	1758	1	1	0	3
comp316614_c0	260	A	T	54	T	36	247	247	A	38	6	6	1762	1	1	0	2
comp31662_c0	389	C	A	71	A	35	254	254	C	34	1	1	1618	1	1	0	2
comp31662_c0	394	G	C	76	C	35	252	252	T	40	1	1	1513	1	1	0	2
comp31662_c0	467	G	T	99	T	36	255	255	G	0	0	0	1457	1	1	0	2
comp31662_c0	469	G	C	99	C	37	255	255	G	0	0	0	1451	1	1	0	2
comp31662_c0	493	G	A	99	A	36	253	253	G	31	1	1	1296	1	1	0	2
comp31662_c0	513	A	T	99	T	32	251	251	C	18	2	2	1059	1	1	0	2
comp31662_c0	572	G	C	92	C	35	254	254	G	33	1	1	646	1	1	0	2
comp31662_c0	575	G	C	87	C	35	254	254	A	41	1	1	631	1	1	0	2
comp31662_c0	597	C	T	99	T	34	254	254	C	7	1	1	624	1	1	0	2
comp31662_c0	600	T	C	70	C	35	253	253	T	34	1	1	670	1	1	0	2
comp31662_c0	608	G	C	99	C	35	255	255	G	0	0	0	644	1	1	0	2
comp31662_c0	630	C	A	96	A	33	252	252	T	8	1	1	510	1	1	0	2
comp31662_c0	649	C	A	99	A	35	254	254	G	10	1	1	518	1	1	0	2
comp31662_c0	689	A	T	99	T	35	253	253	C	8	1	1	337	1	1	0	2
comp31662_c0	721	G	T	99	T	37	208	208	G	0	0	0	208	1	1	0	2
comp31662_c0	749	C	G	35	G	36	87	87	T	40	6	6	95	1	1	0	2
comp316815_c0	388	A	T	99	T	37	255	255	A	0	0	0	484	1	1	0	2
comp31681_c0	391	G	C	81	C	36	244	244	T	39	10	10	488	1	1	0	4
comp31683_c0	373	G	T	99	T	36	252	252	C	35	3	3	571	1	1	0	2
comp3169_c0	380	C	T	75	T	37	251	251	A	38	4	4	555	1	1	0	2
comp3169_c0	387	T	A	50	A	37	247	247	T	39	7	7	516	1	1	0	2
comp3169_c0	401	T	A	99	A	35	246	246	T	39	4	4	408	1	1	0	2
comp317033_c0	7	A	T	72	T	36	44	44	C	34	1	1	46	1	1	0	2
comp31703_c0	5	G	C	86	C	35	60	60	G	0	0	0	60	1	1	0	2
comp31703_c0	13	T	G	39	G	36	40	40	T	34	1	1	41	1	1	0	2
comp31704_c0	2	A	G	79	G	35	82	82	T	35	1	1	83	1	1	0	2
comp31711_c0	11	C	A	61	A	37	46	46	G	34	3	3	50	1	1	0	2
comp31715_c0	10	A	G	50	G	37	48	48	A	39	1	1	51	1	1	0	2
comp3171_c0	1	G	T	70	T	35	82	82	G	34	1	1	84	1	1	0	2
comp317485_c0	115	T	C	44	C	35	243	243	T	38	6	6	386	1	1	0	2
comp31749_c0	188	G	C	68	C	36	241	241	T	39	8	8	734	1	1	0	2
comp31749_c0	232	T	G	53	G	34	244	244	C	38	5	5	602	1	1	0	2
comp31749_c0	237	T	C	67	C	36	246	246	G	36	4	4	595	1	1	0	2
comp31749_c0	254	T	G	99	G	35	249	249	A	38	5	5	587	1	1	0	2
comp317502_c0	526	C	A	99	A	36	254	254	G	34	1	1	480	1	1	0	2
comp31750_c0	116	T	A	36	A	34	251	251	T	32	4	4	417	1	1	0	2
comp31750_c0	240	A	G	28	G	35	247	247	T	33	5	5	614	1	1	0	2
comp31750_c0	510	A	C	74	C	35	250	250	T	34	4	4	497	1	1	0	2
comp31750_c0	689	A	T	99	T	37	255	255	A	0	0	0	404	1	1	0	2
comp31750_c0	716	A	T	99	T	37	254	254	C	35	1	1	328	1	1	0	2
comp31750_c0	725	T	C	21	C	35	207	207	G	32	5	5	215	1	1	0	2
comp31750_c0	746	T	A	21	A	31	83	83	T	34	2	2	85	1	1	0	2
comp31750_c0	773	G	A	64	A	38	57	57	G	38	2	2	59	1	1	0	2
comp31752_c0	184	T	C	33	C	36	249	249	A	36	6	6	703	1	1	0	2
comp31752_c0	232	A	G	59	G	34	244	244	C	38	5	5	609	1	1	0	2
comp31752_c0	249	T	G	94	G	35	252	252	C	16	2	2	576	1	1	0	2
comp31753_c0	116	T	A	36	A	34	251	251	T	32	4	4	425	1	1	0	2
comp31755_c0	116	C	A	73	A	34	251	251	T	32	4	4	429	1	1	0	2
comp31755_c0	239	A	T	40	T	34	243	243	G	37	5	5	605	1	1	0	2
comp317568_c0	199	G	A	27	A	35	245	245	G	39	7	7	716	1	1	0	2
comp317568_c0	249	A	G	79	G	35	252	252	C	16	2	2	585	1	1	0	2
comp31757_c0	226	A	T	42	T	35	249	249	A	35	6	6	651	1	1	0	2
comp317582_c0	236	C	T	83	T	35	249	249	A	37	4	4	622	1	1	0	2
comp317582_c0	271	A	G	27	G	36	245	245	C	37	6	6	606	1	1	0	2
comp317582_c0	479	T	A	41	A	36	241	241	G	35	12	12	534	1	1	0	3
comp31758_c0	232	T	G	53	G	34	244	244	C	38	5	5	627	1	1	0	2
comp31759_c0	199	T	A	70	A	35	245	245	G	39	7	7	963	1	1	0	2
comp31759_c0	210	T	G	45	G	36	250	250	T	31	3	3	934	1	1	0	2
comp31759_c0	333	T	A	50	A	35	250	250	C	37	5	5	636	1	1	0	3
comp31759_c0	380	A	T	36	T	36	248	248	C	37	6	6	576	1	1	0	2
comp31762_c0	14	C	A	93	A	34	198	198	T	33	3	3	203	1	1	0	2
comp31762_c0	16	C	G	66	G	34	202	202	A	39	5	5	211	1	1	0	2
comp31762_c0	188	T	C	46	C	36	241	241	T	39	8	8	1033	1	1	0	2
comp31762_c0	219	A	T	51	T	35	244	244	C	30	7	7	868	1	1	0	2
comp31762_c0	238	C	G	99	G	35	250	250	T	37	3	3	767	1	1	0	2
comp31763_c0	6	G	A	73	A	33	143	143	T	28	3	3	147	1	1	0	2
comp31763_c0	16	A	G	24	G	34	202	202	A	39	6	6	212	1	1	0	2
comp31763_c0	237	T	C	67	C	36	246	246	G	36	4	4	770	1	1	0	2
comp31764_c0	380	A	T	36	T	36	248	248	C	37	6	6	1375	1	1	0	2
comp31764_c0	451	G	T	99	T	36	241	241	A	38	7	7	1992	1	1	0	2
comp31764_c0	492	C	A	67	A	35	243	243	G	36	7	7	2004	1	1	0	2
comp31764_c0	526	G	A	99	A	36	254	254	G	34	1	1	1646	1	1	0	2
comp31764_c0	709	C	T	84	T	38	250	250	A	34	4	4	1536	1	1	0	2
comp317656_c0	40	A	T	20	T	38	40	40	A	33	2	2	42	1	1	0	2
comp31766_c0	1	A	C	91	C	37	132	132	A	0	0	0	132	1	1	0	2
comp31766_c0	3	C	T	86	T	38	124	124	C	41	1	1	125	1	1	0	2
comp31766_c0	18	T	A	98	A	37	110	110	T	0	0	0	110	1	1	0	2
comp31766_c0	20	A	T	99	T	37	102	102	A	0	0	0	102	1	1	0	2
[truncated: 117,421 more rows]
