# Supplementary material for: RNA-Seq for gene identification and transcript profiling of three Stevia rebaudiana genotypes
Source: BMC Genomics. 2014 Jul 7;15(1):571. doi: 10.1186/1471-2164-15-571 (PMC4108789; doi:10.1186/1471-2164-15-571)
Supplement: Supplementary file 7 — Additional file 7: SNP markers identified in the unigenes expressed in Stevia leaf. (XLSX 12 MB) [file 12864_2013_6267_MOESM7_ESM.xlsx]

## Sheet: Sheet1
comp102509_c0	712	T	A	22	A	38	20	20	T	0	0	0	20	1	1	0	2
comp1035_c0	524	T	G	35	G	33	63	63	T	33	1	1	64	1	1	0	3
comp1038510_c0	225	A	G	28	G	34	16	16	A	0	0	0	16	1	1	0	2
comp1038510_c0	241	G	C	24	C	32	14	14	G	0	0	0	14	1	1	0	2
comp1038722_c0	262	T	C	24	C	32	13	13	T	41	2	2	15	1	1	0	2
comp10388_c0	124	C	T	20	T	37	31	31	A	39	4	4	36	1	1	0	2
comp1038927_c0	262	A	C	26	C	32	13	13	T	37	3	3	16	1	1	0	2
comp1038956_c0	258	G	A	25	A	35	16	16	T	35	1	1	17	1	1	0	2
comp1040268_c0	6	G	T	26	T	37	16	16	A	33	1	1	17	1	1	0	2
comp10648_c0	339	C	T	27	T	33	15	15	C	41	1	1	16	1	1	0	2
comp10648_c0	341	T	A	28	A	34	15	15	T	41	1	1	16	1	1	0	2
comp10741_c0	718	G	T	22	T	36	16	16	G	41	1	1	17	1	1	0	2
comp11675_c0	725	T	G	23	G	36	28	28	A	37	4	4	32	1	1	0	2
comp1172893_c0	2	G	T	24	T	36	13	13	A	34	2	2	17	1	1	0	3
comp1234318_c0	23	C	G	22	G	34	13	13	C	0	0	0	13	1	1	0	2
comp1234318_c0	94	G	T	25	T	38	18	18	G	41	2	2	20	1	1	0	3
comp1234498_c0	151	A	T	20	T	36	12	12	A	41	1	1	13	1	1	0	2
comp1234530_c0	45	T	C	25	C	36	14	14	T	41	2	2	17	1	1	0	2
comp12963_c0	13	A	C	24	C	35	13	13	T	35	2	2	15	1	1	0	2
comp12963_c0	170	G	T	28	T	37	22	22	G	41	1	1	25	1	1	0	2
comp1332581_c0	3	A	C	25	C	37	17	17	A	0	0	0	17	1	1	0	2
comp1332581_c0	16	C	T	25	T	36	16	16	C	0	0	0	16	1	1	0	2
comp1332581_c0	19	C	T	31	T	37	16	16	C	0	0	0	16	1	1	0	2
comp1332581_c0	44	A	C	30	C	37	17	17	A	41	1	1	18	1	1	0	2
comp1334090_c0	1	C	G	34	G	37	17	17	C	0	0	0	17	1	1	0	3
comp137355_c0	724	T	C	21	C	35	39	39	A	36	5	5	44	1	1	0	2
comp137355_c0	767	A	C	50	C	35	38	38	T	35	3	3	41	1	1	0	2
comp137355_c0	769	T	A	39	A	36	36	36	G	33	3	3	39	1	1	0	2
comp145130_c0	672	A	G	52	G	36	33	33	T	37	2	2	35	1	1	0	2
comp145130_c0	679	A	G	30	G	35	33	33	A	35	3	3	36	1	1	0	2
comp145130_c0	681	A	T	54	T	32	33	33	G	30	2	2	35	1	1	0	2
comp145766_c0	685	A	G	53	G	36	31	31	A	0	0	0	31	1	1	0	2
comp145766_c0	692	A	T	37	T	37	27	27	A	0	0	0	27	1	1	0	2
comp145985_c0	676	T	G	68	G	35	34	34	A	37	2	2	36	1	1	0	2
comp145985_c0	678	T	A	70	A	35	36	36	T	0	0	0	36	1	1	0	2
comp145985_c0	680	A	G	23	G	35	34	34	A	32	2	2	36	1	1	0	2
comp145985_c0	688	T	G	46	G	36	30	30	T	0	0	0	30	1	1	0	3
comp145985_c0	715	G	T	25	T	39	18	18	G	0	0	0	18	1	1	0	2
comp146718_c0	751	A	G	28	G	34	24	24	A	37	1	1	25	1	1	0	2
comp146718_c0	767	A	G	36	G	36	20	20	A	0	0	0	20	1	1	0	2
comp146718_c0	769	T	A	39	A	34	19	19	T	0	0	0	19	1	1	0	2
comp14736_c0	701	A	C	23	C	37	21	21	G	36	4	4	25	1	1	0	2
comp148938_c0	699	G	T	48	T	35	25	25	G	0	0	0	25	1	1	0	2
comp148938_c0	739	T	C	40	C	33	25	25	A	38	2	2	27	1	1	0	2
comp148938_c0	779	G	T	22	T	36	16	16	G	0	0	0	16	1	1	0	2
comp1506786_c0	24	C	T	25	T	38	20	20	C	41	1	1	21	1	1	0	2
comp1506786_c0	178	C	A	22	A	37	14	14	C	0	0	0	14	1	1	0	2
comp15067_c0	45	C	G	25	G	35	27	27	C	40	2	2	29	1	1	0	2
comp1515984_c0	157	G	T	25	T	34	14	14	G	0	0	0	14	1	1	0	2
comp1515_c0	183	G	C	22	C	35	14	14	G	41	1	1	15	1	1	0	2
comp1515_c0	229	A	T	20	T	37	15	15	A	0	0	0	15	1	1	0	2
comp1515_c0	231	A	C	22	C	36	15	15	A	0	0	0	15	1	1	0	2
comp1516178_c0	27	C	A	26	A	34	13	13	G	37	1	1	14	1	1	0	2
comp1516178_c0	59	A	G	22	G	36	14	14	A	0	0	0	14	1	1	0	2
comp1516178_c0	141	T	G	22	G	34	15	15	T	41	2	2	17	1	1	0	2
comp1516249_c0	209	G	T	21	T	33	14	14	A	39	1	1	15	1	1	0	2
comp1516843_c0	285	A	G	22	G	36	12	12	A	0	0	0	12	1	1	0	2
comp151755_c0	238	C	G	29	G	34	16	16	A	35	2	2	18	1	1	0	2
comp15301_c0	597	C	G	51	G	35	27	27	C	0	0	0	27	1	1	0	2
comp1561237_c0	326	A	G	22	G	36	12	12	A	0	0	0	12	1	1	0	2
comp15617_c0	307	T	A	47	A	36	27	27	T	0	0	0	27	1	1	0	2
comp15681_c0	335	T	A	24	A	37	14	14	G	24	2	2	16	1	1	0	2
comp171045_c0	553	G	C	22	C	35	14	14	G	0	0	0	14	1	1	0	2
comp17171_c0	351	C	T	25	T	36	13	13	A	34	1	1	14	1	1	0	2
comp17171_c0	478	G	C	22	C	37	15	15	G	0	0	0	15	1	1	0	2
comp17171_c0	486	A	T	27	T	36	16	16	A	0	0	0	16	1	1	0	2
comp17171_c0	488	G	A	28	A	36	16	16	G	0	0	0	16	1	1	0	2
comp17171_c0	490	G	T	28	T	37	16	16	G	0	0	0	16	1	1	0	2
comp17171_c0	492	G	A	31	A	35	16	16	G	0	0	0	16	1	1	0	2
comp17210_c0	446	A	C	34	C	35	19	19	T	38	4	4	23	1	1	0	2
comp173086_c0	91	C	A	41	A	35	23	23	C	0	0	0	23	1	1	0	2
comp173086_c0	123	T	G	24	G	35	16	16	T	0	0	0	16	1	1	0	2
comp173086_c0	233	T	G	21	G	33	15	15	T	8	1	1	16	1	1	0	2
comp1731207_c0	283	C	T	27	T	34	15	15	A	39	1	1	16	1	1	0	2
comp17319_c0	260	A	G	33	G	35	17	17	T	35	1	1	18	1	1	0	2
comp17319_c0	266	G	C	26	C	35	17	17	T	27	2	2	19	1	1	0	2
comp1731_c0	277	C	A	25	A	36	16	16	C	41	2	2	19	1	1	0	2
comp17320_c0	245	C	T	43	T	35	20	20	A	35	1	1	22	1	1	0	2
comp175142_c0	521	G	C	41	C	35	20	20	T	39	4	4	24	1	1	0	2
comp175142_c0	526	T	G	27	G	34	21	21	A	38	4	4	25	1	1	0	2
comp175142_c0	528	T	C	30	C	34	20	20	A	37	3	3	23	1	1	0	2
comp17978_c0	206	G	C	22	C	34	12	12	G	0	0	0	12	1	1	0	2
comp179790_c0	270	A	C	25	C	36	15	15	A	0	0	0	15	1	1	0	2
comp179790_c0	287	G	A	25	A	36	14	14	G	0	0	0	14	1	1	0	2
comp179790_c0	309	A	T	22	T	35	14	14	A	0	0	0	14	1	1	0	2
comp1836894_c0	190	G	T	22	T	33	14	14	G	0	0	0	14	1	1	0	2
comp18504_c0	44	G	T	31	T	37	17	17	G	41	3	3	20	1	1	0	2
comp194397_c0	452	T	A	37	A	35	19	19	T	0	0	0	19	1	1	0	2
comp19451_c0	597	G	T	20	T	37	12	12	G	0	0	0	12	1	1	0	2
comp195057_c0	638	G	C	44	C	35	23	23	G	0	0	0	23	1	1	0	2
comp195057_c0	640	T	G	37	G	35	23	23	T	0	0	0	23	1	1	0	2
comp195057_c0	676	A	G	47	G	32	24	24	A	0	0	0	24	1	1	0	3
comp195057_c0	688	A	T	41	T	33	21	21	A	0	0	0	21	1	1	0	2
comp195057_c0	700	C	G	38	G	31	20	20	C	0	0	0	20	1	1	0	2
comp201904_c0	668	C	T	31	T	36	15	15	C	0	0	0	15	1	1	0	2
comp20218_c0	477	C	A	28	A	36	16	16	C	0	0	0	16	1	1	0	2
comp20218_c0	479	C	G	30	G	36	16	16	C	0	0	0	16	1	1	0	2
comp206009_c0	34	T	A	22	A	37	15	15	T	0	0	0	15	1	1	0	3
comp206009_c0	84	C	A	21	A	35	14	14	C	0	0	0	14	1	1	0	2
comp206009_c0	87	T	A	22	A	32	14	14	T	0	0	0	14	1	1	0	2
comp206009_c0	89	A	T	25	T	34	14	14	A	0	0	0	14	1	1	0	2
comp206009_c0	96	C	G	22	G	34	13	13	C	0	0	0	13	1	1	0	2
comp206770_c0	365	G	A	37	A	35	20	20	T	35	1	1	21	1	1	0	3
comp206777_c0	360	T	C	37	C	33	20	20	T	41	1	1	22	1	1	0	2
comp206777_c0	701	A	T	40	T	35	18	18	A	0	0	0	18	1	1	0	2
comp206836_c0	406	A	T	52	T	35	24	24	A	0	0	0	24	1	1	0	2
comp206836_c0	422	A	C	33	C	38	21	21	A	0	0	0	21	1	1	0	2
comp206836_c0	483	C	A	31	A	35	17	17	G	40	2	2	19	1	1	0	2
comp206836_c0	485	C	G	31	G	35	18	18	T	39	2	2	20	1	1	0	2
comp206836_c0	894	G	A	22	A	37	23	23	G	37	2	2	25	1	1	0	2
comp207009_c0	386	G	T	27	T	34	16	16	A	39	2	2	19	1	1	0	2
comp207046_c0	339	T	A	31	A	37	18	18	G	18	1	1	19	1	1	0	2
comp20824_c0	444	T	A	20	A	34	11	11	T	0	0	0	11	1	1	0	2
comp20843_c0	479	C	G	40	G	34	35	35	T	38	4	4	39	1	1	0	2
comp21495_c0	298	A	T	37	T	34	21	21	A	0	0	0	21	1	1	0	2
comp21495_c0	300	T	G	37	G	33	22	22	T	0	0	0	22	1	1	0	2
comp21495_c0	334	T	A	43	A	33	22	22	T	41	1	1	23	1	1	0	2
comp21495_c0	349	T	G	42	G	31	25	25	T	41	1	1	26	1	1	0	2
comp21495_c0	365	C	T	50	T	34	24	24	C	41	1	1	25	1	1	0	2
comp21495_c0	409	T	C	23	C	35	21	21	T	36	1	1	22	1	1	0	2
comp21495_c0	411	A	G	46	G	35	22	22	A	0	0	0	22	1	1	0	2
comp21495_c0	413	A	T	34	T	36	22	22	A	0	0	0	22	1	1	0	2
comp21495_c0	415	T	C	36	C	36	22	22	T	0	0	0	22	1	1	0	2
comp21498_c0	358	A	G	45	G	32	26	26	T	41	1	1	27	1	1	0	3
comp21498_c0	374	G	T	54	T	35	26	26	A	41	1	1	27	1	1	0	2
comp21507_c0	20	C	G	28	G	35	15	15	C	0	0	0	15	1	1	0	2
comp21507_c0	36	G	A	22	A	36	14	14	G	0	0	0	14	1	1	0	2
comp215083_c0	27	C	G	28	G	35	15	15	C	41	1	1	16	1	1	0	2
comp21_c0	173	T	A	37	A	34	17	17	T	0	0	0	17	1	1	0	2
comp21_c0	192	G	T	33	T	36	17	17	A	35	1	1	18	1	1	0	2
comp21_c0	213	A	C	35	C	36	21	21	G	35	1	1	22	1	1	0	2
comp21_c0	236	G	T	45	T	37	23	23	G	0	0	0	23	1	1	0	2
comp21_c0	242	G	T	46	T	37	22	22	C	40	1	1	23	1	1	0	2
comp21_c0	260	T	C	36	C	37	21	21	T	0	0	0	21	1	1	0	2
comp21_c0	265	T	A	34	A	38	18	18	T	0	0	0	18	1	1	0	2
comp22003_c0	238	C	A	47	A	36	22	22	T	41	1	1	23	1	1	0	2
comp22003_c0	241	T	A	46	A	36	23	23	T	0	0	0	23	1	1	0	2
comp2200456_c0	191	G	A	34	A	35	18	18	T	36	1	1	19	1	1	0	2
comp2200456_c0	193	C	T	31	T	37	17	17	A	35	1	1	18	1	1	0	2
comp2200456_c0	209	A	T	36	T	36	21	21	C	36	1	1	22	1	1	0	2
comp2200456_c0	215	T	A	53	A	35	23	23	G	37	1	1	24	1	1	0	2
comp22035_c0	364	A	G	27	G	35	15	15	C	38	2	2	17	1	1	0	2
comp221991_c0	419	A	T	38	T	32	18	18	C	41	1	1	20	1	1	0	2
comp222034_c0	329	C	A	34	A	33	21	21	C	0	0	0	21	1	1	0	2
comp222034_c0	386	C	G	34	G	37	18	18	A	34	2	2	20	1	1	0	2
comp222034_c0	423	A	C	34	C	31	19	19	A	41	1	1	21	1	1	0	2
comp2220_c0	329	T	A	29	A	33	21	21	T	41	1	1	23	1	1	0	2
comp22513_c0	330	G	T	22	T	37	18	18	G	0	0	0	18	1	1	0	2
comp22995_c0	104	A	C	35	C	35	19	19	A	0	0	0	19	1	1	0	2
comp22995_c0	129	C	G	25	G	36	16	16	C	41	1	1	17	1	1	0	2
comp22995_c0	388	T	G	30	G	35	16	16	T	0	0	0	16	1	1	0	2
comp22995_c0	390	T	G	32	G	33	16	16	T	0	0	0	16	1	1	0	2
comp22995_c0	408	T	C	25	C	35	14	14	T	0	0	0	14	1	1	0	2
comp22995_c0	450	C	G	25	G	36	16	16	C	0	0	0	16	1	1	0	2
comp22995_c0	452	G	C	25	C	36	16	16	G	0	0	0	16	1	1	0	2
comp22995_c0	455	T	A	25	A	35	16	16	T	0	0	0	16	1	1	0	2
comp230561_c0	693	G	C	35	C	33	18	18	G	41	1	1	19	1	1	0	2
comp230561_c0	777	T	G	33	G	33	23	23	T	0	0	0	23	1	1	0	2
comp230561_c0	782	T	G	27	G	34	19	19	T	0	0	0	19	1	1	0	2
comp230561_c0	799	G	A	43	A	31	22	22	G	0	0	0	22	1	1	0	2
comp230561_c0	807	G	A	21	A	34	22	22	G	35	1	1	23	1	1	0	2
comp230561_c0	809	A	G	20	G	35	21	21	A	35	1	1	23	1	1	0	2
comp230817_c0	444	G	C	33	C	36	26	26	G	41	2	2	30	1	1	0	2
comp230817_c0	477	G	A	26	A	36	22	22	G	34	1	1	23	1	1	0	2
comp230817_c0	479	G	T	34	T	36	21	21	G	0	0	0	21	1	1	0	2
comp2308_c0	201	T	G	38	G	37	20	20	T	0	0	0	20	1	1	0	5
comp231438_c0	564	T	A	43	A	34	22	22	T	41	1	1	23	1	1	0	2
comp231438_c0	582	A	G	27	G	35	22	22	A	36	1	1	23	1	1	0	3
comp231438_c0	585	A	G	31	G	35	23	23	A	36	1	1	24	1	1	0	2
comp231438_c0	587	G	T	51	T	35	25	25	G	0	0	0	25	1	1	0	2
comp231621_c0	577	G	C	41	C	35	19	19	T	35	2	2	21	1	1	0	2
comp231621_c0	579	C	A	32	A	34	20	20	T	35	1	1	21	1	1	0	2
comp231621_c0	584	G	T	46	T	34	22	22	C	35	1	1	23	1	1	0	2
comp231621_c0	586	C	T	47	T	35	23	23	A	35	1	1	24	1	1	0	2
comp231753_c0	604	C	A	49	A	34	22	22	T	41	1	1	23	1	1	0	2
comp231753_c0	614	G	A	47	A	36	23	23	G	0	0	0	23	1	1	0	2
comp232867_c0	420	A	T	22	T	35	16	16	A	41	1	1	17	1	1	0	2
comp234617_c0	1	G	A	22	A	32	15	15	G	0	0	0	15	1	1	0	2
comp23475_c0	1	G	A	22	A	32	15	15	G	0	0	0	15	1	1	0	2
comp23683_c0	8	C	T	25	T	38	18	18	C	0	0	0	18	1	1	0	2
comp236846_c0	4	A	G	28	G	38	18	18	A	0	0	0	18	1	1	0	2
comp23688_c0	12	T	G	31	G	38	20	20	T	0	0	0	20	1	1	0	2
comp23688_c0	18	G	A	31	A	36	20	20	G	0	0	0	20	1	1	0	2
comp236938_c0	1	T	C	26	C	37	19	19	G	33	2	2	21	1	1	0	2
comp241858_c0	1	G	A	22	A	30	14	14	G	0	0	0	14	1	1	0	2
comp241858_c0	3	C	T	22	T	32	14	14	C	0	0	0	14	1	1	0	2
comp2419_c0	468	G	A	31	A	36	20	20	G	0	0	0	20	1	1	0	2
comp243819_c0	1	A	G	20	G	28	17	17	C	34	1	1	18	1	1	0	2
comp243819_c0	3	A	T	26	T	31	17	17	G	34	1	1	18	1	1	0	2
comp243857_c0	431	C	G	31	G	36	21	21	C	0	0	0	21	1	1	0	3
comp243857_c0	434	A	C	33	C	37	22	22	A	0	0	0	22	1	1	0	3
comp25185_c0	238	G	T	22	T	35	16	16	C	41	3	3	20	1	1	0	2
comp25190_c0	238	G	T	22	T	35	16	16	C	41	3	3	20	1	1	0	2
comp25191_c0	437	G	A	30	A	34	15	15	T	37	1	1	16	1	1	0	2
comp252065_c0	370	C	T	22	T	34	27	27	C	40	3	3	31	1	1	0	2
comp252227_c0	513	A	T	22	T	38	13	13	A	41	2	2	15	1	1	0	2
comp253555_c0	218	C	T	22	T	36	13	13	C	0	0	0	13	1	1	0	3
comp25361_c0	218	A	T	22	T	36	13	13	A	0	0	0	13	1	1	0	2
comp25623_c0	376	A	G	22	G	32	14	14	A	0	0	0	14	1	1	0	3
comp25632_c0	375	A	T	25	T	32	14	14	A	0	0	0	14	1	1	0	2
comp256982_c0	10	T	G	21	G	35	13	13	C	34	1	1	15	1	1	0	2
comp257039_c0	1	T	G	24	G	34	14	14	T	0	0	0	14	1	1	0	2
comp25707_c0	1	A	G	25	G	34	14	14	A	0	0	0	14	1	1	0	2
comp259257_c0	10	A	C	22	C	36	11	11	T	39	1	1	12	1	1	0	2
comp2596_c0	184	C	A	47	A	37	42	42	T	39	5	5	49	1	1	0	2
comp25975_c0	304	T	A	47	A	37	46	46	T	40	2	2	48	1	1	0	2
comp25981_c0	241	T	A	30	A	34	42	42	C	29	3	3	48	1	1	0	2
comp26103_c0	28	T	C	36	C	37	20	20	T	0	0	0	20	1	1	0	2
comp26103_c0	30	T	C	33	C	37	19	19	T	0	0	0	19	1	1	0	2
comp26103_c0	32	A	C	31	C	37	19	19	A	0	0	0	19	1	1	0	2
comp261074_c0	39	C	T	22	T	35	17	17	C	0	0	0	17	1	1	0	2
comp261074_c0	53	A	C	35	C	36	18	18	G	41	1	1	19	1	1	0	2
comp2610_c0	9	T	A	29	A	32	26	26	T	37	1	1	27	1	1	0	2
comp2610_c0	29	A	T	32	T	36	20	20	G	33	2	2	22	1	1	0	2
comp26117_c0	1	C	A	49	A	33	26	26	C	0	0	0	26	1	1	0	2
comp26117_c0	6	A	T	27	T	35	27	27	G	34	1	1	29	1	1	0	2
comp26117_c0	8	T	C	28	C	34	26	26	G	35	1	1	28	1	1	0	2
comp26117_c0	10	A	C	26	C	36	26	26	T	37	1	1	28	1	1	0	2
comp2611_c0	6	G	T	33	T	35	27	27	G	34	1	1	29	1	1	0	2
comp26121_c0	1	G	A	40	A	33	26	26	G	31	1	1	27	1	1	0	2
comp26130_c0	603	G	A	47	A	36	26	26	G	41	1	1	27	1	1	0	2
comp26130_c0	624	C	A	25	A	34	26	26	C	37	1	1	27	1	1	0	2
comp26130_c0	651	A	T	36	T	33	21	21	A	0	0	0	21	1	1	0	2
comp261323_c0	13	A	C	26	C	36	29	29	T	33	3	3	32	1	1	0	2
comp26140_c0	2	G	A	54	A	31	28	28	G	0	0	0	28	1	1	0	2
comp26149_c0	1	G	A	43	A	33	27	27	G	31	1	1	28	1	1	0	2
comp26150_c0	1	G	A	24	A	33	27	27	G	31	2	2	29	1	1	0	2
comp261513_c0	619	T	C	45	C	34	26	26	A	39	1	1	27	1	1	0	2
comp26191_c0	1	C	A	22	A	33	28	28	G	32	6	6	36	1	1	0	2
comp262108_c0	1	T	A	24	A	33	31	31	G	32	7	7	40	1	1	0	2
comp26225_c0	1	T	A	25	A	33	31	31	G	32	7	7	41	1	1	0	2
comp26358_c0	510	C	G	41	G	33	21	21	C	0	0	0	21	1	1	0	2
comp26358_c0	512	A	C	40	C	32	21	21	A	0	0	0	21	1	1	0	2
comp26358_c0	559	T	G	35	G	34	19	19	T	0	0	0	19	1	1	0	2
comp26358_c0	561	T	G	30	G	36	19	19	T	0	0	0	19	1	1	0	2
comp26358_c0	594	T	G	21	G	35	14	14	T	0	0	0	14	1	1	0	2
comp26363_c0	230	C	A	22	A	23	15	15	C	0	0	0	15	1	1	0	221
comp263816_c0	348	A	T	44	T	36	24	24	A	0	0	0	24	1	1	0	2
comp263816_c0	364	T	C	52	C	35	25	25	T	41	1	1	26	1	1	0	2
comp263816_c0	371	C	T	22	T	35	25	25	C	40	1	1	26	1	1	0	2
comp263893_c0	24	T	G	29	G	31	17	17	A	38	2	2	19	1	1	0	2
comp263903_c0	1	A	T	32	T	33	20	20	A	31	1	1	22	1	1	0	2
comp26390_c0	1	A	T	32	T	33	20	20	A	31	1	1	22	1	1	0	2
comp26592_c0	844	T	C	36	C	33	54	54	T	40	5	5	60	1	1	0	2
comp26592_c0	847	T	C	29	C	35	52	52	T	40	5	5	57	1	1	0	2
comp26592_c0	856	A	T	30	T	35	45	45	A	38	5	5	50	1	1	0	3
comp26592_c0	864	A	G	42	G	35	38	38	A	40	4	4	42	1	1	0	2
comp26592_c0	866	T	G	32	G	35	37	37	T	40	4	4	41	1	1	0	2
comp26592_c0	886	A	G	29	G	36	27	27	A	34	1	1	28	1	1	0	3
comp267222_c0	705	C	T	31	T	36	16	16	C	41	1	1	18	1	1	0	2
comp26724_c0	794	T	G	36	G	36	21	21	A	35	1	1	22	1	1	0	2
comp26724_c0	796	T	G	40	G	35	19	19	A	40	2	2	21	1	1	0	2
comp26729_c0	222	C	T	46	T	36	35	35	A	38	3	3	40	1	1	0	2
comp26729_c0	242	A	G	20	G	36	41	41	A	40	4	4	45	1	1	0	2
comp26729_c0	267	A	T	20	T	36	50	50	A	39	3	3	53	1	1	0	2
comp26729_c0	289	T	A	29	A	36	57	57	T	23	2	2	60	1	1	0	2
comp26729_c0	311	C	G	42	G	37	55	55	C	34	1	1	56	1	1	0	2
comp26729_c0	313	G	T	38	T	36	54	54	G	34	1	1	55	1	1	0	2
comp26729_c0	315	C	T	48	T	36	55	55	C	30	1	1	56	1	1	0	2
comp26729_c0	322	T	A	51	A	35	57	57	T	20	1	1	58	1	1	0	2
comp2672_c0	269	A	G	54	G	35	52	52	T	39	1	1	54	1	1	0	2
comp2672_c0	317	A	T	49	T	36	54	54	A	28	1	1	55	1	1	0	3
comp267320_c0	269	A	G	32	G	35	52	52	A	36	2	2	55	1	1	0	2
comp26909_c0	511	T	A	42	A	37	27	27	C	38	3	3	30	1	1	0	2
comp26917_c0	532	T	C	25	C	37	27	27	T	39	2	2	29	1	1	0	2
comp26917_c0	581	T	G	43	G	37	23	23	T	0	0	0	23	1	1	0	3
comp269206_c0	561	A	T	54	T	37	29	29	A	0	0	0	29	1	1	0	2
comp269206_c0	583	C	A	34	A	36	23	23	C	0	0	0	23	1	1	0	2
comp269206_c0	585	T	G	27	G	37	22	22	T	0	0	0	22	1	1	0	2
comp269206_c0	606	T	C	31	C	38	21	21	T	0	0	0	21	1	1	0	2
comp269206_c0	623	T	G	33	G	37	20	20	T	0	0	0	20	1	1	0	2
comp269206_c0	625	G	T	28	T	36	19	19	G	0	0	0	19	1	1	0	2
comp269206_c0	645	C	A	36	A	35	17	17	C	0	0	0	17	1	1	0	2
comp269206_c0	737	G	T	34	T	36	39	39	G	40	2	2	41	1	1	0	2
comp269206_c0	739	C	A	53	A	37	38	38	C	29	2	2	40	1	1	0	2
comp26923_c0	709	T	C	42	C	35	35	35	A	38	2	2	38	1	1	0	3
comp26923_c0	712	T	C	62	C	36	37	37	T	41	1	1	38	1	1	0	2
comp26923_c0	749	A	G	41	G	36	32	32	A	34	1	1	33	1	1	0	2
comp26923_c0	767	C	A	21	A	38	20	20	C	0	0	0	20	1	1	0	2
comp269356_c0	705	A	G	42	G	35	34	34	T	35	2	2	37	1	1	0	2
comp269356_c0	717	T	G	58	G	36	37	37	A	40	3	3	40	1	1	0	2
comp26988_c0	669	A	G	26	G	35	31	31	A	41	6	6	39	1	1	0	3
comp26988_c0	706	C	A	36	A	37	36	36	C	40	2	2	39	1	1	0	2
comp27003_c0	736	T	A	41	A	36	41	41	T	40	1	1	42	1	1	0	2
comp27003_c0	738	T	G	66	G	37	40	40	A	39	1	1	41	1	1	0	2
comp27077_c0	14	G	T	36	T	36	21	21	G	0	0	0	21	1	1	0	2
comp27078_c0	10	A	G	31	G	36	20	20	C	37	1	1	21	1	1	0	2
comp27078_c0	21	G	T	30	T	33	20	20	A	35	3	3	23	1	1	0	2
comp270817_c0	4	G	T	39	T	37	21	21	G	0	0	0	21	1	1	0	2
comp27082_c0	6	G	T	27	T	37	20	20	A	37	1	1	21	1	1	0	2
comp27082_c0	19	T	C	39	C	35	21	21	A	41	1	1	23	1	1	0	2
comp27082_c0	517	T	A	34	A	35	21	21	T	0	0	0	21	1	1	0	2
comp27083_c0	15	T	G	28	G	37	20	20	C	39	1	1	21	1	1	0	3
comp27083_c0	18	A	G	34	G	36	20	20	C	33	2	2	23	1	1	0	3
comp27083_c0	22	T	C	41	C	34	21	21	A	38	2	2	24	1	1	0	2
comp270906_c0	1	G	T	24	T	38	19	19	C	34	2	2	22	1	1	0	2
comp2710_c0	180	A	G	27	G	33	14	14	A	41	1	1	15	1	1	0	2
comp271117_c0	289	C	T	49	T	34	25	25	C	0	0	0	25	1	1	0	2
comp27299_c0	627	C	G	29	G	36	31	31	A	36	4	4	35	1	1	0	2
comp27386_c0	323	T	A	33	A	35	50	50	T	28	2	2	53	1	1	0	2
comp27386_c0	362	G	C	45	C	37	42	42	G	36	1	1	43	1	1	0	3
comp27386_c0	365	C	G	46	G	36	42	42	C	35	1	1	43	1	1	0	3
comp2738_c0	338	A	T	63	T	36	47	47	C	35	2	2	50	1	1	0	3
comp2738_c0	399	A	C	69	C	36	48	48	T	33	2	2	50	1	1	0	2
comp2738_c0	406	G	T	48	T	37	45	45	A	37	2	2	47	1	1	0	2
comp2738_c0	432	A	C	38	C	36	37	37	T	36	3	3	40	1	1	0	3
comp273922_c0	330	A	G	48	G	35	44	44	C	39	2	2	48	1	1	0	2
comp273922_c0	448	G	A	69	A	36	41	41	G	0	0	0	41	1	1	0	2
comp2739_c0	566	A	C	48	C	32	37	37	A	37	2	2	39	1	1	0	2
comp2739_c0	579	T	A	56	A	35	33	33	C	39	1	1	34	1	1	0	3
comp2739_c0	582	A	C	63	C	34	34	34	A	0	0	0	34	1	1	0	3
comp2739_c0	585	A	G	57	G	31	33	33	T	32	1	1	34	1	1	0	3
comp2739_c0	588	A	G	35	G	34	31	31	A	39	1	1	32	1	1	0	3
comp27406_c0	1	G	A	43	A	36	31	31	G	34	1	1	32	1	1	0	2
comp27406_c0	26	T	A	51	A	36	33	33	T	41	1	1	34	1	1	0	2
comp27406_c0	40	G	T	29	T	33	32	32	G	39	2	2	34	1	1	0	2
comp27408_c0	6	T	A	56	A	35	34	34	T	0	0	0	34	1	1	0	2
comp27408_c0	11	A	T	65	T	35	33	33	C	39	1	1	35	1	1	0	2
comp27408_c0	14	T	A	55	A	35	36	36	G	41	1	1	37	1	1	0	2
comp27408_c0	16	T	G	24	G	34	37	37	T	40	1	1	38	1	1	0	2
comp27409_c0	11	C	T	39	T	35	33	33	C	39	1	1	35	1	1	0	2
comp27412_c0	9	C	G	63	G	34	36	36	C	0	0	0	36	1	1	0	2
comp27412_c0	11	C	T	39	T	35	33	33	C	39	1	1	35	1	1	0	2
comp27412_c0	16	A	G	55	G	34	37	37	T	40	1	1	38	1	1	0	2
comp27415_c0	1	G	A	24	A	36	31	31	G	29	2	2	33	1	1	0	4
comp27424_c0	407	C	G	66	G	35	43	43	A	40	7	7	50	1	1	0	2
comp27426_c0	1	C	A	48	A	36	31	31	G	30	3	3	34	1	1	0	2
comp27426_c0	3	G	A	37	A	36	33	33	G	34	1	1	34	1	1	0	2
comp274277_c0	3	C	A	55	A	36	33	33	G	34	1	1	34	1	1	0	2
comp27435_c0	14	T	A	52	A	35	40	40	G	40	3	3	46	1	1	0	2
comp274466_c0	5	A	G	24	G	35	34	34	C	23	3	3	39	1	1	0	3
comp27447_c0	5	A	G	24	G	35	34	34	C	23	3	3	39	1	1	0	3
comp274539_c0	204	G	A	25	A	37	15	15	G	0	0	0	15	1	1	0	2
comp274539_c0	206	T	A	25	A	37	16	16	T	0	0	0	16	1	1	0	2
comp274539_c0	211	A	T	28	T	36	16	16	A	0	0	0	16	1	1	0	2
comp27489_c0	640	A	G	25	G	35	15	15	A	0	0	0	15	1	1	0	2
comp27489_c0	655	C	A	28	A	35	15	15	C	0	0	0	15	1	1	0	2
comp27489_c0	673	C	A	25	A	37	17	17	C	0	0	0	17	1	1	0	2
comp275062_c0	665	A	T	33	T	35	18	18	A	0	0	0	18	1	1	0	2
comp275062_c0	689	T	A	20	A	38	14	14	T	0	0	0	14	1	1	0	2
comp27517_c0	688	T	A	20	A	38	14	14	T	0	0	0	14	1	1	0	2
comp27651_c0	1	A	G	25	G	37	15	15	A	0	0	0	15	1	1	0	2
comp27653_c0	1	T	G	25	G	37	15	15	T	0	0	0	15	1	1	0	2
comp27655_c0	5	T	A	22	A	36	14	14	T	0	0	0	14	1	1	0	2
comp27655_c0	16	C	T	26	T	35	16	16	G	34	1	1	18	1	1	0	2
comp27655_c0	199	T	G	48	G	33	45	45	C	40	3	3	49	1	1	0	2
comp27662_c0	505	T	A	23	A	29	14	14	T	0	0	0	14	1	1	0	2
comp27675_c0	589	G	A	30	A	35	16	16	C	34	1	1	17	1	1	0	2
comp27686_c0	1	A	G	23	G	36	16	16	T	31	1	1	17	1	1	0	2
comp27692_c0	625	T	A	42	A	32	21	21	T	0	0	0	21	1	1	0	2
comp27692_c0	641	A	G	31	G	33	17	17	A	0	0	0	17	1	1	0	2
comp27789_c0	816	G	A	20	A	36	50	50	C	32	6	6	57	1	1	0	2
comp27789_c0	862	C	A	36	A	37	39	39	C	38	2	2	43	1	1	0	2
comp278258_c0	298	G	T	28	T	37	16	16	G	0	0	0	16	1	1	0	2
comp278258_c0	313	T	A	31	A	37	16	16	T	0	0	0	16	1	1	0	2
comp278258_c0	329	A	G	39	G	37	23	23	A	0	0	0	23	1	1	0	2
comp278258_c0	336	T	A	42	A	36	23	23	T	0	0	0	23	1	1	0	2
comp278258_c0	338	G	A	43	A	37	24	24	G	0	0	0	24	1	1	0	2
comp278269_c0	295	T	A	28	A	35	16	16	T	0	0	0	16	1	1	0	2
comp278591_c0	680	T	C	22	C	37	15	15	T	41	1	1	16	1	1	0	2
comp279220_c0	708	T	G	22	G	35	14	14	T	0	0	0	14	1	1	0	2
comp279354_c0	8	A	G	27	G	30	15	15	A	0	0	0	15	1	1	0	2
comp27944_c0	19	A	C	23	C	33	13	13	T	38	2	2	15	1	1	0	2
comp279501_c0	50	T	A	26	A	33	18	18	G	36	2	2	21	1	1	0	2
comp279504_c0	35	G	C	21	C	29	16	16	G	41	1	1	19	1	1	0	2
comp28089_c0	325	A	T	30	T	35	15	15	G	39	2	2	18	1	1	0	2
comp284032_c0	696	A	G	22	G	37	14	14	A	0	0	0	14	1	1	0	2
comp284032_c0	700	G	A	22	A	35	14	14	G	0	0	0	14	1	1	0	2
comp284174_c0	692	G	T	22	T	37	14	14	G	0	0	0	14	1	1	0	2
comp284174_c0	694	T	A	20	A	37	14	14	T	0	0	0	14	1	1	0	2
comp285488_c0	324	G	A	20	A	36	16	16	G	34	1	1	17	1	1	0	2
comp28549_c0	10	G	A	42	A	36	20	20	G	0	0	0	20	1	1	0	2
comp285583_c0	279	C	T	22	T	37	13	13	C	0	0	0	13	1	1	0	2
comp28629_c0	1	C	T	20	T	36	16	16	A	32	3	3	21	1	1	0	2
comp28732_c0	334	G	C	33	C	36	20	20	A	40	2	2	22	1	1	0	3
comp28740_c0	1	A	T	36	T	32	25	25	A	0	0	0	25	1	1	0	2
comp28740_c0	3	T	C	33	C	30	24	24	G	30	1	1	25	1	1	0	2
comp287483_c0	1	A	T	36	T	32	25	25	A	0	0	0	25	1	1	0	2
comp287483_c0	3	T	C	33	C	30	24	24	G	30	1	1	25	1	1	0	2
comp28766_c0	1	G	T	36	T	32	25	25	G	0	0	0	25	1	1	0	2
comp28778_c0	1	C	T	28	T	32	25	25	C	34	1	1	26	1	1	0	2
comp287870_c0	1	G	T	27	T	32	25	25	C	34	1	1	27	1	1	0	2
comp287909_c0	483	G	T	32	T	36	48	48	A	34	2	2	51	1	1	0	2
comp287_c0	1	G	T	28	T	32	25	25	C	18	2	2	28	1	1	0	3
comp28800_c0	1	A	T	34	T	32	25	25	C	18	2	2	28	1	1	0	3
comp28802_c0	1	A	T	34	T	32	25	25	C	18	2	2	28	1	1	0	2
comp28823_c0	666	A	C	55	C	36	36	36	A	0	0	0	36	1	1	0	2
comp28923_c0	1	T	G	22	G	35	12	12	T	0	0	0	12	1	1	0	2
comp28923_c0	3	T	G	22	G	35	13	13	T	0	0	0	13	1	1	0	2
comp28923_c0	15	G	C	24	C	33	13	13	G	0	0	0	13	1	1	0	2
comp2892_c0	28	A	G	22	G	35	13	13	A	0	0	0	13	1	1	0	2
comp2892_c0	32	C	A	20	A	36	12	12	G	39	1	1	13	1	1	0	2
comp2892_c0	579	A	T	20	T	37	15	15	A	0	0	0	15	1	1	0	2
comp29075_c0	199	T	C	25	C	37	19	19	T	41	4	4	23	1	1	0	2
comp29078_c0	470	G	A	77	A	37	39	39	G	0	0	0	39	1	1	0	2
comp2908_c0	557	A	T	29	T	37	37	37	A	30	1	1	38	1	1	0	2
comp2908_c0	596	G	A	45	A	38	24	24	G	0	0	0	24	1	1	0	2
comp2909_c0	526	A	T	60	T	35	48	48	A	39	1	1	49	1	1	0	2
comp2909_c0	545	A	G	27	G	37	37	37	A	32	1	1	38	1	1	0	3
comp29142_c0	1	A	G	27	G	37	15	15	A	0	0	0	15	1	1	0	3
comp29142_c0	15	G	T	25	T	35	15	15	G	0	0	0	15	1	1	0	2
comp29142_c0	20	A	T	34	T	36	17	17	A	0	0	0	17	1	1	0	2
comp29142_c0	23	G	T	30	T	36	16	16	A	9	1	1	17	1	1	0	2
comp291528_c0	24	A	T	24	T	34	25	25	A	39	2	2	27	1	1	0	2
comp29169_c0	2	T	A	29	A	35	17	17	C	32	2	2	19	1	1	0	2
comp29169_c0	526	G	A	23	A	35	20	20	C	39	3	3	26	1	1	0	2
comp29169_c0	534	G	C	33	C	36	19	19	A	39	4	4	26	1	1	0	2
comp29185_c0	2	T	A	29	A	35	17	17	C	32	2	2	19	1	1	0	2
comp29193_c0	669	T	A	24	A	34	26	26	T	40	2	2	28	1	1	0	2
comp29193_c0	671	G	C	25	C	34	22	22	A	38	3	3	27	1	1	0	2
comp293699_c0	4	A	T	37	T	35	20	20	A	0	0	0	20	1	1	0	2
comp293699_c0	17	A	G	31	G	34	18	18	A	0	0	0	18	1	1	0	2
comp293733_c0	8	G	C	34	C	37	19	19	T	31	1	1	20	1	1	0	2
comp293743_c0	4	A	T	37	T	35	20	20	A	0	0	0	20	1	1	0	2
comp293743_c0	10	A	C	21	C	37	18	18	T	34	1	1	20	1	1	0	2
comp293781_c0	5	C	A	36	A	35	20	20	C	0	0	0	20	1	1	0	2
comp293781_c0	49	C	T	22	T	36	16	16	C	41	2	2	19	1	1	0	2
comp293782_c0	1	A	T	28	T	37	20	20	A	0	0	0	20	1	1	0	2
comp293812_c0	8	A	C	22	C	37	19	19	T	35	3	3	22	1	1	0	2
comp29384_c0	2	C	A	36	A	37	20	20	C	0	0	0	20	1	1	0	2
comp293899_c0	5	T	A	41	A	35	21	21	G	34	2	2	23	1	1	0	2
comp29390_c0	1	A	T	31	T	37	21	21	A	0	0	0	21	1	1	0	3
comp29390_c0	4	G	T	37	T	35	20	20	A	34	2	2	23	1	1	0	3
comp293989_c0	1	G	T	30	T	37	21	21	G	0	0	0	21	1	1	0	3
comp2939_c0	4	G	T	37	T	35	20	20	A	34	2	2	23	1	1	0	2
comp293_c0	1	A	T	31	T	37	21	21	A	0	0	0	21	1	1	0	6
comp29421_c0	346	A	T	20	T	35	24	24	G	37	1	1	27	1	1	0	2
comp29421_c0	348	A	T	45	T	36	24	24	C	37	1	1	25	1	1	0	2
comp29475_c0	2	A	G	73	G	35	107	107	A	0	0	0	107	1	1	0	3
comp29475_c0	29	G	C	47	C	36	92	92	G	35	1	1	93	1	1	0	2
comp29475_c0	43	A	G	54	G	35	95	95	A	33	1	1	96	1	1	0	2
comp29475_c0	62	G	C	49	C	35	74	74	G	35	1	1	75	1	1	0	2
comp29475_c0	80	A	G	58	G	37	59	59	A	30	1	1	60	1	1	0	3
comp29475_c0	99	A	T	30	T	37	46	46	A	33	2	2	48	1	1	0	2
comp294760_c0	12	C	A	53	A	35	102	102	C	31	1	1	103	1	1	0	3
comp29476_c0	1	T	G	77	G	35	111	111	T	0	0	0	111	1	1	0	2
comp29476_c0	279	T	C	25	C	34	14	14	T	41	2	2	16	1	1	0	2
comp294782_c0	3	G	T	36	T	33	105	105	G	32	2	2	108	1	1	0	2
comp2947_c0	1	A	G	80	G	35	112	112	A	0	0	0	112	1	1	0	2
comp2947_c0	3	A	T	71	T	33	105	105	G	32	2	2	108	1	1	0	2
comp294837_c0	1	C	G	83	G	35	113	113	C	0	0	0	113	1	1	0	2
comp294839_c0	1	T	G	77	G	35	113	113	T	0	0	0	113	1	1	0	3
comp294899_c0	1	C	G	66	G	35	115	115	C	31	1	1	116	1	1	0	2
comp294949_c0	629	G	C	22	C	36	13	13	G	0	0	0	13	1	1	0	2
comp294949_c0	631	A	T	22	T	36	13	13	A	0	0	0	13	1	1	0	2
comp29538_c0	1	A	T	53	T	27	66	66	G	5	7	7	74	1	1	0	2
comp29538_c0	3	A	G	80	G	27	73	73	A	0	0	0	73	1	1	0	2
comp29538_c0	34	A	T	81	T	33	71	71	A	0	0	0	71	1	1	0	2
comp29538_c0	49	C	A	79	A	31	74	74	C	0	0	0	74	1	1	0	2
comp29538_c0	70	A	T	63	T	32	74	74	A	27	1	1	75	1	1	0	2
comp29538_c0	99	A	T	47	T	34	80	80	A	38	1	1	81	1	1	0	2
comp29538_c0	113	A	G	55	G	33	78	78	A	38	1	1	79	1	1	0	2
comp29538_c0	125	T	C	55	C	33	75	75	T	40	1	1	76	1	1	0	2
comp29538_c0	136	G	A	22	A	33	77	77	G	36	2	2	79	1	1	0	2
comp29538_c0	182	T	G	57	G	34	83	83	T	31	1	1	84	1	1	0	2
comp29538_c0	213	T	G	23	G	35	109	109	T	36	2	2	111	1	1	0	2
comp29538_c0	264	A	G	62	G	35	129	129	A	40	1	1	130	1	1	0	2
comp29538_c0	389	A	G	38	G	35	32	32	A	39	2	2	34	1	1	0	2
comp29538_c0	417	A	G	36	G	36	20	20	A	0	0	0	20	1	1	0	2
comp29539_c0	17	C	G	62	G	28	73	73	C	0	0	0	73	1	1	0	2
comp29539_c0	24	T	G	68	G	30	75	75	T	0	0	0	75	1	1	0	2
comp29539_c0	47	T	G	81	G	34	74	74	T	0	0	0	74	1	1	0	2
comp29539_c0	58	C	T	81	T	35	69	69	A	28	1	1	71	1	1	0	2
comp29539_c0	83	A	T	82	T	33	71	71	C	40	1	1	72	1	1	0	2
comp29539_c0	85	C	G	73	G	35	71	71	A	29	2	2	73	1	1	0	2
comp29539_c0	102	C	T	47	T	32	80	80	C	39	1	1	82	1	1	0	2
comp29539_c0	172	G	C	23	C	32	81	81	G	37	3	3	85	1	1	0	3
comp29539_c0	197	T	A	22	A	33	92	92	T	37	2	2	95	1	1	0	2
comp29539_c0	207	C	T	31	T	35	104	104	C	35	2	2	106	1	1	0	2
comp29539_c0	240	T	C	40	C	34	132	132	T	35	2	2	134	1	1	0	2
comp295402_c0	33	G	T	81	T	31	71	71	G	0	0	0	71	1	1	0	2
comp295402_c0	35	A	T	76	T	34	73	73	G	33	1	1	74	1	1	0	2
comp295402_c0	51	A	C	51	C	34	72	72	A	37	1	1	74	1	1	0	2
comp295402_c0	54	T	G	55	G	35	73	73	T	37	1	1	75	1	1	0	2
comp295402_c0	74	C	G	56	G	35	75	75	C	34	2	2	78	1	1	0	2
comp295402_c0	208	C	G	23	G	35	109	109	C	37	2	2	111	1	1	0	2
comp295402_c0	228	T	G	38	G	35	125	125	T	38	4	4	130	1	1	0	2
comp295402_c0	231	A	G	41	G	35	126	126	T	39	2	2	130	1	1	0	2
comp295402_c0	276	A	T	70	T	35	136	136	A	36	1	1	137	1	1	0	2
comp295402_c0	291	G	T	68	T	34	131	131	C	39	2	2	134	1	1	0	2
comp295417_c0	51	T	C	64	C	34	72	72	T	39	5	5	78	1	1	0	2
comp295417_c0	211	A	G	38	G	35	111	111	A	38	4	4	117	1	1	0	3
comp295417_c0	228	C	G	24	G	35	125	125	T	38	4	4	132	1	1	0	2
comp29542_c0	5	A	C	70	C	29	72	72	A	0	0	0	72	1	1	0	2
comp29542_c0	7	C	G	50	G	30	69	69	C	34	1	1	70	1	1	0	2
comp29542_c0	15	A	G	40	G	29	72	72	A	39	1	1	74	1	1	0	2
comp29542_c0	247	C	T	29	T	35	136	136	G	39	3	3	142	1	1	0	2
comp29546_c0	30	A	G	29	G	32	72	72	T	38	3	3	79	1	1	0	2
comp29561_c0	562	C	A	27	A	35	16	16	G	37	1	1	17	1	1	0	2
comp29574_c0	39	T	C	25	C	36	16	16	T	41	1	1	18	1	1	0	2
comp29574_c0	80	G	A	35	A	36	37	37	T	39	2	2	41	1	1	0	2
comp29574_c0	85	G	C	38	C	35	42	42	T	37	4	4	51	1	1	0	2
comp295980_c0	197	G	T	83	T	36	73	73	G	0	0	0	73	1	1	0	2
comp29605_c0	1	A	G	25	G	29	14	14	A	0	0	0	14	1	1	0	2
comp296141_c0	1	A	G	21	G	29	14	14	C	31	1	1	15	1	1	0	2
comp296141_c0	3	A	T	40	T	30	21	21	C	34	1	1	22	1	1	0	2
comp29627_c0	6	G	T	86	T	36	89	89	C	22	2	2	92	1	1	0	2
comp29627_c0	21	T	A	83	A	37	98	98	T	0	0	0	98	1	1	0	2
comp29627_c0	30	T	A	61	A	37	117	117	G	34	2	2	120	1	1	0	2
comp29627_c0	40	G	C	52	C	37	125	125	G	40	1	1	126	1	1	0	2
comp29627_c0	42	A	T	46	T	37	125	125	A	32	2	2	127	1	1	0	2
comp29627_c0	61	T	C	67	C	37	111	111	T	40	1	1	113	1	1	0	2
comp29627_c0	101	G	A	66	A	36	129	129	G	36	1	1	130	1	1	0	2
comp29627_c0	136	A	T	26	T	35	105	105	A	39	2	2	107	1	1	0	2
comp29627_c0	142	A	T	54	T	37	105	105	A	34	2	2	107	1	1	0	2
comp29627_c0	148	T	C	56	C	36	104	104	T	33	2	2	106	1	1	0	3
comp29627_c0	151	G	T	53	T	35	108	108	G	39	2	2	110	1	1	0	2
comp29627_c0	179	T	A	34	A	35	104	104	T	37	3	3	107	1	1	0	2
comp29627_c0	181	A	C	20	C	35	106	106	A	39	2	2	108	1	1	0	2
comp29627_c0	211	A	C	42	C	35	107	107	A	39	3	3	110	1	1	0	3
comp29627_c0	214	T	G	53	G	36	106	106	T	39	3	3	109	1	1	0	3
comp29627_c0	232	A	G	26	G	37	96	96	A	37	4	4	100	1	1	0	3
comp29627_c0	249	C	G	20	G	36	113	113	C	39	4	4	118	1	1	0	2
comp29627_c0	271	G	A	33	A	35	118	118	G	36	4	4	122	1	1	0	2
comp29627_c0	297	A	C	55	C	35	98	98	A	37	2	2	100	1	1	0	2
comp29627_c0	305	G	C	61	C	34	96	96	G	38	2	2	98	1	1	0	2
comp29627_c0	357	A	C	72	C	34	75	75	A	0	0	0	75	1	1	0	3
comp29627_c0	360	A	G	84	G	34	74	74	A	0	0	0	74	1	1	0	2
comp29627_c0	362	T	G	73	G	32	75	75	T	0	0	0	75	1	1	0	2
comp29627_c0	364	A	C	76	C	33	75	75	A	0	0	0	75	1	1	0	2
comp29630_c0	16	A	G	60	G	37	97	97	A	37	1	1	98	1	1	0	2
comp29632_c0	17	C	T	51	T	36	100	100	C	34	1	1	101	1	1	0	2
comp296334_c0	2	A	C	31	C	36	95	95	A	28	2	2	97	1	1	0	3
comp296334_c0	17	A	T	79	T	36	100	100	C	34	1	1	101	1	1	0	2
comp29633_c0	16	C	G	83	G	37	98	98	A	37	1	1	99	1	1	0	3
comp29633_c0	300	A	C	82	C	36	115	115	T	37	3	3	118	1	1	0	2
comp296346_c0	16	A	G	39	G	37	98	98	A	37	2	2	100	1	1	0	3
comp29636_c0	16	A	G	39	G	37	98	98	A	38	3	3	101	1	1	0	2
comp29636_c0	368	A	T	85	T	35	78	78	A	0	0	0	78	1	1	0	2
comp29678_c0	433	A	C	38	C	36	20	20	A	41	1	1	22	1	1	0	2
comp29695_c0	748	T	C	25	C	37	17	17	T	0	0	0	17	1	1	0	2
comp29695_c0	758	G	T	25	T	36	17	17	G	0	0	0	17	1	1	0	2
comp29695_c0	763	C	A	31	A	36	16	16	C	0	0	0	16	1	1	0	2
comp29695_c0	772	C	T	22	T	37	14	14	C	0	0	0	14	1	1	0	2
comp297347_c0	1	A	C	67	C	37	45	45	A	0	0	0	45	1	1	0	2
comp297347_c0	59	T	G	22	G	37	52	52	T	30	3	3	55	1	1	0	2
comp297347_c0	311	C	T	39	T	38	63	63	C	16	2	2	65	1	1	0	2
comp297382_c0	8	C	G	65	G	36	45	45	C	0	0	0	45	1	1	0	2
comp297382_c0	57	T	C	49	C	36	56	56	T	38	1	1	57	1	1	0	2
comp297382_c0	64	C	G	41	G	36	57	57	C	40	1	1	58	1	1	0	2
comp297382_c0	332	T	C	77	C	36	93	93	T	0	0	0	93	1	1	0	2
comp29738_c0	12	T	G	30	G	36	44	44	T	35	1	1	45	1	1	0	2
comp29738_c0	28	C	A	39	A	37	45	45	C	39	1	1	46	1	1	0	2
comp29803_c0	208	C	A	42	A	37	21	21	C	0	0	0	21	1	1	0	2
comp29810_c0	207	A	T	61	T	34	31	31	A	41	3	3	36	1	1	0	2
comp298128_c0	21	A	G	24	G	32	14	14	T	35	1	1	15	1	1	0	2
comp29825_c0	36	C	A	21	A	37	28	28	C	22	1	1	29	1	1	0	2
comp29825_c0	49	C	T	30	T	37	35	35	C	29	2	2	37	1	1	0	2
comp29827_c0	13	A	T	35	T	37	24	24	A	0	0	0	24	1	1	0	2
comp29827_c0	17	A	T	24	T	37	23	23	G	29	1	1	24	1	1	0	2
comp29827_c0	19	C	A	31	A	37	24	24	C	0	0	0	24	1	1	0	2
comp29827_c0	43	A	T	51	T	36	31	31	G	31	1	1	32	1	1	0	2
comp29827_c0	57	T	A	44	A	34	38	38	G	34	2	2	41	1	1	0	2
comp29827_c0	72	G	T	31	T	37	50	50	A	35	3	3	54	1	1	0	2
comp29827_c0	85	C	G	50	G	37	59	59	A	35	3	3	63	1	1	0	2
comp29827_c0	104	T	G	43	G	37	69	69	T	39	1	1	70	1	1	0	2
comp29829_c0	69	T	G	24	G	36	48	48	T	40	6	6	57	1	1	0	2
comp29830_c0	9	G	A	47	A	37	25	25	T	32	1	1	26	1	1	0	2
comp29830_c0	11	T	C	23	C	37	23	23	G	38	2	2	26	1	1	0	2
comp298321_c0	12	C	A	36	A	36	24	24	T	37	2	2	26	1	1	0	2
comp29832_c0	9	G	A	47	A	37	25	25	T	32	1	1	26	1	1	0	2
comp29832_c0	17	A	T	29	T	37	25	25	C	37	1	1	27	1	1	0	2
comp29832_c0	36	G	A	53	A	38	32	32	C	22	1	1	33	1	1	0	2
comp29840_c0	3	A	C	65	C	37	61	61	A	0	0	0	61	1	1	0	3
comp29840_c0	14	G	T	47	T	36	65	65	G	33	1	1	66	1	1	0	2
comp29840_c0	60	G	T	42	T	35	48	48	G	32	1	1	49	1	1	0	2
comp29841_c0	27	A	T	55	T	36	61	61	G	35	1	1	63	1	1	0	2
comp29841_c0	39	C	A	47	A	36	57	57	C	28	1	1	58	1	1	0	3
comp29841_c0	46	T	A	44	A	37	47	47	G	33	1	1	49	1	1	0	2
comp29841_c0	48	A	G	49	G	37	44	44	A	27	2	2	47	1	1	0	2
comp29841_c0	54	G	A	47	A	36	52	52	G	37	1	1	53	1	1	0	2
comp29841_c0	68	A	T	56	T	36	50	50	C	38	1	1	52	1	1	0	2
comp29841_c0	82	C	T	28	T	37	52	52	G	31	2	2	56	1	1	0	2
comp298431_c0	26	G	A	20	A	35	64	64	G	35	2	2	66	1	1	0	2
comp29844_c0	16	A	G	51	G	35	65	65	A	35	2	2	70	1	1	0	4
comp29845_c0	1	G	T	61	T	36	63	63	G	31	1	1	64	1	1	0	2
comp29845_c0	3	T	C	66	C	37	61	61	A	31	1	1	62	1	1	0	2
comp29845_c0	16	T	G	42	G	35	65	65	A	35	2	2	70	1	1	0	2
comp2984_c0	191	G	A	25	A	37	53	53	G	40	2	2	55	1	1	0	2
comp2984_c0	222	G	A	22	A	38	63	63	G	37	2	2	65	1	1	0	2
comp2984_c0	226	A	T	23	T	38	65	65	A	38	3	3	68	1	1	0	2
comp29850_c0	80	C	G	27	G	38	24	24	C	41	3	3	30	1	1	0	2
comp29850_c0	392	T	G	50	G	36	114	114	T	39	2	2	117	1	1	0	3
comp29850_c0	399	C	A	78	A	35	124	124	C	41	1	1	125	1	1	0	2
comp29850_c0	401	T	G	75	G	35	125	125	T	41	1	1	127	1	1	0	2
comp29850_c0	415	A	C	80	C	33	117	117	A	41	1	1	118	1	1	0	2
comp29850_c0	417	A	C	79	C	35	105	105	A	41	1	1	106	1	1	0	2
comp29850_c0	456	G	A	78	A	37	88	88	G	0	0	0	88	1	1	0	2
comp29854_c0	354	C	A	77	A	36	128	128	C	0	0	0	128	1	1	0	2
comp29855_c0	450	C	T	51	T	37	91	91	C	35	2	2	94	1	1	0	2
comp29855_c0	452	C	T	66	T	36	91	91	C	39	1	1	92	1	1	0	2
comp29855_c0	454	C	T	65	T	37	91	91	C	34	1	1	92	1	1	0	2
comp298633_c0	427	T	A	56	A	36	98	98	T	39	4	4	104	1	1	0	2
comp298639_c0	463	T	C	21	C	36	82	82	T	36	4	4	86	1	1	0	2
comp298639_c0	519	C	A	63	A	38	62	62	C	37	1	1	63	1	1	0	3
comp298639_c0	522	C	A	75	A	37	59	59	G	34	1	1	61	1	1	0	2
comp298639_c0	528	T	A	78	A	38	56	56	T	0	0	0	56	1	1	0	2
comp298639_c0	543	G	A	79	A	37	45	45	T	9	1	1	46	1	1	0	2
comp298656_c0	9	C	A	76	A	33	57	57	C	0	0	0	57	1	1	0	2
comp298656_c0	24	T	C	88	C	36	54	54	T	0	0	0	54	1	1	0	2
comp298656_c0	112	C	T	52	T	35	71	71	C	26	1	1	72	1	1	0	3
comp298656_c0	115	T	A	52	A	36	69	69	T	34	1	1	71	1	1	0	2
comp298656_c0	123	A	G	68	G	33	75	75	A	34	1	1	76	1	1	0	2
comp298656_c0	145	G	T	78	T	35	88	88	G	0	0	0	88	1	1	0	2
comp298656_c0	187	T	C	44	C	36	102	102	T	35	2	2	104	1	1	0	2
comp298656_c0	197	A	G	42	G	36	105	105	A	35	2	2	107	1	1	0	2
comp298656_c0	202	T	G	71	G	35	104	104	T	24	2	2	106	1	1	0	2
comp298656_c0	289	T	A	22	A	35	61	61	T	34	3	3	64	1	1	0	2
comp298656_c0	291	A	T	22	T	36	61	61	A	35	3	3	64	1	1	0	2
comp298656_c0	294	G	T	24	T	37	57	57	G	34	3	3	61	1	1	0	3
comp298656_c0	342	G	A	21	A	38	34	34	G	36	1	1	35	1	1	0	2
comp298656_c0	371	T	A	36	A	37	20	20	T	0	0	0	20	1	1	0	2
comp29865_c0	4	A	C	80	C	34	64	64	T	2	1	1	65	1	1	0	2
comp29865_c0	76	A	T	26	T	36	51	51	A	33	2	2	53	1	1	0	3
comp29865_c0	112	A	T	49	T	35	71	71	A	40	1	1	73	1	1	0	2
comp29865_c0	136	A	G	81	G	34	88	88	A	0	0	0	88	1	1	0	2
comp29865_c0	145	A	T	78	T	35	88	88	A	0	0	0	88	1	1	0	2
comp29865_c0	147	A	C	69	C	35	86	86	T	17	2	2	88	1	1	0	2
comp29865_c0	153	T	C	77	C	34	89	89	G	37	1	1	90	1	1	0	2
comp29865_c0	155	A	G	76	G	34	89	89	C	33	1	1	90	1	1	0	2
comp298664_c0	1	A	C	60	C	35	67	67	A	34	1	1	68	1	1	0	2
comp298664_c0	32	A	G	33	G	36	47	47	A	39	5	5	54	1	1	0	2
comp298680_c0	264	T	A	27	A	34	90	90	T	38	3	3	93	1	1	0	2
comp298867_c0	52	G	C	71	C	32	59	59	G	0	0	0	59	1	1	0	2
comp298867_c0	59	C	T	75	T	34	62	62	C	0	0	0	62	1	1	0	2
comp298867_c0	87	A	T	48	T	36	77	77	A	38	2	2	79	1	1	0	2
comp298867_c0	93	T	C	64	C	34	78	78	T	38	2	2	80	1	1	0	2
comp298867_c0	110	T	C	86	C	35	92	92	T	41	2	2	95	1	1	0	2
comp298867_c0	115	T	A	37	A	35	91	91	T	38	2	2	93	1	1	0	2
comp298867_c0	123	T	A	84	A	37	91	91	T	41	2	2	93	1	1	0	2
comp298867_c0	158	T	C	29	C	35	104	104	T	37	3	3	107	1	1	0	2
comp298867_c0	170	T	C	49	C	34	112	112	T	39	2	2	114	1	1	0	3
comp298867_c0	184	C	T	53	T	35	109	109	C	40	1	1	110	1	1	0	2
comp298867_c0	243	G	C	82	C	36	131	131	G	0	0	0	131	1	1	0	2
comp298867_c0	245	C	A	79	A	36	129	129	G	37	1	1	130	1	1	0	2
comp298867_c0	304	G	A	84	A	33	109	109	C	17	2	2	111	1	1	0	2
comp298867_c0	311	G	C	73	C	35	112	112	G	0	0	0	112	1	1	0	2
comp298867_c0	315	A	T	84	T	36	117	117	A	0	0	0	117	1	1	0	2
comp298867_c0	317	A	T	89	T	36	121	121	A	0	0	0	121	1	1	0	2
comp298867_c0	324	C	T	91	T	37	102	102	C	0	0	0	102	1	1	0	2
comp298867_c0	330	C	G	75	G	36	103	103	C	0	0	0	103	1	1	0	2
comp298899_c0	10	C	G	39	G	34	53	53	C	35	1	1	54	1	1	0	2
comp298899_c0	19	T	A	43	A	35	56	56	T	35	1	1	57	1	1	0	2
comp298899_c0	35	T	C	23	C	35	56	56	T	37	2	2	58	1	1	0	2
comp298899_c0	143	T	C	47	C	36	101	101	A	37	3	3	106	1	1	0	2
comp298899_c0	181	A	C	73	C	35	110	110	A	41	2	2	113	1	1	0	2
comp298899_c0	183	G	A	50	A	36	110	110	G	40	2	2	112	1	1	0	2
comp298899_c0	190	A	G	52	G	36	112	112	A	40	2	2	115	1	1	0	2
comp298899_c0	226	A	G	57	G	35	136	136	A	39	2	2	139	1	1	0	2
comp298899_c0	266	A	C	25	C	35	124	124	A	39	2	2	126	1	1	0	2
comp298899_c0	285	A	T	91	T	37	122	122	A	41	2	2	124	1	1	0	2
comp298899_c0	293	A	C	75	C	37	117	117	A	41	2	2	119	1	1	0	2
comp298899_c0	296	C	A	83	A	36	114	114	C	41	2	2	116	1	1	0	3
comp298899_c0	304	C	A	27	A	33	109	109	C	28	4	4	113	1	1	0	2
comp298899_c0	314	A	T	55	T	36	115	115	A	40	1	1	116	1	1	0	2
comp298899_c0	327	A	C	84	C	37	102	102	A	41	1	1	103	1	1	0	2
comp298913_c0	1	A	T	69	T	33	54	54	A	0	0	0	54	1	1	0	2
comp298913_c0	3	C	G	68	G	33	54	54	T	32	1	1	55	1	1	0	2
comp298913_c0	24	C	A	73	A	33	56	56	G	32	2	2	58	1	1	0	2
comp298913_c0	36	T	A	26	A	34	58	58	T	32	2	2	60	1	1	0	2
comp298913_c0	240	T	A	53	A	36	129	129	T	39	4	4	133	1	1	0	2
comp298913_c0	261	T	A	35	A	36	119	119	T	38	3	3	123	1	1	0	2
comp298913_c0	266	G	C	52	C	35	124	124	A	39	2	2	127	1	1	0	2
comp298913_c0	268	G	C	61	C	36	129	129	G	37	1	1	131	1	1	0	2
comp298913_c0	307	G	C	61	C	36	107	107	A	36	2	2	109	1	1	0	2
comp29891_c0	289	A	T	53	T	37	118	118	C	41	2	2	121	1	1	0	2
comp29891_c0	305	G	T	72	T	33	111	111	G	0	0	0	111	1	1	0	4
comp29893_c0	1	G	T	58	T	33	54	54	G	34	1	1	55	1	1	0	2
comp29893_c0	354	G	A	45	A	36	120	120	G	35	3	3	124	1	1	0	2
comp299005_c0	1	T	A	22	A	36	14	14	T	0	0	0	14	1	1	0	2
comp29912_c0	1	G	A	29	A	35	16	16	T	26	1	1	17	1	1	0	2
comp29912_c0	568	C	A	56	A	34	27	27	C	0	0	0	27	1	1	0	2
comp299172_c0	1	G	A	22	A	35	16	16	G	34	1	1	18	1	1	0	2
comp29920_c0	1	G	A	22	A	35	16	16	G	34	1	1	18	1	1	0	2
comp299240_c0	7	C	T	41	T	36	99	99	C	37	2	2	101	1	1	0	2
comp299240_c0	73	C	A	30	A	35	115	115	C	37	2	2	117	1	1	0	2
comp299240_c0	82	T	C	36	C	35	106	106	T	35	2	2	108	1	1	0	2
comp299240_c0	85	T	A	29	A	36	106	106	T	35	2	2	108	1	1	0	2
comp299240_c0	98	T	A	34	A	36	98	98	T	35	2	2	100	1	1	0	2
comp299240_c0	100	T	C	32	C	36	98	98	T	35	2	2	100	1	1	0	2
comp299240_c0	139	C	T	25	T	32	109	109	C	39	3	3	113	1	1	0	2
comp299240_c0	148	A	T	64	T	36	115	115	A	40	3	3	118	1	1	0	2
comp299240_c0	239	A	T	52	T	36	116	116	A	39	4	4	121	1	1	0	2
comp299240_c0	249	G	A	36	A	37	101	101	G	40	4	4	105	1	1	0	3
comp299240_c0	311	A	T	21	T	37	76	76	A	38	2	2	78	1	1	0	2
comp299240_c0	319	C	T	63	T	38	75	75	C	40	1	1	76	1	1	0	2
comp299240_c0	331	T	A	91	A	37	67	67	T	41	1	1	68	1	1	0	2
comp299240_c0	336	C	A	86	A	38	65	65	C	41	1	1	66	1	1	0	2
comp299240_c0	356	G	T	82	T	38	44	44	G	41	1	1	45	1	1	0	2
comp299253_c0	4	A	G	35	G	35	107	107	A	34	2	2	109	1	1	0	2
comp299253_c0	253	C	G	40	G	36	106	106	T	39	4	4	110	1	1	0	2
comp29929_c0	2	G	T	31	T	34	111	111	G	33	3	3	116	1	1	0	2
comp29929_c0	279	C	T	26	T	37	104	104	A	37	5	5	112	1	1	0	2
comp29929_c0	281	C	A	68	A	36	110	110	G	35	1	1	112	1	1	0	2
comp2992_c0	297	A	T	81	T	37	85	85	C	37	3	3	88	1	1	0	2
comp2992_c0	299	T	G	83	G	37	82	82	C	38	2	2	84	1	1	0	2
comp299337_c0	1	A	G	41	G	35	110	110	A	35	2	2	113	1	1	0	3
comp29937_c0	1	A	G	41	G	35	110	110	A	35	2	2	113	1	1	0	2
comp29938_c0	1	C	G	46	G	35	110	110	A	35	2	2	113	1	1	0	2
comp299813_c0	11	A	G	66	G	35	113	113	A	34	1	1	114	1	1	0	2
comp299813_c0	13	A	G	70	G	35	110	110	A	34	1	1	111	1	1	0	2
comp299813_c0	151	T	C	35	C	35	116	116	T	37	3	3	120	1	1	0	3
comp299813_c0	165	A	G	47	G	35	98	98	A	38	3	3	101	1	1	0	2
comp299813_c0	237	A	C	77	C	30	116	116	T	40	1	1	117	1	1	0	2
comp299813_c0	239	T	G	76	G	30	114	114	T	0	0	0	114	1	1	0	2
comp299813_c0	242	A	G	78	G	32	113	113	A	0	0	0	113	1	1	0	3
comp299817_c0	58	C	T	24	T	34	113	113	A	36	5	5	118	1	1	0	2
comp299817_c0	80	T	A	80	A	33	116	116	T	0	0	0	116	1	1	0	2
comp299817_c0	156	A	T	54	T	33	103	103	G	31	4	4	108	1	1	0	2
comp299817_c0	216	C	T	54	T	30	94	94	C	33	1	1	96	1	1	0	2
comp299817_c0	225	A	G	44	G	33	107	107	A	40	1	1	108	1	1	0	2
comp299817_c0	227	C	G	53	G	32	108	108	C	38	1	1	109	1	1	0	2
comp299817_c0	230	A	T	79	T	33	115	115	A	41	1	1	116	1	1	0	2
comp299817_c0	263	C	G	50	G	32	118	118	C	37	1	1	119	1	1	0	2
comp299817_c0	286	A	T	99	T	37	119	119	A	0	0	0	119	1	1	0	2
comp299817_c0	288	G	T	89	T	36	120	120	G	0	0	0	120	1	1	0	2
comp299817_c0	298	A	T	91	T	37	117	117	A	0	0	0	117	1	1	0	2
comp29981_c0	9	G	C	44	C	36	112	112	G	39	1	1	113	1	1	0	2
comp29981_c0	14	A	T	88	T	31	106	106	A	41	1	1	109	1	1	0	2
comp29981_c0	20	A	T	74	T	35	109	109	A	25	2	2	111	1	1	0	2
comp29981_c0	31	T	G	29	G	35	117	117	A	35	3	3	122	1	1	0	2
comp29982_c0	1	T	A	99	A	36	110	110	G	33	1	1	111	1	1	0	3
comp29984_c0	13	A	G	72	G	35	111	111	A	34	1	1	112	1	1	0	2
comp29984_c0	15	A	T	45	T	34	107	107	A	20	2	2	109	1	1	0	2
comp29984_c0	487	C	A	83	A	37	112	112	C	0	0	0	112	1	1	0	3
comp29984_c0	500	T	A	58	A	36	112	112	T	13	1	1	113	1	1	0	2
comp29984_c0	558	G	T	84	T	36	125	125	G	0	0	0	125	1	1	0	2
comp29984_c0	573	G	C	76	C	36	118	118	A	17	1	1	119	1	1	0	2
comp29984_c0	585	C	A	85	A	34	117	117	T	6	1	1	119	1	1	0	2
comp29984_c0	609	T	A	82	A	36	113	113	G	41	1	1	114	1	1	0	2
comp29984_c0	695	C	A	79	A	35	93	93	C	0	0	0	93	1	1	0	2
comp29984_c0	700	T	C	76	C	35	93	93	T	0	0	0	93	1	1	0	2
comp29984_c0	716	G	T	72	T	34	107	107	G	34	1	1	108	1	1	0	3
comp29984_c0	734	G	A	52	A	37	102	102	G	39	1	1	103	1	1	0	2
comp29984_c0	786	C	T	73	T	37	87	87	C	35	1	1	88	1	1	0	2
comp29984_c0	808	A	C	49	C	34	81	81	A	33	1	1	83	1	1	0	2
comp29984_c0	810	A	G	86	G	35	75	75	A	0	0	0	75	1	1	0	2
comp29984_c0	831	G	T	79	T	37	53	53	G	0	0	0	53	1	1	0	3
comp29984_c0	838	G	T	89	T	37	50	50	G	0	0	0	50	1	1	0	2
comp29984_c0	858	G	A	46	A	38	42	42	G	0	0	0	42	1	1	0	2
comp29984_c0	860	C	A	59	A	38	42	42	C	0	0	0	42	1	1	0	2
comp29984_c0	872	T	A	57	A	37	39	39	T	0	0	0	39	1	1	0	2
comp29984_c0	874	A	T	66	T	36	39	39	A	0	0	0	39	1	1	0	2
comp29984_c0	891	G	T	52	T	37	26	26	G	0	0	0	26	1	1	0	2
comp2998_c0	234	G	A	40	A	37	47	47	G	39	3	3	53	1	1	0	3
comp29991_c0	220	C	A	83	A	37	64	64	T	30	3	3	67	1	1	0	2
comp29992_c0	233	T	A	51	A	38	51	51	C	39	3	3	56	1	1	0	2
comp29992_c0	235	C	T	45	T	35	49	49	G	37	3	3	54	1	1	0	2
comp29992_c0	240	G	C	83	C	35	46	46	G	41	2	2	50	1	1	0	2
comp30035_c0	269	G	C	28	C	36	15	15	G	41	1	1	16	1	1	0	2
comp30047_c0	284	A	T	76	T	30	162	162	A	0	0	0	162	1	1	0	2
comp30047_c0	318	G	A	88	A	35	143	143	G	0	0	0	143	1	1	0	2
comp30047_c0	344	A	G	77	G	33	125	125	A	0	0	0	125	1	1	0	2
comp300499_c0	256	C	A	65	A	36	172	172	T	25	4	4	176	1	1	0	2
comp30052_c0	291	T	A	69	A	33	152	152	T	13	1	1	153	1	1	0	2
comp30053_c0	264	G	T	52	T	34	170	170	A	37	1	1	172	1	1	0	2
comp30053_c0	266	C	G	57	G	35	172	172	T	35	1	1	174	1	1	0	2
comp30053_c0	268	C	A	47	A	34	171	171	C	31	2	2	174	1	1	0	2
comp30053_c0	282	A	G	76	G	31	162	162	A	0	0	0	162	1	1	0	2
comp30053_c0	284	G	T	76	T	30	162	162	G	0	0	0	162	1	1	0	2
comp30057_c0	589	G	A	83	A	36	53	53	G	0	0	0	53	1	1	0	2
comp30057_c0	591	A	C	83	C	35	53	53	A	0	0	0	53	1	1	0	2
comp30057_c0	594	G	T	70	T	36	52	52	G	0	0	0	52	1	1	0	2
comp30057_c0	596	T	A	73	A	37	52	52	T	0	0	0	52	1	1	0	2
comp30057_c0	599	A	T	80	T	37	49	49	A	0	0	0	49	1	1	0	2
comp30057_c0	607	T	G	69	G	37	43	43	T	0	0	0	43	1	1	0	2
comp300645_c0	290	T	A	92	A	34	254	254	C	2	1	1	283	1	1	0	2
comp30071_c0	6	T	A	82	A	36	73	73	T	0	0	0	73	1	1	0	2
comp30071_c0	8	C	A	76	A	37	72	72	C	0	0	0	72	1	1	0	2
comp30071_c0	31	G	T	78	T	37	73	73	G	0	0	0	73	1	1	0	2
comp30071_c0	71	T	A	76	A	37	67	67	T	0	0	0	67	1	1	0	2
comp30071_c0	105	A	T	83	T	37	71	71	A	0	0	0	71	1	1	0	2
comp30071_c0	118	G	T	51	T	37	77	77	G	37	1	1	78	1	1	0	2
comp30071_c0	144	A	C	20	C	36	82	82	A	38	3	3	85	1	1	0	2
comp30071_c0	165	G	A	32	A	38	73	73	G	37	3	3	76	1	1	0	2
comp30071_c0	235	C	A	21	A	36	59	59	C	38	2	2	61	1	1	0	2
comp30071_c0	237	A	T	22	T	37	57	57	A	35	2	2	59	1	1	0	2
comp30071_c0	263	T	A	40	A	37	53	53	T	40	2	2	55	1	1	0	2
comp30071_c0	265	C	T	69	T	37	54	54	C	41	2	2	56	1	1	0	2
comp30071_c0	379	A	T	78	T	34	55	55	A	41	1	1	56	1	1	0	2
comp30071_c0	381	T	A	81	A	35	54	54	T	41	1	1	55	1	1	0	2
comp30071_c0	383	T	A	74	A	34	54	54	T	41	1	1	55	1	1	0	2
comp30071_c0	410	T	C	48	C	36	62	62	T	31	1	1	63	1	1	0	2
comp30071_c0	418	T	A	25	A	34	56	56	T	18	2	2	58	1	1	0	2
comp30071_c0	446	T	G	55	G	35	70	70	T	35	1	1	71	1	1	0	2
comp30071_c0	468	A	C	28	C	36	85	85	A	38	2	2	87	1	1	0	2
comp30071_c0	471	A	C	43	C	36	89	89	A	39	2	2	91	1	1	0	2
comp30071_c0	504	A	G	58	G	35	95	95	A	40	5	5	100	1	1	0	2
comp30071_c0	546	A	T	48	T	36	75	75	A	40	4	4	79	1	1	0	3
comp30071_c0	549	A	T	45	T	36	68	68	A	40	4	4	72	1	1	0	2
comp30071_c0	589	T	A	45	A	37	34	34	T	37	1	1	35	1	1	0	2
comp30071_c0	602	A	C	31	C	37	22	22	A	0	0	0	22	1	1	0	2
comp300729_c0	1	A	T	79	T	37	75	75	A	0	0	0	75	1	1	0	2
comp300729_c0	37	C	A	78	A	37	73	73	C	0	0	0	73	1	1	0	2
comp300729_c0	81	A	T	46	T	37	63	63	A	39	1	1	64	1	1	0	2
comp300729_c0	98	G	A	50	A	38	65	65	G	35	1	1	66	1	1	0	2
comp300729_c0	107	C	A	28	A	38	74	74	C	22	3	3	77	1	1	0	2
comp300729_c0	441	T	C	88	C	36	72	72	A	36	1	1	73	1	1	0	2
comp30076_c0	4	C	A	85	A	37	75	75	C	0	0	0	75	1	1	0	2
comp30076_c0	17	T	C	69	C	37	72	72	A	12	1	1	73	1	1	0	2
comp30076_c0	21	A	C	70	C	37	69	69	A	0	0	0	69	1	1	0	2
comp30076_c0	23	C	G	58	G	36	68	68	C	34	1	1	70	1	1	0	2
comp30076_c0	32	C	T	78	T	37	72	72	C	0	0	0	72	1	1	0	2
comp30076_c0	51	C	A	72	A	38	70	70	T	32	1	1	71	1	1	0	3
comp30076_c0	64	T	C	51	C	37	73	73	T	33	1	1	75	1	1	0	2
comp30076_c0	83	T	C	32	C	37	64	64	T	28	2	2	66	1	1	0	3
comp30076_c0	87	A	T	31	T	37	66	66	A	34	2	2	68	1	1	0	4
comp30076_c0	105	G	T	22	T	37	71	71	G	36	2	2	74	1	1	0	3
comp30077_c0	5	A	T	88	T	37	74	74	A	0	0	0	74	1	1	0	2
comp30077_c0	24	G	C	77	C	36	72	72	G	0	0	0	72	1	1	0	2
comp30077_c0	33	T	C	76	C	37	72	72	T	0	0	0	72	1	1	0	3
comp30077_c0	52	G	A	74	A	38	70	70	T	35	1	1	71	1	1	0	2
comp30077_c0	82	A	T	50	T	37	65	65	A	37	2	2	67	1	1	0	2
comp30077_c0	95	C	T	35	T	38	67	67	A	37	3	3	72	1	1	0	2
comp30077_c0	382	C	A	44	A	35	55	55	T	38	2	2	58	1	1	0	2
comp30077_c0	384	T	G	40	G	34	58	58	T	34	1	1	59	1	1	0	2
comp30077_c0	398	T	A	46	A	34	67	67	T	39	1	1	69	1	1	0	2
comp30077_c0	407	A	T	30	T	35	63	63	A	34	2	2	65	1	1	0	3
comp30077_c0	410	A	C	70	C	36	62	62	T	31	1	1	63	1	1	0	2
comp30077_c0	427	T	A	81	A	35	54	54	T	0	0	0	54	1	1	0	3
comp30077_c0	430	C	T	80	T	30	58	58	G	7	1	1	59	1	1	0	3
comp30082_c0	1	C	T	79	T	37	75	75	C	0	0	0	75	1	1	0	2
comp30082_c0	29	C	T	37	T	37	73	73	C	34	2	2	75	1	1	0	2
comp30083_c0	5	A	T	44	T	37	74	74	A	34	2	2	76	1	1	0	2
comp30083_c0	454	T	C	64	C	36	77	77	T	40	3	3	80	1	1	0	2
comp30083_c0	482	T	A	50	A	34	97	97	T	38	4	4	101	1	1	0	2
comp30085_c0	517	T	A	56	A	35	100	100	G	40	5	5	107	1	1	0	2
comp30085_c0	519	C	T	62	T	35	105	105	C	38	2	2	107	1	1	0	2
comp30085_c0	530	T	G	48	G	34	92	92	A	40	5	5	99	1	1	0	2
comp30085_c0	572	T	A	48	A	36	50	50	T	39	1	1	51	1	1	0	2
comp30085_c0	574	A	C	46	C	36	50	50	A	37	1	1	51	1	1	0	2
comp30085_c0	612	A	T	21	T	36	15	15	A	0	0	0	15	1	1	0	2
comp30086_c0	15	G	C	36	C	36	73	73	A	25	3	3	79	1	1	0	2
comp30087_c0	4	G	A	69	A	37	77	77	G	37	1	1	78	1	1	0	2
comp3008_c0	1	G	T	51	T	37	75	75	G	32	2	2	77	1	1	0	2
comp300944_c0	1	A	T	78	T	37	75	75	G	33	3	3	78	1	1	0	2
comp300944_c0	3	A	T	82	T	37	77	77	C	31	1	1	78	1	1	0	2
comp30097_c0	722	T	C	65	C	37	74	74	T	38	1	1	75	1	1	0	2
comp30097_c0	728	T	G	77	G	36	75	75	T	41	1	1	76	1	1	0	2
comp30097_c0	736	T	C	81	C	36	77	77	T	41	1	1	78	1	1	0	2
comp30097_c0	738	G	A	56	A	36	78	78	G	37	1	1	79	1	1	0	2
comp30097_c0	744	G	T	51	T	36	76	76	G	37	1	1	77	1	1	0	2
comp30097_c0	767	A	T	80	T	37	60	60	C	35	1	1	61	1	1	0	2
comp30097_c0	770	G	C	77	C	35	57	57	G	0	0	0	57	1	1	0	3
comp30097_c0	776	G	C	79	C	36	52	52	G	0	0	0	52	1	1	0	2
comp30097_c0	787	G	T	71	T	36	48	48	G	0	0	0	48	1	1	0	2
comp30101_c0	1	G	T	41	T	37	79	79	G	33	3	3	82	1	1	0	2
comp30110_c0	854	G	T	37	T	34	63	63	C	34	4	4	68	1	1	0	2
comp30116_c0	6	A	C	83	C	36	127	127	A	0	0	0	127	1	1	0	2
comp30116_c0	12	T	A	80	A	36	123	123	T	0	0	0	123	1	1	0	2
comp30116_c0	14	C	A	73	A	36	121	121	C	8	1	1	123	1	1	0	2
comp30116_c0	16	G	T	81	T	36	124	124	G	0	0	0	124	1	1	0	2
comp30116_c0	30	A	C	44	C	35	126	126	A	37	1	1	128	1	1	0	2
comp30116_c0	39	A	G	58	G	34	144	144	A	40	1	1	145	1	1	0	3
comp30116_c0	46	G	C	60	C	35	137	137	G	38	1	1	138	1	1	0	2
comp30116_c0	53	A	T	59	T	34	136	136	A	39	1	1	139	1	1	0	2
comp30116_c0	74	C	T	66	T	34	137	137	C	39	1	1	138	1	1	0	2
comp30116_c0	80	T	C	29	C	34	137	137	T	16	3	3	140	1	1	0	2
comp30116_c0	92	A	G	66	G	32	132	132	A	39	1	1	133	1	1	0	2
comp30116_c0	126	C	G	97	G	34	88	88	C	0	0	0	88	1	1	0	2
comp3011_c0	28	T	G	51	G	36	28	28	T	0	0	0	28	1	1	0	2
comp3011_c0	40	A	G	60	G	36	33	33	A	0	0	0	33	1	1	0	2
comp3011_c0	65	A	G	74	G	36	50	50	A	0	0	0	50	1	1	0	2
comp3011_c0	68	T	A	82	A	36	51	51	T	0	0	0	51	1	1	0	3
comp3011_c0	72	A	C	79	C	36	54	54	A	0	0	0	54	1	1	0	4
comp3011_c0	100	G	A	70	A	34	88	88	G	35	1	1	89	1	1	0	2
comp3011_c0	161	T	A	81	A	37	90	90	T	40	3	3	93	1	1	0	2
comp3011_c0	185	A	G	39	G	36	72	72	A	39	3	3	75	1	1	0	2
comp3011_c0	225	A	G	42	G	34	34	34	A	37	2	2	36	1	1	0	2
comp30120_c0	50	T	A	22	A	35	41	41	T	38	3	3	44	1	1	0	2
comp30120_c0	64	C	T	22	T	36	50	50	C	38	3	3	53	1	1	0	2
comp30120_c0	137	T	A	58	A	36	99	99	T	38	1	1	100	1	1	0	2
comp30120_c0	146	G	A	49	A	36	98	98	G	38	2	2	100	1	1	0	2
comp30120_c0	152	A	G	39	G	37	95	95	A	38	2	2	97	1	1	0	2
comp30120_c0	187	A	G	40	G	37	69	69	C	38	3	3	74	1	1	0	2
comp30123_c0	255	G	A	25	A	34	13	13	C	35	2	2	15	1	1	0	2
comp301889_c0	1	C	A	72	A	37	46	46	C	0	0	0	46	1	1	0	2
comp301889_c0	13	C	A	38	A	35	47	47	C	39	1	1	48	1	1	0	2
comp301889_c0	15	A	G	41	G	36	46	46	A	39	1	1	47	1	1	0	2
comp301889_c0	17	A	G	42	G	34	45	45	A	39	1	1	46	1	1	0	2
comp301889_c0	39	A	G	38	G	36	48	48	A	37	2	2	51	1	1	0	2
comp301890_c0	16	C	T	70	T	30	45	45	A	10	1	1	46	1	1	0	2
comp301890_c0	21	T	C	46	C	37	44	44	T	40	1	1	45	1	1	0	2
comp301890_c0	30	G	T	63	T	37	42	42	G	41	1	1	43	1	1	0	2
comp301890_c0	46	A	C	43	C	36	53	53	A	36	1	1	54	1	1	0	3
comp301890_c0	252	A	G	37	G	35	85	85	T	33	7	7	94	1	1	0	2
comp301890_c0	261	T	A	76	A	36	84	84	T	41	2	2	86	1	1	0	2
comp301956_c0	1	T	A	72	A	37	46	46	T	0	0	0	46	1	1	0	2
comp301956_c0	267	C	T	30	T	35	82	82	C	38	3	3	86	1	1	0	2
comp301956_c0	272	A	T	64	T	35	69	69	C	38	2	2	72	1	1	0	2
comp30197_c0	5	G	C	52	C	38	48	48	G	31	1	1	49	1	1	0	2
comp30197_c0	32	A	G	68	G	36	46	46	T	37	2	2	48	1	1	0	2
comp30197_c0	49	T	G	47	G	36	52	52	C	37	2	2	56	1	1	0	3
comp30197_c0	52	T	C	33	C	36	58	58	G	36	4	4	63	1	1	0	2
comp30200_c0	273	A	C	43	C	36	71	71	A	40	1	1	72	1	1	0	2
comp302061_c0	37	G	T	49	T	36	51	51	C	34	5	5	57	1	1	0	2
comp302061_c0	261	T	A	45	A	36	85	85	T	40	3	3	93	1	1	0	2
comp30206_c0	1	G	A	63	A	37	46	46	G	30	1	1	47	1	1	0	2
comp30209_c0	17	T	G	36	G	34	48	48	T	39	1	1	50	1	1	0	2
comp30209_c0	19	A	C	43	C	36	48	48	A	28	1	1	49	1	1	0	2
comp30209_c0	26	A	C	35	C	37	44	44	T	38	3	3	48	1	1	0	2
comp302162_c0	19	G	C	46	C	36	48	48	A	28	1	1	50	1	1	0	2
comp302190_c0	4	A	T	23	T	37	47	47	G	33	3	3	50	1	1	0	2
comp30225_c0	12	A	G	22	G	36	65	65	C	38	3	3	71	1	1	0	3
comp302501_c0	1	G	A	52	A	37	47	47	C	31	2	2	51	1	1	0	2
comp30265_c0	8	A	C	71	C	37	89	89	T	2	1	1	90	1	1	0	2
comp30265_c0	142	G	A	30	A	36	87	87	G	38	4	4	91	1	1	0	2
comp30270_c0	1	A	G	76	G	36	89	89	T	31	1	1	90	1	1	0	2
comp30270_c0	19	C	G	75	G	34	88	88	C	0	0	0	88	1	1	0	2
comp30270_c0	32	T	A	46	A	36	85	85	T	37	1	1	86	1	1	0	3
comp30270_c0	54	T	G	77	G	35	75	75	T	41	1	1	77	1	1	0	2
comp30270_c0	66	A	T	55	T	33	79	79	A	36	2	2	82	1	1	0	2
comp30270_c0	75	A	T	69	T	34	89	89	C	35	3	3	93	1	1	0	2
comp30270_c0	110	T	C	48	C	37	81	81	A	37	4	4	87	1	1	0	2
comp30270_c0	161	C	G	40	G	36	86	86	C	39	5	5	92	1	1	0	2
comp30270_c0	174	G	A	20	A	38	72	72	G	40	6	6	79	1	1	0	2
comp30270_c0	296	A	C	39	C	37	92	92	A	40	4	4	96	1	1	0	2
comp30270_c0	330	T	G	44	G	36	112	112	T	39	3	3	115	1	1	0	3
comp30270_c0	357	C	A	51	A	35	125	125	C	37	1	1	126	1	1	0	2
comp302717_c0	3	T	G	65	G	35	93	93	T	0	0	0	93	1	1	0	2
comp302717_c0	5	T	A	85	A	36	91	91	T	0	0	0	91	1	1	0	2
comp302717_c0	11	C	A	77	A	36	91	91	C	0	0	0	91	1	1	0	2
comp302717_c0	22	T	A	72	A	35	89	89	T	0	0	0	89	1	1	0	2
comp302717_c0	24	A	T	72	T	35	88	88	A	0	0	0	88	1	1	0	2
comp302717_c0	68	G	C	25	C	34	83	83	G	37	2	2	86	1	1	0	2
comp302717_c0	70	T	C	26	C	35	88	88	T	38	2	2	91	1	1	0	2
comp302717_c0	179	A	G	33	G	36	74	74	T	40	6	6	81	1	1	0	2
comp302717_c0	234	C	G	34	G	36	84	84	A	38	5	5	90	1	1	0	2
comp302717_c0	296	A	C	39	C	37	92	92	A	40	4	4	96	1	1	0	2
comp302717_c0	316	T	A	74	A	36	107	107	C	2	1	1	108	1	1	0	2
comp302717_c0	319	G	T	38	T	36	103	103	A	36	3	3	106	1	1	0	3
comp30275_c0	8	A	C	42	C	37	89	89	A	35	1	1	91	1	1	0	2
comp30275_c0	38	G	C	75	C	35	73	73	G	41	2	2	77	1	1	0	2
comp30275_c0	43	A	G	20	G	35	74	74	C	38	2	2	79	1	1	0	2
comp30275_c0	45	C	G	49	G	36	72	72	C	37	3	3	77	1	1	0	2
comp30275_c0	463	T	C	71	C	36	81	81	T	0	0	0	81	1	1	0	2
comp30275_c0	470	G	A	75	A	34	79	79	T	7	1	1	80	1	1	0	3
comp30278_c0	16	C	G	52	G	35	89	89	T	34	2	2	93	1	1	0	3
comp30290_c0	8	C	T	84	T	37	73	73	C	0	0	0	73	1	1	0	3
comp30290_c0	45	A	T	43	T	37	70	70	A	36	1	1	71	1	1	0	2
comp30290_c0	47	G	A	36	A	36	71	71	G	33	2	2	73	1	1	0	2
comp30290_c0	49	G	A	28	A	37	68	68	G	30	3	3	71	1	1	0	2
comp30290_c0	217	C	T	32	T	37	96	96	C	32	2	2	98	1	1	0	3
comp30290_c0	220	C	T	55	T	38	95	95	C	34	1	1	96	1	1	0	2
comp30290_c0	222	C	T	50	T	37	94	94	C	35	1	1	95	1	1	0	2
comp30290_c0	239	C	A	61	A	36	99	99	C	36	1	1	100	1	1	0	2
comp30290_c0	241	C	G	56	G	37	99	99	C	40	1	1	100	1	1	0	2
comp30290_c0	244	A	G	50	G	37	99	99	A	40	1	1	100	1	1	0	2
comp30290_c0	246	C	T	49	T	34	91	91	A	31	3	3	96	1	1	0	2
comp30290_c0	249	G	C	83	C	36	94	94	G	41	1	1	95	1	1	0	2
comp30290_c0	262	T	C	61	C	38	98	98	T	39	1	1	99	1	1	0	2
comp30290_c0	274	C	G	59	G	37	95	95	C	38	1	1	96	1	1	0	2
comp30290_c0	276	T	A	55	A	36	98	98	T	32	1	1	99	1	1	0	2
comp30290_c0	283	A	T	90	T	37	99	99	A	41	1	1	100	1	1	0	2
comp30290_c0	305	A	T	27	T	38	99	99	A	34	2	2	101	1	1	0	3
comp30290_c0	308	C	A	49	A	38	97	97	C	39	1	1	98	1	1	0	2
comp30290_c0	341	T	C	58	C	37	85	85	T	38	1	1	86	1	1	0	2
comp30290_c0	351	A	T	62	T	36	91	91	A	40	1	1	92	1	1	0	2
comp30290_c0	405	G	T	68	T	37	75	75	G	2	1	1	76	1	1	0	2
comp30290_c0	407	A	C	64	C	36	77	77	A	0	0	0	77	1	1	0	2
comp30290_c0	409	T	A	86	A	36	77	77	G	34	1	1	78	1	1	0	2
comp30290_c0	426	C	G	71	G	36	78	78	C	0	0	0	78	1	1	0	2
comp302923_c0	1	G	C	59	C	37	76	76	G	31	1	1	77	1	1	0	2
comp302933_c0	7	A	G	37	G	32	19	19	A	0	0	0	19	1	1	0	2
comp30307_c0	23	A	G	81	G	35	110	110	A	0	0	0	110	1	1	0	2
comp30307_c0	70	A	T	50	T	33	91	91	A	32	1	1	93	1	1	0	2
comp30307_c0	96	A	G	39	G	36	68	68	A	35	2	2	70	1	1	0	2
comp30307_c0	112	T	C	42	C	37	59	59	T	34	2	2	61	1	1	0	2
comp30307_c0	115	C	A	25	A	37	58	58	C	35	2	2	60	1	1	0	3
comp30309_c0	1	G	T	75	T	35	121	121	G	0	0	0	121	1	1	0	2
comp30309_c0	26	A	T	81	T	35	108	108	A	0	0	0	108	1	1	0	2
comp30309_c0	50	C	T	58	T	34	102	102	G	27	2	2	105	1	1	0	2
comp30309_c0	74	A	T	23	T	35	92	92	A	39	3	3	96	1	1	0	2
comp30309_c0	76	G	T	52	T	35	87	87	G	37	3	3	90	1	1	0	2
comp30309_c0	86	G	C	20	C	35	79	79	G	40	3	3	84	1	1	0	2
comp30309_c0	96	C	G	37	G	36	68	68	C	34	4	4	74	1	1	0	2
comp3030_c0	4	A	C	80	C	35	121	121	T	34	1	1	122	1	1	0	2
comp3030_c0	7	T	C	58	C	36	116	116	T	31	1	1	117	1	1	0	2
comp3030_c0	9	T	G	72	G	36	117	117	T	0	0	0	117	1	1	0	2
comp30310_c0	14	A	G	87	G	35	118	118	A	0	0	0	118	1	1	0	2
comp30311_c0	5	A	C	33	C	34	120	120	A	37	2	2	122	1	1	0	2
comp30311_c0	7	T	C	20	C	36	116	116	T	35	3	3	119	1	1	0	2
comp30311_c0	14	A	G	47	G	35	118	118	A	37	4	4	122	1	1	0	2
comp303120_c0	1	A	T	75	T	35	121	121	G	32	2	2	123	1	1	0	2
comp30314_c0	12	A	C	40	C	35	117	117	T	36	4	4	122	1	1	0	2
comp30314_c0	14	A	G	26	G	35	118	118	A	37	5	5	123	1	1	0	2
comp30325_c0	292	G	T	27	T	38	111	111	G	28	3	3	114	1	1	0	2
comp30325_c0	324	A	T	51	T	36	63	63	A	40	2	2	65	1	1	0	2
comp30364_c0	5	T	C	72	C	36	42	42	T	0	0	0	42	1	1	0	2
comp30364_c0	38	A	T	71	T	36	50	50	A	0	0	0	50	1	1	0	2
comp30364_c0	51	T	A	69	A	37	53	53	T	0	0	0	53	1	1	0	2
comp30364_c0	221	G	A	60	A	36	64	64	G	40	1	1	65	1	1	0	2
comp30364_c0	227	A	C	47	C	35	63	63	A	34	1	1	64	1	1	0	2
comp30364_c0	241	A	C	48	C	37	57	57	A	35	1	1	58	1	1	0	2
comp30364_c0	253	T	A	78	A	37	61	61	T	0	0	0	61	1	1	0	2
comp30364_c0	257	T	A	73	A	36	63	63	T	0	0	0	63	1	1	0	4
comp3036_c0	49	A	C	34	C	37	51	51	A	40	1	1	52	1	1	0	2
comp3036_c0	57	G	C	73	C	36	54	54	G	41	1	1	55	1	1	0	2
comp3036_c0	71	G	T	43	T	36	54	54	G	39	1	1	55	1	1	0	2
comp3036_c0	140	C	A	80	A	35	57	57	C	0	0	0	57	1	1	0	2
comp3036_c0	168	T	C	27	C	34	47	47	A	40	4	4	51	1	1	0	2
comp3036_c0	171	C	A	71	A	36	51	51	C	0	0	0	51	1	1	0	2
comp3036_c0	195	C	A	23	A	36	60	60	C	37	3	3	63	1	1	0	2
comp3036_c0	280	A	T	21	T	30	71	71	A	37	4	4	75	1	1	0	2
comp3036_c0	300	A	T	47	T	30	60	60	A	38	1	1	62	1	1	0	2
comp3036_c0	319	G	T	80	T	36	57	57	G	41	1	1	58	1	1	0	2
comp3036_c0	325	A	C	68	C	34	54	54	A	41	1	1	55	1	1	0	2
comp3036_c0	327	C	T	52	T	36	55	55	C	40	1	1	56	1	1	0	2
comp3036_c0	331	T	A	47	A	35	57	57	T	40	1	1	58	1	1	0	2
comp3036_c0	371	C	T	69	T	35	58	58	C	0	0	0	58	1	1	0	3
comp30371_c0	30	T	A	41	A	37	50	50	G	36	3	3	53	1	1	0	2
comp30371_c0	411	A	T	76	T	35	69	69	A	0	0	0	69	1	1	0	2
comp30381_c0	1	T	C	62	C	35	45	45	G	24	1	1	46	1	1	0	3
comp30381_c0	4	G	T	70	T	35	42	42	C	30	1	1	43	1	1	0	2
comp30381_c0	28	T	G	21	G	35	54	54	T	35	2	2	57	1	1	0	2
comp30383_c0	11	T	A	68	A	35	45	45	C	31	2	2	48	1	1	0	2
comp30384_c0	5	G	C	73	C	36	43	43	G	0	0	0	43	1	1	0	2
comp30384_c0	10	A	G	46	G	34	46	46	A	35	1	1	48	1	1	0	2
comp30384_c0	24	T	G	21	G	36	50	50	C	35	3	3	55	1	1	0	2
comp30387_c0	1	A	C	59	C	35	45	45	G	24	1	1	46	1	1	0	2
comp303944_c0	10	A	G	25	G	34	46	46	C	31	3	3	51	1	1	0	2
comp30413_c0	1	A	C	50	C	35	45	45	G	24	3	3	48	1	1	0	2
comp304223_c0	6	A	T	30	T	35	45	45	C	26	6	6	53	1	1	0	2
comp304256_c0	1	A	C	45	C	35	45	45	G	24	3	3	49	1	1	0	2
comp30443_c0	22	A	T	51	T	37	85	85	A	37	1	1	86	1	1	0	2
comp30443_c0	44	G	T	70	T	36	82	82	G	41	1	1	83	1	1	0	2
comp30443_c0	58	T	A	83	A	38	77	77	T	41	1	1	78	1	1	0	3
comp30443_c0	81	T	A	51	A	37	85	85	T	40	2	2	87	1	1	0	2
comp30443_c0	98	G	T	44	T	37	91	91	G	38	2	2	93	1	1	0	2
comp30443_c0	110	C	T	35	T	37	84	84	C	37	2	2	86	1	1	0	2
comp30443_c0	116	G	T	29	T	35	79	79	G	38	2	2	81	1	1	0	2
comp30443_c0	125	A	C	38	C	36	88	88	A	37	1	1	89	1	1	0	2
comp30443_c0	249	T	C	54	C	37	103	103	T	38	3	3	106	1	1	0	2
comp30443_c0	292	C	A	40	A	35	69	69	C	36	2	2	71	1	1	0	2
comp30443_c0	294	T	C	57	C	36	64	64	T	35	1	1	65	1	1	0	2
comp30443_c0	299	G	T	49	T	36	46	46	G	37	1	1	47	1	1	0	2
comp30443_c0	306	C	A	61	A	37	36	36	C	0	0	0	36	1	1	0	2
comp30443_c0	316	A	C	55	C	35	29	29	A	0	0	0	29	1	1	0	2
comp30444_c0	21	T	A	81	A	36	84	84	T	0	0	0	84	1	1	0	2
comp30444_c0	82	C	T	36	T	36	86	86	C	37	3	3	89	1	1	0	2
comp30444_c0	193	A	C	42	C	31	88	88	T	38	5	5	95	1	1	0	2
comp30444_c0	195	C	T	29	T	31	92	92	C	33	3	3	100	1	1	0	2
comp30444_c0	236	T	C	65	C	36	104	104	A	38	3	3	109	1	1	0	2
comp30444_c0	239	A	C	43	C	36	101	101	T	39	3	3	107	1	1	0	2
comp30444_c0	244	T	A	51	A	36	104	104	G	38	3	3	110	1	1	0	2
comp30444_c0	252	C	G	61	G	36	98	98	C	40	3	3	103	1	1	0	2
comp30444_c0	274	C	A	71	A	36	88	88	C	40	3	3	93	1	1	0	2
comp30444_c0	281	G	C	44	C	36	85	85	G	39	3	3	90	1	1	0	2
comp30445_c0	62	A	C	41	C	38	76	76	A	40	1	1	77	1	1	0	2
comp30445_c0	194	T	C	46	C	30	93	93	A	37	5	5	99	1	1	0	2
comp30445_c0	201	A	G	20	G	26	100	100	A	28	7	7	112	1	1	0	2
comp304522_c0	2	T	G	76	G	37	81	81	T	0	0	0	81	1	1	0	3
comp304522_c0	5	G	A	76	A	37	80	80	G	0	0	0	80	1	1	0	3
comp304522_c0	42	A	C	20	C	36	85	85	A	33	2	2	88	1	1	0	2
comp304522_c0	56	A	T	75	T	37	82	82	A	0	0	0	82	1	1	0	2
comp304522_c0	104	G	C	21	C	37	88	88	A	37	4	4	97	1	1	0	2
comp304529_c0	3	C	A	72	A	37	80	80	C	0	0	0	80	1	1	0	2
comp304529_c0	16	G	T	49	T	37	89	89	G	39	1	1	90	1	1	0	2
comp304529_c0	24	G	C	70	C	37	86	86	G	41	1	1	88	1	1	0	2
comp304529_c0	26	A	C	20	C	37	86	86	A	39	2	2	88	1	1	0	2
comp304529_c0	58	T	A	30	A	38	77	77	T	36	4	4	81	1	1	0	2
comp304529_c0	69	T	C	29	C	36	85	85	A	37	3	3	90	1	1	0	2
comp304529_c0	206	T	A	53	A	30	121	121	T	39	1	1	122	1	1	0	3
comp304529_c0	209	A	T	73	T	28	117	117	C	24	2	2	121	1	1	0	2
comp30454_c0	12	C	A	74	A	37	85	85	T	39	1	1	87	1	1	0	2
comp30457_c0	23	C	G	76	G	36	87	87	T	37	1	1	88	1	1	0	3
comp30457_c0	30	C	T	30	T	37	90	90	C	33	4	4	96	1	1	0	2
comp30457_c0	61	T	A	75	A	37	81	81	T	41	1	1	82	1	1	0	2
comp304602_c0	76	A	T	28	T	36	91	91	G	37	5	5	97	1	1	0	3
comp30460_c0	7	A	T	51	T	37	81	81	A	37	1	1	83	1	1	0	3
comp30468_c0	1	G	T	79	T	37	82	82	C	35	1	1	83	1	1	0	2
comp30468_c0	3	T	A	55	A	37	83	83	T	31	1	1	84	1	1	0	2
comp30473_c0	1	G	T	79	T	37	83	83	C	35	1	1	84	1	1	0	2
comp305210_c0	434	G	T	43	T	34	64	64	G	40	2	2	66	1	1	0	2
comp305210_c0	447	C	A	24	A	36	69	69	C	39	2	2	71	1	1	0	2
comp305210_c0	455	C	T	25	T	37	62	62	C	38	2	2	64	1	1	0	2
comp30531_c0	423	A	T	39	T	36	84	84	G	36	3	3	88	1	1	0	2
comp30542_c0	512	T	G	42	G	38	34	34	T	0	0	0	34	1	1	0	2
comp30549_c0	465	A	G	27	G	37	70	70	A	34	2	2	73	1	1	0	2
comp30549_c0	502	T	A	62	A	35	37	37	T	34	1	1	38	1	1	0	2
comp30549_c0	504	T	C	44	C	38	36	36	T	0	0	0	36	1	1	0	2
comp30549_c0	535	T	G	28	G	37	19	19	T	0	0	0	19	1	1	0	2
comp305870_c0	312	A	C	30	C	38	42	42	A	40	3	3	46	1	1	0	2
comp305870_c0	415	T	A	22	A	37	14	14	T	41	1	1	15	1	1	0	2
comp30598_c0	11	T	A	27	A	31	14	14	T	0	0	0	14	1	1	0	2
comp30598_c0	217	G	T	22	T	38	16	16	G	0	0	0	16	1	1	0	2
comp305_c0	17	C	A	36	A	33	16	16	G	34	1	1	17	1	1	0	2
comp305_c0	19	G	C	27	C	31	17	17	T	31	2	2	19	1	1	0	2
comp30601_c0	1	C	A	29	A	32	17	17	C	0	0	0	17	1	1	0	3
comp30601_c0	4	A	C	30	C	32	17	17	A	0	0	0	17	1	1	0	3
comp30601_c0	11	C	A	27	A	31	14	14	C	0	0	0	14	1	1	0	2
comp30607_c0	2	C	A	36	A	33	19	19	C	0	0	0	19	1	1	0	2
comp30608_c0	1	G	A	32	A	32	18	18	G	0	0	0	18	1	1	0	2
comp30611_c0	2	G	A	40	A	32	20	20	G	0	0	0	20	1	1	0	3
comp30613_c0	172	A	G	31	G	36	67	67	A	37	4	4	71	1	1	0	2
comp30613_c0	186	T	C	32	C	37	65	65	T	38	3	3	68	1	1	0	2
comp30613_c0	188	G	T	78	T	37	66	66	G	41	1	1	67	1	1	0	2
comp30622_c0	241	A	G	44	G	36	49	49	A	38	2	2	51	1	1	0	2
comp30622_c0	254	T	A	72	A	36	42	42	T	41	1	1	44	1	1	0	3
comp30622_c0	271	C	G	70	G	36	39	39	C	41	1	1	40	1	1	0	2
comp30622_c0	313	T	C	46	C	38	40	40	T	0	0	0	40	1	1	0	2
comp306231_c0	7	G	C	28	C	38	20	20	T	34	2	2	23	1	1	0	2
comp306231_c0	224	G	A	45	A	36	53	53	T	37	3	3	57	1	1	0	2
comp30627_c0	254	G	A	32	A	36	42	42	T	38	5	5	51	1	1	0	2
comp30630_c0	1	G	A	36	A	34	23	23	G	34	1	1	24	1	1	0	2
comp30649_c0	1	T	A	44	A	34	24	24	G	34	2	2	28	1	1	0	2
comp30652_c0	1	G	A	21	A	34	24	24	G	34	2	2	28	1	1	0	2
comp30664_c0	5	A	G	44	G	35	56	56	A	30	1	1	57	1	1	0	2
comp30664_c0	198	A	T	21	T	38	60	60	A	35	2	2	62	1	1	0	2
comp30664_c0	219	A	T	73	T	37	64	64	A	0	0	0	64	1	1	0	2
comp30664_c0	225	G	C	77	C	37	58	58	G	0	0	0	58	1	1	0	2
comp30665_c0	6	T	C	66	C	36	58	58	T	0	0	0	58	1	1	0	2
comp30665_c0	218	C	T	23	T	37	64	64	C	39	2	2	66	1	1	0	2
comp30665_c0	225	T	C	58	C	37	58	58	T	36	2	2	60	1	1	0	2
comp30665_c0	246	A	T	45	T	37	50	50	A	32	1	1	51	1	1	0	2
comp30665_c0	248	C	T	60	T	37	50	50	C	34	1	1	51	1	1	0	2
comp30667_c0	1	A	T	75	T	36	58	58	A	0	0	0	58	1	1	0	2
comp30667_c0	22	G	T	74	T	36	63	63	G	0	0	0	63	1	1	0	3
comp30667_c0	251	A	C	66	C	37	47	47	A	0	0	0	47	1	1	0	2
comp30667_c0	267	G	C	69	C	36	43	43	G	0	0	0	43	1	1	0	4
comp30667_c0	281	G	T	38	T	37	27	27	G	0	0	0	27	1	1	0	2
comp30667_c0	310	G	A	36	A	38	21	21	G	0	0	0	21	1	1	0	2
comp30667_c0	318	A	T	31	T	37	18	18	A	0	0	0	18	1	1	0	3
comp30667_c0	324	T	C	34	C	38	19	19	T	0	0	0	19	1	1	0	2
comp30671_c0	11	T	C	23	C	36	58	58	T	34	2	2	60	1	1	0	2
comp30671_c0	13	A	T	69	T	36	60	60	A	0	0	0	60	1	1	0	2
comp30676_c0	218	A	T	22	T	36	13	13	A	0	0	0	13	1	1	0	2
comp306798_c0	49	A	T	74	T	37	66	66	A	0	0	0	66	1	1	0	2
comp306798_c0	57	A	T	73	T	34	77	77	G	40	4	4	81	1	1	0	2
comp306798_c0	103	A	T	86	T	37	92	92	A	0	0	0	92	1	1	0	2
comp306798_c0	125	T	A	57	A	37	55	55	G	38	4	4	60	1	1	0	2
comp30681_c0	34	A	G	35	G	36	49	49	C	39	4	4	55	1	1	0	2
comp30681_c0	36	C	T	45	T	36	50	50	A	39	4	4	56	1	1	0	2
comp30681_c0	46	A	C	25	C	37	60	60	T	40	4	4	67	1	1	0	2
comp306841_c0	13	C	A	36	A	36	19	19	C	0	0	0	19	1	1	0	2
comp306841_c0	30	T	A	74	A	36	48	48	C	29	2	2	50	1	1	0	2
comp306841_c0	32	A	G	30	G	36	48	48	C	39	4	4	52	1	1	0	2
comp306841_c0	34	T	G	29	G	36	49	49	C	39	4	4	55	1	1	0	2
comp306841_c0	93	G	C	29	C	38	87	87	T	36	8	8	101	1	1	0	2
comp306841_c0	103	C	T	31	T	37	100	100	C	39	3	3	103	1	1	0	2
comp30685_c0	32	T	G	21	G	36	48	48	C	39	4	4	53	1	1	0	2
comp30685_c0	46	T	C	37	C	37	60	60	T	39	6	6	69	1	1	0	3
comp30733_c0	100	C	T	67	T	37	39	39	G	40	3	3	42	1	1	0	2
comp30733_c0	103	G	A	52	A	37	37	37	T	39	3	3	40	1	1	0	2
comp30733_c0	113	A	T	20	T	35	35	35	A	38	4	4	39	1	1	0	2
comp30733_c0	124	G	A	48	A	37	31	31	T	37	4	4	35	1	1	0	2
comp30733_c0	126	C	T	21	T	36	30	30	A	34	4	4	34	1	1	0	2
comp30733_c0	128	T	A	64	A	37	35	35	T	0	0	0	35	1	1	0	2
comp30733_c0	137	T	G	54	G	37	29	29	A	39	4	4	33	1	1	0	3
comp30733_c0	147	A	G	44	G	38	29	29	A	0	0	0	29	1	1	0	2
comp30738_c0	288	C	A	24	A	34	14	14	G	31	1	1	15	1	1	0	2
comp30738_c0	290	A	C	22	C	37	15	15	A	0	0	0	15	1	1	0	2
comp30738_c0	316	C	G	25	G	36	15	15	T	41	1	1	16	1	1	0	2
comp30738_c0	326	C	G	33	G	36	18	18	A	35	2	2	21	1	1	0	2
comp307418_c0	42	C	A	20	A	38	20	20	G	31	3	3	25	1	1	0	2
comp30741_c0	17	T	A	26	A	36	14	14	G	26	2	2	16	1	1	0	2
comp30741_c0	20	A	T	25	T	36	15	15	C	29	2	2	17	1	1	0	2
comp30741_c0	33	T	A	29	A	36	21	21	C	31	1	1	22	1	1	0	2
comp30743_c0	42	C	A	20	A	38	20	20	G	31	3	3	25	1	1	0	2
comp30748_c1	446	A	T	45	T	35	22	22	A	0	0	0	22	1	1	0	2
comp30757_c0	367	A	C	24	C	37	67	67	A	27	2	2	69	1	1	0	2
comp30757_c0	369	A	G	29	G	37	69	69	A	30	2	2	71	1	1	0	2
comp30757_c0	385	T	C	50	C	36	79	79	T	32	1	1	80	1	1	0	2
comp30757_c0	392	T	G	47	G	36	82	82	T	12	1	1	83	1	1	0	2
comp30757_c0	408	T	C	57	C	36	85	85	T	2	1	1	86	1	1	0	2
comp30760_c0	51	A	C	35	C	36	56	56	A	40	7	7	63	1	1	0	2
comp30760_c0	398	C	T	76	T	36	84	84	C	0	0	0	84	1	1	0	2
comp30760_c0	400	A	G	56	G	37	80	80	T	7	1	1	82	1	1	0	2
comp30760_c0	418	A	T	75	T	37	84	84	G	2	1	1	85	1	1	0	2
comp30760_c0	420	T	A	73	A	36	86	86	C	2	1	1	87	1	1	0	2
comp30760_c0	432	C	A	80	A	37	80	80	C	0	0	0	80	1	1	0	2
comp30760_c0	434	C	G	76	G	37	82	82	C	0	0	0	82	1	1	0	2
comp30760_c0	439	T	A	76	A	36	83	83	T	0	0	0	83	1	1	0	2
comp30760_c0	446	T	C	72	C	35	83	83	T	0	0	0	83	1	1	0	2
comp30760_c0	471	A	C	75	C	36	98	98	T	28	1	1	99	1	1	0	2
comp30760_c0	473	T	C	84	C	35	100	100	T	0	0	0	100	1	1	0	2
comp30760_c0	479	T	C	79	C	35	100	100	T	0	0	0	100	1	1	0	2
comp30760_c0	482	A	T	82	T	35	96	96	C	33	1	1	97	1	1	0	2
comp30760_c0	490	C	A	58	A	37	102	102	C	33	1	1	103	1	1	0	2
comp30760_c0	494	T	A	83	A	36	107	107	T	0	0	0	107	1	1	0	2
comp30760_c0	496	T	A	82	A	35	105	105	T	0	0	0	105	1	1	0	2
comp30760_c0	542	A	C	43	C	36	115	115	A	39	1	1	116	1	1	0	2
comp30760_c0	554	T	G	32	G	35	115	115	T	35	2	2	118	1	1	0	2
comp30760_c0	576	T	A	27	A	33	111	111	T	37	2	2	113	1	1	0	3
comp30762_c0	394	C	T	52	T	36	83	83	C	37	2	2	86	1	1	0	2
comp30762_c0	422	A	C	70	C	37	84	84	T	2	1	1	85	1	1	0	2
comp30762_c0	424	C	T	78	T	37	83	83	G	2	1	1	84	1	1	0	2
comp30762_c0	432	C	A	80	A	37	80	80	C	0	0	0	80	1	1	0	2
comp30769_c0	593	C	A	36	A	36	95	95	G	34	4	4	99	1	1	0	2
comp30775_c0	1	C	G	53	G	36	30	30	C	0	0	0	30	1	1	0	3
comp30775_c0	4	T	C	49	C	36	31	31	T	0	0	0	31	1	1	0	2
comp30775_c0	199	G	C	48	C	37	28	28	G	0	0	0	28	1	1	0	2
comp30775_c0	201	A	C	46	C	37	28	28	A	0	0	0	28	1	1	0	2
comp30775_c0	206	G	C	51	C	37	31	31	G	0	0	0	31	1	1	0	2
comp30775_c0	208	T	C	55	C	36	30	30	A	35	1	1	31	1	1	0	2
comp30775_c0	211	A	C	49	C	37	29	29	A	0	0	0	29	1	1	0	3
comp30776_c0	190	G	T	23	T	36	29	29	G	31	1	1	30	1	1	0	2
comp30776_c0	260	A	G	56	G	37	35	35	A	0	0	0	35	1	1	0	2
comp30776_c0	267	T	G	47	G	38	33	33	T	0	0	0	33	1	1	0	2
comp30776_c0	269	G	A	56	A	36	34	34	G	0	0	0	34	1	1	0	2
comp30776_c0	271	T	C	63	C	37	35	35	T	0	0	0	35	1	1	0	2
comp30778_c0	23	G	A	33	A	35	40	40	T	35	3	3	44	1	1	0	2
comp30778_c0	34	A	T	42	T	36	44	44	G	35	2	2	47	1	1	0	2
comp30778_c0	217	A	C	43	C	38	26	26	A	0	0	0	26	1	1	0	2
comp3077_c0	1	A	G	57	G	36	32	32	A	0	0	0	32	1	1	0	2
comp30782_c0	19	G	A	25	A	35	41	41	C	36	4	4	47	1	1	0	2
comp30782_c0	328	G	A	36	A	37	39	39	G	35	2	2	42	1	1	0	2
comp30787_c0	2	G	T	59	T	35	32	32	A	35	1	1	35	1	1	0	2
comp30791_c0	7	T	C	31	C	36	31	31	G	36	2	2	35	1	1	0	2
comp30796_c0	340	T	G	63	G	37	37	37	A	37	3	3	40	1	1	0	2
comp30796_c0	343	T	C	48	C	37	33	33	A	37	3	3	36	1	1	0	3
comp30796_c0	354	T	G	34	G	37	29	29	A	39	2	2	31	1	1	0	2
comp308029_c0	325	A	T	77	T	37	90	90	A	34	1	1	91	1	1	0	2
comp308029_c0	342	A	T	20	T	37	89	89	A	35	2	2	91	1	1	0	3
comp308029_c0	353	G	A	76	A	37	93	93	G	0	0	0	93	1	1	0	2
comp30809_c0	441	G	A	38	A	35	35	35	T	39	3	3	40	1	1	0	2
comp30809_c0	448	G	C	20	C	35	28	28	A	38	4	4	34	1	1	0	2
comp308105_c0	380	T	G	41	G	35	100	100	C	39	5	5	107	1	1	0	2
comp308105_c0	387	T	G	43	G	36	97	97	T	39	1	1	99	1	1	0	2
comp308105_c0	420	A	G	37	G	36	53	53	T	39	5	5	60	1	1	0	2
comp30814_c0	363	T	C	20	C	36	98	98	T	36	4	4	102	1	1	0	2
comp30814_c0	387	T	G	43	G	36	97	97	T	39	1	1	99	1	1	0	2
comp308474_c0	84	T	A	25	A	37	14	14	T	41	1	1	15	1	1	0	2
comp308474_c0	105	T	G	22	G	37	14	14	T	41	2	2	16	1	1	0	2
comp30848_c0	84	C	A	25	A	37	14	14	T	41	3	3	17	1	1	0	2
comp30932_c0	3	G	T	22	T	35	13	13	G	0	0	0	13	1	1	0	2
comp30948_c0	21	A	T	86	T	29	55	55	A	0	0	0	55	1	1	0	2
comp30948_c0	44	T	C	53	C	36	44	44	T	32	1	1	45	1	1	0	2
comp31007_c0	3	G	C	75	C	36	85	85	G	0	0	0	85	1	1	0	2
comp31007_c0	9	G	T	88	T	36	83	83	G	0	0	0	83	1	1	0	2
comp31007_c0	11	T	A	81	A	36	80	80	T	0	0	0	80	1	1	0	2
comp31007_c0	29	C	T	80	T	36	82	82	C	0	0	0	82	1	1	0	2
comp31007_c0	220	G	A	87	A	37	113	113	G	0	0	0	113	1	1	0	2
comp31007_c0	231	A	C	75	C	36	120	120	A	0	0	0	120	1	1	0	2
comp31008_c0	31	G	T	87	T	36	83	83	G	0	0	0	83	1	1	0	2
comp31008_c0	78	T	G	45	G	37	74	74	A	38	2	2	77	1	1	0	2
comp31008_c0	89	T	A	51	A	37	73	73	C	39	2	2	76	1	1	0	2
comp31008_c0	97	G	T	53	T	36	77	77	G	35	1	1	78	1	1	0	2
comp31008_c0	163	A	G	43	G	33	119	119	A	36	1	1	121	1	1	0	2
comp31008_c0	165	T	A	49	A	31	115	115	T	36	1	1	117	1	1	0	2
comp31008_c0	188	C	T	97	T	36	114	114	G	2	1	1	115	1	1	0	2
comp31008_c0	190	A	T	88	T	35	114	114	A	0	0	0	114	1	1	0	2
comp31008_c0	192	C	G	45	G	35	113	113	T	39	1	1	116	1	1	0	2
comp31011_c0	1	A	T	80	T	36	83	83	A	0	0	0	83	1	1	0	2
comp31011_c0	27	T	C	59	C	36	81	81	T	40	1	1	82	1	1	0	3
comp31011_c0	41	A	G	75	G	36	86	86	A	0	0	0	86	1	1	0	2
comp31011_c0	43	A	T	73	T	36	83	83	A	0	0	0	83	1	1	0	2
comp31011_c0	137	T	A	45	A	32	101	101	T	39	1	1	104	1	1	0	2
comp31011_c0	150	A	G	55	G	33	107	107	T	36	2	2	110	1	1	0	2
comp31011_c0	152	C	A	48	A	32	108	108	G	37	1	1	110	1	1	0	2
comp31011_c0	156	G	A	51	A	33	111	111	C	36	1	1	113	1	1	0	2
comp31011_c0	182	T	C	55	C	35	117	117	T	35	1	1	118	1	1	0	2
comp31011_c0	201	T	G	86	G	36	115	115	T	0	0	0	115	1	1	0	2
comp31015_c0	425	G	A	54	A	37	30	30	G	0	0	0	30	1	1	0	2
comp3101_c0	27	T	C	46	C	36	98	98	A	37	3	3	105	1	1	0	2
comp31025_c0	1	A	T	80	T	36	87	87	A	0	0	0	87	1	1	0	2
comp31077_c0	24	G	T	26	T	35	13	13	C	34	1	1	14	1	1	0	2
comp31077_c0	54	T	C	22	C	36	24	24	T	35	1	1	25	1	1	0	2
comp31077_c0	97	C	T	78	T	36	54	54	C	41	1	1	55	1	1	0	2
comp31077_c0	148	A	C	41	C	37	62	62	T	40	4	4	67	1	1	0	2
comp31077_c0	266	G	A	82	A	36	50	50	G	0	0	0	50	1	1	0	2
comp31080_c0	42	A	G	27	G	37	20	20	C	36	2	2	23	1	1	0	2
comp31092_c0	15	A	T	72	T	36	61	61	A	0	0	0	61	1	1	0	2
comp31092_c0	23	C	T	71	T	36	60	60	C	0	0	0	60	1	1	0	2
comp31092_c0	70	A	T	40	T	36	61	61	A	40	1	1	62	1	1	0	2
comp31092_c0	82	G	T	43	T	36	56	56	G	40	1	1	57	1	1	0	3
comp31092_c0	142	T	C	33	C	36	81	81	T	39	5	5	86	1	1	0	2
comp31092_c0	338	A	G	32	G	34	54	54	A	37	3	3	57	1	1	0	2
comp31092_c0	352	T	G	49	G	36	49	49	T	39	2	2	51	1	1	0	2
comp31092_c0	375	T	A	48	A	36	49	49	T	40	1	1	50	1	1	0	2
comp31092_c0	377	T	G	75	G	37	49	49	T	41	1	1	51	1	1	0	2
comp31092_c0	397	T	A	43	A	37	49	49	T	39	1	1	50	1	1	0	2
comp31092_c0	402	A	T	42	T	38	48	48	A	37	1	1	49	1	1	0	2
comp31092_c0	411	T	G	58	G	38	45	45	T	0	0	0	45	1	1	0	2
comp31095_c0	42	A	C	42	C	37	57	57	A	40	2	2	59	1	1	0	2
comp31095_c0	44	T	A	73	A	37	55	55	T	41	2	2	57	1	1	0	2
comp31095_c0	46	A	C	68	C	37	55	55	A	41	2	2	57	1	1	0	2
comp31095_c0	142	T	C	33	C	36	81	81	T	39	6	6	87	1	1	0	2
comp31095_c0	150	G	C	58	C	36	87	87	T	38	5	5	93	1	1	0	2
comp31095_c0	218	G	A	41	A	36	78	78	T	39	4	4	82	1	1	0	2
comp31095_c0	227	C	G	34	G	36	77	77	A	38	4	4	81	1	1	0	2
comp31095_c0	269	A	C	81	C	37	58	58	A	0	0	0	58	1	1	0	2
comp31095_c0	310	G	A	53	A	36	51	51	G	39	1	1	52	1	1	0	2
comp31095_c0	312	T	A	49	A	35	52	52	T	39	1	1	53	1	1	0	2
comp31095_c0	398	A	T	25	T	36	50	50	A	38	3	3	53	1	1	0	2
comp31096_c0	1	T	C	75	C	37	72	72	A	34	1	1	74	1	1	0	2
comp31096_c0	3	A	G	74	G	37	73	73	T	34	1	1	74	1	1	0	2
comp31096_c0	26	G	C	46	C	37	58	58	G	40	1	1	59	1	1	0	2
comp31096_c0	49	G	C	73	C	37	57	57	A	40	2	2	59	1	1	0	2
comp31096_c0	52	G	T	53	T	36	61	61	A	38	2	2	63	1	1	0	3
comp31096_c0	70	A	T	43	T	36	61	61	C	38	3	3	65	1	1	0	2
comp31096_c0	77	T	C	69	C	36	61	61	T	0	0	0	61	1	1	0	2
comp31096_c0	79	T	G	67	G	37	56	56	A	38	3	3	60	1	1	0	2
comp31096_c0	81	A	T	60	T	36	57	57	G	39	3	3	61	1	1	0	2
comp31096_c0	86	C	G	54	G	36	54	54	A	38	4	4	59	1	1	0	2
comp31096_c0	133	T	C	48	C	36	68	68	A	34	6	6	76	1	1	0	4
comp31096_c0	137	G	T	36	T	36	75	75	A	37	5	5	82	1	1	0	2
comp31096_c0	372	A	T	31	T	35	50	50	G	35	3	3	54	1	1	0	2
comp31096_c0	377	C	G	27	G	37	49	49	A	36	4	4	54	1	1	0	2
comp31096_c0	388	C	T	44	T	37	49	49	A	32	3	3	52	1	1	0	2
comp31096_c0	442	C	A	52	A	37	34	34	T	30	2	2	36	1	1	0	2
comp31096_c0	473	C	T	25	T	38	16	16	C	0	0	0	16	1	1	0	2
comp310975_c0	1	G	C	41	C	37	72	72	G	26	2	2	75	1	1	0	2
comp310975_c0	3	C	G	45	G	37	73	73	T	34	1	1	75	1	1	0	2
comp310975_c0	5	T	A	28	A	36	71	71	T	28	2	2	73	1	1	0	2
comp310975_c0	220	G	T	25	T	36	85	85	G	36	2	2	87	1	1	0	2
comp310975_c0	269	T	C	40	C	37	58	58	T	40	3	3	61	1	1	0	2
comp31098_c0	26	A	C	27	C	37	58	58	G	36	3	3	61	1	1	0	2
comp31098_c0	28	A	C	45	C	37	58	58	T	27	2	2	61	1	1	0	2
comp31098_c0	43	G	A	74	A	37	61	61	G	0	0	0	61	1	1	0	2
comp31098_c0	225	A	G	26	G	36	81	81	A	36	5	5	90	1	1	0	2
comp31098_c0	361	C	A	21	A	36	51	51	G	35	3	3	57	1	1	0	2
comp31099_c0	4	C	A	68	A	36	73	73	T	37	1	1	74	1	1	0	2
comp31099_c0	21	C	G	49	G	36	60	60	T	36	3	3	63	1	1	0	2
comp31099_c0	50	G	T	69	T	36	62	62	A	34	1	1	64	1	1	0	2
comp31099_c0	65	T	A	52	A	36	64	64	G	38	4	4	69	1	1	0	2
comp31099_c0	144	T	G	30	G	35	90	90	A	38	6	6	99	1	1	0	2
comp31099_c0	400	A	T	36	T	38	48	48	G	38	5	5	58	1	1	0	2
comp31099_c0	402	A	T	28	T	38	50	50	C	37	4	4	57	1	1	0	2
comp3109_c0	13	G	T	66	T	35	64	64	C	28	2	2	67	1	1	0	2
comp3109_c0	15	C	T	72	T	36	63	63	A	41	1	1	64	1	1	0	2
comp3109_c0	26	A	C	27	C	37	58	58	G	36	3	3	61	1	1	0	2
comp3109_c0	38	T	C	70	C	37	63	63	T	0	0	0	63	1	1	0	2
comp3109_c0	382	C	A	28	A	35	55	55	T	36	4	4	59	1	1	0	2
comp3109_c0	399	G	T	40	T	38	54	54	A	34	2	2	57	1	1	0	2
comp3109_c0	401	G	T	72	T	38	53	53	C	39	2	2	57	1	1	0	2
comp310_c0	13	G	T	37	T	35	64	64	C	28	2	2	68	1	1	0	3
comp310_c0	30	C	T	50	T	37	61	61	C	40	2	2	63	1	1	0	2
comp310_c0	32	G	A	22	A	37	59	59	G	39	2	2	63	1	1	0	2
comp311036_c0	14	T	C	21	C	36	65	65	T	24	3	3	69	1	1	0	2
comp31103_c0	1	A	C	52	C	37	72	72	G	29	3	3	78	1	1	0	2
comp31103_c0	10	C	G	22	G	36	67	67	T	34	3	3	73	1	1	0	2
comp31105_c0	1	T	C	33	C	37	72	72	G	29	3	3	78	1	1	0	2
comp31105_c1	1	G	C	24	C	37	72	72	G	29	3	3	78	1	1	0	2
comp31116_c0	8	G	A	28	A	36	71	71	C	33	3	3	79	1	1	0	2
comp31118_c0	1	A	C	33	C	37	72	72	G	29	3	3	79	1	1	0	3
comp31137_c0	12	A	C	52	C	36	129	129	T	35	2	2	132	1	1	0	2
comp31137_c0	61	A	T	23	T	37	121	121	A	37	2	2	123	1	1	0	2
comp31141_c0	74	T	G	21	G	36	200	200	T	39	2	2	202	1	1	0	2
comp31141_c0	78	G	T	37	T	37	192	192	G	37	3	3	195	1	1	0	2
comp311441_c0	13	C	A	71	A	36	133	133	C	35	1	1	134	1	1	0	2
comp311441_c0	18	C	A	74	A	37	128	128	C	35	1	1	129	1	1	0	2
comp311441_c0	29	A	T	74	T	36	98	98	A	36	1	1	99	1	1	0	2
comp311441_c0	47	A	T	52	T	36	49	49	A	39	2	2	51	1	1	0	2
comp311441_c0	60	A	G	20	G	34	27	27	A	40	2	2	29	1	1	0	2
comp31145_c0	10	T	A	62	A	36	161	161	T	35	1	1	162	1	1	0	2
comp31145_c0	13	G	A	99	A	36	133	133	C	35	1	1	134	1	1	0	2
comp31145_c0	47	A	T	23	T	36	49	49	A	38	3	3	52	1	1	0	2
comp31145_c0	653	A	G	58	G	35	41	41	A	0	0	0	41	1	1	0	183
comp311478_c0	10	G	A	91	A	36	161	161	T	35	1	1	162	1	1	0	2
comp311478_c0	12	A	T	99	T	36	144	144	A	0	0	0	144	1	1	0	2
comp311478_c0	26	T	G	84	G	36	111	111	C	36	1	1	112	1	1	0	2
comp311478_c0	46	T	A	74	A	36	53	53	T	0	0	0	53	1	1	0	2
comp311478_c0	220	T	A	25	A	37	17	17	T	41	1	1	18	1	1	0	2
comp311478_c0	267	G	T	49	T	37	28	28	G	0	0	0	28	1	1	0	2
comp311478_c0	279	A	G	28	G	37	30	30	A	37	1	1	31	1	1	0	2
comp311478_c0	289	C	T	33	T	37	36	36	C	40	1	1	37	1	1	0	2
comp311478_c0	352	A	G	46	G	35	55	55	A	39	1	1	57	1	1	0	2
comp31149_c0	340	G	C	50	C	37	52	52	T	41	1	1	54	1	1	0	2
comp311526_c0	6	C	G	96	G	35	178	178	A	36	2	2	180	1	1	0	2
comp311526_c0	15	C	T	62	T	36	131	131	C	32	2	2	134	1	1	0	2
comp31152_c0	314	T	C	55	C	37	50	50	T	38	1	1	51	1	1	0	2
comp31155_c0	10	G	A	25	A	36	164	164	G	37	3	3	169	1	1	0	2
comp31155_c0	658	G	A	72	A	37	45	45	G	41	3	3	48	1	1	0	2
comp31155_c0	709	T	G	70	G	36	52	52	A	41	1	1	53	1	1	0	2
comp31155_c0	726	A	G	66	G	35	57	57	A	0	0	0	57	1	1	0	2
comp31155_c0	731	C	T	74	T	36	58	58	C	0	0	0	58	1	1	0	2
comp31155_c0	740	C	A	77	A	34	56	56	C	0	0	0	56	1	1	0	2
comp311574_c0	2	C	G	75	G	36	189	189	A	37	1	1	192	1	1	0	3
comp311574_c0	11	G	A	65	A	36	152	152	T	35	2	2	156	1	1	0	2
comp31164_c0	5	A	T	65	T	34	169	169	C	33	1	1	172	1	1	0	2
comp31164_c0	31	C	T	99	T	35	132	132	C	0	0	0	132	1	1	0	2
comp31164_c0	40	C	A	76	A	34	122	122	C	34	1	1	123	1	1	0	2
comp31164_c0	53	A	T	41	T	38	56	56	A	36	1	1	57	1	1	0	2
comp31164_c0	55	A	T	48	T	38	55	55	A	35	1	1	57	1	1	0	2
comp31164_c0	57	G	T	25	T	38	54	54	G	34	2	2	56	1	1	0	2
comp31164_c0	59	G	T	32	T	37	54	54	G	36	2	2	56	1	1	0	2
comp31164_c0	65	A	G	33	G	36	51	51	A	38	2	2	53	1	1	0	3
comp31164_c0	69	G	T	40	T	38	48	48	G	40	2	2	50	1	1	0	2
comp31164_c0	105	T	C	27	C	36	15	15	T	41	2	2	17	1	1	0	2
comp311677_c0	1	G	T	99	T	34	185	185	C	31	1	1	187	1	1	0	3
comp311677_c0	151	C	T	53	T	37	194	194	G	41	3	3	199	1	1	0	2
comp311677_c0	162	A	T	79	T	37	201	201	C	34	3	3	204	1	1	0	2
comp311677_c0	164	T	G	57	G	36	205	205	A	38	4	4	210	1	1	0	2
comp311677_c0	168	G	C	28	C	36	217	217	A	36	4	4	222	1	1	0	3
comp31171_c0	1	G	T	99	T	34	185	185	C	31	1	1	187	1	1	0	2
comp31171_c0	182	C	A	57	A	36	253	253	C	39	1	1	263	1	1	0	2
comp31171_c0	203	C	A	83	A	36	253	253	T	40	2	2	274	1	1	0	2
comp31171_c0	212	A	G	95	G	36	253	253	A	41	2	2	260	1	1	0	2
comp31171_c0	249	A	T	28	T	36	252	252	A	39	3	3	317	1	1	0	2
comp31171_c0	263	G	T	89	T	35	253	253	A	38	2	2	344	1	1	0	2
comp31171_c0	271	A	C	83	C	35	253	253	T	32	1	1	308	1	1	0	3
comp31171_c0	274	C	T	99	T	34	255	255	C	0	0	0	306	1	1	0	3
comp31171_c0	282	A	C	99	C	35	253	253	T	38	2	2	279	1	1	0	2
comp31171_c0	284	G	T	99	T	35	255	255	G	0	0	0	278	1	1	0	2
comp31171_c0	293	A	T	65	T	36	225	225	A	38	2	2	228	1	1	0	2
comp31171_c0	306	T	G	99	G	37	205	205	A	41	1	1	206	1	1	0	2
comp31171_c0	308	C	A	99	A	37	205	205	C	0	0	0	205	1	1	0	2
comp31172_c0	200	A	G	81	G	36	255	255	A	0	0	0	294	1	1	0	2
comp31172_c0	250	G	T	69	T	36	252	252	A	39	3	3	323	1	1	0	2
comp31172_c0	259	A	T	99	T	35	253	253	G	40	2	2	350	1	1	0	2
comp31172_c0	279	A	G	99	G	34	255	255	A	0	0	0	285	1	1	0	2
comp31172_c0	281	A	T	61	T	34	253	253	A	37	2	2	279	1	1	0	2
comp31174_c0	1	A	T	81	T	34	185	185	C	31	1	1	187	1	1	0	2
comp31174_c0	205	T	C	56	C	36	253	253	A	39	2	2	495	1	1	0	2
comp31174_c0	217	T	C	83	C	36	254	254	A	2	1	1	529	1	1	0	2
comp31174_c0	223	A	G	99	G	36	255	255	A	0	0	0	527	1	1	0	2
comp31174_c0	225	T	A	32	A	36	252	252	T	38	3	3	534	1	1	0	2
comp31174_c0	247	C	T	32	T	36	252	252	C	39	3	3	599	1	1	0	2
comp31175_c0	182	C	A	57	A	36	253	253	C	39	1	1	420	1	1	0	2
comp31175_c0	192	G	T	66	T	31	249	249	A	21	2	2	453	1	1	0	2
comp31175_c0	197	A	C	94	C	35	255	255	A	0	0	0	473	1	1	0	2
comp31175_c0	199	C	A	86	A	36	253	253	T	39	2	2	475	1	1	0	2
comp31175_c0	236	C	A	78	A	34	252	252	T	38	3	3	564	1	1	0	3
comp31175_c0	239	T	C	90	C	35	252	252	A	39	3	3	573	1	1	0	3
comp31176_c0	190	T	G	97	G	35	253	253	A	41	2	2	450	1	1	0	2
comp31176_c0	223	A	G	99	G	36	255	255	A	0	0	0	540	1	1	0	2
comp31176_c0	230	A	T	42	T	36	251	251	A	38	3	3	562	1	1	0	2
comp31176_c0	287	T	C	48	C	36	253	253	T	38	2	2	569	1	1	0	2
comp31179_c0	180	G	C	60	C	36	252	252	T	37	1	1	438	1	1	0	2
comp31179_c0	221	T	G	80	G	37	253	253	T	41	2	2	532	1	1	0	2
comp31180_c0	174	G	A	44	A	35	251	251	C	36	3	3	411	1	1	0	2
comp31180_c0	176	T	C	54	C	35	251	251	G	39	2	2	427	1	1	0	2
comp31180_c0	184	C	T	93	T	35	254	254	A	38	1	1	446	1	1	0	2
comp31180_c0	225	G	A	75	A	36	252	252	T	38	3	3	546	1	1	0	2
comp31180_c0	227	C	A	77	A	36	251	251	T	38	3	3	559	1	1	0	2
comp31180_c0	229	T	C	57	C	36	251	251	T	39	3	3	563	1	1	0	2
comp31180_c0	254	C	T	90	T	35	255	255	C	0	0	0	633	1	1	0	2
comp31180_c0	267	T	C	81	C	35	253	253	A	38	2	2	629	1	1	0	2
comp31181_c0	201	A	G	88	G	35	253	253	C	39	2	2	515	1	1	0	2
comp31181_c0	221	C	G	85	G	37	253	253	T	41	2	2	555	1	1	0	2
comp31181_c0	242	G	C	94	C	35	255	255	G	0	0	0	614	1	1	0	2
comp31181_c0	252	T	A	66	A	35	252	252	T	39	3	3	654	1	1	0	2
comp31181_c0	269	A	G	99	G	35	253	253	C	39	2	2	640	1	1	0	2
comp31181_c0	272	T	A	67	A	35	252	252	T	28	3	3	620	1	1	0	3
comp31182_c0	1	A	T	75	T	34	186	186	A	29	2	2	189	1	1	0	2
comp31182_c0	176	T	C	54	C	35	251	251	G	39	2	2	442	1	1	0	2
comp31182_c0	206	T	G	99	G	35	253	253	A	40	2	2	534	1	1	0	2
comp31182_c0	212	T	G	91	G	36	253	253	A	41	2	2	547	1	1	0	2
comp31182_c0	228	A	T	94	T	36	255	255	A	0	0	0	582	1	1	0	2
comp31182_c0	240	A	G	76	G	34	253	253	A	38	2	2	611	1	1	0	2
comp31182_c0	249	C	T	71	T	36	252	252	A	39	3	3	635	1	1	0	2
comp31186_c0	180	A	C	66	C	36	252	252	T	37	1	1	469	1	1	0	2
comp31186_c0	207	A	C	79	C	36	253	253	G	35	1	1	543	1	1	0	2
comp31186_c0	227	G	A	83	A	36	251	251	T	38	3	3	586	1	1	0	3
comp31186_c0	266	C	T	58	T	35	252	252	C	38	2	2	656	1	1	0	3
comp31186_c0	270	G	A	84	A	34	252	252	C	26	3	3	636	1	1	0	2
comp31186_c0	272	G	A	99	A	35	252	252	T	28	3	3	624	1	1	0	2
comp31186_c0	274	C	T	99	T	34	255	255	C	0	0	0	633	1	1	0	2
comp311997_c0	76	A	G	99	G	35	255	255	A	0	0	0	409	1	1	0	2
comp311997_c0	108	T	G	97	G	32	255	255	T	0	0	0	414	1	1	0	2
comp311997_c0	162	G	T	63	T	29	251	251	G	12	4	4	366	1	1	0	2
comp311997_c0	213	A	G	91	G	35	255	255	A	0	0	0	291	1	1	0	2
comp311997_c0	240	T	A	90	A	34	255	255	T	0	0	0	317	1	1	0	2
comp311997_c0	242	G	T	93	T	35	255	255	G	0	0	0	315	1	1	0	2
comp311997_c0	255	A	G	98	G	36	255	255	A	0	0	0	269	1	1	0	2
comp311997_c0	257	G	A	87	A	36	254	254	G	31	1	1	258	1	1	0	2
comp311997_c0	261	A	T	99	T	36	245	245	A	0	0	0	245	1	1	0	2
comp311997_c0	266	A	T	99	T	37	240	240	A	0	0	0	240	1	1	0	2
comp311997_c0	318	A	T	99	T	36	100	100	A	0	0	0	100	1	1	0	2
comp311997_c0	321	A	G	87	G	35	93	93	A	0	0	0	93	1	1	0	2
comp31200_c0	4	C	T	99	T	32	255	255	C	0	0	0	350	1	1	0	2
comp31200_c0	47	G	T	90	T	34	255	255	G	0	0	0	421	1	1	0	2
comp31200_c0	49	C	A	99	A	31	253	253	G	5	2	2	425	1	1	0	2
comp31200_c0	51	G	T	94	T	32	254	254	C	7	1	1	431	1	1	0	2
comp31200_c0	111	A	T	99	T	33	255	255	A	0	0	0	514	1	1	0	2
comp31200_c0	165	T	G	98	G	34	255	255	T	0	0	0	487	1	1	0	2
comp31200_c0	167	C	A	99	A	33	254	254	T	34	1	1	481	1	1	0	2
comp31200_c0	169	C	T	78	T	33	253	253	C	4	2	2	478	1	1	0	2
comp31200_c0	176	T	G	94	G	34	255	255	T	0	0	0	467	1	1	0	2
comp31200_c0	178	A	G	99	G	33	255	255	A	0	0	0	460	1	1	0	2
comp31200_c0	221	T	G	79	G	34	255	255	T	0	0	0	439	1	1	0	3
comp31200_c0	236	T	A	81	A	34	253	253	C	7	1	1	466	1	1	0	2
comp312022_c0	8	T	A	99	A	33	255	255	T	0	0	0	355	1	1	0	2
comp312022_c0	27	A	T	99	T	34	255	255	A	0	0	0	402	1	1	0	3
comp312022_c0	40	T	G	89	G	35	255	255	T	0	0	0	399	1	1	0	2
comp312022_c0	124	C	A	99	A	33	255	255	C	0	0	0	464	1	1	0	2
comp312022_c0	144	T	G	75	G	32	254	254	T	30	1	1	494	1	1	0	2
comp312022_c0	147	T	G	89	G	30	254	254	T	7	1	1	482	1	1	0	2
comp312022_c0	165	T	G	98	G	34	255	255	T	0	0	0	490	1	1	0	2
comp312022_c0	172	T	A	94	A	33	254	254	G	5	1	1	477	1	1	0	2
comp312022_c0	200	T	G	69	G	34	253	253	T	34	1	1	472	1	1	0	2
comp312022_c0	204	C	T	91	T	33	254	254	G	8	1	1	465	1	1	0	2
comp31202_c0	9	A	T	99	T	34	255	255	A	0	0	0	355	1	1	0	2
comp31202_c0	37	A	T	90	T	35	255	255	A	0	0	0	404	1	1	0	2
comp31202_c0	61	A	T	97	T	35	255	255	A	0	0	0	481	1	1	0	2
comp31202_c0	81	C	G	74	G	32	251	251	T	22	2	2	481	1	1	0	2
comp31202_c0	111	A	T	99	T	33	255	255	A	0	0	0	517	1	1	0	2
comp31202_c0	137	G	C	94	C	32	255	255	G	0	0	0	504	1	1	0	2
comp31202_c0	139	C	G	80	G	33	255	255	C	0	0	0	497	1	1	0	2
comp31202_c0	141	A	G	99	G	29	254	254	T	8	1	1	498	1	1	0	2
comp31202_c0	176	A	G	97	G	34	255	255	A	0	0	0	473	1	1	0	2
comp31202_c0	210	C	T	99	T	35	255	255	C	0	0	0	441	1	1	0	2
comp31203_c0	16	A	G	99	G	35	255	255	A	0	0	0	369	1	1	0	2
comp31203_c0	19	G	A	80	A	32	253	253	G	7	1	1	376	1	1	0	2
comp31203_c0	37	C	T	90	T	35	255	255	C	0	0	0	405	1	1	0	2
comp31203_c0	40	T	G	89	G	35	255	255	T	0	0	0	401	1	1	0	3
comp31203_c0	43	A	G	87	G	35	255	255	A	0	0	0	407	1	1	0	2
comp31203_c0	49	T	A	94	A	31	253	253	G	5	2	2	429	1	1	0	2
comp31203_c0	52	A	T	99	T	34	255	255	A	0	0	0	441	1	1	0	2
comp31203_c0	54	C	G	90	G	35	255	255	C	0	0	0	467	1	1	0	2
comp31203_c0	64	T	G	71	G	35	254	254	T	2	1	1	481	1	1	0	2
comp31203_c0	70	T	G	99	G	32	255	255	T	0	0	0	493	1	1	0	2
comp31203_c0	89	C	G	99	G	33	254	254	A	34	1	1	479	1	1	0	2
comp31203_c0	144	T	G	75	G	32	254	254	T	30	1	1	495	1	1	0	2
comp31203_c0	213	A	G	91	G	35	255	255	A	0	0	0	447	1	1	0	2
comp31203_c0	251	A	T	74	T	36	254	254	A	8	1	1	408	1	1	0	2
comp312041_c0	1	G	T	99	T	30	255	255	G	0	0	0	341	1	1	0	2
comp312041_c0	50	A	G	89	G	34	255	255	A	0	0	0	433	1	1	0	2
comp312041_c0	56	T	G	89	G	32	253	253	C	27	2	2	480	1	1	0	2
comp312041_c0	58	A	T	99	T	33	255	255	A	0	0	0	483	1	1	0	2
comp312041_c0	61	A	T	97	T	35	255	255	A	0	0	0	484	1	1	0	2
comp312041_c0	153	T	A	28	A	29	250	250	T	21	4	4	487	1	1	0	2
comp312041_c0	155	C	T	99	T	33	253	253	G	27	1	1	469	1	1	0	2
comp312041_c0	191	G	T	83	T	26	247	247	G	6	7	7	470	1	1	0	2
comp312041_c0	193	T	G	99	G	33	255	255	T	0	0	0	479	1	1	0	2
comp312041_c0	201	C	G	89	G	35	255	255	C	0	0	0	475	1	1	0	2
comp312054_c0	28	C	T	95	T	35	254	254	G	35	1	1	406	1	1	0	2
comp312054_c0	72	A	G	99	G	30	255	255	A	0	0	0	498	1	1	0	2
comp312054_c0	89	T	G	95	G	33	254	254	A	34	1	1	486	1	1	0	2
comp312054_c0	102	C	T	99	T	32	255	255	C	0	0	0	499	1	1	0	2
comp312054_c0	104	C	G	99	G	32	254	254	A	36	1	1	503	1	1	0	2
comp312054_c0	117	A	T	99	T	34	255	255	A	0	0	0	497	1	1	0	2
comp312054_c0	128	T	C	91	C	31	255	255	T	0	0	0	485	1	1	0	2
comp31205_c0	62	C	T	82	T	36	252	252	A	36	1	1	498	1	1	0	2
comp31205_c0	64	A	G	92	G	35	254	254	T	2	1	1	497	1	1	0	2
comp31205_c0	71	G	T	88	T	25	252	252	G	6	2	2	509	1	1	0	2
comp31205_c0	86	C	T	99	T	33	255	255	C	0	0	0	489	1	1	0	2
comp31205_c0	88	A	G	99	G	33	255	255	A	0	0	0	496	1	1	0	2
comp31205_c0	163	A	T	99	T	32	255	255	A	0	0	0	516	1	1	0	2
comp31205_c0	165	T	G	98	G	34	255	255	T	0	0	0	513	1	1	0	2
comp31205_c0	170	G	C	99	C	34	255	255	G	0	0	0	503	1	1	0	2
comp31205_c0	172	T	A	94	A	33	254	254	G	5	1	1	502	1	1	0	2
comp31205_c0	174	C	G	99	G	35	255	255	C	0	0	0	493	1	1	0	2
comp31205_c0	190	A	G	99	G	34	255	255	A	0	0	0	483	1	1	0	2
comp31205_c0	196	A	G	72	G	33	253	253	A	39	1	1	504	1	1	0	2
comp31205_c0	202	G	T	73	T	29	253	253	A	30	1	1	496	1	1	0	2
comp31205_c0	256	G	C	90	C	36	255	255	G	0	0	0	406	1	1	0	2
comp31205_c0	1881	G	A	58	A	36	29	29	G	0	0	0	29	1	1	0	28
comp31215_c0	429	T	C	22	C	33	17	17	A	36	3	3	20	1	1	0	2
comp31221_c1	27	T	A	48	A	36	48	48	G	39	2	2	51	1	1	0	2
comp31223_c0	31	A	G	50	G	37	43	43	C	34	2	2	46	1	1	0	2
comp312248_c0	17	T	G	59	G	37	53	53	C	38	2	2	56	1	1	0	2
comp312248_c0	40	G	C	23	C	34	34	34	T	35	5	5	39	1	1	0	2
comp312248_c0	42	A	C	32	C	35	34	34	T	38	1	1	36	1	1	0	2
comp312271_c0	1	G	A	76	A	36	67	67	G	31	1	1	68	1	1	0	2
comp312271_c0	17	T	G	59	G	37	53	53	C	38	2	2	56	1	1	0	2
comp312271_c0	28	G	T	43	T	36	48	48	G	39	2	2	50	1	1	0	2
comp31228_c0	1	G	A	76	A	36	67	67	G	31	1	1	68	1	1	0	2
comp31228_c0	20	T	C	37	C	35	53	53	T	39	3	3	56	1	1	0	2
comp31228_c0	22	T	G	52	G	36	51	51	C	36	2	2	54	1	1	0	2
comp312295_c0	2	T	A	40	A	36	66	66	T	32	2	2	68	1	1	0	2
comp31229_c0	14	T	G	37	G	37	57	57	C	37	2	2	60	1	1	0	2
comp31229_c0	20	A	C	59	C	35	53	53	T	39	3	3	57	1	1	0	2
comp31229_c0	22	A	G	47	G	36	51	51	A	40	2	2	55	1	1	0	2
comp3122_c0	9	T	A	51	A	36	63	63	T	39	1	1	65	1	1	0	2
comp3122_c0	11	A	T	43	T	33	63	63	G	39	1	1	65	1	1	0	2
comp3122_c0	22	T	G	54	G	36	51	51	A	40	2	2	55	1	1	0	2
comp312306_c0	5	G	A	30	A	35	59	59	G	36	3	3	65	1	1	0	2
comp312306_c0	18	G	T	57	T	37	53	53	A	35	3	3	59	1	1	0	2
comp312306_c0	25	G	C	49	C	36	52	52	G	39	3	3	56	1	1	0	2
comp312402_c0	693	G	C	22	C	33	12	12	G	0	0	0	12	1	1	0	2
comp31268_c0	801	T	A	89	A	34	255	255	T	0	0	0	328	1	1	0	2
comp31268_c0	845	G	C	41	C	34	165	165	G	40	3	3	169	1	1	0	2
comp31268_c0	856	T	C	42	C	34	140	140	T	35	3	3	143	1	1	0	2
comp31279_c0	778	G	A	86	A	34	254	254	T	34	1	1	566	1	1	0	2
comp31279_c0	810	A	C	80	C	33	255	255	A	0	0	0	445	1	1	0	2
comp3127_c0	1	G	A	74	A	38	127	127	G	0	0	0	127	1	1	0	3
comp3127_c0	23	T	C	60	C	37	141	141	T	37	1	1	142	1	1	0	2
comp3127_c0	38	A	C	30	C	37	133	133	A	34	2	2	135	1	1	0	2
comp3127_c0	47	A	C	49	C	36	160	160	A	40	2	2	162	1	1	0	2
comp3127_c0	65	C	T	66	T	37	171	171	C	40	2	2	173	1	1	0	3
comp3127_c0	184	A	C	49	C	37	195	195	A	37	2	2	197	1	1	0	2
comp3127_c0	201	T	A	67	A	37	168	168	T	37	1	1	169	1	1	0	2
comp3127_c0	241	A	C	84	C	36	151	151	T	30	1	1	152	1	1	0	2
comp312809_c0	1	C	A	74	A	38	127	127	C	0	0	0	127	1	1	0	2
comp312809_c0	16	G	A	83	A	37	135	135	C	18	1	1	136	1	1	0	2
comp312809_c0	51	C	A	53	A	37	159	159	T	34	3	3	165	1	1	0	2
comp312809_c0	59	A	C	30	C	37	165	165	A	35	3	3	168	1	1	0	2
comp312809_c0	93	T	C	29	C	37	232	232	T	32	3	3	235	1	1	0	2
comp312809_c0	104	G	A	32	A	37	237	237	G	33	3	3	242	1	1	0	2
comp312809_c0	123	C	A	35	A	37	240	240	C	34	3	3	244	1	1	0	2
comp312809_c0	203	G	A	29	A	37	167	167	G	32	2	2	169	1	1	0	2
comp312809_c0	212	G	C	31	C	36	160	160	G	22	2	2	163	1	1	0	2
comp312809_c0	329	G	C	26	C	36	191	191	G	29	3	3	194	1	1	0	2
comp312809_c0	350	G	A	70	A	36	171	171	G	39	1	1	173	1	1	0	2
comp312809_c0	352	A	C	45	C	36	167	167	A	33	1	1	168	1	1	0	2
comp312809_c0	385	G	C	27	C	35	176	176	G	34	2	2	178	1	1	0	2
comp312809_c0	404	G	A	31	A	35	159	159	G	35	2	2	161	1	1	0	2
comp312809_c0	463	C	T	27	T	35	160	160	C	31	3	3	163	1	1	0	2
comp312809_c0	587	T	C	69	C	37	66	66	T	35	1	1	67	1	1	0	2
comp312809_c0	596	C	T	55	T	36	54	54	C	34	1	1	55	1	1	0	2
comp312809_c0	598	G	T	44	T	36	48	48	G	35	1	1	50	1	1	0	2
comp31280_c0	15	A	C	74	C	37	137	137	A	0	0	0	137	1	1	0	2
comp31280_c0	30	A	T	66	T	37	133	133	C	38	1	1	135	1	1	0	2
comp31280_c0	35	T	A	49	A	37	133	133	C	21	2	2	137	1	1	0	2
comp31280_c0	53	G	T	24	T	36	166	166	G	34	3	3	169	1	1	0	2
comp31280_c0	206	T	A	23	A	37	164	164	T	34	2	2	166	1	1	0	2
comp312810_c0	58	G	A	59	A	36	165	165	G	38	4	4	173	1	1	0	2
comp312810_c0	60	A	C	22	C	37	172	172	A	38	4	4	178	1	1	0	2
comp312815_c0	3	A	T	86	T	37	127	127	A	0	0	0	127	1	1	0	2
comp312815_c0	5	G	C	83	C	37	129	129	G	0	0	0	129	1	1	0	2
comp312815_c0	8	A	G	79	G	37	130	130	A	0	0	0	130	1	1	0	2
comp312815_c0	10	G	A	74	A	37	132	132	T	35	1	1	133	1	1	0	2
comp312815_c0	26	T	A	57	A	37	136	136	T	40	2	2	140	1	1	0	2
comp312815_c0	28	T	G	26	G	37	137	137	T	39	3	3	142	1	1	0	2
comp312815_c0	55	A	T	21	T	37	166	166	G	35	4	4	177	1	1	0	2
comp312815_c0	208	G	A	53	A	37	163	163	G	38	3	3	168	1	1	0	3
comp312815_c0	225	T	A	78	A	37	168	168	C	34	1	1	169	1	1	0	2
comp312815_c0	234	T	A	78	A	36	161	161	T	0	0	0	161	1	1	0	2
comp312815_c0	277	A	C	90	C	37	161	161	A	0	0	0	161	1	1	0	2
comp312815_c0	283	T	A	46	A	38	160	160	C	33	3	3	163	1	1	0	2
comp312815_c0	295	G	C	82	C	37	177	177	T	34	3	3	180	1	1	0	2
comp312815_c0	297	T	A	59	A	37	177	177	G	35	3	3	180	1	1	0	2
comp312819_c0	265	C	G	79	G	36	150	150	C	0	0	0	150	1	1	0	2
comp312819_c0	267	A	C	65	C	36	155	155	G	41	2	2	158	1	1	0	2
comp31286_c0	1	G	A	74	A	37	130	130	G	0	0	0	130	1	1	0	2
comp31286_c0	484	T	A	24	A	35	147	147	T	37	3	3	153	1	1	0	2
comp31286_c0	504	T	C	41	C	35	165	165	T	36	3	3	168	1	1	0	2
comp31286_c0	530	G	C	36	C	36	140	140	A	37	2	2	144	1	1	0	2
comp31286_c0	569	C	T	71	T	34	85	85	G	34	2	2	87	1	1	0	2
comp31291_c0	1	G	A	75	A	37	131	131	T	35	1	1	132	1	1	0	2
comp31300_c0	1	C	A	42	A	37	131	131	C	34	2	2	136	1	1	0	2
comp31300_c1	1	G	A	49	A	37	131	131	C	34	2	2	136	1	1	0	2
comp313042_c0	774	C	G	96	G	37	255	255	C	0	0	0	260	1	1	0	2
comp3130_c0	1	G	A	32	A	37	132	132	C	34	3	3	139	1	1	0	2
comp31310_c0	151	A	T	21	T	36	246	246	G	31	6	6	1425	1	1	0	2
comp313112_c0	1	G	A	21	A	37	132	132	G	32	4	4	140	1	1	0	2
comp313230_c0	151	A	T	21	T	36	246	246	G	31	6	6	1449	1	1	0	2
comp313297_c0	683	C	A	42	A	35	249	249	C	36	4	4	402	1	1	0	2
comp313297_c0	854	C	A	57	A	37	123	123	G	36	3	3	127	1	1	0	2
comp31335_c0	151	A	T	21	T	36	246	246	G	31	6	6	1676	1	1	0	2
comp31340_c0	151	A	T	21	T	36	246	246	G	31	6	6	1701	1	1	0	2
comp313420_c0	1	C	A	27	A	37	135	135	G	32	8	8	149	1	1	0	2
comp313423_c0	151	C	T	27	T	36	246	246	G	31	6	6	1723	1	1	0	2
comp3134_c0	151	A	T	21	T	36	246	246	G	31	6	6	1924	1	1	0	2
comp313504_c0	1	C	A	27	A	37	135	135	G	32	9	9	150	1	1	0	2
comp313529_c0	1	C	A	27	A	37	135	135	G	32	9	9	150	1	1	0	2
comp31367_c0	368	G	C	64	C	36	234	234	T	41	1	1	236	1	1	0	2
comp313687_c0	229	A	G	58	G	37	248	248	C	39	6	6	287	1	1	0	2
comp313943_c0	690	T	A	43	A	38	46	46	T	38	2	2	48	1	1	0	2
comp313943_c0	718	G	A	54	A	35	29	29	G	0	0	0	29	1	1	0	2
comp313943_c0	720	G	A	55	A	32	29	29	G	0	0	0	29	1	1	0	2
comp313943_c0	722	A	T	49	T	35	29	29	A	0	0	0	29	1	1	0	2
comp31394_c1	27	T	A	52	A	36	84	84	T	35	1	1	85	1	1	0	2
comp31394_c1	42	T	C	28	C	37	87	87	T	38	3	3	90	1	1	0	2
comp31394_c1	55	G	A	35	A	37	100	100	G	38	3	3	103	1	1	0	2
comp31394_c1	154	A	C	26	C	35	102	102	A	36	3	3	105	1	1	0	2
comp31394_c1	156	T	G	29	G	34	102	102	T	37	3	3	105	1	1	0	2
comp313953_c0	98	T	G	57	G	36	116	116	A	39	5	5	123	1	1	0	2
comp313953_c0	141	G	C	74	C	35	124	124	G	2	1	1	125	1	1	0	2
comp31408_c0	597	G	C	37	C	35	252	252	G	30	3	3	363	1	1	0	2
comp31411_c0	285	T	C	25	C	35	25	25	T	40	2	2	27	1	1	0	2
comp31416_c0	544	G	C	21	C	36	13	13	T	35	1	1	14	1	1	0	2
comp31429_c0	372	C	G	27	G	37	27	27	C	35	1	1	28	1	1	0	2
comp31429_c0	374	C	T	23	T	38	25	25	C	35	1	1	26	1	1	0	2
comp314417_c0	264	T	C	70	C	34	253	253	A	38	2	2	340	1	1	0	2
comp31442_c0	1	G	T	27	T	35	19	19	A	35	3	3	22	1	1	0	2
comp314434_c0	1	G	T	27	T	35	19	19	A	35	3	3	22	1	1	0	3
comp31443_c0	1	C	T	33	T	35	19	19	A	35	3	3	22	1	1	0	2
comp31443_c0	264	A	C	27	C	34	253	253	A	38	2	2	426	1	1	0	2
comp31444_c0	2	T	A	41	A	36	21	21	C	35	1	1	22	1	1	0	2
comp31480_c0	760	A	T	45	T	37	189	189	A	39	5	5	194	1	1	0	2
comp31480_c0	781	A	T	43	T	38	141	141	A	32	4	4	145	1	1	0	2
comp31480_c0	788	G	A	33	A	37	142	142	G	39	2	2	144	1	1	0	2
comp31480_c0	790	A	T	75	T	37	149	149	A	41	2	2	151	1	1	0	2
comp31480_c0	804	T	G	59	G	37	146	146	T	40	2	2	149	1	1	0	2
comp31480_c0	820	G	C	20	C	36	122	122	G	36	3	3	125	1	1	0	2
comp314822_c0	798	T	A	39	A	37	146	146	C	41	2	2	150	1	1	0	2
comp314822_c0	808	G	A	45	A	37	141	141	G	39	4	4	146	1	1	0	2
comp314822_c0	836	G	C	91	C	37	95	95	G	0	0	0	95	1	1	0	3
comp31483_c0	822	T	G	47	G	37	120	120	T	38	2	2	123	1	1	0	2
comp31483_c0	828	T	C	50	C	37	110	110	T	37	3	3	114	1	1	0	2
comp31483_c0	853	G	T	58	T	37	74	74	G	34	1	1	75	1	1	0	2
comp31483_c0	864	T	A	89	A	37	68	68	T	0	0	0	68	1	1	0	2
comp31483_c0	866	G	C	90	C	37	68	68	G	0	0	0	68	1	1	0	2
comp31483_c0	887	A	G	84	G	35	56	56	A	0	0	0	56	1	1	0	2
comp31483_c0	889	T	G	68	G	36	46	46	T	0	0	0	46	1	1	0	2
comp31483_c0	891	T	G	70	G	37	42	42	T	0	0	0	42	1	1	0	2
comp31483_c0	912	T	A	47	A	37	23	23	T	0	0	0	23	1	1	0	2
comp31483_c0	920	T	A	37	A	38	21	21	T	0	0	0	21	1	1	0	4
comp31483_c0	944	T	C	28	C	38	18	18	T	0	0	0	18	1	1	0	2
comp314879_c0	5	C	T	98	T	34	247	247	A	32	1	1	248	1	1	0	2
comp314879_c0	44	A	T	99	T	34	255	255	A	0	0	0	304	1	1	0	2
comp314879_c0	86	A	T	55	T	26	242	242	G	5	8	8	327	1	1	0	3
comp314879_c0	107	A	C	78	C	32	253	253	G	6	1	1	300	1	1	0	2
comp314879_c0	109	T	G	99	G	33	255	255	T	0	0	0	295	1	1	0	2
comp314879_c0	116	T	C	98	C	33	255	255	T	0	0	0	281	1	1	0	2
comp314881_c0	3	T	G	83	G	34	247	247	T	0	0	0	247	1	1	0	2
comp314881_c0	45	T	G	71	G	35	254	254	C	35	1	1	312	1	1	0	2
comp314881_c0	71	A	T	82	T	32	254	254	A	31	1	1	317	1	1	0	2
comp314887_c0	45	T	G	71	G	35	254	254	C	35	1	1	313	1	1	0	2
comp314887_c0	48	T	C	93	C	34	254	254	G	7	1	1	329	1	1	0	2
comp314887_c0	57	T	G	86	G	33	255	255	T	0	0	0	340	1	1	0	2
comp314887_c0	99	C	G	93	G	33	255	255	C	0	0	0	324	1	1	0	2
comp314887_c0	105	C	T	93	T	31	253	253	C	15	1	1	312	1	1	0	2
comp314887_c0	107	T	C	94	C	32	253	253	G	6	1	1	305	1	1	0	2
comp314887_c0	110	G	T	99	T	33	254	254	C	26	1	1	297	1	1	0	2
comp31488_c0	42	T	C	96	C	35	254	254	G	35	1	1	300	1	1	0	2
comp31488_c0	84	A	G	95	G	33	255	255	A	0	0	0	326	1	1	0	2
comp31488_c0	91	C	G	97	G	33	255	255	C	0	0	0	340	1	1	0	3
comp31489_c0	3	T	G	83	G	34	247	247	T	0	0	0	247	1	1	0	3
comp31489_c0	16	C	T	94	T	32	255	255	C	0	0	0	268	1	1	0	2
comp31489_c0	42	T	C	96	C	35	254	254	G	35	1	1	300	1	1	0	2
comp31489_c0	45	A	G	75	G	35	254	254	C	35	1	1	316	1	1	0	3
comp31489_c0	56	A	T	86	T	34	254	254	C	2	1	1	344	1	1	0	2
comp31489_c0	65	G	T	87	T	29	255	255	G	0	0	0	328	1	1	0	2
comp31489_c0	71	A	T	82	T	32	254	254	A	31	1	1	322	1	1	0	2
comp31489_c0	79	G	A	87	A	32	255	255	G	0	0	0	315	1	1	0	3
comp31489_c0	93	C	T	96	T	32	254	254	G	35	1	1	339	1	1	0	2
comp31489_c0	96	A	G	99	G	33	254	254	T	7	1	1	336	1	1	0	2
comp31489_c0	98	G	T	99	T	33	254	254	C	31	1	1	325	1	1	0	2
comp3148_c0	1	T	A	87	A	32	244	244	G	35	2	2	247	1	1	0	2
comp3148_c0	3	A	G	84	G	34	247	247	A	0	0	0	247	1	1	0	2
comp3148_c0	9	C	G	66	G	33	254	254	C	33	1	1	259	1	1	0	2
comp3148_c0	16	A	T	94	T	32	255	255	A	0	0	0	268	1	1	0	2
comp3148_c0	18	T	A	99	A	34	255	255	T	0	0	0	280	1	1	0	2
comp3148_c0	24	A	T	99	T	35	255	255	A	0	0	0	288	1	1	0	2
comp3148_c0	27	A	G	91	G	35	255	255	A	0	0	0	291	1	1	0	2
comp3148_c0	32	T	G	81	G	34	255	255	T	0	0	0	301	1	1	0	2
comp3148_c0	44	A	T	99	T	34	255	255	A	0	0	0	309	1	1	0	2
comp3148_c0	87	C	G	60	G	29	254	254	C	18	1	1	338	1	1	0	2
comp3148_c0	111	A	T	99	T	33	255	255	A	0	0	0	302	1	1	0	2
comp314906_c0	9	C	G	66	G	33	254	254	C	33	1	1	259	1	1	0	3
comp314906_c0	13	T	G	95	G	35	255	255	T	0	0	0	259	1	1	0	2
comp314906_c0	60	A	G	88	G	32	254	254	A	7	1	1	337	1	1	0	2
comp314906_c0	112	T	C	94	C	33	254	254	G	6	1	1	303	1	1	0	2
comp31491_c0	4	G	A	96	A	33	247	247	G	0	0	0	247	1	1	0	2
comp31491_c0	97	T	C	98	C	33	253	253	A	24	1	1	333	1	1	0	2
comp314923_c0	42	T	C	96	C	35	254	254	G	35	1	1	300	1	1	0	2
comp314966_c0	11	T	G	66	G	34	253	253	T	34	1	1	263	1	1	0	2
comp314966_c0	30	A	G	98	G	35	255	255	A	0	0	0	302	1	1	0	2
comp314966_c0	92	G	A	66	A	32	253	253	G	35	1	1	343	1	1	0	2
comp31496_c0	25	G	T	99	T	35	255	255	G	0	0	0	289	1	1	0	2
comp31496_c0	28	C	A	99	A	33	254	254	G	24	1	1	296	1	1	0	3
comp31496_c0	45	T	G	71	G	35	254	254	C	35	1	1	318	1	1	0	2
comp31496_c0	53	A	C	87	C	34	255	255	A	0	0	0	334	1	1	0	3
comp31496_c0	57	C	G	92	G	33	255	255	C	0	0	0	345	1	1	0	2
comp31497_c0	13	C	G	99	G	35	255	255	C	0	0	0	263	1	1	0	2
comp31497_c0	57	C	G	92	G	33	255	255	C	0	0	0	349	1	1	0	2
comp314987_c0	1	G	A	49	A	32	244	244	G	34	3	3	248	1	1	0	2
comp314987_c0	26	A	T	99	T	35	255	255	A	0	0	0	297	1	1	0	2
comp314987_c0	59	A	C	81	C	33	255	255	A	0	0	0	348	1	1	0	2
comp314987_c0	123	T	G	38	G	34	251	251	C	33	4	4	287	1	1	0	2
comp31499_c0	95	T	G	99	G	34	255	255	T	0	0	0	353	1	1	0	2
comp315017_c0	1	T	A	88	A	32	244	244	G	34	3	3	248	1	1	0	2
comp315017_c0	3	C	G	88	G	34	247	247	A	32	1	1	248	1	1	0	2
comp315017_c0	5	C	T	96	T	34	248	248	G	31	2	2	252	1	1	0	2
comp315017_c0	74	C	A	99	A	32	254	254	G	10	1	1	339	1	1	0	2
comp315017_c0	87	C	G	60	G	29	254	254	C	18	1	1	356	1	1	0	2
comp315017_c0	91	A	G	95	G	33	255	255	A	0	0	0	358	1	1	0	2
comp315017_c0	116	A	C	95	C	33	255	255	A	0	0	0	306	1	1	0	2
comp315025_c0	12	C	G	99	G	35	255	255	C	0	0	0	267	1	1	0	2
comp315025_c0	14	G	T	51	T	29	250	250	G	8	4	4	267	1	1	0	2
comp315025_c0	16	G	T	93	T	32	255	255	G	0	0	0	275	1	1	0	2
comp315025_c0	31	G	A	77	A	34	254	254	G	7	1	1	308	1	1	0	2
comp315025_c0	91	C	G	97	G	33	255	255	C	0	0	0	359	1	1	0	3
comp315025_c0	94	T	G	80	G	33	253	253	A	35	2	2	360	1	1	0	2
comp315025_c0	96	T	G	88	G	33	254	254	T	7	1	1	356	1	1	0	2
comp315025_c0	98	G	T	99	T	33	254	254	C	31	1	1	345	1	1	0	2
comp315025_c0	100	T	A	94	A	32	255	255	T	0	0	0	344	1	1	0	2
comp315025_c0	116	A	C	95	C	33	255	255	A	0	0	0	307	1	1	0	2
comp31502_c0	36	A	C	85	C	33	254	254	T	30	1	1	401	1	1	0	2
comp31502_c0	38	C	A	95	A	34	255	255	C	0	0	0	399	1	1	0	2
comp31502_c0	86	C	T	83	T	26	242	242	G	5	8	8	539	1	1	0	2
comp31502_c0	105	C	T	93	T	31	253	253	C	15	1	1	542	1	1	0	2
comp31502_c0	120	A	G	97	G	35	254	254	C	21	1	1	506	1	1	0	2
comp315052_c0	8	A	T	68	T	31	246	246	G	13	7	7	274	1	1	0	2
comp315052_c0	18	T	A	99	A	34	255	255	T	0	0	0	322	1	1	0	2
comp315052_c0	26	A	T	99	T	35	255	255	A	0	0	0	360	1	1	0	2
comp315052_c0	28	T	A	99	A	33	254	254	G	24	1	1	366	1	1	0	2
comp315052_c0	70	T	A	90	A	32	253	253	G	37	1	1	482	1	1	0	2
comp315052_c0	95	A	G	99	G	34	255	255	A	0	0	0	566	1	1	0	2
comp315052_c0	116	G	C	99	C	33	255	255	G	0	0	0	522	1	1	0	2
comp315053_c0	9	T	G	80	G	33	254	254	C	33	1	1	280	1	1	0	2
comp315053_c0	40	A	C	76	C	34	254	254	A	6	1	1	400	1	1	0	2
comp315053_c0	42	A	C	90	C	35	254	254	G	35	1	1	400	1	1	0	2
comp315053_c0	57	T	G	86	G	33	255	255	T	0	0	0	468	1	1	0	2
comp315053_c0	67	T	C	87	C	32	255	255	T	0	0	0	471	1	1	0	2
comp315053_c0	69	A	G	91	G	33	255	255	A	0	0	0	485	1	1	0	2
comp315053_c0	87	T	G	76	G	29	254	254	C	18	1	1	547	1	1	0	2
comp31508_c0	6	T	G	86	G	35	251	251	C	33	2	2	265	1	1	0	2
comp31508_c0	39	G	A	65	A	34	254	254	G	27	1	1	397	1	1	0	2
comp31508_c0	69	C	G	94	G	33	255	255	C	0	0	0	487	1	1	0	2
comp31508_c0	104	A	G	82	G	33	254	254	C	6	1	1	551	1	1	0	2
comp3150_c0	1	G	A	32	A	32	245	245	G	34	4	4	250	1	1	0	2
comp3150_c0	21	C	G	80	G	35	255	255	C	0	0	0	330	1	1	0	2
comp3150_c0	27	A	G	91	G	35	255	255	A	0	0	0	363	1	1	0	2
comp3150_c0	42	A	C	90	C	35	254	254	G	35	1	1	401	1	1	0	2
comp3150_c0	63	T	G	99	G	33	255	255	T	0	0	0	482	1	1	0	2
comp3150_c0	84	T	G	93	G	33	255	255	T	0	0	0	533	1	1	0	2
comp3150_c0	119	A	C	89	C	34	255	255	A	0	0	0	518	1	1	0	2
comp315107_c0	21	T	G	75	G	35	255	255	T	0	0	0	332	1	1	0	3
comp315107_c0	45	A	G	75	G	35	254	254	C	35	1	1	429	1	1	0	2
comp315107_c0	87	C	G	60	G	29	254	254	C	18	1	1	566	1	1	0	3
comp315107_c0	96	T	G	88	G	33	254	254	T	7	1	1	589	1	1	0	2
comp31510_c0	1	C	A	75	A	32	245	245	G	34	4	4	250	1	1	0	2
comp31510_c0	28	G	A	82	A	33	254	254	G	24	1	1	369	1	1	0	2
comp31510_c0	30	T	G	96	G	35	255	255	T	0	0	0	384	1	1	0	2
comp31510_c0	40	T	C	92	C	34	254	254	A	6	1	1	405	1	1	0	2
comp31510_c0	45	T	G	71	G	35	254	254	C	35	1	1	429	1	1	0	2
comp31510_c0	65	G	T	87	T	29	255	255	G	0	0	0	484	1	1	0	2
comp31510_c0	117	A	G	83	G	34	255	255	A	0	0	0	545	1	1	0	2
comp315120_c0	16	A	T	94	T	32	255	255	A	0	0	0	310	1	1	0	2
comp315120_c0	18	T	A	99	A	34	255	255	T	0	0	0	326	1	1	0	2
comp315120_c0	63	A	G	99	G	33	255	255	A	0	0	0	492	1	1	0	2
comp315120_c0	83	A	G	87	G	33	255	255	A	0	0	0	545	1	1	0	2
comp315120_c0	112	A	C	92	C	33	254	254	G	6	1	1	569	1	1	0	2
comp31513_c0	30	C	G	99	G	35	255	255	C	0	0	0	387	1	1	0	3
comp31513_c0	33	T	G	77	G	35	255	255	T	0	0	0	397	1	1	0	3
comp31513_c0	50	T	G	86	G	35	255	255	T	0	0	0	457	1	1	0	2
comp31513_c0	106	A	T	82	T	32	254	254	A	11	1	1	578	1	1	0	2
comp31513_c0	110	G	T	99	T	33	254	254	C	26	1	1	573	1	1	0	3
comp31513_c0	121	T	G	86	G	34	255	255	T	0	0	0	544	1	1	0	2
comp315156_c0	57	A	G	90	G	33	255	255	A	0	0	0	486	1	1	0	2
comp315156_c0	80	T	G	74	G	32	255	255	T	0	0	0	541	1	1	0	2
comp315156_c0	89	A	T	99	T	32	255	255	A	0	0	0	584	1	1	0	2
comp31515_c0	13	T	G	95	G	35	255	255	T	0	0	0	298	1	1	0	2
comp31515_c0	55	T	A	99	A	34	254	254	G	5	1	1	484	1	1	0	3
comp31515_c0	87	T	G	76	G	29	254	254	C	18	1	1	581	1	1	0	2
comp31515_c0	117	A	G	83	G	34	255	255	A	0	0	0	553	1	1	0	2
comp31515_c0	119	T	C	95	C	34	255	255	T	0	0	0	547	1	1	0	2
comp31516_c0	1	G	A	32	A	32	246	246	G	34	4	4	251	1	1	0	2
comp31516_c0	32	C	G	86	G	34	255	255	C	0	0	0	395	1	1	0	2
comp31516_c0	43	C	A	98	A	35	255	255	C	0	0	0	418	1	1	0	2
comp31516_c0	45	C	G	52	G	35	254	254	C	35	1	1	437	1	1	0	2
comp31516_c0	52	T	C	87	C	34	255	255	T	0	0	0	471	1	1	0	2
comp31517_c0	1	G	A	32	A	32	246	246	G	34	4	4	251	1	1	0	2
comp31517_c0	11	T	G	66	G	34	253	253	T	34	1	1	295	1	1	0	2
comp31517_c0	27	A	G	91	G	35	255	255	A	0	0	0	370	1	1	0	2
comp31517_c0	32	T	G	81	G	34	255	255	T	0	0	0	395	1	1	0	2
comp31517_c0	117	A	G	83	G	34	255	255	A	0	0	0	563	1	1	0	2
comp31517_c0	123	A	G	44	G	34	251	251	C	33	4	4	550	1	1	0	2
comp315211_c0	43	G	A	99	A	35	255	255	G	0	0	0	422	1	1	0	2
comp315211_c0	51	C	G	92	G	34	255	255	C	0	0	0	468	1	1	0	2
comp315211_c0	74	G	A	84	A	32	254	254	G	10	1	1	530	1	1	0	2
comp315213_c0	29	A	T	92	T	34	255	255	A	0	0	0	387	1	1	0	2
comp315213_c0	42	A	C	90	C	35	254	254	G	35	1	1	417	1	1	0	2
comp315213_c0	91	A	G	95	G	33	255	255	A	0	0	0	615	1	1	0	2
comp315213_c0	109	A	G	99	G	33	255	255	A	0	0	0	600	1	1	0	2
comp315213_c0	124	C	A	99	A	33	255	255	C	0	0	0	557	1	1	0	2
comp315222_c0	19	G	C	99	C	35	255	255	G	0	0	0	340	1	1	0	2
comp315222_c0	93	A	T	95	T	32	254	254	G	35	1	1	628	1	1	0	2
comp315222_c0	104	A	G	82	G	33	254	254	C	6	1	1	613	1	1	0	2
comp315222_c0	115	T	G	99	G	34	255	255	T	0	0	0	593	1	1	0	2
comp31527_c0	400	G	A	37	A	35	17	17	G	41	1	1	18	1	1	0	2
comp315466_c0	1	G	A	49	A	35	28	28	G	34	1	1	30	1	1	0	2
comp315620_c0	515	G	C	50	C	37	250	250	A	33	5	5	257	1	1	0	2
comp315620_c0	528	T	G	36	G	37	249	249	A	35	5	5	254	1	1	0	3
comp315621_c0	1	T	A	29	A	35	30	30	G	32	3	3	35	1	1	0	2
comp31562_c0	516	G	A	86	A	37	255	255	G	0	0	0	258	1	1	0	2
comp31562_c0	530	T	G	72	G	34	254	254	A	37	1	1	261	1	1	0	2
comp31562_c0	532	G	T	41	T	34	248	248	C	35	5	5	267	1	1	0	2
comp31562_c0	567	C	A	96	A	37	255	255	C	0	0	0	287	1	1	0	2
comp31562_c0	690	C	A	40	A	37	248	248	T	39	6	6	290	1	1	0	2
comp31562_c0	692	G	A	96	A	37	255	255	G	0	0	0	286	1	1	0	2
comp31562_c0	747	A	C	40	C	37	250	250	T	32	4	4	336	1	1	0	2
comp31562_c0	749	G	T	65	T	36	250	250	C	36	4	4	338	1	1	0	2
comp31562_c0	777	C	G	93	G	37	254	254	A	35	1	1	263	1	1	0	2
comp31562_c0	785	A	T	97	T	36	232	232	A	0	0	0	232	1	1	0	2
comp31562_c0	814	T	A	94	A	35	146	146	T	0	0	0	146	1	1	0	2
comp31562_c0	816	A	G	89	G	36	140	140	C	40	1	1	141	1	1	0	2
comp31562_c0	818	G	T	70	T	35	129	129	G	38	1	1	130	1	1	0	2
comp315830_c0	512	C	T	39	T	36	251	251	A	34	4	4	255	1	1	0	2
comp315830_c0	514	C	T	28	T	37	250	250	G	34	5	5	258	1	1	0	2
comp315830_c0	527	A	G	73	G	37	251	251	T	35	2	2	254	1	1	0	2
comp31583_c0	548	T	A	67	A	37	252	252	G	38	3	3	368	1	1	0	2
comp31583_c0	567	T	A	96	A	37	255	255	T	0	0	0	378	1	1	0	2
comp31583_c0	698	A	C	23	C	37	246	246	T	39	7	7	442	1	1	0	2
comp31583_c0	709	A	T	95	T	37	255	255	A	0	0	0	447	1	1	0	2
comp31583_c0	743	C	A	81	A	35	254	254	T	8	1	1	483	1	1	0	2
comp31583_c0	763	G	T	95	T	35	255	255	G	0	0	0	452	1	1	0	2
comp31595_c0	550	T	C	50	C	37	251	251	G	33	3	3	369	1	1	0	2
comp31595_c0	604	A	C	34	C	36	249	249	T	38	5	5	377	1	1	0	2
comp31595_c0	670	A	T	90	T	36	255	255	A	0	0	0	430	1	1	0	2
comp31595_c0	677	C	T	92	T	36	255	255	C	0	0	0	434	1	1	0	2
comp31595_c0	697	A	C	91	C	37	254	254	T	10	1	1	442	1	1	0	2
comp31605_c0	581	A	C	36	C	36	248	248	G	39	6	6	395	1	1	0	2
comp31605_c0	583	C	G	70	G	37	254	254	C	10	1	1	405	1	1	0	2
comp31605_c0	618	T	A	91	A	37	255	255	T	0	0	0	380	1	1	0	2
comp31605_c0	691	A	T	46	T	37	249	249	A	39	6	6	438	1	1	0	2
comp31611_c0	512	G	T	33	T	36	251	251	A	34	4	4	396	1	1	0	2
comp31611_c0	540	T	G	29	G	37	250	250	A	31	5	5	384	1	1	0	2
comp31611_c0	553	C	A	73	A	38	251	251	G	35	3	3	365	1	1	0	2
comp31612_c0	512	C	T	39	T	36	251	251	A	34	4	4	396	1	1	0	2
comp31612_c0	556	A	G	62	G	37	253	253	A	39	1	1	365	1	1	0	2
comp31612_c0	562	A	G	65	G	36	253	253	A	39	1	1	380	1	1	0	2
comp31613_c0	594	A	C	83	C	36	250	250	T	39	5	5	601	1	1	0	2
comp31613_c0	619	C	T	75	T	37	254	254	A	7	1	1	614	1	1	0	2
comp31613_c0	672	A	G	20	G	37	250	250	T	39	5	5	626	1	1	0	2
comp31613_c0	708	A	C	58	C	36	249	249	T	38	6	6	610	1	1	0	2
comp31613_c0	716	G	A	82	A	37	250	250	C	40	5	5	603	1	1	0	2
comp31613_c0	719	T	C	28	C	36	249	249	A	34	6	6	603	1	1	0	2
comp31613_c0	721	T	A	99	A	36	250	250	G	39	5	5	597	1	1	0	2
comp31613_c0	756	A	T	85	T	35	253	253	C	11	2	2	637	1	1	0	2
comp31613_c0	758	T	A	84	A	35	252	252	G	27	3	3	625	1	1	0	2
comp31613_c0	769	G	T	41	T	36	252	252	A	32	3	3	599	1	1	0	2
comp316254_c0	379	T	G	32	G	33	18	18	C	38	2	2	20	1	1	0	2
comp316303_c0	10	T	C	59	C	37	130	130	T	38	2	2	132	1	1	0	3
comp316303_c0	30	T	A	58	A	36	67	67	T	40	3	3	70	1	1	0	2
comp316303_c0	35	G	A	36	A	37	62	62	G	39	2	2	64	1	1	0	2
comp316319_c0	19	A	G	32	G	35	124	124	A	38	3	3	127	1	1	0	3
comp316319_c0	27	C	T	61	T	36	69	69	G	39	2	2	72	1	1	0	2
comp316319_c0	33	T	A	57	A	37	65	65	T	39	1	1	66	1	1	0	3
comp316319_c0	43	G	T	51	T	37	56	56	G	40	1	1	58	1	1	0	2
comp31631_c0	2	T	A	94	A	37	155	155	G	21	2	2	157	1	1	0	2
comp31631_c0	16	A	T	85	T	36	130	130	A	0	0	0	130	1	1	0	2
comp31631_c0	27	A	T	90	T	36	69	69	G	39	2	2	72	1	1	0	2
comp31631_c0	33	C	A	53	A	37	65	65	T	39	1	1	67	1	1	0	2
comp31631_c0	44	C	G	43	G	36	58	58	C	33	1	1	59	1	1	0	2
comp316329_c0	39	T	A	47	A	37	59	59	T	40	2	2	62	1	1	0	2
comp316329_c0	41	C	A	73	A	37	56	56	G	38	3	3	60	1	1	0	2
comp31636_c0	1	A	T	89	T	36	157	157	C	32	2	2	159	1	1	0	2
comp31636_c0	12	C	A	99	A	38	131	131	C	0	0	0	131	1	1	0	2
comp31636_c0	18	A	T	73	T	36	126	126	C	39	2	2	128	1	1	0	2
comp31636_c0	20	A	G	37	G	36	111	111	A	40	2	2	113	1	1	0	2
comp31636_c0	25	G	A	74	A	37	70	70	T	38	3	3	74	1	1	0	2
comp31636_c0	31	G	T	29	T	37	68	68	G	38	2	2	72	1	1	0	2
comp31636_c1	1	A	T	89	T	36	157	157	C	32	2	2	159	1	1	0	2
comp31636_c1	28	G	T	36	T	37	68	68	A	31	5	5	73	1	1	0	2
comp31636_c1	30	C	A	64	A	36	69	69	T	39	4	4	73	1	1	0	2
comp31637_c0	14	T	A	63	A	37	129	129	T	39	2	2	132	1	1	0	2
comp31637_c0	33	T	A	55	A	37	68	68	T	39	1	1	70	1	1	0	2
comp31637_c0	35	G	A	33	A	37	63	63	T	38	3	3	69	1	1	0	2
comp31637_c0	37	A	G	43	G	36	62	62	A	39	4	4	68	1	1	0	2
comp316388_c0	40	G	A	55	A	37	58	58	T	40	4	4	64	1	1	0	2
comp31638_c0	1	A	T	89	T	36	157	157	C	32	2	2	159	1	1	0	2
comp3163_c0	11	C	T	68	T	37	131	131	A	35	3	3	135	1	1	0	2
comp31648_c0	427	A	T	76	T	35	253	253	A	38	2	2	708	1	1	0	2
comp31648_c0	438	G	T	99	T	35	252	252	C	29	2	2	697	1	1	0	3
comp31648_c0	445	T	C	81	C	36	255	255	T	0	0	0	682	1	1	0	2
comp31648_c0	465	T	C	99	C	36	255	255	T	0	0	0	721	1	1	0	3
comp31648_c0	487	T	C	99	C	36	255	255	T	0	0	0	705	1	1	0	2
comp31648_c0	489	A	G	99	G	36	254	254	T	8	1	1	707	1	1	0	2
comp31648_c0	528	A	C	99	C	34	255	255	A	0	0	0	669	1	1	0	2
comp316524_c0	403	C	T	66	T	36	250	250	C	37	5	5	577	1	1	0	2
comp316524_c0	405	C	T	99	T	36	251	251	A	39	4	4	576	1	1	0	2
comp316524_c0	416	C	T	99	T	36	251	251	A	36	3	3	642	1	1	0	2
comp316524_c0	418	T	A	99	A	36	254	254	G	33	1	1	670	1	1	0	2
comp31653_c0	424	C	G	99	G	36	252	252	A	40	2	2	707	1	1	0	2
comp31653_c0	440	T	G	89	G	35	255	255	T	0	0	0	697	1	1	0	2
comp31653_c0	454	G	A	99	A	37	254	254	T	9	1	1	653	1	1	0	2
comp31653_c0	474	A	T	96	T	37	255	255	A	0	0	0	716	1	1	0	2
comp31653_c0	535	G	A	99	A	36	255	255	G	0	0	0	663	1	1	0	2
comp31653_c0	619	G	T	99	T	35	254	254	A	37	1	1	618	1	1	0	2
comp31653_c0	643	T	A	99	A	36	255	255	T	0	0	0	558	1	1	0	2
comp31653_c0	677	G	C	99	C	35	255	255	G	0	0	0	442	1	1	0	2
comp31653_c0	686	G	C	99	C	35	254	254	A	28	1	1	409	1	1	0	3
comp31656_c0	433	A	T	72	T	34	249	249	C	33	6	6	1384	1	1	0	3
comp31656_c0	460	T	A	99	A	37	255	255	T	0	0	0	1126	1	1	0	2
comp31656_c0	462	G	C	99	C	37	254	254	T	25	1	1	1133	1	1	0	2
comp31656_c0	466	T	A	99	A	36	255	255	T	0	0	0	1134	1	1	0	2
comp31656_c0	491	T	G	99	G	36	254	254	C	7	1	1	977	1	1	0	2
comp31656_c0	503	C	T	99	T	34	254	254	C	37	1	1	864	1	1	0	2
comp31656_c0	519	T	A	99	A	36	253	253	G	32	2	2	768	1	1	0	2
comp31656_c0	549	G	C	99	C	35	255	255	G	0	0	0	666	1	1	0	2
comp31656_c0	552	G	A	99	A	36	254	254	T	31	1	1	654	1	1	0	2
comp31656_c0	563	A	C	99	C	35	254	254	G	8	1	1	650	1	1	0	2
comp31656_c0	565	A	T	38	T	32	252	252	A	23	3	3	654	1	1	0	2
comp31656_c0	603	T	A	99	A	33	253	253	C	5	2	2	681	1	1	0	2
comp31656_c0	605	A	T	99	T	34	255	255	A	0	0	0	681	1	1	0	2
comp31656_c0	626	A	T	99	T	33	254	254	G	14	1	1	592	1	1	0	2
comp31656_c0	676	A	T	99	T	36	254	254	C	27	1	1	443	1	1	0	2
comp31656_c0	699	A	T	99	T	36	254	254	C	21	1	1	303	1	1	0	2
comp31657_c0	408	A	C	85	C	36	252	252	G	39	3	3	1984	1	1	0	2
comp31657_c0	420	G	C	99	C	37	253	253	T	40	2	2	2012	1	1	0	2
comp31657_c0	436	A	T	82	T	34	253	253	A	21	2	2	1938	1	1	0	2
comp31657_c0	461	G	T	98	T	36	255	255	G	0	0	0	1733	1	1	0	2
comp31657_c0	552	T	A	99	A	36	254	254	T	31	1	1	878	1	1	0	2
comp31657_c0	573	G	T	99	T	34	254	254	C	31	1	1	825	1	1	0	2
comp31657_c0	596	T	G	99	G	35	255	255	T	0	0	0	768	1	1	0	2
comp31657_c0	598	T	C	99	C	34	254	254	A	2	1	1	815	1	1	0	2
comp31657_c0	629	A	G	99	G	34	254	254	T	2	1	1	634	1	1	0	2
comp31657_c0	635	C	T	99	T	36	255	255	C	0	0	0	621	1	1	0	2
comp31657_c0	637	G	T	99	T	35	255	255	G	0	0	0	623	1	1	0	2
comp31657_c0	653	T	G	99	G	35	254	254	A	40	1	1	595	1	1	0	2
comp31657_c0	697	A	C	92	C	35	255	255	A	0	0	0	354	1	1	0	2
comp31657_c0	706	G	A	74	A	33	252	252	C	8	2	2	275	1	1	0	2
comp31657_c0	774	T	C	34	C	36	35	35	T	40	2	2	37	1	1	0	2
comp31657_c0	777	A	G	25	G	36	28	28	A	40	2	2	30	1	1	0	2
comp31659_c0	350	C	T	72	T	31	252	252	G	20	2	2	1910	1	1	0	2
comp31659_c0	406	G	C	22	C	36	252	252	G	38	3	3	1998	1	1	0	2
comp3165_c0	390	C	A	99	A	35	254	254	G	39	1	1	2003	1	1	0	2
comp3165_c0	400	T	G	99	G	36	254	254	A	31	1	1	1963	1	1	0	2
comp3165_c0	409	A	T	71	T	36	252	252	A	40	3	3	1978	1	1	0	3
comp3165_c0	423	G	A	99	A	36	253	253	G	39	2	2	2002	1	1	0	3
comp3165_c0	426	C	A	99	A	35	253	253	T	38	2	2	2004	1	1	0	2
comp3165_c0	481	G	T	89	T	37	254	254	G	17	1	1	1556	1	1	0	2
comp31662_c0	389	C	A	99	A	35	254	254	G	31	1	1	2005	1	1	0	2
comp31662_c0	394	G	C	57	C	35	250	250	T	38	5	5	1899	1	1	0	2
comp31662_c0	467	G	T	99	T	35	255	255	G	0	0	0	1685	1	1	0	2
comp31662_c0	469	G	C	98	C	37	255	255	G	0	0	0	1675	1	1	0	2
comp31662_c0	493	G	A	99	A	35	255	255	G	0	0	0	1441	1	1	0	2
comp31662_c0	513	A	T	99	T	32	254	254	A	35	1	1	1153	1	1	0	2
comp31662_c0	572	G	C	99	C	35	255	255	G	0	0	0	831	1	1	0	2
comp31662_c0	575	G	C	99	C	35	255	255	G	0	0	0	816	1	1	0	2
comp31662_c0	597	C	T	99	T	34	255	255	C	0	0	0	778	1	1	0	2
comp31662_c0	600	T	C	81	C	33	253	253	T	34	2	2	830	1	1	0	2
comp31662_c0	608	G	C	99	C	34	255	255	G	0	0	0	817	1	1	0	2
comp31662_c0	630	C	A	99	A	33	253	253	T	8	1	1	634	1	1	0	2
[truncated: 118,734 more rows]
