# Supplementary material for: RNA-Seq for gene identification and transcript profiling of three Stevia rebaudiana genotypes
Source: BMC Genomics. 2014 Jul 7;15(1):571. doi: 10.1186/1471-2164-15-571 (PMC4108789; doi:10.1186/1471-2164-15-571)
Supplement: Supplementary file 8 — Additional file 8: SNP markers identified in the unigenes expressed in Stevia leaf. (XLSX 12 MB) [file 12864_2013_6267_MOESM8_ESM.xlsx]

## Sheet: Sheet1
comp10047_c0	375	T	G	34	G	35	28	28	A	37	3	3	31	1	1	0	2
comp10047_c0	428	T	G	45	G	35	30	30	C	2	1	1	31	1	1	0	2
comp10047_c0	437	A	T	58	T	35	30	30	A	0	0	0	30	1	1	0	2
comp10047_c0	448	T	G	48	G	34	29	29	T	0	0	0	29	1	1	0	2
comp10047_c0	465	G	C	42	C	35	26	26	G	0	0	0	26	1	1	0	3
comp10047_c0	483	T	A	52	A	34	27	27	C	7	1	1	28	1	1	0	2
comp10047_c0	518	T	A	52	A	36	26	26	T	0	0	0	26	1	1	0	2
comp10047_c0	520	T	G	37	G	36	25	25	T	0	0	0	25	1	1	0	2
comp10047_c0	541	T	G	40	G	37	24	24	T	0	0	0	24	1	1	0	2
comp10047_c0	564	T	C	22	C	37	18	18	T	0	0	0	18	1	1	0	2
comp10047_c0	570	T	A	28	A	34	16	16	T	0	0	0	16	1	1	0	2
comp10075_c0	545	C	T	20	T	36	24	24	C	40	4	4	28	1	1	0	2
comp10075_c0	563	C	A	25	A	36	18	18	T	38	4	4	22	1	1	0	2
comp10082_c0	428	C	G	24	G	36	47	47	A	39	5	5	54	1	1	0	2
comp10089_c0	580	C	G	31	G	37	17	17	C	0	0	0	17	1	1	0	2
comp1010181_c0	518	T	A	64	A	35	34	34	T	0	0	0	34	1	1	0	2
comp102509_c0	689	T	A	37	A	38	21	21	C	41	1	1	22	1	1	0	4
comp1035685_c0	277	T	C	24	C	37	21	21	T	38	2	2	24	1	1	0	2
comp10385_c0	2	C	T	31	T	36	17	17	C	0	0	0	17	1	1	0	3
comp10385_c0	267	A	G	22	G	35	14	14	A	0	0	0	14	1	1	0	2
comp10385_c0	277	T	C	25	C	34	14	14	T	0	0	0	14	1	1	0	2
comp1038698_c0	242	T	A	36	A	32	17	17	T	0	0	0	17	1	1	0	2
comp10388_c0	269	C	G	25	G	33	14	14	C	41	1	1	15	1	1	0	2
comp1039133_c0	2	C	T	31	T	36	17	17	C	0	0	0	17	1	1	0	2
comp1039133_c0	4	G	A	31	A	37	17	17	G	0	0	0	17	1	1	0	2
comp1039187_c0	4	T	A	31	A	37	17	17	T	0	0	0	17	1	1	0	2
comp10392_c0	2	C	T	31	T	36	17	17	C	0	0	0	17	1	1	0	3
comp10395_c0	7	T	A	24	A	36	16	16	G	37	1	1	17	1	1	0	2
comp1041226_c0	5	T	G	21	G	36	13	13	T	0	0	0	13	1	1	0	2
comp1047072_c0	424	A	C	31	C	37	22	22	T	38	3	3	25	1	1	0	2
comp1047072_c0	451	G	A	44	A	35	23	23	G	0	0	0	23	1	1	0	2
comp10553_c0	461	C	A	46	A	35	25	25	T	41	3	3	30	1	1	0	2
comp11610_c0	379	G	A	36	A	37	38	38	C	40	2	2	41	1	1	0	2
comp1168983_c0	220	A	G	44	G	34	54	54	C	39	3	3	59	1	1	0	2
comp1168983_c0	240	G	T	56	T	34	29	29	C	41	2	2	32	1	1	0	2
comp1169253_c0	237	A	C	26	C	37	31	31	T	34	4	4	37	1	1	0	2
comp1169865_c0	261	G	C	29	C	37	21	21	T	40	3	3	24	1	1	0	2
comp1169_c0	315	A	G	29	G	36	32	32	A	39	2	2	35	1	1	0	2
comp1169_c0	363	A	G	32	G	38	29	29	A	31	1	1	30	1	1	0	2
comp1169_c0	366	A	C	43	C	38	29	29	A	0	0	0	29	1	1	0	2
comp11707_c0	350	G	T	65	T	37	35	35	G	0	0	0	35	1	1	0	2
comp1170_c0	407	C	G	24	G	37	30	30	C	37	1	1	31	1	1	0	2
comp1170_c0	425	C	T	48	T	37	30	30	C	0	0	0	30	1	1	0	2
comp1170_c0	428	C	A	61	A	36	30	30	C	0	0	0	30	1	1	0	3
comp1170_c0	442	A	T	43	T	36	24	24	A	0	0	0	24	1	1	0	2
comp1170_c0	461	T	A	39	A	37	23	23	T	0	0	0	23	1	1	0	3
comp1171_c0	427	G	A	36	A	37	30	30	G	31	1	1	31	1	1	0	2
comp1171_c0	438	T	G	27	G	36	26	26	C	8	1	1	28	1	1	0	2
comp12445_c0	701	C	G	31	G	37	20	20	C	0	0	0	20	1	1	0	2
comp13417_c0	552	A	G	30	G	37	32	32	A	37	1	1	33	1	1	0	2
comp1464_c0	224	A	C	57	C	35	31	31	G	41	1	1	33	1	1	0	2
comp146569_c0	353	G	T	51	T	36	30	30	G	0	0	0	30	1	1	0	2
comp146569_c0	451	A	G	37	G	37	23	23	T	28	3	3	26	1	1	0	2
comp146569_c0	457	A	G	48	G	37	29	29	A	0	0	0	29	1	1	0	2
comp14660_c0	224	T	C	37	C	35	31	31	T	38	2	2	34	1	1	0	2
comp146718_c0	352	T	C	32	C	37	24	24	G	38	4	4	30	1	1	0	2
comp146718_c0	481	C	A	54	A	36	29	29	C	0	0	0	29	1	1	0	2
comp146718_c0	514	A	C	38	C	37	24	24	A	0	0	0	24	1	1	0	2
comp146718_c0	526	C	G	25	G	37	17	17	A	41	1	1	18	1	1	0	2
comp146718_c0	542	T	G	22	G	36	13	13	T	41	1	1	14	1	1	0	2
comp148_c0	176	T	A	31	A	35	16	16	T	0	0	0	16	1	1	0	2
comp148_c0	191	A	G	36	G	35	23	23	A	0	0	0	23	1	1	0	2
comp148_c0	206	G	T	40	T	36	22	22	G	0	0	0	22	1	1	0	2
comp14904_c0	7	T	G	42	G	34	22	22	T	0	0	0	22	1	1	0	2
comp14904_c0	186	C	T	30	T	35	19	19	C	41	1	1	20	1	1	0	2
comp1491_c0	18	T	A	38	A	35	35	35	T	39	1	1	36	1	1	0	2
comp149321_c0	1	C	T	30	T	37	17	17	G	33	1	1	18	1	1	0	2
comp156270_c0	345	C	T	53	T	35	28	28	C	0	0	0	28	1	1	0	2
comp156270_c0	369	T	C	28	C	36	27	27	T	37	1	1	28	1	1	0	3
comp156270_c0	380	C	T	24	T	35	21	21	C	36	2	2	24	1	1	0	2
comp15627_c0	345	A	T	25	T	35	28	28	A	40	3	3	31	1	1	0	2
comp15627_c0	352	C	T	25	T	35	26	26	C	39	3	3	31	1	1	0	2
comp16414_c0	425	T	G	42	G	37	22	22	T	0	0	0	22	1	1	0	2
comp16414_c0	436	G	C	40	C	36	25	25	G	0	0	0	25	1	1	0	2
comp16414_c0	438	G	C	43	C	36	24	24	G	0	0	0	24	1	1	0	2
comp16414_c0	451	T	A	45	A	36	26	26	T	0	0	0	26	1	1	0	2
comp16414_c0	464	C	A	43	A	37	29	29	C	0	0	0	29	1	1	0	2
comp16414_c0	510	G	C	33	C	36	21	21	G	0	0	0	21	1	1	0	2
comp16436_c0	418	C	T	45	T	37	23	23	C	0	0	0	23	1	1	0	3
comp16436_c0	429	C	A	37	A	36	22	22	C	0	0	0	22	1	1	0	2
comp16436_c0	439	A	T	41	T	36	23	23	A	0	0	0	23	1	1	0	2
comp16436_c0	465	A	T	48	T	37	28	28	A	0	0	0	28	1	1	0	2
comp16436_c0	476	A	C	47	C	36	29	29	A	0	0	0	29	1	1	0	2
comp16436_c0	488	G	T	37	T	38	25	25	G	0	0	0	25	1	1	0	2
comp16436_c0	512	T	G	30	G	37	19	19	A	33	1	1	20	1	1	0	2
comp16514_c0	450	A	T	45	T	36	27	27	A	0	0	0	27	1	1	0	2
comp16514_c0	462	A	C	49	C	37	29	29	T	34	1	1	30	1	1	0	2
comp16514_c0	464	G	A	46	A	36	30	30	G	0	0	0	30	1	1	0	2
comp16514_c0	519	T	A	28	A	38	16	16	T	0	0	0	16	1	1	0	3
comp16554_c0	388	G	T	28	T	37	20	20	A	41	1	1	21	1	1	0	2
comp1656_c0	424	G	T	45	T	37	25	25	G	0	0	0	25	1	1	0	2
comp1656_c0	446	T	A	46	A	35	25	25	C	27	1	1	26	1	1	0	2
comp1656_c0	452	C	T	41	T	37	27	27	C	0	0	0	27	1	1	0	2
comp1656_c0	454	T	G	39	G	35	27	27	A	39	1	1	28	1	1	0	2
comp1656_c0	456	T	A	21	A	35	27	27	T	37	1	1	28	1	1	0	2
comp1656_c0	458	T	G	51	G	37	30	30	T	0	0	0	30	1	1	0	2
comp1656_c0	476	T	C	27	C	36	29	29	T	36	1	1	30	1	1	0	2
comp1656_c0	487	C	A	31	A	38	25	25	T	36	1	1	26	1	1	0	2
comp1656_c0	493	C	T	53	T	36	26	26	C	0	0	0	26	1	1	0	2
comp1656_c0	495	T	C	41	C	37	25	25	A	32	1	1	26	1	1	0	2
comp16579_c0	470	A	T	25	T	37	29	29	A	39	2	2	31	1	1	0	2
comp16579_c0	483	C	T	33	T	38	25	25	C	31	1	1	27	1	1	0	2
comp16579_c0	517	G	T	30	T	37	16	16	A	34	1	1	17	1	1	0	2
comp1690_c0	430	T	C	23	C	38	16	16	A	39	1	1	17	1	1	0	2
comp1690_c0	461	T	C	25	C	38	18	18	T	0	0	0	18	1	1	0	2
comp1690_c0	463	G	T	22	T	38	18	18	G	0	0	0	18	1	1	0	2
comp1690_c0	497	A	G	36	G	37	24	24	A	0	0	0	24	1	1	0	2
comp169122_c0	361	A	T	55	T	37	36	36	A	0	0	0	36	1	1	0	2
comp16930_c0	311	G	T	38	T	38	36	36	A	35	3	3	39	1	1	0	2
comp16989_c0	480	G	T	31	T	38	23	23	G	0	0	0	23	1	1	0	2
comp1698_c0	453	C	G	32	G	38	19	19	C	41	1	1	21	1	1	0	2
comp1698_c0	505	T	A	46	A	37	27	27	T	0	0	0	27	1	1	0	4
comp170075_c0	460	G	T	20	T	38	21	21	G	33	1	1	22	1	1	0	2
comp170075_c0	497	T	G	36	G	37	24	24	T	0	0	0	24	1	1	0	2
comp170170_c0	481	G	C	39	C	37	25	25	G	0	0	0	25	1	1	0	2
comp170170_c0	495	C	G	39	G	38	24	24	C	0	0	0	24	1	1	0	2
comp170170_c0	503	T	C	37	C	37	26	26	T	0	0	0	26	1	1	0	2
comp170170_c0	514	G	T	48	T	38	26	26	G	0	0	0	26	1	1	0	2
comp170170_c0	520	G	T	31	T	38	25	25	G	0	0	0	25	1	1	0	2
comp170287_c0	476	T	C	33	C	38	23	23	G	34	1	1	24	1	1	0	2
comp170287_c0	507	T	A	47	A	37	26	26	T	0	0	0	26	1	1	0	2
comp170287_c0	510	T	C	28	C	38	24	24	T	0	0	0	24	1	1	0	2
comp170287_c0	524	G	C	45	C	37	26	26	G	0	0	0	26	1	1	0	2
comp170287_c0	529	A	T	42	T	38	25	25	A	0	0	0	25	1	1	0	2
comp170287_c0	531	G	C	37	C	38	23	23	G	0	0	0	23	1	1	0	2
comp170287_c0	545	G	C	25	C	38	21	21	G	0	0	0	21	1	1	0	2
comp17052_c0	505	T	A	46	A	37	27	27	T	0	0	0	27	1	1	0	2
comp17052_c0	527	T	C	35	C	37	25	25	T	0	0	0	25	1	1	0	2
comp17052_c0	559	T	A	37	A	38	22	22	T	0	0	0	22	1	1	0	2
comp17053_c0	483	G	T	23	T	38	22	22	G	41	1	1	24	1	1	0	2
comp17053_c0	531	A	C	36	C	38	23	23	A	41	1	1	24	1	1	0	3
comp17053_c0	571	C	G	25	G	38	21	21	C	41	1	1	22	1	1	0	2
comp170737_c0	514	A	T	24	T	38	28	28	A	39	2	2	30	1	1	0	2
comp170737_c0	625	T	A	45	A	38	21	21	T	0	0	0	21	1	1	0	2
comp170737_c0	639	T	A	28	A	38	24	24	T	0	0	0	24	1	1	0	2
comp170737_c0	641	C	T	42	T	37	24	24	C	0	0	0	24	1	1	0	2
comp170737_c0	649	A	C	22	C	37	23	23	A	0	0	0	23	1	1	0	3
comp170737_c0	652	A	T	31	T	37	21	21	A	0	0	0	21	1	1	0	3
comp171369_c0	34	G	A	22	A	36	14	14	G	0	0	0	14	1	1	0	2
comp171369_c0	36	T	C	28	C	36	15	15	T	0	0	0	15	1	1	0	2
comp171369_c0	49	T	A	22	A	36	16	16	T	0	0	0	16	1	1	0	2
comp171369_c0	84	T	C	28	C	36	17	17	T	0	0	0	17	1	1	0	2
comp171369_c0	96	G	C	22	C	37	15	15	G	0	0	0	15	1	1	0	2
comp171369_c0	105	C	G	22	G	36	15	15	C	0	0	0	15	1	1	0	2
comp171369_c0	108	C	G	25	G	33	15	15	C	0	0	0	15	1	1	0	3
comp171369_c0	430	A	C	25	C	36	14	14	A	0	0	0	14	1	1	0	4
comp17181_c0	6	T	A	26	A	36	13	13	C	2	1	1	14	1	1	0	2
comp17190_c0	6	T	A	31	A	36	14	14	G	35	1	1	16	1	1	0	2
comp1731031_c0	249	A	T	39	T	35	21	21	A	41	1	1	22	1	1	0	2
comp1731031_c0	290	A	G	31	G	37	19	19	A	0	0	0	19	1	1	0	2
comp173137_c0	261	G	T	46	T	34	22	22	G	0	0	0	22	1	1	0	2
comp173137_c0	263	G	T	39	T	35	22	22	G	0	0	0	22	1	1	0	2
comp17319_c0	266	G	T	40	T	35	20	20	A	37	1	1	22	1	1	0	2
comp17320_c0	275	T	A	45	A	36	25	25	T	0	0	0	25	1	1	0	4
comp17329_c0	367	A	T	39	T	30	20	20	A	0	0	0	20	1	1	0	2
comp17329_c0	394	C	G	37	G	36	20	20	C	0	0	0	20	1	1	0	2
comp17329_c0	401	C	A	40	A	36	20	20	C	0	0	0	20	1	1	0	2
comp17329_c0	415	G	A	31	A	37	16	16	G	0	0	0	16	1	1	0	3
comp17330_c0	247	A	G	39	G	36	22	22	A	41	2	2	25	1	1	0	2
comp17330_c0	280	A	G	21	G	35	23	23	C	41	3	3	27	1	1	0	2
comp17337_c0	272	C	T	34	T	34	24	24	A	40	4	4	28	1	1	0	2
comp17337_c0	300	C	G	30	G	36	20	20	T	38	3	3	23	1	1	0	2
comp17337_c0	336	A	G	35	G	37	21	21	C	35	1	1	22	1	1	0	2
comp17337_c0	367	G	T	39	T	30	20	20	G	41	1	1	21	1	1	0	2
comp17345_c0	425	A	C	27	C	36	16	16	T	36	2	2	18	1	1	0	2
comp17345_c0	427	G	A	31	A	37	16	16	G	0	0	0	16	1	1	0	2
comp1902_c0	504	G	A	29	A	31	15	15	C	39	1	1	16	1	1	0	2
comp19370_c0	843	G	A	34	A	36	19	19	G	0	0	0	19	1	1	0	2
comp194263_c0	1	A	G	22	G	36	14	14	A	0	0	0	14	1	1	0	2
comp19513_c0	580	A	G	37	G	34	23	23	C	34	1	1	24	1	1	0	2
comp195417_c0	586	T	G	40	G	34	22	22	T	0	0	0	22	1	1	0	2
comp19552_c0	295	A	T	22	T	35	12	12	G	41	1	1	13	1	1	0	2
comp19553_c0	197	C	T	34	T	35	17	17	C	0	0	0	17	1	1	0	2
comp19563_c0	199	G	A	23	A	35	16	16	T	33	2	2	18	1	1	0	2
comp19563_c0	219	C	T	23	T	34	13	13	A	36	1	1	14	1	1	0	3
comp19564_c0	246	G	C	34	C	37	20	20	T	36	1	1	21	1	1	0	2
comp19583_c0	270	G	T	33	T	38	20	20	A	41	1	1	21	1	1	0	2
comp19655_c0	730	G	A	28	A	36	16	16	G	0	0	0	16	1	1	0	2
comp196908_c0	774	G	T	30	T	36	20	20	G	0	0	0	20	1	1	0	3
comp19897_c0	102	C	T	28	T	37	18	18	A	38	2	2	20	1	1	0	2
comp2026_c0	369	G	T	40	T	36	21	21	C	35	1	1	22	1	1	0	2
comp20659_c0	306	A	T	31	T	36	15	15	A	0	0	0	15	1	1	0	2
comp206674_c0	266	A	G	30	G	38	20	20	A	41	1	1	21	1	1	0	2
comp206674_c0	351	T	A	28	A	36	14	14	T	0	0	0	14	1	1	0	2
comp206674_c0	354	C	A	22	A	37	13	13	C	0	0	0	13	1	1	0	3
comp20673_c0	343	T	A	28	A	36	14	14	T	0	0	0	14	1	1	0	2
comp206777_c0	339	T	A	25	A	35	14	14	T	0	0	0	14	1	1	0	2
comp206777_c0	342	A	T	31	T	34	15	15	A	0	0	0	15	1	1	0	3
comp206777_c0	363	T	C	22	C	36	13	13	G	35	1	1	14	1	1	0	2
comp206836_c0	358	A	T	21	T	33	14	14	A	41	2	2	16	1	1	0	2
comp207696_c0	500	G	A	27	A	37	18	18	T	37	1	1	19	1	1	0	2
comp207696_c0	528	T	G	33	G	37	19	19	T	0	0	0	19	1	1	0	2
comp207769_c0	497	G	T	30	T	37	18	18	G	0	0	0	18	1	1	0	2
comp208826_c0	402	G	T	22	T	34	12	12	G	0	0	0	12	1	1	0	2
comp20934_c0	362	G	C	22	C	36	16	16	G	0	0	0	16	1	1	0	2
comp209371_c0	463	T	A	24	A	34	14	14	T	41	2	2	17	1	1	0	2
comp209371_c0	508	A	T	31	T	36	15	15	A	41	1	1	16	1	1	0	2
comp209371_c0	512	T	G	21	G	36	14	14	T	41	1	1	16	1	1	0	3
comp21182_c0	361	A	C	22	C	37	13	13	A	0	0	0	13	1	1	0	2
comp21212_c0	502	A	T	25	T	36	13	13	A	0	0	0	13	1	1	0	2
comp212161_c0	593	A	C	22	C	36	15	15	A	41	2	2	17	1	1	0	2
comp222968_c0	491	G	A	22	A	35	14	14	G	41	1	1	15	1	1	0	2
comp23031_c0	318	A	T	33	T	35	22	22	G	40	1	1	23	1	1	0	2
comp23031_c0	324	G	A	42	A	36	23	23	G	0	0	0	23	1	1	0	2
comp23036_c0	325	A	T	41	T	36	22	22	C	38	1	1	23	1	1	0	2
comp23036_c0	344	T	C	34	C	35	21	21	T	0	0	0	21	1	1	0	2
comp23093_c0	1	C	T	23	T	35	11	11	A	32	2	2	15	1	1	0	2
comp23172_c0	11	C	T	22	T	37	15	15	C	0	0	0	15	1	1	0	2
comp23178_c0	1	A	C	21	C	37	16	16	A	0	0	0	16	1	1	0	2
comp23178_c0	8	T	G	28	G	37	16	16	T	0	0	0	16	1	1	0	2
comp233050_c0	349	G	T	22	T	35	13	13	G	0	0	0	13	1	1	0	2
comp25255_c0	91	T	A	37	A	37	22	22	T	0	0	0	22	1	1	0	2
comp253002_c0	192	G	A	23	A	36	20	20	C	37	4	4	24	1	1	0	2
comp25974_c0	88	T	C	61	C	34	33	33	T	0	0	0	33	1	1	0	2
comp25987_c0	501	C	G	22	G	34	22	22	C	35	1	1	23	1	1	0	2
comp26000_c0	506	A	T	34	T	35	22	22	A	0	0	0	22	1	1	0	2
comp26000_c0	508	C	T	31	T	32	23	23	C	0	0	0	23	1	1	0	2
comp26000_c0	521	G	A	38	A	36	25	25	G	0	0	0	25	1	1	0	2
comp26000_c0	572	C	A	64	A	35	32	32	C	0	0	0	32	1	1	0	2
comp26000_c0	585	C	A	62	A	33	32	32	C	0	0	0	32	1	1	0	2
comp26000_c0	587	C	T	58	T	36	32	32	C	0	0	0	32	1	1	0	2
comp26000_c0	631	G	A	54	A	35	32	32	G	0	0	0	32	1	1	0	2
comp26000_c0	636	T	A	48	A	36	30	30	T	0	0	0	30	1	1	0	2
comp26000_c0	638	T	A	33	A	36	30	30	T	0	0	0	30	1	1	0	2
comp26000_c0	644	A	T	52	T	35	28	28	A	0	0	0	28	1	1	0	2
comp26000_c0	655	A	T	40	T	38	25	25	A	0	0	0	25	1	1	0	3
comp26000_c0	659	C	G	42	G	38	24	24	C	0	0	0	24	1	1	0	2
comp26000_c0	692	G	T	22	T	37	16	16	G	0	0	0	16	1	1	0	2
comp26000_c0	695	T	G	22	G	36	16	16	T	0	0	0	16	1	1	0	2
comp260125_c0	506	A	T	34	T	35	22	22	A	0	0	0	22	1	1	0	3
comp26015_c0	621	A	T	29	T	36	32	32	A	40	2	2	34	1	1	0	2
comp26015_c0	654	G	A	34	A	38	25	25	G	0	0	0	25	1	1	0	2
comp26015_c0	656	C	T	36	T	38	25	25	C	0	0	0	25	1	1	0	2
comp26015_c0	658	A	T	30	T	38	24	24	A	0	0	0	24	1	1	0	2
comp26017_c0	617	C	G	49	G	36	31	31	A	36	2	2	33	1	1	0	2
comp26063_c0	618	C	T	32	T	36	31	31	C	37	2	2	33	1	1	0	2
comp26063_c0	627	A	C	62	C	36	37	37	A	0	0	0	37	1	1	0	2
comp26063_c0	637	C	T	54	T	36	31	31	C	0	0	0	31	1	1	0	2
comp26063_c0	658	G	T	30	T	38	24	24	G	0	0	0	24	1	1	0	2
comp26103_c0	28	T	C	50	C	36	34	34	T	0	0	0	34	1	1	0	2
comp26103_c0	30	T	C	54	C	37	34	34	T	0	0	0	34	1	1	0	2
comp26103_c0	32	A	C	52	C	37	34	34	A	0	0	0	34	1	1	0	2
comp26103_c0	139	T	C	43	C	36	38	38	T	40	4	4	42	1	1	0	2
comp26103_c0	141	T	C	40	C	37	39	39	T	40	4	4	43	1	1	0	2
comp26103_c0	213	T	G	33	G	36	43	43	T	40	2	2	45	1	1	0	2
comp26103_c0	229	A	G	64	G	36	38	38	A	0	0	0	38	1	1	0	2
comp26103_c0	240	A	G	66	G	36	39	39	A	0	0	0	39	1	1	0	2
comp261074_c0	213	A	G	45	G	36	43	43	T	40	2	2	46	1	1	0	2
comp261074_c0	221	A	T	51	T	35	42	42	A	34	1	1	43	1	1	0	2
comp26108_c0	197	G	T	45	T	36	48	48	G	39	3	3	51	1	1	0	2
comp26117_c0	1	C	A	64	A	37	36	36	C	0	0	0	36	1	1	0	2
comp26117_c0	8	T	C	25	C	37	36	36	T	36	2	2	38	1	1	0	2
comp2611_c0	6	G	T	29	T	37	36	36	A	36	2	2	39	1	1	0	2
comp26121_c0	1	G	A	64	A	37	36	36	G	0	0	0	36	1	1	0	2
comp261323_c0	8	A	C	44	C	37	37	37	T	36	2	2	40	1	1	0	2
comp26140_c0	2	G	A	63	A	36	35	35	T	34	2	2	37	1	1	0	2
comp26140_c0	4	G	C	24	C	38	34	34	A	34	3	3	38	1	1	0	2
comp26149_c0	1	G	A	58	A	37	38	38	G	31	1	1	39	1	1	0	2
comp26150_c0	1	G	A	63	A	37	38	38	C	31	3	3	42	1	1	0	2
comp261510_c0	1	G	A	45	A	37	38	38	C	31	3	3	43	1	1	0	2
comp26182_c0	1	G	A	29	A	37	38	38	G	32	4	4	46	1	1	0	2
comp26183_c0	1	G	A	29	A	37	38	38	G	32	4	4	46	1	1	0	2
comp26191_c0	1	C	A	28	A	37	38	38	C	32	5	5	47	1	1	0	2
comp262108_c0	1	T	A	55	A	37	38	38	C	32	5	5	48	1	1	0	2
comp26225_c0	1	T	A	55	A	37	38	38	C	32	5	5	48	1	1	0	2
comp26257_c0	41	A	G	27	G	37	19	19	A	0	0	0	19	1	1	0	2
comp262584_c0	311	C	G	26	G	35	27	27	C	38	2	2	29	1	1	0	2
comp262584_c0	410	A	C	53	C	36	28	28	A	0	0	0	28	1	1	0	2
comp26270_c0	4	C	G	60	G	34	31	31	C	0	0	0	31	1	1	0	3
comp26275_c0	1	C	A	52	A	35	30	30	C	0	0	0	30	1	1	0	3
comp26275_c0	4	C	G	60	G	34	31	31	C	0	0	0	31	1	1	0	2
comp26275_c0	725	G	A	34	A	36	19	19	G	0	0	0	19	1	1	0	2
comp26275_c0	727	G	C	34	C	37	20	20	G	0	0	0	20	1	1	0	2
comp26276_c0	701	A	G	25	G	38	16	16	A	0	0	0	16	1	1	0	2
comp26291_c0	1	G	A	48	A	35	30	30	T	34	1	1	32	1	1	0	4
comp262_c0	4	C	G	27	G	34	35	35	C	37	2	2	38	1	1	0	2
comp26316_c0	6	C	T	49	T	35	24	24	C	0	0	0	24	1	1	0	2
comp26319_c0	7	C	T	42	T	36	24	24	C	0	0	0	24	1	1	0	3
comp26319_c0	13	A	G	35	G	36	21	21	T	33	2	2	23	1	1	0	2
comp26319_c0	15	C	G	50	G	37	22	22	C	0	0	0	22	1	1	0	2
comp26322_c0	1	A	G	39	G	37	25	25	A	0	0	0	25	1	1	0	2
comp26322_c0	3	A	G	46	G	35	25	25	A	0	0	0	25	1	1	0	2
comp26322_c0	6	A	T	49	T	35	24	24	A	0	0	0	24	1	1	0	2
comp26322_c0	8	C	A	43	A	35	24	24	T	31	1	1	25	1	1	0	2
comp26322_c0	10	A	G	29	G	36	21	21	T	34	1	1	22	1	1	0	2
comp26322_c0	35	A	T	43	T	36	23	23	A	0	0	0	23	1	1	0	2
comp26322_c0	46	G	C	23	C	37	16	16	A	40	3	3	19	1	1	0	2
comp26325_c0	1	A	G	39	G	37	25	25	A	0	0	0	25	1	1	0	6
comp26340_c0	1	A	G	23	G	37	25	25	A	34	1	1	26	1	1	0	2
comp26340_c0	42	A	T	58	T	37	31	31	A	0	0	0	31	1	1	0	2
comp263706_c0	96	A	G	23	G	33	13	13	T	40	2	2	15	1	1	0	2
comp263706_c0	113	A	T	39	T	35	20	20	A	0	0	0	20	1	1	0	2
comp263734_c0	156	T	A	34	A	34	21	21	G	39	6	6	29	1	1	0	2
comp263816_c0	10	A	C	25	C	36	14	14	A	0	0	0	14	1	1	0	2
comp26381_c0	6	C	T	28	T	36	14	14	C	0	0	0	14	1	1	0	2
comp26386_c0	1	A	T	25	T	35	13	13	A	0	0	0	13	1	1	0	3
comp26386_c0	7	T	A	22	A	33	13	13	T	0	0	0	13	1	1	0	2
comp26445_c0	580	T	G	21	G	35	12	12	A	37	1	1	13	1	1	0	2
comp26445_c0	611	A	T	22	T	35	13	13	A	0	0	0	13	1	1	0	2
comp266152_c0	426	A	C	22	C	37	13	13	A	41	1	1	14	1	1	0	2
comp26616_c0	345	A	T	50	T	37	33	33	A	0	0	0	33	1	1	0	2
comp26725_c0	21	C	G	67	G	35	43	43	C	0	0	0	43	1	1	0	2
comp26725_c0	57	G	C	65	C	37	40	40	G	0	0	0	40	1	1	0	2
comp26725_c0	71	A	T	64	T	37	41	41	A	0	0	0	41	1	1	0	2
comp26725_c0	79	G	C	53	C	36	40	40	G	15	1	1	41	1	1	0	2
comp26725_c0	81	A	T	68	T	36	42	42	A	0	0	0	42	1	1	0	2
comp26725_c0	85	T	A	70	A	36	42	42	T	0	0	0	42	1	1	0	2
comp26725_c0	87	G	A	50	A	36	42	42	G	30	1	1	43	1	1	0	2
comp26725_c0	89	C	A	69	A	36	42	42	T	35	1	1	43	1	1	0	2
comp26725_c0	91	T	C	68	C	34	44	44	T	0	0	0	44	1	1	0	2
comp26725_c0	105	T	A	74	A	34	42	42	T	0	0	0	42	1	1	0	2
comp26725_c0	108	A	T	70	T	34	41	41	A	0	0	0	41	1	1	0	2
comp26725_c0	121	A	T	49	T	36	44	44	A	34	1	1	45	1	1	0	4
comp26725_c0	136	T	A	82	A	35	46	46	T	0	0	0	46	1	1	0	2
comp26725_c0	154	T	A	54	A	37	42	42	T	37	2	2	44	1	1	0	2
comp26725_c0	161	C	A	82	A	35	49	49	C	41	1	1	50	1	1	0	2
comp26725_c0	202	A	G	52	G	36	60	60	A	40	1	1	61	1	1	0	2
comp26725_c0	239	T	G	52	G	35	68	68	T	11	1	1	69	1	1	0	7
comp26728_c0	14	C	G	66	G	36	45	45	C	0	0	0	45	1	1	0	2
comp26728_c0	51	T	A	68	A	36	42	42	T	0	0	0	42	1	1	0	2
comp26728_c0	72	C	T	61	T	37	40	40	C	0	0	0	40	1	1	0	2
comp26728_c0	76	C	T	71	T	37	41	41	C	0	0	0	41	1	1	0	2
comp26728_c0	149	G	A	54	A	36	43	43	G	39	1	1	44	1	1	0	2
comp26729_c0	1	T	C	69	C	37	46	46	T	0	0	0	46	1	1	0	4
comp26729_c0	5	T	C	65	C	37	48	48	T	0	0	0	48	1	1	0	2
comp26729_c0	163	A	T	28	T	33	48	48	A	38	3	3	52	1	1	0	2
comp26729_c0	165	T	A	30	A	35	49	49	T	37	2	2	52	1	1	0	2
comp2672_c0	160	T	A	68	A	36	51	51	G	34	3	3	55	1	1	0	2
comp2672_c0	184	A	G	46	G	34	63	63	T	41	1	1	65	1	1	0	3
comp2672_c0	194	A	G	26	G	36	60	60	A	39	4	4	65	1	1	0	2
comp267320_c0	1	G	C	55	C	37	46	46	G	34	1	1	47	1	1	0	4
comp267412_c0	1	G	C	35	C	37	46	46	G	33	2	2	48	1	1	0	3
comp267412_c0	4	A	T	46	T	37	48	48	A	37	1	1	49	1	1	0	3
comp267412_c0	14	T	G	28	G	36	45	45	C	35	3	3	51	1	1	0	2
comp2674_c0	1	A	C	59	C	37	46	46	G	33	3	3	49	1	1	0	3
comp2674_c0	8	T	A	37	A	35	49	49	C	32	3	3	54	1	1	0	2
comp26751_c0	430	A	T	43	T	36	25	25	A	0	0	0	25	1	1	0	2
comp267547_c0	7	G	A	48	A	36	51	51	T	36	3	3	54	1	1	0	2
comp267571_c0	5	A	C	39	C	37	49	49	T	37	2	2	53	1	1	0	2
comp267577_c0	1	A	C	34	C	37	46	46	G	34	5	5	51	1	1	0	2
comp267577_c0	3	G	T	71	T	36	52	52	C	34	1	1	53	1	1	0	2
comp267577_c0	5	T	C	27	C	37	49	49	T	37	2	2	53	1	1	0	2
comp267667_c0	6	T	A	29	A	37	51	51	G	35	3	3	57	1	1	0	2
comp26778_c0	6	C	A	59	A	37	52	52	G	35	3	3	58	1	1	0	2
comp26779_c0	1	A	C	30	C	37	47	47	G	34	5	5	52	1	1	0	2
comp26779_c0	522	G	C	34	C	36	41	41	G	40	4	4	46	1	1	0	2
comp267836_c0	515	A	G	25	G	36	42	42	T	39	3	3	48	1	1	0	2
comp267836_c0	517	C	T	69	T	37	45	45	A	40	1	1	46	1	1	0	2
comp267836_c0	520	G	A	68	A	36	45	45	T	40	1	1	46	1	1	0	2
comp267836_c0	527	T	C	41	C	37	40	40	G	40	2	2	45	1	1	0	2
comp267836_c0	552	G	T	41	T	36	39	39	G	37	2	2	41	1	1	0	2
comp267836_c0	581	C	A	43	A	35	30	30	T	37	2	2	32	1	1	0	2
comp267855_c0	1	A	C	29	C	37	47	47	G	34	5	5	53	1	1	0	2
comp26794_c0	1	A	C	29	C	37	47	47	G	34	5	5	53	1	1	0	2
comp26796_c0	522	T	C	62	C	36	41	41	G	40	4	4	46	1	1	0	2
comp26796_c0	527	T	C	41	C	37	40	40	G	40	2	2	45	1	1	0	2
comp26796_c0	690	A	T	48	T	37	32	32	A	0	0	0	32	1	1	0	2
comp268104_c0	1	A	T	22	T	37	15	15	A	0	0	0	15	1	1	0	2
comp26811_c0	199	G	T	26	T	38	34	34	G	37	2	2	36	1	1	0	2
comp268753_c0	126	T	C	28	C	37	19	19	T	0	0	0	19	1	1	0	2
comp268753_c0	155	A	T	24	T	36	25	25	A	33	1	1	26	1	1	0	2
comp268753_c0	262	G	T	28	T	35	31	31	G	36	1	1	32	1	1	0	2
comp268753_c0	265	T	C	40	C	35	33	33	T	34	1	1	34	1	1	0	3
comp268753_c0	301	A	T	54	T	34	25	25	A	0	0	0	25	1	1	0	2
comp268753_c0	308	T	C	33	C	36	24	24	T	0	0	0	24	1	1	0	3
comp268753_c0	311	A	T	28	T	35	22	22	A	0	0	0	22	1	1	0	2
comp268753_c0	317	A	G	31	G	34	22	22	A	0	0	0	22	1	1	0	2
comp268753_c0	328	G	C	36	C	35	19	19	G	0	0	0	19	1	1	0	2
comp268753_c0	337	A	G	24	G	36	17	17	A	0	0	0	17	1	1	0	2
comp268767_c0	255	T	C	33	C	36	31	31	G	39	1	1	33	1	1	0	2
comp268767_c0	257	A	T	37	T	35	32	32	A	32	1	1	33	1	1	0	2
comp268767_c0	274	A	G	22	G	34	31	31	A	32	2	2	33	1	1	0	2
comp268767_c0	285	T	C	26	C	34	27	27	T	29	1	1	28	1	1	0	2
comp26917_c0	516	C	T	54	T	37	30	30	C	41	1	1	31	1	1	0	2
comp26917_c0	532	T	C	47	C	37	27	27	T	41	1	1	28	1	1	0	2
comp27071_c0	448	A	G	25	G	38	17	17	A	41	1	1	18	1	1	0	2
comp27071_c0	450	T	C	25	C	38	16	16	T	41	1	1	17	1	1	0	2
comp27077_c0	14	G	T	52	T	38	48	48	G	35	1	1	49	1	1	0	2
comp27078_c0	10	A	G	44	G	38	45	45	C	34	3	3	49	1	1	0	2
comp27082_c0	6	G	T	69	T	37	47	47	G	0	0	0	47	1	1	0	2
comp27082_c0	19	T	C	36	C	37	42	42	A	37	3	3	47	1	1	0	2
comp27082_c0	27	C	G	40	G	36	41	41	A	38	5	5	46	1	1	0	2
comp27082_c0	29	T	A	49	A	36	43	43	C	41	1	1	45	1	1	0	2
comp27082_c0	39	T	A	28	A	37	36	36	C	41	1	1	38	1	1	0	2
comp27082_c0	154	A	C	41	C	36	41	41	A	35	2	2	45	1	1	0	2
comp27082_c0	517	T	A	59	A	36	29	29	T	0	0	0	29	1	1	0	2
comp27083_c0	15	T	G	28	G	37	46	46	C	35	3	3	51	1	1	0	3
comp27083_c0	22	T	C	50	C	36	43	43	A	38	3	3	48	1	1	0	2
comp27086_c0	20	T	A	41	A	37	48	48	T	35	1	1	50	1	1	0	2
comp27086_c0	40	T	A	38	A	37	39	39	G	41	1	1	41	1	1	0	2
comp270894_c0	7	C	T	68	T	38	45	45	A	34	2	2	47	1	1	0	2
comp27093_c0	5	C	T	72	T	37	47	47	A	37	1	1	48	1	1	0	2
comp27093_c0	9	T	A	44	A	38	46	46	G	34	4	4	51	1	1	0	2
comp27093_c0	11	T	A	50	A	37	47	47	C	33	3	3	51	1	1	0	2
comp27093_c0	14	A	T	48	T	38	49	49	C	37	1	1	52	1	1	0	2
comp270_c0	1	A	T	53	T	37	46	46	A	31	1	1	47	1	1	0	3
comp270_c0	4	G	T	67	T	37	47	47	A	35	1	1	48	1	1	0	3
comp27107_c0	4	A	T	27	T	37	47	47	A	36	2	2	49	1	1	0	2
comp27107_c0	14	G	T	32	T	38	50	50	G	36	3	3	55	1	1	0	2
comp2710_c0	32	C	A	22	A	36	12	12	C	0	0	0	12	1	1	0	2
comp2710_c0	62	A	T	22	T	38	16	16	A	0	0	0	16	1	1	0	2
comp2710_c0	64	T	C	22	C	39	16	16	T	0	0	0	16	1	1	0	2
comp271117_c0	179	A	T	22	T	37	28	28	A	38	2	2	30	1	1	0	2
comp27116_c0	11	G	C	28	C	37	17	17	G	0	0	0	17	1	1	0	2
comp27167_c0	450	T	C	73	C	37	48	48	G	34	2	2	51	1	1	0	2
comp27167_c0	452	A	T	68	T	37	48	48	C	37	2	2	50	1	1	0	2
comp27167_c0	467	A	T	45	T	36	48	48	A	38	2	2	50	1	1	0	2
comp27167_c0	542	C	G	75	G	36	45	45	C	0	0	0	45	1	1	0	2
comp27167_c0	548	G	C	85	C	36	45	45	T	38	2	2	47	1	1	0	2
comp27167_c0	581	A	C	56	C	35	41	41	T	40	1	1	43	1	1	0	3
comp27167_c0	585	A	G	47	G	35	42	42	A	40	1	1	43	1	1	0	2
comp27167_c0	587	G	T	74	T	31	43	43	C	41	1	1	44	1	1	0	2
comp27167_c0	656	C	A	39	A	36	19	19	C	0	0	0	19	1	1	0	2
comp27167_c0	663	G	A	22	A	36	15	15	G	0	0	0	15	1	1	0	2
comp27167_c0	668	G	C	22	C	34	12	12	G	0	0	0	12	1	1	0	2
comp27221_c0	278	G	A	28	A	34	21	21	T	35	1	1	23	1	1	0	2
comp27273_c0	644	A	T	25	T	36	14	14	A	0	0	0	14	1	1	0	2
comp27406_c0	1	G	A	37	A	38	30	30	G	31	1	1	31	1	1	0	2
comp27408_c0	6	T	A	25	A	37	31	31	T	37	1	1	32	1	1	0	2
comp27408_c0	11	A	T	34	T	37	29	29	C	34	2	2	32	1	1	0	2
comp27408_c0	14	T	A	27	A	37	30	30	G	37	2	2	33	1	1	0	2
comp27412_c0	9	C	G	55	G	37	31	31	A	37	1	1	32	1	1	0	2
comp27415_c0	1	G	A	37	A	38	30	30	T	35	1	1	32	1	1	0	4
comp27426_c0	1	C	A	37	A	38	30	30	G	31	2	2	34	1	1	0	2
comp274277_c0	1	G	A	21	A	38	30	30	G	31	2	2	34	1	1	0	2
comp274277_c0	3	C	A	26	A	37	31	31	G	31	4	4	35	1	1	0	2
comp274277_c0	5	C	G	36	G	36	34	34	A	37	1	1	37	1	1	0	2
comp2742_c0	683	C	T	55	T	33	26	26	C	41	1	1	27	1	1	0	2
comp2742_c0	685	C	A	62	A	36	27	27	C	41	1	1	28	1	1	0	2
comp2742_c0	691	G	C	54	C	38	29	29	G	41	1	1	30	1	1	0	2
comp2742_c0	774	T	A	47	A	37	26	26	T	0	0	0	26	1	1	0	2
comp2742_c0	776	T	A	53	A	35	26	26	T	0	0	0	26	1	1	0	2
comp2742_c0	779	A	T	47	T	35	24	24	A	0	0	0	24	1	1	0	2
comp2742_c0	801	C	G	37	G	36	20	20	C	0	0	0	20	1	1	0	2
comp2742_c0	825	A	T	30	T	37	21	21	A	0	0	0	21	1	1	0	2
comp2742_c0	830	G	C	37	C	34	21	21	G	0	0	0	21	1	1	0	2
comp2742_c0	844	G	A	22	A	37	18	18	G	0	0	0	18	1	1	0	2
comp2742_c0	853	T	A	28	A	37	17	17	T	0	0	0	17	1	1	0	2
comp27452_c0	1	C	A	21	A	38	30	30	G	31	3	3	37	1	1	0	2
comp27457_c0	619	G	T	25	T	34	14	14	G	0	0	0	14	1	1	0	2
comp27463_c0	1	C	A	21	A	38	30	30	G	31	4	4	38	1	1	0	2
comp27463_c0	620	G	T	25	T	36	14	14	G	41	1	1	15	1	1	0	2
comp27463_c0	728	G	A	34	A	36	32	32	G	40	2	2	35	1	1	0	2
comp27463_c0	774	T	A	28	A	37	26	26	C	35	3	3	29	1	1	0	2
comp27463_c0	842	T	A	24	A	36	19	19	G	38	2	2	21	1	1	0	2
comp274751_c0	1	G	T	22	T	26	18	18	G	34	1	1	19	1	1	0	2
comp274751_c0	22	G	A	30	A	29	25	25	G	39	2	2	27	1	1	0	2
comp27481_c0	5	C	G	36	G	32	21	21	T	35	2	2	23	1	1	0	2
comp27493_c0	255	T	A	20	A	36	11	11	T	41	2	2	14	1	1	0	2
comp275062_c0	293	T	A	42	A	35	28	28	C	40	1	1	29	1	1	0	2
comp27651_c0	143	A	C	23	C	36	28	28	A	38	2	2	30	1	1	0	2
comp280073_c0	168	G	T	23	T	38	23	23	G	30	1	1	24	1	1	0	2
comp280073_c0	181	T	A	28	A	39	25	25	T	0	0	0	25	1	1	0	2
comp280073_c0	189	C	A	25	A	39	23	23	C	0	0	0	23	1	1	0	2
comp280073_c0	198	T	A	53	A	37	30	30	T	0	0	0	30	1	1	0	2
comp280073_c0	200	G	T	59	T	36	30	30	G	0	0	0	30	1	1	0	2
comp280073_c0	219	A	T	60	T	36	29	29	A	0	0	0	29	1	1	0	2
comp280073_c0	221	T	A	58	A	37	29	29	T	0	0	0	29	1	1	0	2
comp280099_c0	211	T	A	31	A	36	28	28	T	38	2	2	30	1	1	0	2
comp280099_c0	234	C	T	48	T	38	28	28	C	41	2	2	30	1	1	0	2
comp280099_c0	240	T	C	24	C	38	28	28	T	39	2	2	30	1	1	0	2
comp280099_c0	250	T	A	42	A	38	26	26	T	41	2	2	29	1	1	0	4
comp280099_c0	271	T	C	34	C	38	21	21	T	41	2	2	23	1	1	0	2
comp280138_c0	78	A	T	33	T	34	23	23	C	38	3	3	26	1	1	0	2
comp280138_c0	249	C	T	31	T	38	29	29	C	36	2	2	31	1	1	0	2
comp280164_c0	220	G	A	43	A	36	30	30	C	39	6	6	37	1	1	0	2
comp280164_c0	250	C	A	41	A	38	27	27	T	41	2	2	30	1	1	0	2
comp280164_c0	252	A	C	50	C	38	30	30	A	0	0	0	30	1	1	0	2
comp28019_c0	401	T	A	36	A	37	21	21	C	37	1	1	22	1	1	0	2
comp28019_c0	404	G	A	32	A	36	21	21	T	37	1	1	23	1	1	0	3
comp28019_c0	475	A	C	35	C	35	19	19	A	41	2	2	21	1	1	0	2
comp28021_c0	272	A	T	83	T	36	55	55	C	37	1	1	56	1	1	0	2
comp2802_c0	393	A	T	40	T	36	22	22	A	0	0	0	22	1	1	0	2
comp280948_c0	359	C	T	31	T	36	19	19	C	0	0	0	19	1	1	0	2
comp282001_c0	140	T	G	47	G	37	25	25	T	41	6	6	31	1	1	0	2
comp2820_c0	126	T	G	53	G	38	34	34	T	41	3	3	37	1	1	0	2
comp282135_c0	296	G	A	25	A	38	18	18	T	41	1	1	19	1	1	0	2
comp28227_c0	14	A	T	39	T	37	26	26	A	0	0	0	26	1	1	0	2
comp2822_c0	5	A	T	36	T	36	20	20	C	37	2	2	22	1	1	0	2
comp2822_c0	458	A	C	27	C	35	32	32	A	38	1	1	33	1	1	0	2
comp2822_c0	460	C	T	62	T	36	32	32	C	41	1	1	33	1	1	0	2
comp2822_c0	476	A	T	29	T	32	33	33	A	36	1	1	34	1	1	0	2
comp2822_c0	495	G	T	40	T	36	37	37	G	37	1	1	38	1	1	0	2
comp2822_c0	516	C	T	55	T	34	33	33	C	0	0	0	33	1	1	0	2
comp2822_c0	536	A	C	51	C	35	32	32	A	0	0	0	32	1	1	0	2
comp2822_c0	540	T	A	63	A	36	30	30	T	0	0	0	30	1	1	0	2
comp28237_c0	1	A	T	41	T	35	22	22	C	34	2	2	24	1	1	0	3
comp28237_c0	408	T	G	56	G	36	29	29	A	39	1	1	30	1	1	0	2
comp28237_c0	418	C	T	43	T	35	26	26	A	40	3	3	30	1	1	0	2
comp28237_c0	420	G	C	49	C	36	27	27	T	40	3	3	31	1	1	0	2
comp282409_c0	5	A	T	28	T	36	20	20	C	37	3	3	23	1	1	0	2
comp282409_c0	7	A	C	23	C	37	21	21	T	36	3	3	25	1	1	0	2
comp282409_c0	394	A	T	23	T	37	23	23	G	38	3	3	28	1	1	0	2
comp282409_c0	449	T	C	27	C	35	29	29	T	37	2	2	31	1	1	0	2
comp282409_c0	464	A	T	67	T	35	33	33	C	36	1	1	34	1	1	0	2
comp282409_c0	531	A	G	51	G	35	31	31	A	0	0	0	31	1	1	0	2
comp282409_c0	553	G	T	57	T	33	29	29	G	41	1	1	30	1	1	0	2
comp282409_c0	577	T	C	36	C	37	33	33	T	28	2	2	35	1	1	0	2
comp282409_c0	579	C	G	51	G	37	33	33	C	41	1	1	34	1	1	0	2
comp282409_c0	581	C	T	52	T	37	32	32	C	41	1	1	33	1	1	0	2
comp282409_c0	600	A	C	30	C	34	40	40	A	37	1	1	41	1	1	0	2
comp282409_c0	625	C	T	28	T	34	39	39	C	32	2	2	41	1	1	0	2
comp282409_c0	648	C	A	45	A	34	45	45	C	35	1	1	46	1	1	0	2
comp282409_c0	682	C	G	46	G	36	38	38	C	39	1	1	39	1	1	0	2
comp282409_c0	688	T	G	65	G	34	41	41	T	41	1	1	42	1	1	0	2
comp282409_c0	690	A	G	72	G	35	39	39	A	41	1	1	40	1	1	0	2
comp282409_c0	706	T	G	21	G	37	31	31	T	39	1	1	32	1	1	0	2
comp282409_c0	716	T	A	65	A	35	34	34	T	0	0	0	34	1	1	0	3
comp28243_c0	685	T	G	43	G	35	38	38	T	40	2	2	41	1	1	0	2
comp28243_c0	687	A	C	37	C	36	42	42	A	40	2	2	44	1	1	0	2
comp28243_c0	690	T	G	71	G	35	39	39	T	41	2	2	42	1	1	0	3
comp28243_c0	724	T	C	36	C	36	32	32	T	37	1	1	34	1	1	0	2
comp28243_c0	728	C	T	46	T	34	34	34	C	37	1	1	35	1	1	0	3
comp28243_c0	734	A	T	49	T	34	30	30	A	0	0	0	30	1	1	0	2
comp28243_c0	737	T	A	55	A	33	30	30	T	0	0	0	30	1	1	0	2
comp282452_c0	6	G	T	38	T	36	24	24	G	0	0	0	24	1	1	0	2
comp282461_c0	5	A	T	28	T	36	20	20	C	37	3	3	23	1	1	0	2
comp28247_c0	1	G	T	41	T	35	22	22	C	34	2	2	24	1	1	0	2
comp28247_c0	3	T	C	34	C	36	23	23	A	34	2	2	25	1	1	0	2
comp28248_c0	545	C	A	73	A	35	35	35	C	0	0	0	35	1	1	0	2
comp282789_c0	671	A	C	23	C	33	45	45	G	36	3	3	48	1	1	0	2
comp282789_c0	690	T	G	71	G	35	39	39	T	41	2	2	42	1	1	0	2
comp282789_c0	728	G	T	69	T	34	34	34	C	37	1	1	35	1	1	0	2
comp282789_c0	736	T	G	48	G	34	30	30	T	0	0	0	30	1	1	0	3
comp282789_c0	782	G	C	40	C	36	29	29	G	0	0	0	29	1	1	0	2
comp282789_c0	784	G	A	44	A	36	28	28	G	0	0	0	28	1	1	0	2
comp282789_c0	790	A	C	41	C	35	26	26	A	0	0	0	26	1	1	0	2
comp282789_c0	815	G	T	44	T	36	27	27	G	0	0	0	27	1	1	0	2
comp282789_c0	817	T	A	49	A	36	26	26	T	0	0	0	26	1	1	0	2
comp28293_c0	1	A	T	41	T	35	23	23	C	33	3	3	27	1	1	0	2
comp28315_c0	1	A	T	41	T	35	23	23	C	33	3	3	27	1	1	0	2
comp283281_c0	674	G	C	28	C	34	41	41	G	37	2	2	45	1	1	0	2
comp283281_c0	741	T	A	33	A	32	35	35	T	39	1	1	36	1	1	0	2
comp283281_c0	749	A	C	42	C	35	38	38	A	34	1	1	39	1	1	0	2
comp283281_c0	854	C	G	27	G	34	26	26	C	39	2	2	28	1	1	0	2
comp283281_c0	856	T	G	25	G	35	26	26	T	36	2	2	28	1	1	0	2
comp283281_c0	903	C	A	63	A	34	31	31	C	0	0	0	31	1	1	0	2
comp283281_c0	905	A	G	63	G	34	29	29	A	0	0	0	29	1	1	0	2
comp283281_c0	932	T	G	27	G	35	18	18	T	0	0	0	18	1	1	0	2
comp28338_c0	336	T	A	53	A	34	30	30	T	0	0	0	30	1	1	0	2
comp28338_c0	348	T	G	52	G	34	32	32	T	0	0	0	32	1	1	0	2
comp28338_c0	350	A	C	62	C	34	32	32	A	0	0	0	32	1	1	0	2
comp28338_c0	359	A	C	52	C	35	34	34	A	0	0	0	34	1	1	0	2
comp28338_c0	374	A	T	54	T	37	29	29	A	0	0	0	29	1	1	0	2
comp2833_c0	322	G	A	42	A	36	27	27	T	37	1	1	28	1	1	0	2
comp283444_c0	337	A	G	32	G	34	31	31	A	35	1	1	32	1	1	0	2
comp283445_c0	422	A	T	20	T	36	28	28	A	35	1	1	29	1	1	0	2
comp283445_c0	428	G	C	40	C	37	28	28	G	0	0	0	28	1	1	0	3
comp283483_c0	348	C	G	66	G	35	39	39	A	31	1	1	40	1	1	0	2
comp283483_c0	381	A	T	24	T	35	29	29	G	40	5	5	34	1	1	0	2
comp283483_c0	427	G	T	50	T	37	28	28	G	0	0	0	28	1	1	0	2
comp28358_c0	469	A	G	60	G	37	35	35	A	0	0	0	35	1	1	0	2
comp28358_c0	471	A	T	61	T	35	35	35	A	0	0	0	35	1	1	0	2
comp28358_c0	473	A	G	60	G	36	35	35	A	0	0	0	35	1	1	0	2
comp28358_c0	481	C	G	34	G	37	35	35	C	34	1	1	36	1	1	0	2
comp28358_c0	486	A	C	54	C	37	35	35	A	0	0	0	35	1	1	0	2
comp28358_c0	489	G	A	62	A	36	34	34	G	0	0	0	34	1	1	0	2
comp283653_c0	545	T	A	41	A	36	42	42	T	38	1	1	43	1	1	0	2
comp283653_c0	551	A	T	30	T	37	39	39	A	35	2	2	41	1	1	0	4
comp283653_c0	682	A	T	45	T	35	32	32	A	35	1	1	33	1	1	0	2
comp283653_c0	684	C	A	55	A	35	32	32	C	0	0	0	32	1	1	0	2
comp2873_c0	196	C	T	25	T	34	13	13	C	0	0	0	13	1	1	0	2
comp2892_c0	89	C	G	37	G	38	43	43	C	38	2	2	45	1	1	0	2
comp2892_c0	131	T	G	21	G	37	30	30	T	31	1	1	31	1	1	0	2
comp2895_c0	244	G	C	52	C	37	37	37	A	37	1	1	38	1	1	0	2
comp2895_c0	263	A	G	52	G	38	37	37	A	0	0	0	37	1	1	0	2
comp28962_c0	282	G	A	61	A	37	41	41	G	34	1	1	42	1	1	0	2
comp28962_c0	305	T	C	68	C	37	39	39	T	0	0	0	39	1	1	0	2
comp28962_c0	307	T	G	61	G	37	40	40	T	0	0	0	40	1	1	0	2
comp28962_c0	310	T	A	76	A	37	41	41	T	0	0	0	41	1	1	0	3
comp28969_c0	509	C	A	22	A	37	15	15	C	0	0	0	15	1	1	0	2
comp28969_c0	517	C	A	28	A	36	14	14	C	0	0	0	14	1	1	0	3
comp28979_c0	456	C	T	32	T	33	35	35	C	40	2	2	38	1	1	0	2
comp2897_c0	391	G	A	79	A	37	51	51	T	40	2	2	54	1	1	0	2
comp29071_c0	47	A	T	30	T	34	17	17	A	0	0	0	17	1	1	0	2
comp29071_c0	50	A	C	25	C	36	18	18	A	0	0	0	18	1	1	0	2
comp29071_c0	71	G	A	47	A	35	24	24	G	0	0	0	24	1	1	0	2
comp29071_c0	75	G	T	39	T	38	25	25	G	0	0	0	25	1	1	0	2
comp29071_c0	94	G	A	34	A	39	27	27	G	0	0	0	27	1	1	0	2
comp29071_c0	99	T	C	41	C	38	28	28	T	0	0	0	28	1	1	0	2
comp29071_c0	120	T	A	31	A	38	24	24	T	0	0	0	24	1	1	0	2
comp29071_c0	122	C	T	34	T	38	22	22	C	0	0	0	22	1	1	0	2
comp29071_c0	124	C	G	37	G	38	22	22	C	0	0	0	22	1	1	0	2
comp29071_c0	126	A	T	28	T	37	20	20	A	0	0	0	20	1	1	0	2
comp29071_c0	129	G	C	28	C	37	20	20	G	0	0	0	20	1	1	0	3
comp29071_c0	156	A	C	24	C	36	16	16	A	0	0	0	16	1	1	0	2
comp29354_c0	698	T	G	48	G	37	45	45	A	36	4	4	49	1	1	0	2
comp294422_c0	621	C	A	43	A	35	24	24	C	0	0	0	24	1	1	0	2
comp294422_c0	651	G	C	28	C	36	22	22	G	0	0	0	22	1	1	0	2
comp294422_c0	655	A	T	42	T	36	22	22	A	0	0	0	22	1	1	0	4
comp294422_c0	699	G	A	33	A	35	17	17	G	0	0	0	17	1	1	0	2
comp29475_c0	2	A	G	75	G	33	85	85	A	0	0	0	85	1	1	0	3
comp29475_c0	29	G	C	29	C	34	81	81	G	38	2	2	83	1	1	0	2
comp29476_c0	1	T	G	81	G	34	87	87	T	0	0	0	87	1	1	0	2
comp29476_c0	21	C	G	50	G	34	82	82	T	37	2	2	85	1	1	0	2
comp29476_c0	29	T	C	63	C	34	81	81	G	38	2	2	84	1	1	0	2
comp29476_c0	55	T	A	27	A	34	70	70	T	35	2	2	72	1	1	0	3
comp2947_c0	1	A	G	70	G	34	87	87	A	27	1	1	88	1	1	0	2
comp2947_c0	3	A	T	35	T	32	83	83	A	23	3	3	86	1	1	0	2
comp2947_c0	5	G	A	42	A	33	80	80	G	35	2	2	84	1	1	0	2
comp294835_c0	21	A	G	34	G	34	82	82	A	34	3	3	88	1	1	0	2
comp294835_c0	23	C	A	23	A	33	85	85	C	38	3	3	89	1	1	0	2
comp294837_c0	1	C	G	86	G	34	88	88	A	27	1	1	89	1	1	0	2
comp294837_c0	30	T	C	40	C	33	84	84	A	36	3	3	88	1	1	0	2
comp294839_c0	1	T	G	62	G	34	88	88	T	34	1	1	90	1	1	0	3
comp294846_c0	6	G	T	39	T	33	81	81	A	30	3	3	88	1	1	0	2
comp294860_c0	4	G	A	72	A	33	82	82	T	37	2	2	85	1	1	0	2
comp29489_c0	1	A	G	65	G	34	88	88	T	34	1	1	90	1	1	0	3
comp29490_c0	1	A	G	65	G	34	88	88	T	34	1	1	90	1	1	0	2
comp294927_c0	1	A	G	65	G	34	88	88	T	34	1	1	90	1	1	0	4
comp29495_c0	4	G	A	53	A	33	82	82	T	37	2	2	86	1	1	0	2
comp29496_c0	2	T	G	54	G	33	89	89	T	34	1	1	90	1	1	0	2
comp294995_c0	1	A	G	65	G	34	88	88	T	34	1	1	90	1	1	0	2
comp294995_c0	614	G	A	30	A	34	15	15	G	0	0	0	15	1	1	0	2
comp294_c0	2	A	G	69	G	33	89	89	T	34	1	1	90	1	1	0	2
comp294_c0	4	G	A	53	A	33	82	82	T	37	2	2	86	1	1	0	2
comp29519_c0	379	C	A	34	A	38	34	34	T	39	4	4	40	1	1	0	2
comp29525_c0	472	G	T	70	T	37	136	136	C	38	3	3	140	1	1	0	2
comp29525_c0	480	A	T	39	T	37	127	127	A	39	3	3	131	1	1	0	2
comp29525_c0	497	A	G	49	G	36	91	91	C	37	3	3	98	1	1	0	2
comp29525_c0	499	C	T	45	T	35	80	80	G	31	5	5	91	1	1	0	2
comp29538_c0	1	A	T	42	T	29	52	52	A	21	2	2	58	1	1	0	2
comp29538_c0	3	A	G	56	G	30	55	55	A	32	1	1	56	1	1	0	2
comp29538_c0	34	A	T	75	T	33	63	63	A	41	1	1	64	1	1	0	2
comp29538_c0	49	C	A	51	A	33	73	73	C	39	1	1	75	1	1	0	2
comp29538_c0	70	A	T	91	T	34	77	77	A	41	2	2	79	1	1	0	2
comp29538_c0	113	A	G	31	G	34	83	83	A	34	3	3	86	1	1	0	2
comp29538_c0	182	T	G	26	G	34	77	77	T	37	2	2	79	1	1	0	2
comp29539_c0	17	C	G	36	G	30	57	57	C	40	2	2	59	1	1	0	2
comp29539_c0	24	T	G	64	G	31	59	59	T	41	1	1	61	1	1	0	2
comp29539_c0	47	T	G	53	G	33	73	73	T	40	4	4	77	1	1	0	2
comp29539_c0	58	C	T	33	T	34	75	75	C	40	3	3	80	1	1	0	2
comp2953_c0	41	A	T	24	T	32	64	64	A	39	4	4	68	1	1	0	2
comp2953_c0	54	A	G	47	G	35	79	79	A	35	2	2	81	1	1	0	2
comp2953_c0	75	A	G	59	G	36	80	80	T	39	2	2	82	1	1	0	2
comp2953_c0	83	C	T	39	T	33	81	81	A	38	5	5	89	1	1	0	2
comp2953_c0	87	T	G	79	G	35	86	86	A	39	3	3	89	1	1	0	2
comp2953_c0	196	A	G	58	G	32	78	78	T	38	3	3	83	1	1	0	2
comp295402_c0	54	T	G	32	G	35	79	79	T	38	3	3	84	1	1	0	2
comp295402_c0	74	C	G	38	G	36	80	80	A	39	4	4	89	1	1	0	2
comp295402_c0	276	A	T	54	T	36	82	82	A	37	1	1	83	1	1	0	2
comp295402_c0	291	G	T	74	T	34	72	72	C	38	5	5	77	1	1	0	2
comp29542_c0	5	A	C	20	C	32	55	55	A	35	2	2	57	1	1	0	2
comp29542_c0	7	C	G	70	G	32	56	56	A	33	2	2	58	1	1	0	2
comp29542_c0	15	A	G	23	G	31	58	58	A	38	2	2	61	1	1	0	2
comp29546_c0	30	A	G	38	G	32	61	61	T	37	4	4	68	1	1	0	2
comp29548_c0	17	A	G	25	G	30	57	57	C	40	2	2	61	1	1	0	2
comp29548_c0	35	C	T	27	T	35	65	65	A	39	4	4	72	1	1	0	2
comp295744_c0	21	T	G	24	G	36	16	16	C	35	1	1	17	1	1	0	2
comp296217_c0	517	T	G	35	G	36	72	72	A	38	2	2	77	1	1	0	2
comp29627_c0	6	G	T	70	T	36	51	51	G	0	0	0	51	1	1	0	2
comp29627_c0	21	T	A	81	A	37	55	55	T	0	0	0	55	1	1	0	2
comp29627_c0	30	T	A	75	A	36	61	61	T	0	0	0	61	1	1	0	2
comp29627_c0	40	G	C	59	C	37	64	64	G	34	1	1	65	1	1	0	2
comp29627_c0	42	A	T	45	T	37	66	66	A	34	1	1	67	1	1	0	2
comp29627_c0	61	T	C	71	C	37	61	61	T	41	1	1	62	1	1	0	2
comp29627_c0	101	G	A	62	A	37	61	61	G	39	2	2	63	1	1	0	2
comp29627_c0	136	A	T	63	T	36	55	55	A	2	1	1	56	1	1	0	2
comp29627_c0	142	A	T	45	T	37	54	54	A	35	1	1	55	1	1	0	2
comp29627_c0	148	T	C	39	C	37	48	48	T	35	1	1	49	1	1	0	3
comp29627_c0	151	G	T	53	T	36	49	49	G	37	1	1	50	1	1	0	2
comp29627_c0	179	T	A	60	A	37	42	42	T	41	1	1	43	1	1	0	2
comp29627_c0	181	A	C	58	C	37	42	42	A	41	1	1	43	1	1	0	2
comp29627_c0	211	A	C	73	C	36	52	52	A	41	1	1	53	1	1	0	3
comp29627_c0	214	T	G	32	G	36	53	53	T	40	1	1	54	1	1	0	3
comp29627_c0	232	A	G	42	G	37	49	49	A	37	1	1	50	1	1	0	3
comp29627_c0	249	C	G	64	G	37	54	54	C	0	0	0	54	1	1	0	2
comp29627_c0	260	T	A	69	A	37	50	50	T	0	0	0	50	1	1	0	2
comp29627_c0	271	G	A	69	A	36	53	53	G	0	0	0	53	1	1	0	2
comp29627_c0	297	A	C	61	C	34	48	48	A	0	0	0	48	1	1	0	2
comp29627_c0	305	G	C	51	C	34	41	41	G	2	1	1	42	1	1	0	2
comp29627_c0	357	A	C	60	C	36	32	32	A	0	0	0	32	1	1	0	3
comp29627_c0	360	A	G	56	G	36	31	31	A	0	0	0	31	1	1	0	2
comp29627_c0	362	T	G	52	G	34	30	30	T	0	0	0	30	1	1	0	2
comp29627_c0	364	A	C	54	C	35	31	31	A	0	0	0	31	1	1	0	2
comp296334_c0	2	A	C	68	C	37	52	52	G	35	1	1	53	1	1	0	3
comp296334_c0	17	A	T	59	T	36	55	55	G	32	3	3	58	1	1	0	2
comp296334_c0	274	T	C	52	C	36	50	50	A	39	6	6	58	1	1	0	2
comp296334_c0	353	T	A	44	A	36	32	32	T	35	1	1	33	1	1	0	2
comp296334_c0	355	G	C	44	C	34	32	32	G	35	1	1	33	1	1	0	2
comp296334_c0	357	T	C	62	C	36	32	32	T	0	0	0	32	1	1	0	2
comp296334_c0	378	C	T	46	T	36	26	26	C	0	0	0	26	1	1	0	2
comp296334_c0	380	G	C	54	C	34	27	27	G	0	0	0	27	1	1	0	2
comp29633_c0	13	A	C	44	C	37	55	55	G	35	1	1	57	1	1	0	2
comp29633_c0	16	C	G	24	G	37	54	54	C	35	2	2	56	1	1	0	3
comp29633_c0	19	T	C	61	C	37	57	57	G	32	2	2	60	1	1	0	2
comp296346_c0	16	A	G	67	G	37	54	54	C	35	2	2	56	1	1	0	3
comp296346_c0	113	T	A	35	A	37	76	76	T	25	4	4	81	1	1	0	2
comp29636_c0	14	C	A	55	A	37	56	56	C	37	1	1	58	1	1	0	2
comp29636_c0	16	A	G	60	G	37	54	54	C	35	2	2	57	1	1	0	2
comp296370_c0	6	A	T	68	T	36	51	51	G	35	1	1	52	1	1	0	2
comp296654_c0	1	G	T	34	T	36	53	53	G	32	4	4	57	1	1	0	2
comp29665_c0	1	G	T	35	T	36	53	53	G	32	5	5	58	1	1	0	2
comp29668_c0	1	G	T	35	T	36	53	53	G	32	5	5	58	1	1	0	2
comp29672_c0	1	G	T	35	T	36	53	53	G	32	5	5	58	1	1	0	2
comp29675_c0	1	G	T	33	T	36	53	53	G	32	6	6	60	1	1	0	2
comp29678_c0	1	A	T	65	T	36	53	53	G	32	6	6	60	1	1	0	2
comp297347_c0	1	A	C	48	C	36	26	26	A	0	0	0	26	1	1	0	2
comp297347_c0	59	T	G	20	G	38	30	30	T	33	1	1	31	1	1	0	2
comp297347_c0	67	G	A	25	A	37	33	33	G	36	1	1	34	1	1	0	3
comp297347_c0	80	A	T	26	T	37	35	35	A	35	1	1	36	1	1	0	2
comp297347_c0	107	G	T	69	T	35	44	44	G	41	1	1	45	1	1	0	2
comp297347_c0	200	G	A	69	A	36	41	41	G	0	0	0	41	1	1	0	2
comp297347_c0	202	C	G	66	G	36	39	39	C	0	0	0	39	1	1	0	2
comp297347_c0	217	C	A	61	A	34	33	33	C	0	0	0	33	1	1	0	2
comp297347_c0	311	C	T	61	T	37	41	41	C	0	0	0	41	1	1	0	2
comp29810_c0	43	T	C	99	C	35	81	81	T	0	0	0	81	1	1	0	2
comp29810_c0	45	G	T	99	T	35	83	83	A	41	1	1	84	1	1	0	2
comp29810_c0	60	A	C	95	C	34	113	113	T	31	3	3	116	1	1	0	2
comp29810_c0	69	C	T	24	T	35	126	126	C	35	4	4	130	1	1	0	2
comp29810_c0	116	G	A	41	A	35	197	197	C	38	4	4	201	1	1	0	2
comp29810_c0	150	C	T	84	T	35	165	165	G	41	2	2	168	1	1	0	2
comp29810_c0	159	G	A	99	A	36	154	154	T	40	2	2	157	1	1	0	2
comp29810_c0	207	A	T	68	T	32	73	73	A	38	2	2	77	1	1	0	2
comp298128_c0	21	A	G	73	G	35	40	40	A	41	1	1	41	1	1	0	2
comp298128_c0	35	C	G	59	G	35	65	65	T	40	1	1	67	1	1	0	2
comp298128_c0	50	T	G	66	G	35	97	97	A	35	3	3	102	1	1	0	2
comp298128_c0	60	A	C	67	C	34	113	113	T	31	3	3	118	1	1	0	2
comp298128_c0	88	A	G	29	G	35	155	155	T	37	5	5	163	1	1	0	2
comp298128_c0	121	G	A	99	A	34	191	191	G	41	1	1	192	1	1	0	2
comp298128_c0	163	G	T	87	T	32	145	145	A	38	2	2	147	1	1	0	2
comp298128_c0	182	T	A	91	A	35	122	122	G	22	2	2	124	1	1	0	2
comp298128_c0	190	G	C	64	C	34	110	110	T	41	1	1	113	1	1	0	2
comp298128_c0	200	A	C	31	C	33	89	89	A	39	3	3	93	1	1	0	2
comp298128_c0	221	T	A	76	A	33	43	43	G	35	2	2	46	1	1	0	2
comp298128_c0	227	G	A	33	A	32	31	31	T	33	3	3	35	1	1	0	2
comp298128_c0	229	C	A	28	A	33	28	28	G	36	3	3	33	1	1	0	2
comp29822_c0	14	C	G	20	G	37	15	15	T	39	1	1	16	1	1	0	3
comp29825_c0	144	A	T	31	T	37	16	16	A	41	2	2	18	1	1	0	2
comp29840_c0	3	A	C	37	C	38	40	40	A	2	1	1	41	1	1	0	3
comp29840_c0	14	G	T	60	T	37	42	42	G	2	1	1	43	1	1	0	2
comp29841_c0	27	A	T	39	T	38	40	40	A	37	2	2	43	1	1	0	2
comp29844_c0	16	A	G	40	G	38	42	42	A	39	1	1	45	1	1	0	4
comp29850_c0	392	T	G	36	G	36	23	23	T	41	1	1	24	1	1	0	3
comp29850_c0	399	C	A	50	A	36	25	25	C	41	1	1	26	1	1	0	2
comp29850_c0	401	T	G	21	G	35	25	25	T	40	1	1	26	1	1	0	2
comp29850_c0	415	A	C	33	C	34	24	24	A	21	2	2	26	1	1	0	2
comp29850_c0	417	A	C	50	C	33	24	24	A	41	1	1	25	1	1	0	2
comp29850_c0	456	G	A	22	A	38	14	14	G	0	0	0	14	1	1	0	2
comp29855_c0	8	G	T	40	T	37	42	42	G	34	1	1	43	1	1	0	2
comp29855_c0	10	T	G	70	G	37	41	41	A	37	2	2	44	1	1	0	2
comp298588_c0	14	A	T	37	T	37	43	43	G	30	4	4	48	1	1	0	2
comp298594_c0	18	T	A	39	A	37	46	46	T	40	1	1	50	1	1	0	2
comp29865_c0	4	A	C	72	C	33	86	86	G	9	1	1	87	1	1	0	2
comp29865_c0	76	A	T	50	T	37	62	62	A	37	1	1	63	1	1	0	3
comp29865_c0	112	A	T	34	T	35	90	90	A	33	3	3	93	1	1	0	2
comp29865_c0	136	A	G	22	G	35	101	101	A	36	4	4	105	1	1	0	2
comp29865_c0	153	T	C	27	C	34	117	117	T	37	3	3	120	1	1	0	2
comp29865_c0	155	A	G	42	G	34	120	120	A	36	3	3	123	1	1	0	2
comp29865_c0	161	T	G	26	G	33	122	122	T	34	3	3	126	1	1	0	2
comp29865_c0	198	T	A	83	A	35	123	123	T	41	1	1	124	1	1	0	2
comp29865_c0	200	G	A	88	A	35	121	121	G	41	1	1	122	1	1	0	2
comp29865_c0	202	T	G	60	G	35	117	117	T	40	1	1	118	1	1	0	2
comp29865_c0	234	T	A	89	A	36	93	93	T	0	0	0	93	1	1	0	2
comp29865_c0	274	T	G	70	G	36	62	62	T	0	0	0	62	1	1	0	3
comp29865_c0	278	T	C	73	C	36	61	61	T	0	0	0	61	1	1	0	2
comp29865_c0	310	G	A	49	A	38	38	38	G	0	0	0	38	1	1	0	2
comp29865_c0	321	A	T	63	T	37	37	37	A	0	0	0	37	1	1	0	2
comp298680_c0	58	A	C	41	C	34	55	55	A	36	1	1	56	1	1	0	2
comp298680_c0	80	A	G	80	G	37	68	68	A	0	0	0	68	1	1	0	2
comp298680_c0	95	A	G	53	G	36	67	67	T	35	4	4	72	1	1	0	2
comp298680_c0	103	C	G	71	G	33	80	80	A	36	3	3	85	1	1	0	2
comp298680_c0	168	T	C	66	C	34	123	123	G	38	3	3	127	1	1	0	3
comp298680_c0	197	A	G	61	G	36	124	124	A	40	1	1	125	1	1	0	2
comp298680_c0	211	T	G	80	G	36	107	107	T	41	1	1	109	1	1	0	3
comp298680_c0	233	C	G	56	G	36	93	93	C	35	1	1	94	1	1	0	2
comp298680_c0	264	T	A	75	A	35	65	65	T	0	0	0	65	1	1	0	2
comp298680_c0	267	A	G	76	G	36	66	66	A	0	0	0	66	1	1	0	2
comp298680_c0	284	G	A	76	A	36	58	58	G	0	0	0	58	1	1	0	2
comp298680_c0	286	A	T	77	T	37	57	57	A	0	0	0	57	1	1	0	2
comp298680_c0	324	T	G	34	G	36	36	36	T	35	1	1	37	1	1	0	2
comp298680_c0	335	T	G	21	G	38	31	31	T	35	1	1	32	1	1	0	2
comp298769_c0	7	A	C	47	C	34	80	80	A	35	1	1	81	1	1	0	3
comp298769_c0	10	T	C	51	C	34	77	77	T	34	1	1	78	1	1	0	2
comp298769_c0	12	G	A	43	A	34	73	73	G	36	1	1	74	1	1	0	2
comp298769_c0	22	C	G	41	G	35	66	66	C	34	1	1	67	1	1	0	2
comp298769_c0	45	T	C	52	C	34	60	60	T	40	1	1	62	1	1	0	2
comp298769_c0	51	C	T	49	T	36	56	56	A	37	1	1	58	1	1	0	2
comp298769_c0	66	A	C	69	C	35	64	64	A	41	1	1	65	1	1	0	2
comp298769_c0	120	A	C	60	C	35	94	94	T	38	3	3	98	1	1	0	2
comp298769_c0	140	A	T	41	T	33	109	109	G	36	4	4	113	1	1	0	2
comp298769_c0	217	C	G	56	G	35	106	106	T	38	2	2	108	1	1	0	2
comp29876_c0	30	G	C	47	C	35	58	58	G	38	1	1	60	1	1	0	2
comp29876_c0	32	T	G	65	G	35	57	57	A	40	1	1	59	1	1	0	2
comp29876_c0	53	A	T	23	T	36	53	53	A	40	4	4	57	1	1	0	2
comp29876_c0	183	T	C	43	C	35	122	122	T	23	3	3	126	1	1	0	2
comp29876_c0	186	C	T	65	T	35	123	123	A	38	2	2	127	1	1	0	2
comp29876_c0	251	T	G	57	G	35	85	85	T	33	1	1	86	1	1	0	2
comp29876_c0	272	T	A	47	A	36	63	63	T	33	1	1	64	1	1	0	2
comp29876_c0	297	A	G	68	G	36	45	45	A	0	0	0	45	1	1	0	2
comp29876_c0	314	A	G	40	G	37	37	37	A	35	1	1	38	1	1	0	2
comp298779_c0	39	A	T	22	T	32	60	60	A	38	2	2	65	1	1	0	2
comp298779_c0	203	A	G	36	G	36	113	113	A	35	3	3	117	1	1	0	2
comp298779_c0	205	T	G	80	G	35	112	112	A	38	4	4	117	1	1	0	2
comp298779_c0	236	A	T	47	T	36	94	94	A	38	1	1	96	1	1	0	2
comp298779_c0	238	A	G	33	G	36	92	92	A	36	2	2	97	1	1	0	2
comp298779_c0	246	G	T	50	T	32	84	84	G	18	2	2	88	1	1	0	2
comp298779_c0	274	C	G	46	G	36	62	62	C	34	1	1	63	1	1	0	5
comp29882_c0	6	G	C	80	C	35	82	82	G	0	0	0	82	1	1	0	2
comp29882_c0	35	G	C	34	C	33	63	63	G	40	2	2	68	1	1	0	2
comp29882_c0	38	A	G	26	G	35	64	64	A	40	2	2	67	1	1	0	2
comp29882_c0	55	A	G	30	G	34	53	53	C	36	4	4	61	1	1	0	2
comp29882_c0	203	T	G	32	G	36	113	113	T	38	4	4	121	1	1	0	2
comp29882_c0	243	G	C	42	C	35	87	87	G	38	4	4	94	1	1	0	2
comp29882_c0	293	G	T	36	T	37	51	51	G	39	3	3	54	1	1	0	2
comp29882_c0	312	A	G	28	G	38	37	37	A	39	3	3	41	1	1	0	2
comp29883_c0	43	G	T	60	T	34	63	63	A	34	2	2	67	1	1	0	2
comp29883_c0	269	A	G	33	G	36	65	65	T	39	5	5	75	1	1	0	2
comp29883_c0	271	C	T	35	T	36	68	68	C	38	5	5	73	1	1	0	2
comp298867_c0	59	C	T	45	T	36	45	45	C	40	2	2	47	1	1	0	2
comp298867_c0	93	T	C	27	C	36	57	57	T	39	3	3	60	1	1	0	2
comp298867_c0	123	T	A	22	A	36	67	67	T	39	4	4	71	1	1	0	2
comp298867_c0	304	G	A	88	A	33	69	69	G	0	0	0	69	1	1	0	2
comp298867_c0	311	G	C	78	C	37	67	67	G	0	0	0	67	1	1	0	2
comp298867_c0	315	A	T	94	T	36	69	69	A	0	0	0	69	1	1	0	2
comp298867_c0	317	A	T	83	T	37	70	70	A	0	0	0	70	1	1	0	2
comp298867_c0	324	C	T	71	T	37	67	67	C	0	0	0	67	1	1	0	2
comp298867_c0	330	C	G	57	G	37	63	63	C	34	1	1	64	1	1	0	2
comp298899_c0	10	C	G	69	G	36	43	43	T	35	1	1	44	1	1	0	2
comp298899_c0	19	T	A	43	A	36	45	45	T	37	1	1	47	1	1	0	2
comp298899_c0	29	T	C	45	C	36	42	42	T	40	1	1	44	1	1	0	2
comp298899_c0	293	A	C	30	C	37	70	70	A	38	5	5	75	1	1	0	2
comp298899_c0	314	A	T	31	T	36	68	68	A	39	3	3	71	1	1	0	2
comp298899_c0	327	A	C	68	C	37	64	64	A	41	2	2	66	1	1	0	2
comp2988_c0	13	G	A	36	A	33	44	44	G	36	2	2	48	1	1	0	2
comp298913_c0	1	A	T	49	T	34	44	44	A	32	2	2	46	1	1	0	2
comp298913_c0	3	C	G	82	G	34	43	43	A	34	2	2	45	1	1	0	2
comp298913_c0	24	C	A	31	A	35	43	43	G	37	4	4	49	1	1	0	2
comp29891_c0	305	G	T	84	T	34	71	71	G	0	0	0	71	1	1	0	3
comp29893_c0	1	G	T	82	T	34	44	44	A	32	2	2	46	1	1	0	2
comp29895_c0	1	G	T	82	T	34	44	44	A	32	2	2	46	1	1	0	2
comp29895_c0	3	A	G	39	G	34	43	43	A	34	2	2	46	1	1	0	2
comp29898_c0	5	A	C	58	C	34	43	43	T	34	3	3	48	1	1	0	2
comp29898_c0	7	A	C	30	C	36	44	44	G	34	3	3	49	1	1	0	2
comp29898_c0	343	A	T	54	T	36	66	66	G	37	4	4	70	1	1	0	2
comp29898_c0	355	C	A	54	A	36	69	69	C	34	1	1	70	1	1	0	2
comp29898_c0	396	T	C	69	C	36	48	48	G	35	1	1	49	1	1	0	2
comp299240_c0	7	C	T	74	T	35	93	93	C	34	1	1	94	1	1	0	2
comp299240_c0	73	C	A	65	A	36	118	118	C	39	1	1	119	1	1	0	2
comp299240_c0	82	T	C	62	C	35	106	106	T	32	1	1	108	1	1	0	2
comp299240_c0	85	T	A	62	A	35	107	107	T	36	1	1	108	1	1	0	2
comp299240_c0	98	T	A	66	A	36	103	103	T	35	1	1	104	1	1	0	2
comp299240_c0	100	T	C	68	C	35	110	110	T	35	1	1	111	1	1	0	2
comp299240_c0	139	C	T	31	T	34	100	100	C	36	2	2	102	1	1	0	2
comp299240_c0	148	A	T	59	T	36	103	103	A	39	2	2	105	1	1	0	2
comp299240_c0	239	A	T	21	T	36	79	79	A	39	2	2	81	1	1	0	2
comp299240_c0	311	A	T	73	T	37	50	50	A	41	1	1	51	1	1	0	2
comp299240_c0	319	C	T	29	T	37	45	45	C	40	1	1	46	1	1	0	2
comp299240_c0	331	T	A	70	A	37	40	40	T	41	1	1	41	1	1	0	2
comp299240_c0	336	C	A	32	A	38	35	35	C	39	1	1	36	1	1	0	2
comp299240_c0	356	G	T	33	T	37	21	21	G	0	0	0	21	1	1	0	2
comp299253_c0	4	A	G	71	G	35	97	97	C	34	1	1	98	1	1	0	2
comp299253_c0	34	T	A	75	A	35	91	91	T	41	1	1	92	1	1	0	2
comp299253_c0	47	C	A	66	A	36	95	95	T	37	1	1	97	1	1	0	2
comp299253_c0	56	A	T	44	T	34	102	102	A	23	2	2	105	1	1	0	2
comp299253_c0	58	C	T	76	T	35	109	109	C	37	2	2	111	1	1	0	2
comp299253_c0	81	T	C	57	C	35	110	110	T	37	2	2	112	1	1	0	3
comp299253_c0	94	C	G	69	G	37	102	102	T	35	1	1	104	1	1	0	2
comp299253_c0	96	T	G	32	G	37	102	102	C	37	3	3	106	1	1	0	2
comp299253_c0	98	G	A	70	A	36	103	103	G	40	1	1	105	1	1	0	2
comp299253_c0	119	A	G	75	G	37	100	100	A	41	1	1	102	1	1	0	2
comp299253_c0	122	C	A	31	A	36	100	100	C	35	2	2	102	1	1	0	2
comp299253_c0	124	T	G	53	G	36	101	101	T	39	1	1	102	1	1	0	2
comp299253_c0	172	A	T	80	T	36	95	95	G	37	3	3	98	1	1	0	2
comp299253_c0	174	T	C	82	C	37	93	93	G	35	3	3	96	1	1	0	2
comp299253_c0	187	A	T	90	T	37	95	95	A	0	0	0	95	1	1	0	2
comp299253_c0	193	G	T	21	T	36	98	98	A	39	4	4	102	1	1	0	2
comp299253_c0	202	A	T	27	T	36	88	88	C	36	4	4	92	1	1	0	2
comp299253_c0	253	C	G	29	G	36	77	77	T	37	3	3	80	1	1	0	2
comp299262_c0	7	A	T	82	T	35	93	93	C	34	1	1	94	1	1	0	2
comp299262_c0	53	T	G	85	G	36	99	99	T	41	1	1	100	1	1	0	2
comp299262_c0	55	C	G	70	G	37	102	102	A	39	1	1	104	1	1	0	2
comp299262_c0	242	T	C	23	C	37	77	77	T	37	3	3	80	1	1	0	2
comp29929_c0	2	G	T	82	T	34	99	99	A	34	1	1	100	1	1	0	2
comp29929_c0	277	G	A	25	A	35	65	65	G	34	2	2	67	1	1	0	2
comp29929_c0	279	C	T	62	T	36	64	64	A	34	2	2	66	1	1	0	2
comp29929_c0	281	C	A	77	A	36	66	66	C	0	0	0	66	1	1	0	2
comp299337_c0	1	A	G	56	G	35	99	99	A	35	1	1	100	1	1	0	3
comp299371_c0	361	G	C	31	C	36	21	21	G	0	0	0	21	1	1	0	4
comp29937_c0	1	A	G	56	G	35	100	100	A	35	1	1	101	1	1	0	2
comp29937_c0	276	G	C	58	C	35	77	77	T	35	2	2	80	1	1	0	2
comp29938_c0	1	C	G	76	G	35	100	100	A	35	1	1	101	1	1	0	2
comp299442_c0	2	A	T	71	T	34	101	101	A	34	1	1	102	1	1	0	2
comp29980_c0	1326	G	A	53	A	37	36	36	G	0	0	0	36	1	1	0	536
comp299813_c0	11	A	G	73	G	35	48	48	A	0	0	0	48	1	1	0	2
comp299813_c0	13	A	G	69	G	36	46	46	T	28	1	1	47	1	1	0	2
comp299813_c0	43	T	A	83	A	35	45	45	T	0	0	0	45	1	1	0	2
comp299813_c0	45	T	G	69	G	35	45	45	T	0	0	0	45	1	1	0	2
comp299813_c0	83	A	T	33	T	36	33	33	A	38	1	1	34	1	1	0	2
comp299813_c0	87	A	G	66	G	35	34	34	A	41	1	1	35	1	1	0	3
comp299813_c0	108	A	T	35	T	32	33	33	A	38	2	2	35	1	1	0	4
comp299813_c0	115	A	G	42	G	36	35	35	A	38	2	2	37	1	1	0	2
comp299813_c0	151	T	C	65	C	35	34	34	T	41	1	1	35	1	1	0	3
comp299813_c0	165	A	G	68	G	35	37	37	A	41	1	1	38	1	1	0	2
comp299813_c0	237	A	C	62	C	33	39	39	A	0	0	0	39	1	1	0	2
comp299813_c0	239	T	G	61	G	32	39	39	T	0	0	0	39	1	1	0	2
comp299813_c0	242	A	G	69	G	33	39	39	A	0	0	0	39	1	1	0	3
comp299817_c0	58	C	T	71	T	35	36	36	A	39	1	1	37	1	1	0	2
comp299817_c0	74	G	T	51	T	34	33	33	A	41	1	1	34	1	1	0	2
comp299817_c0	77	C	G	70	G	35	32	32	T	41	1	1	33	1	1	0	3
comp299817_c0	80	T	A	61	A	33	33	33	T	0	0	0	33	1	1	0	2
comp299817_c0	102	A	G	56	G	36	34	34	T	40	1	1	35	1	1	0	2
comp299817_c0	156	A	T	37	T	33	34	34	G	40	1	1	36	1	1	0	2
comp299817_c0	216	C	T	67	T	32	39	39	C	0	0	0	39	1	1	0	2
comp299817_c0	225	A	G	70	G	34	38	38	A	0	0	0	38	1	1	0	2
comp299817_c0	227	C	G	64	G	34	38	38	C	0	0	0	38	1	1	0	2
comp299817_c0	230	A	T	69	T	34	41	41	A	0	0	0	41	1	1	0	2
comp299817_c0	263	C	G	61	G	31	41	41	C	0	0	0	41	1	1	0	2
comp299817_c0	286	A	T	70	T	37	39	39	A	0	0	0	39	1	1	0	2
comp299817_c0	288	G	T	69	T	36	37	37	C	31	2	2	39	1	1	0	2
comp299817_c0	298	A	T	64	T	37	40	40	A	0	0	0	40	1	1	0	2
comp29981_c0	9	G	C	79	C	36	49	49	G	0	0	0	49	1	1	0	2
comp29981_c0	14	A	T	68	T	34	46	46	A	0	0	0	46	1	1	0	2
comp29981_c0	20	A	T	79	T	36	49	49	A	0	0	0	49	1	1	0	2
comp29981_c0	31	T	G	72	G	36	50	50	T	0	0	0	50	1	1	0	2
comp29981_c0	75	C	T	56	T	36	33	33	C	0	0	0	33	1	1	0	2
comp29981_c0	111	A	G	29	G	35	36	36	A	39	4	4	40	1	1	0	2
comp29982_c0	1	T	A	79	A	36	46	46	T	0	0	0	46	1	1	0	3
comp29982_c0	30	T	C	52	C	36	50	50	T	39	2	2	52	1	1	0	2
comp29982_c0	32	G	A	52	A	35	49	49	G	37	1	1	50	1	1	0	2
comp29982_c0	61	G	T	39	T	35	36	36	G	40	1	1	38	1	1	0	2
comp29982_c0	64	T	A	65	A	35	36	36	C	35	2	2	39	1	1	0	2
comp29982_c0	93	T	A	20	A	37	33	33	T	39	2	2	37	1	1	0	2
comp29985_c0	8	C	T	63	T	35	47	47	C	37	1	1	49	1	1	0	2
comp29985_c0	72	A	G	37	G	36	36	36	A	40	3	3	42	1	1	0	2
comp29985_c0	485	A	T	22	T	37	58	58	A	39	4	4	63	1	1	0	2
comp29985_c0	545	C	T	75	T	36	65	65	C	0	0	0	65	1	1	0	2
comp29987_c0	1	C	A	78	A	36	46	46	C	0	0	0	46	1	1	0	2
comp29987_c0	3	T	G	78	G	36	46	46	T	0	0	0	46	1	1	0	2
comp29987_c0	15	A	T	43	T	35	47	47	A	34	1	1	48	1	1	0	2
comp2998_c0	10	G	C	52	C	36	49	49	T	36	1	1	51	1	1	0	3
comp2998_c0	16	C	T	46	T	36	48	48	C	36	1	1	50	1	1	0	2
comp2998_c0	20	C	T	54	T	36	50	50	C	35	1	1	51	1	1	0	3
comp2998_c0	23	T	C	52	C	36	54	54	T	37	1	1	56	1	1	0	3
comp2998_c0	59	T	A	40	A	35	38	38	G	39	3	3	45	1	1	0	2
comp29991_c0	31	C	G	58	G	36	53	53	C	33	3	3	57	1	1	0	2
comp299932_c0	2	T	A	65	A	36	46	46	T	34	1	1	47	1	1	0	3
comp299932_c0	21	A	T	74	T	36	55	55	G	36	1	1	56	1	1	0	2
comp29994_c0	19	T	G	74	G	36	51	51	A	40	2	2	53	1	1	0	2
comp29994_c0	22	G	T	46	T	36	57	57	G	35	1	1	58	1	1	0	2
comp299955_c0	3	C	G	59	G	36	46	46	C	34	1	1	48	1	1	0	3
comp299955_c0	16	A	T	20	T	36	48	48	C	38	3	3	53	1	1	0	2
comp299955_c0	19	C	G	49	G	36	51	51	A	40	2	2	54	1	1	0	3
comp299955_c0	23	G	C	44	C	36	57	57	G	39	1	1	60	1	1	0	2
comp299983_c0	8	A	T	63	T	35	48	48	C	37	2	2	52	1	1	0	2
comp29_c0	1	T	A	79	A	36	48	48	T	0	0	0	48	1	1	0	5
comp29_c0	23	A	C	43	C	36	57	57	G	36	2	2	61	1	1	0	2
comp30001_c0	1	T	A	79	A	36	48	48	T	0	0	0	48	1	1	0	2
comp30001_c0	3	A	G	63	G	36	46	46	C	34	1	1	48	1	1	0	2
comp300100_c0	4	C	T	78	T	35	52	52	G	37	1	1	53	1	1	0	2
comp300105_c0	494	T	C	68	C	37	66	66	G	38	4	4	70	1	1	0	2
comp300105_c0	517	C	G	30	G	37	63	63	T	35	3	3	66	1	1	0	2
comp300105_c0	532	T	G	68	G	38	60	60	T	0	0	0	60	1	1	0	2
comp300105_c0	534	G	T	72	T	37	61	61	G	0	0	0	61	1	1	0	2
comp300105_c0	564	T	C	73	C	36	66	66	T	0	0	0	66	1	1	0	3
comp30010_c0	592	A	T	37	T	36	53	53	A	38	6	6	59	1	1	0	2
comp30010_c0	699	T	A	32	A	34	35	35	T	40	2	2	37	1	1	0	2
comp30010_c0	892	T	A	22	A	36	15	15	T	41	1	1	16	1	1	0	3
comp30012_c0	587	G	C	76	C	36	66	66	G	0	0	0	66	1	1	0	2
comp30012_c0	611	G	A	83	A	36	52	52	G	0	0	0	52	1	1	0	2
comp30012_c0	700	A	C	32	C	35	38	38	A	38	2	2	40	1	1	0	2
comp30012_c0	703	C	G	40	G	34	37	37	C	38	2	2	41	1	1	0	3
comp30012_c0	715	C	A	71	A	36	41	41	C	41	1	1	42	1	1	0	2
comp30012_c0	727	A	T	43	T	35	41	41	A	40	1	1	42	1	1	0	2
comp30012_c0	738	T	C	42	C	37	42	42	T	40	1	1	43	1	1	0	2
comp30012_c0	740	G	T	48	T	38	39	39	C	39	3	3	43	1	1	0	2
comp30012_c0	804	A	G	57	G	38	40	40	A	0	0	0	40	1	1	0	2
comp30012_c0	840	T	A	42	A	37	27	27	G	39	4	4	31	1	1	0	2
comp30016_c0	634	T	C	71	C	35	53	53	T	41	1	1	56	1	1	0	2
comp30024_c0	1	G	A	53	A	36	48	48	G	33	2	2	51	1	1	0	2
comp300324_c0	594	C	A	33	A	36	53	53	T	38	6	6	62	1	1	0	2
comp300324_c0	662	G	C	39	C	36	45	45	G	34	1	1	46	1	1	0	2
comp300324_c0	703	C	G	40	G	34	37	37	C	38	2	2	41	1	1	0	2
comp300324_c0	705	T	A	34	A	34	40	40	T	40	2	2	42	1	1	0	2
comp300324_c0	741	A	C	28	C	38	40	40	G	38	3	3	43	1	1	0	2
comp300324_c0	758	C	T	20	T	38	40	40	G	35	3	3	43	1	1	0	2
comp300324_c0	801	C	A	72	A	38	40	40	C	0	0	0	40	1	1	0	2
comp300324_c0	842	G	A	61	A	36	30	30	G	0	0	0	30	1	1	0	2
comp30035_c0	1	T	A	69	A	36	48	48	G	33	3	3	53	1	1	0	3
comp30036_c0	606	C	T	56	T	36	55	55	A	36	4	4	59	1	1	0	2
comp30036_c0	619	A	T	38	T	37	51	51	C	36	4	4	58	1	1	0	2
comp30036_c0	726	G	A	70	A	36	41	41	G	0	0	0	41	1	1	0	3
comp30036_c0	729	G	A	26	A	37	39	39	G	38	3	3	42	1	1	0	2
comp30036_c0	731	C	T	30	T	37	39	39	G	36	3	3	43	1	1	0	2
comp30036_c0	767	C	G	65	G	37	40	40	C	0	0	0	40	1	1	0	2
comp30036_c0	811	C	A	50	A	38	32	32	G	38	5	5	37	1	1	0	2
comp30036_c0	885	C	G	36	G	36	21	21	A	41	1	1	22	1	1	0	2
comp30047_c0	318	G	A	65	A	36	33	33	C	41	1	1	34	1	1	0	2
comp30047_c0	344	A	G	59	G	35	29	29	T	35	1	1	30	1	1	0	2
comp30071_c0	6	T	A	62	A	37	78	78	T	35	1	1	79	1	1	0	2
comp30071_c0	8	C	A	51	A	37	77	77	C	35	1	1	78	1	1	0	2
comp30071_c0	118	G	T	23	T	37	87	87	G	34	2	2	89	1	1	0	2
comp30071_c0	144	A	C	61	C	35	103	103	A	31	1	1	104	1	1	0	2
comp30071_c0	165	G	A	80	A	37	96	96	G	0	0	0	96	1	1	0	2
comp30071_c0	265	C	T	31	T	38	76	76	C	38	4	4	80	1	1	0	2
comp30071_c0	276	T	A	37	A	37	82	82	T	38	4	4	86	1	1	0	2
comp30071_c0	290	T	A	48	A	37	78	78	T	40	2	2	80	1	1	0	2
comp30071_c0	418	T	A	39	A	35	71	71	T	34	2	2	73	1	1	0	2
comp30071_c0	446	T	G	59	G	34	79	79	T	34	1	1	80	1	1	0	2
comp300729_c0	1	A	T	78	T	37	81	81	A	0	0	0	81	1	1	0	2
comp300729_c0	81	A	T	23	T	36	69	69	C	37	4	4	77	1	1	0	2
comp300729_c0	147	A	T	48	T	37	103	103	A	38	2	2	105	1	1	0	2
comp300729_c0	172	T	A	62	A	36	94	94	T	39	2	2	96	1	1	0	2
comp300729_c0	177	G	C	52	C	36	89	89	G	26	3	3	93	1	1	0	2
comp300729_c0	285	T	A	23	A	36	80	80	T	40	4	4	84	1	1	0	2
comp300729_c0	309	A	C	29	C	36	77	77	T	36	2	2	81	1	1	0	2
comp300729_c0	344	G	A	72	A	34	68	68	G	0	0	0	68	1	1	0	2
comp300729_c0	366	C	G	45	G	34	68	68	A	28	4	4	72	1	1	0	2
comp300729_c0	441	T	C	89	C	35	83	83	A	32	1	1	84	1	1	0	2
comp30076_c0	4	C	A	39	A	37	77	77	C	36	1	1	80	1	1	0	2
comp30076_c0	17	T	C	22	C	37	75	75	T	38	2	2	78	1	1	0	2
comp30076_c0	21	A	C	44	C	37	74	74	T	37	2	2	78	1	1	0	2
comp30076_c0	23	C	G	54	G	37	72	72	A	37	4	4	78	1	1	0	2
comp30076_c0	299	A	C	30	C	37	75	75	G	39	4	4	80	1	1	0	3
comp30076_c0	310	A	C	48	C	36	79	79	A	29	1	1	80	1	1	0	2
comp30076_c0	315	A	T	26	T	34	76	76	A	35	2	2	79	1	1	0	2
comp30077_c0	5	A	T	91	T	37	79	79	C	37	1	1	80	1	1	0	2
comp30077_c0	24	G	C	46	C	36	75	75	G	38	2	2	79	1	1	0	2
comp30077_c0	368	T	G	47	G	33	68	68	A	39	2	2	71	1	1	0	2
comp30077_c0	382	C	A	46	A	34	67	67	T	31	1	1	69	1	1	0	2
comp30077_c0	384	T	G	46	G	32	67	67	T	30	1	1	68	1	1	0	2
comp30077_c0	410	A	C	55	C	35	75	75	T	27	3	3	79	1	1	0	2
comp30077_c0	427	T	A	26	A	35	72	72	T	34	2	2	74	1	1	0	3
comp30077_c0	430	C	T	36	T	30	72	72	C	21	3	3	75	1	1	0	3
comp30085_c0	153	A	T	46	T	36	104	104	C	35	5	5	111	1	1	0	2
comp30085_c0	290	G	A	26	A	37	82	82	T	39	5	5	90	1	1	0	2
comp30085_c0	292	T	C	33	C	36	76	76	T	39	6	6	89	1	1	0	2
comp30085_c0	612	A	T	33	T	36	24	24	A	41	2	2	28	1	1	0	2
comp300944_c0	1	A	T	78	T	37	81	81	A	0	0	0	81	1	1	0	2
comp300944_c0	3	A	T	62	T	37	80	80	A	31	1	1	82	1	1	0	2
comp30097_c0	697	T	A	59	A	37	90	90	G	34	2	2	93	1	1	0	2
comp30097_c0	702	G	A	58	A	37	94	94	G	35	1	1	95	1	1	0	2
comp30097_c0	722	T	C	62	C	38	94	94	T	39	1	1	95	1	1	0	2
comp30097_c0	728	T	G	80	G	37	92	92	T	41	1	1	93	1	1	0	2
comp30097_c0	736	T	C	80	C	37	94	94	T	41	1	1	95	1	1	0	2
comp30097_c0	738	G	A	88	A	37	94	94	G	41	1	1	95	1	1	0	2
comp30097_c0	744	G	T	84	T	36	89	89	G	41	1	1	90	1	1	0	2
comp30097_c0	767	A	T	52	T	36	70	70	A	37	1	1	71	1	1	0	2
comp30097_c0	770	G	C	61	C	36	64	64	G	37	1	1	65	1	1	0	3
comp30097_c0	776	G	C	90	C	35	61	61	G	0	0	0	61	1	1	0	2
comp30097_c0	787	G	T	82	T	35	57	57	G	0	0	0	57	1	1	0	2
comp30101_c0	1	G	T	69	T	37	83	83	G	31	1	1	85	1	1	0	2
comp30102_c0	848	G	C	26	C	36	83	83	G	39	4	4	87	1	1	0	3
comp30110_c0	843	A	G	37	G	36	79	79	C	37	7	7	86	1	1	0	2
comp30110_c0	854	G	T	57	T	34	80	80	C	37	5	5	85	1	1	0	2
comp30116_c0	6	A	C	72	C	37	80	80	A	0	0	0	80	1	1	0	2
comp30116_c0	12	T	A	82	A	36	80	80	G	35	1	1	81	1	1	0	2
comp30116_c0	14	C	A	77	A	36	80	80	C	0	0	0	80	1	1	0	2
comp30116_c0	16	G	T	77	T	37	81	81	G	0	0	0	81	1	1	0	2
comp30116_c0	30	A	C	69	C	36	87	87	A	0	0	0	87	1	1	0	2
comp30116_c0	39	A	G	52	G	35	88	88	A	35	1	1	89	1	1	0	3
comp30116_c0	46	G	C	77	C	35	93	93	G	0	0	0	93	1	1	0	2
comp30116_c0	53	A	T	88	T	34	99	99	A	0	0	0	99	1	1	0	2
comp30116_c0	74	C	T	85	T	35	95	95	C	0	0	0	95	1	1	0	2
comp30116_c0	80	T	C	64	C	34	95	95	T	7	1	1	96	1	1	0	2
comp30116_c0	92	A	G	79	G	34	90	90	A	0	0	0	90	1	1	0	2
comp30116_c0	126	C	G	71	G	34	55	55	C	0	0	0	55	1	1	0	2
comp3011_c0	7	C	G	30	G	34	16	16	C	0	0	0	16	1	1	0	2
comp3011_c0	26	T	A	70	A	36	46	46	T	41	1	1	47	1	1	0	2
comp3011_c0	28	T	G	73	G	35	49	49	T	41	1	1	50	1	1	0	2
comp3011_c0	40	A	G	99	G	36	69	69	A	41	1	1	70	1	1	0	2
comp3011_c0	65	A	G	72	G	36	93	93	A	38	1	1	95	1	1	0	2
comp3011_c0	68	T	A	91	A	36	99	99	T	41	1	1	101	1	1	0	3
comp3011_c0	72	A	C	60	C	36	110	110	A	37	2	2	112	1	1	0	4
comp3011_c0	100	G	A	59	A	36	166	166	G	35	1	1	167	1	1	0	2
comp3011_c0	161	T	A	85	A	36	163	163	T	0	0	0	163	1	1	0	2
comp3011_c0	185	A	G	21	G	37	121	121	A	25	3	3	125	1	1	0	2
comp3011_c0	211	A	T	83	T	37	90	90	A	0	0	0	90	1	1	0	2
comp3011_c0	225	A	G	88	G	35	77	77	C	34	1	1	78	1	1	0	2
comp30120_c0	50	T	A	72	A	36	78	78	T	35	1	1	79	1	1	0	2
comp30120_c0	58	T	A	50	A	35	89	89	T	36	3	3	92	1	1	0	2
comp30120_c0	64	C	T	48	T	36	93	93	C	37	2	2	96	1	1	0	2
comp30120_c0	84	T	C	25	C	36	132	132	T	37	3	3	136	1	1	0	2
comp30120_c0	146	G	A	62	A	35	156	156	G	37	4	4	161	1	1	0	2
comp30120_c0	152	A	G	26	G	36	160	160	A	36	4	4	164	1	1	0	2
comp30120_c0	187	A	G	32	G	37	116	116	A	40	5	5	121	1	1	0	2
comp30123_c0	255	G	A	28	A	30	16	16	G	0	0	0	16	1	1	0	2
comp3014_c0	281	G	A	22	A	37	17	17	T	31	1	1	18	1	1	0	2
comp301890_c0	16	C	T	71	T	35	40	40	C	0	0	0	40	1	1	0	2
comp301890_c0	21	T	C	63	C	37	39	39	T	0	0	0	39	1	1	0	2
comp301890_c0	30	G	T	45	T	37	37	37	G	30	1	1	38	1	1	0	2
comp301890_c0	46	A	C	40	C	34	43	43	A	40	1	1	44	1	1	0	3
comp301890_c0	70	T	G	39	G	36	50	50	T	39	2	2	52	1	1	0	3
comp301890_c0	119	A	G	51	G	36	51	51	A	39	2	2	53	1	1	0	2
comp301890_c0	121	A	G	23	G	37	50	50	A	38	2	2	52	1	1	0	2
comp301890_c0	182	A	T	64	T	37	45	45	A	0	0	0	45	1	1	0	2
comp301890_c0	184	T	C	73	C	36	47	47	T	0	0	0	47	1	1	0	2
comp301890_c0	207	G	C	69	C	36	50	50	G	0	0	0	50	1	1	0	2
comp301890_c0	229	A	G	77	G	37	51	51	A	0	0	0	51	1	1	0	2
comp301890_c0	231	A	G	72	G	37	53	53	A	0	0	0	53	1	1	0	2
comp301890_c0	233	G	C	74	C	37	54	54	G	0	0	0	54	1	1	0	2
comp301890_c0	235	T	G	75	G	37	55	55	T	0	0	0	55	1	1	0	2
comp301890_c0	244	T	A	77	A	35	50	50	G	18	1	1	51	1	1	0	2
comp301890_c0	252	A	G	70	G	37	52	52	A	0	0	0	52	1	1	0	2
comp301890_c0	261	T	A	86	A	37	55	55	T	0	0	0	55	1	1	0	4
comp301890_c0	295	T	A	39	A	38	31	31	T	0	0	0	31	1	1	0	2
comp301956_c0	1	T	A	66	A	37	43	43	T	0	0	0	43	1	1	0	2
comp301956_c0	235	C	G	80	G	37	55	55	C	41	2	2	57	1	1	0	2
comp301956_c0	243	A	G	61	G	36	51	51	A	40	2	2	53	1	1	0	2
comp301956_c0	253	T	C	55	C	36	54	54	T	39	1	1	55	1	1	0	2
comp301956_c0	267	C	T	83	T	38	55	55	C	0	0	0	55	1	1	0	2
comp301956_c0	272	A	T	78	T	36	49	49	A	0	0	0	49	1	1	0	2
comp30197_c0	5	G	C	27	C	38	42	42	G	35	1	1	43	1	1	0	2
comp30197_c0	32	A	G	24	G	37	38	38	A	35	2	2	40	1	1	0	2
comp30197_c0	205	A	T	33	T	38	48	48	G	39	3	3	52	1	1	0	2
comp301_c0	1	T	A	59	A	37	44	44	T	30	1	1	45	1	1	0	3
comp301_c0	106	A	G	24	G	37	46	46	T	33	6	6	57	1	1	0	3
comp301_c0	264	A	T	51	T	38	55	55	A	39	1	1	56	1	1	0	2
comp301_c0	278	G	T	60	T	37	42	42	G	0	0	0	42	1	1	0	3
comp301_c0	291	A	T	49	T	38	33	33	A	0	0	0	33	1	1	0	2
comp301_c0	293	T	G	36	G	38	32	32	T	0	0	0	32	1	1	0	2
comp301_c1	211	T	C	21	C	38	45	45	A	39	4	4	53	1	1	0	2
comp301_c1	213	G	T	55	T	38	51	51	A	40	3	3	54	1	1	0	2
comp301_c1	216	G	T	49	T	38	51	51	A	39	3	3	55	1	1	0	3
comp30203_c0	108	G	A	42	A	36	53	53	T	35	3	3	56	1	1	0	2
comp30203_c0	118	G	T	55	T	36	53	53	A	32	5	5	62	1	1	0	2
comp30203_c0	207	A	C	42	C	36	50	50	T	39	6	6	57	1	1	0	2
comp30203_c0	232	G	A	54	A	36	53	53	C	40	2	2	57	1	1	0	2
comp30203_c0	240	G	C	67	C	37	52	52	A	39	4	4	57	1	1	0	2
comp30203_c0	270	A	G	44	G	37	49	49	A	37	1	1	50	1	1	0	2
comp30203_c0	293	A	G	38	G	38	32	32	A	0	0	0	32	1	1	0	2
comp30203_c0	306	A	G	26	G	36	29	29	A	39	1	1	30	1	1	0	2
comp30203_c0	315	G	C	45	C	37	23	23	G	41	1	1	24	1	1	0	2
comp30203_c0	327	A	C	27	C	37	17	17	A	41	1	1	18	1	1	0	2
comp302042_c0	10	A	T	23	T	37	43	43	A	37	1	1	45	1	1	0	2
comp302042_c0	229	C	G	20	G	37	51	51	A	35	6	6	60	1	1	0	2
comp302042_c0	243	T	G	57	G	36	51	51	A	39	3	3	55	1	1	0	2
comp302042_c0	256	A	T	58	T	38	56	56	C	41	1	1	58	1	1	0	2
comp30206_c0	1	G	A	72	A	37	45	45	T	30	1	1	46	1	1	0	2
comp302088_c0	1	G	A	72	A	37	45	45	T	30	1	1	46	1	1	0	3
comp302088_c0	43	G	A	32	A	36	44	44	T	38	4	4	53	1	1	0	2
comp302162_c0	19	G	C	48	C	36	42	42	A	36	3	3	47	1	1	0	2
comp302501_c0	1	G	A	72	A	37	45	45	C	34	3	3	50	1	1	0	2
comp30265_c0	8	A	C	72	C	36	66	66	A	0	0	0	66	1	1	0	2
comp30265_c0	128	A	G	50	G	37	44	44	A	37	2	2	46	1	1	0	2
comp30265_c0	142	G	A	64	A	37	48	48	G	34	1	1	49	1	1	0	2
comp30267_c0	2	G	T	77	T	34	69	69	G	0	0	0	69	1	1	0	4
comp30267_c0	10	G	A	37	A	37	67	67	G	36	2	2	69	1	1	0	2
comp30267_c0	26	A	C	23	C	36	62	62	A	38	4	4	66	1	1	0	2
comp30267_c0	330	T	G	75	G	37	81	81	T	0	0	0	81	1	1	0	2
comp30270_c0	1	A	G	70	G	36	68	68	A	0	0	0	68	1	1	0	2
comp30270_c0	339	A	T	26	T	37	85	85	A	38	2	2	89	1	1	0	2
comp30270_c0	357	C	A	46	A	36	98	98	C	36	1	1	99	1	1	0	2
comp302717_c0	3	T	G	67	G	35	68	68	T	0	0	0	68	1	1	0	2
comp302717_c0	5	T	A	75	A	36	65	65	G	31	1	1	66	1	1	0	2
comp302717_c0	11	C	A	75	A	36	69	69	C	0	0	0	69	1	1	0	2
comp302717_c0	22	T	A	83	A	36	62	62	G	39	3	3	65	1	1	0	2
comp302717_c0	24	A	T	72	T	36	61	61	C	38	4	4	65	1	1	0	2
comp302717_c0	316	T	A	80	A	36	91	91	T	0	0	0	91	1	1	0	2
comp30275_c0	8	A	C	34	C	36	66	66	G	35	2	2	69	1	1	0	2
comp30275_c0	30	C	A	44	A	36	67	67	C	39	1	1	68	1	1	0	2
comp30275_c0	349	T	A	58	A	37	94	94	C	37	2	2	96	1	1	0	2
comp30275_c0	359	A	C	77	C	36	98	98	A	0	0	0	98	1	1	0	2
comp30275_c0	440	A	C	75	C	33	55	55	A	0	0	0	55	1	1	0	2
comp30275_c0	452	G	C	74	C	35	49	49	G	0	0	0	49	1	1	0	2
comp30275_c0	463	T	C	71	C	35	56	56	T	0	0	0	56	1	1	0	2
comp30275_c0	470	G	A	80	A	34	49	49	G	0	0	0	49	1	1	0	3
comp30278_c0	16	C	G	58	G	35	64	64	A	39	1	1	66	1	1	0	3
comp30279_c0	17	T	G	26	G	36	61	61	C	37	3	3	66	1	1	0	2
comp30279_c0	19	T	G	41	G	36	60	60	C	38	3	3	65	1	1	0	2
comp30286_c0	19	A	G	56	G	36	60	60	T	38	3	3	66	1	1	0	2
comp30290_c0	8	C	T	61	T	37	65	65	C	37	1	1	66	1	1	0	3
comp30290_c0	148	C	A	78	A	37	91	91	C	41	1	1	93	1	1	0	2
comp30290_c0	159	G	T	53	T	32	90	90	G	40	1	1	91	1	1	0	2
comp30290_c0	161	T	A	55	A	35	94	94	T	35	1	1	95	1	1	0	2
comp30290_c0	180	A	C	57	C	37	112	112	A	34	1	1	113	1	1	0	2
comp30290_c0	217	C	T	89	T	37	106	106	C	0	0	0	106	1	1	0	3
comp30290_c0	220	C	T	81	T	37	112	112	C	0	0	0	112	1	1	0	2
comp30290_c0	222	C	T	86	T	37	112	112	A	35	1	1	113	1	1	0	2
comp30290_c0	239	C	A	78	A	36	125	125	C	0	0	0	125	1	1	0	2
comp30290_c0	241	C	G	54	G	37	124	124	C	2	1	1	125	1	1	0	2
comp30290_c0	244	A	G	78	G	37	128	128	A	0	0	0	128	1	1	0	2
comp30290_c0	246	C	T	77	T	35	124	124	G	8	1	1	126	1	1	0	2
comp30290_c0	249	G	C	81	C	36	124	124	G	0	0	0	124	1	1	0	2
comp30290_c0	262	T	C	79	C	37	120	120	G	35	1	1	121	1	1	0	2
comp30290_c0	274	C	G	73	G	36	106	106	C	0	0	0	106	1	1	0	2
comp30290_c0	276	T	A	82	A	36	102	102	G	31	1	1	103	1	1	0	2
comp30290_c0	283	A	T	81	T	36	105	105	A	0	0	0	105	1	1	0	2
comp30290_c0	305	A	T	83	T	36	99	99	A	0	0	0	99	1	1	0	3
comp30290_c0	308	C	A	80	A	37	96	96	C	0	0	0	96	1	1	0	2
comp30290_c0	341	T	C	76	C	37	78	78	T	0	0	0	78	1	1	0	2
comp30290_c0	351	A	T	72	T	36	77	77	A	0	0	0	77	1	1	0	2
comp30290_c0	405	G	T	86	T	37	76	76	G	0	0	0	76	1	1	0	2
comp30290_c0	407	A	C	81	C	37	75	75	A	0	0	0	75	1	1	0	2
comp30290_c0	409	T	A	72	A	37	76	76	T	0	0	0	76	1	1	0	2
comp30290_c0	426	C	G	82	G	37	79	79	A	8	1	1	80	1	1	0	2
comp302933_c0	13	A	C	70	C	37	64	64	A	0	0	0	64	1	1	0	2
comp302933_c0	19	T	G	71	G	35	62	62	A	33	2	2	64	1	1	0	2
comp302933_c0	30	C	A	74	A	36	66	66	G	39	2	2	68	1	1	0	2
comp302933_c0	48	G	T	79	T	36	77	77	G	41	1	1	78	1	1	0	2
comp302933_c0	62	T	C	40	C	36	78	78	G	38	3	3	83	1	1	0	2
comp302933_c0	153	G	T	40	T	37	90	90	G	37	4	4	95	1	1	0	2
comp302933_c0	155	T	G	35	G	37	91	91	T	39	4	4	95	1	1	0	2
comp302933_c0	157	A	G	24	G	37	90	90	A	38	3	3	94	1	1	0	2
comp302933_c0	190	A	T	74	T	37	111	111	G	35	1	1	112	1	1	0	2
comp302933_c0	208	T	G	75	G	37	107	107	T	0	0	0	107	1	1	0	2
comp302_c0	208	A	G	76	G	37	107	107	A	0	0	0	107	1	1	0	2
comp30306_c0	13	G	C	74	C	37	66	66	G	0	0	0	66	1	1	0	2
comp30306_c0	19	T	G	71	G	35	64	64	A	33	2	2	66	1	1	0	2
comp30307_c0	23	A	G	76	G	36	77	77	A	41	1	1	78	1	1	0	2
comp30307_c0	70	A	T	25	T	35	71	71	A	34	2	2	73	1	1	0	2
comp30307_c0	96	A	G	59	G	36	61	61	A	38	2	2	63	1	1	0	2
comp30307_c0	112	T	C	47	C	37	39	39	T	40	1	1	40	1	1	0	2
comp30307_c0	115	C	A	27	A	37	37	37	C	34	2	2	39	1	1	0	3
comp30309_c0	1	G	T	70	T	36	69	69	G	34	1	1	70	1	1	0	2
comp30309_c0	26	A	T	21	T	36	78	78	A	38	3	3	81	1	1	0	2
comp30309_c0	50	C	T	31	T	35	83	83	C	36	2	2	86	1	1	0	2
comp30309_c0	76	G	T	43	T	36	72	72	G	39	3	3	75	1	1	0	2
comp30310_c0	14	A	G	53	G	36	79	79	A	40	2	2	81	1	1	0	2
comp30311_c0	5	A	C	41	C	35	78	78	G	37	1	1	80	1	1	0	2
comp30311_c0	7	T	C	57	C	36	79	79	T	37	1	1	81	1	1	0	2
comp30311_c0	16	C	G	50	G	36	82	82	C	38	2	2	84	1	1	0	2
comp30311_c0	20	C	G	49	G	36	82	82	C	38	2	2	85	1	1	0	2
comp30311_c0	46	A	G	56	G	34	83	83	C	39	4	4	89	1	1	0	2
comp303120_c0	1	A	T	79	T	36	69	69	G	34	1	1	70	1	1	0	2
comp30325_c0	284	T	A	29	A	38	97	97	G	38	4	4	104	1	1	0	2
comp30325_c0	292	G	T	32	T	38	92	92	G	38	3	3	96	1	1	0	2
comp30325_c0	335	G	T	29	T	33	32	32	A	37	2	2	35	1	1	0	2
comp303309_c0	325	G	A	30	A	36	42	42	G	34	2	2	45	1	1	0	2
comp303309_c0	327	T	A	30	A	36	39	39	C	38	2	2	44	1	1	0	2
comp303610_c0	332	T	C	26	C	36	42	42	T	38	2	2	45	1	1	0	2
comp30364_c0	5	T	C	73	C	35	77	77	T	0	0	0	77	1	1	0	2
comp30364_c0	38	A	T	57	T	35	100	100	A	36	1	1	101	1	1	0	2
comp30364_c0	51	T	A	51	A	36	97	97	T	37	1	1	98	1	1	0	2
comp30364_c0	59	G	C	31	C	36	95	95	G	33	2	2	98	1	1	0	2
comp30364_c0	106	T	A	26	A	34	91	91	T	38	5	5	96	1	1	0	2
comp30364_c0	194	A	C	23	C	35	107	107	A	38	3	3	110	1	1	0	2
comp30364_c0	221	G	A	89	A	36	103	103	G	0	0	0	103	1	1	0	2
comp30364_c0	227	A	C	95	C	33	107	107	A	0	0	0	107	1	1	0	2
comp30364_c0	241	A	C	85	C	36	110	110	A	0	0	0	110	1	1	0	2
comp30364_c0	253	T	A	93	A	36	108	108	T	0	0	0	108	1	1	0	2
comp30364_c0	257	T	A	82	A	36	109	109	T	0	0	0	109	1	1	0	4
comp30366_c0	299	T	G	23	G	32	112	112	T	39	3	3	115	1	1	0	2
comp30366_c0	329	G	T	75	T	37	93	93	G	41	2	2	95	1	1	0	2
comp30366_c0	335	A	G	28	G	36	94	94	A	40	2	2	96	1	1	0	3
comp30366_c0	356	A	G	87	G	36	98	98	A	41	1	1	99	1	1	0	2
comp30366_c0	390	T	A	76	A	36	113	113	T	0	0	0	113	1	1	0	2
comp30366_c0	392	C	A	78	A	36	113	113	C	0	0	0	113	1	1	0	2
comp30366_c0	394	C	G	85	G	36	113	113	C	0	0	0	113	1	1	0	2
comp30366_c0	418	G	C	92	C	37	113	113	G	0	0	0	113	1	1	0	2
comp30371_c0	411	A	T	76	T	36	114	114	G	2	1	1	115	1	1	0	2
comp30376_c0	12	C	A	27	A	34	88	88	C	38	2	2	92	1	1	0	2
comp30381_c0	1	T	C	53	C	36	75	75	T	31	1	1	77	1	1	0	3
comp30381_c0	4	G	T	74	T	34	78	78	C	37	1	1	79	1	1	0	2
comp30383_c0	11	T	A	33	A	35	88	88	T	37	2	2	91	1	1	0	2
comp30384_c0	5	G	C	61	C	35	77	77	A	36	2	2	79	1	1	0	2
comp30384_c0	10	A	G	68	G	34	89	89	T	35	2	2	91	1	1	0	2
comp30387_c0	1	A	C	50	C	36	75	75	T	31	1	1	77	1	1	0	2
comp30387_c0	12	C	A	27	A	34	89	89	C	38	2	2	93	1	1	0	2
comp303928_c0	4	C	T	56	T	34	78	78	C	37	1	1	79	1	1	0	2
comp303971_c0	11	G	A	45	A	35	88	88	T	37	2	2	92	1	1	0	2
comp30413_c0	1	A	C	43	C	36	75	75	G	34	2	2	79	1	1	0	2
comp304223_c0	760	G	A	22	A	36	13	13	G	0	0	0	13	1	1	0	2
comp304223_c0	763	G	C	22	C	36	13	13	G	0	0	0	13	1	1	0	3
comp304223_c0	778	T	C	28	C	36	16	16	T	0	0	0	16	1	1	0	2
comp304223_c0	786	T	C	28	C	36	18	18	T	0	0	0	18	1	1	0	2
comp304223_c0	788	C	T	31	T	36	17	17	C	0	0	0	17	1	1	0	2
comp30441_c0	1	T	C	48	C	36	75	75	G	34	3	3	81	1	1	0	2
comp30443_c0	22	A	T	77	T	37	51	51	A	0	0	0	51	1	1	0	2
comp30443_c0	44	G	T	71	T	37	50	50	G	0	0	0	50	1	1	0	2
comp30443_c0	58	T	A	64	A	38	50	50	T	0	0	0	50	1	1	0	3
comp30443_c0	81	T	A	70	A	38	49	49	T	0	0	0	49	1	1	0	2
comp30443_c0	98	G	T	73	T	37	54	54	G	0	0	0	54	1	1	0	2
comp30443_c0	110	C	T	81	T	38	47	47	C	0	0	0	47	1	1	0	2
comp30443_c0	116	G	T	58	T	36	45	45	G	31	1	1	46	1	1	0	2
comp30443_c0	125	A	C	38	C	37	43	43	A	33	1	1	44	1	1	0	2
comp30443_c0	249	T	C	84	C	36	66	66	T	0	0	0	66	1	1	0	2
comp30443_c0	292	C	A	80	A	36	44	44	C	0	0	0	44	1	1	0	2
comp30443_c0	294	T	C	74	C	36	41	41	T	0	0	0	41	1	1	0	2
comp30443_c0	299	G	T	69	T	37	34	34	G	0	0	0	34	1	1	0	2
comp30443_c0	306	C	A	39	A	37	27	27	C	0	0	0	27	1	1	0	2
comp30443_c0	316	A	C	35	C	36	20	20	A	0	0	0	20	1	1	0	2
comp30444_c0	274	C	A	48	A	35	54	54	C	40	1	1	55	1	1	0	2
comp30444_c0	281	G	C	43	C	34	51	51	G	40	1	1	52	1	1	0	2
comp304522_c0	2	T	G	69	G	38	52	52	T	0	0	0	52	1	1	0	3
comp304522_c0	5	G	A	62	A	37	50	50	G	30	1	1	51	1	1	0	3
comp304529_c0	3	C	A	77	A	37	53	53	C	0	0	0	53	1	1	0	2
comp304529_c0	24	G	C	25	C	37	55	55	T	37	4	4	60	1	1	0	2
comp304529_c0	26	A	C	22	C	37	58	58	G	38	3	3	62	1	1	0	2
comp304529_c0	206	T	A	78	A	32	73	73	T	0	0	0	73	1	1	0	3
comp304529_c0	209	A	T	26	T	30	65	65	C	37	5	5	71	1	1	0	2
comp30454_c0	12	C	A	53	A	37	57	57	C	37	1	1	59	1	1	0	2
comp30454_c0	256	A	C	54	C	35	66	66	A	40	1	1	67	1	1	0	2
comp30454_c0	287	A	G	60	G	36	49	49	C	40	1	1	51	1	1	0	2
comp30457_c0	23	C	G	74	G	36	58	58	A	31	1	1	59	1	1	0	3
comp30460_c0	7	A	T	28	T	37	52	52	A	35	2	2	54	1	1	0	3
comp30468_c0	1	G	T	73	T	37	52	52	A	36	2	2	54	1	1	0	2
comp30468_c0	3	T	A	77	A	37	56	56	T	0	0	0	56	1	1	0	2
comp30473_c0	1	G	T	62	T	37	52	52	A	36	2	2	55	1	1	0	2
comp30473_c0	552	G	T	28	T	35	87	87	A	39	4	4	95	1	1	0	3
comp30473_c0	555	C	A	26	A	36	85	85	T	38	4	4	92	1	1	0	3
comp30502_c0	224	G	A	83	A	36	145	145	T	38	5	5	150	1	1	0	2
comp30502_c0	275	G	T	45	T	38	81	81	G	37	1	1	82	1	1	0	2
comp30502_c0	289	A	C	80	C	38	84	84	A	41	1	1	85	1	1	0	3
comp30502_c0	292	C	A	86	A	37	83	83	C	41	1	1	84	1	1	0	2
comp30502_c0	371	G	T	31	T	38	20	20	G	0	0	0	20	1	1	0	2
comp30504_c0	224	C	A	42	A	36	145	145	T	38	5	5	153	1	1	0	2
comp30504_c0	247	G	C	35	C	36	127	127	A	38	3	3	135	1	1	0	2
comp30504_c0	249	T	A	54	A	36	128	128	G	28	2	2	133	1	1	0	2
comp30504_c0	290	A	T	63	T	38	83	83	C	38	2	2	86	1	1	0	2
comp30504_c0	304	G	T	53	T	38	75	75	G	36	2	2	77	1	1	0	3
comp30504_c0	328	A	T	61	T	37	56	56	A	37	1	1	58	1	1	0	2
comp30504_c0	333	A	T	76	T	37	55	55	G	40	1	1	56	1	1	0	2
comp305062_c0	270	T	G	25	G	36	93	93	T	35	2	2	96	1	1	0	2
comp305062_c0	285	G	C	73	C	37	84	84	T	41	1	1	86	1	1	0	4
comp305062_c0	289	G	C	83	C	38	85	85	A	41	1	1	86	1	1	0	2
comp305062_c0	291	C	T	87	T	38	85	85	C	0	0	0	85	1	1	0	2
comp305062_c0	297	C	A	77	A	37	82	82	C	41	1	1	83	1	1	0	2
comp305210_c0	455	C	T	29	T	36	30	30	A	38	5	5	36	1	1	0	2
comp30574_c0	14	C	G	21	G	33	13	13	C	0	0	0	13	1	1	0	3
comp30577_c0	49	G	T	22	T	36	13	13	G	0	0	0	13	1	1	0	2
comp305804_c0	1	G	A	28	A	37	15	15	G	0	0	0	15	1	1	0	2
comp305870_c0	272	T	A	57	A	36	128	128	G	34	4	4	134	1	1	0	2
comp305870_c0	291	C	A	23	A	38	129	129	G	34	5	5	136	1	1	0	2
comp305870_c0	312	A	C	68	C	36	134	134	T	36	2	2	137	1	1	0	2
comp305870_c0	395	C	A	46	A	35	73	73	C	38	1	1	74	1	1	0	2
comp305870_c0	415	T	A	40	A	37	42	42	T	33	1	1	43	1	1	0	2
comp3059_c0	280	T	G	41	G	37	140	140	A	36	6	6	150	1	1	0	2
comp3059_c0	305	C	A	89	A	35	139	139	T	33	1	1	140	1	1	0	2
comp3059_c0	349	C	T	49	T	36	112	112	G	35	2	2	115	1	1	0	2
comp3059_c0	365	C	T	35	T	36	98	98	C	37	2	2	100	1	1	0	2
comp30601_c0	306	T	C	25	C	37	136	136	T	38	3	3	142	1	1	0	2
comp30601_c0	367	T	G	42	G	36	99	99	T	34	1	1	100	1	1	0	2
comp30601_c0	369	A	T	86	T	35	100	100	A	0	0	0	100	1	1	0	2
comp30601_c0	404	C	T	73	T	36	49	49	C	0	0	0	49	1	1	0	2
comp30601_c0	409	T	C	61	C	37	43	43	A	39	1	1	44	1	1	0	2
comp30601_c0	411	T	A	63	A	37	44	44	T	0	0	0	44	1	1	0	2
comp30601_c0	413	C	T	61	T	37	43	43	A	34	1	1	44	1	1	0	2
comp30601_c0	432	A	G	38	G	37	21	21	T	35	1	1	22	1	1	0	2
comp30605_c0	314	A	T	94	T	36	133	133	G	18	1	1	134	1	1	0	2
comp30605_c0	323	A	C	66	C	37	130	130	A	33	2	2	134	1	1	0	2
comp30605_c0	332	A	T	30	T	35	123	123	A	37	2	2	126	1	1	0	2
comp30605_c0	363	T	C	27	C	36	97	97	T	31	3	3	100	1	1	0	2
comp30605_c0	365	G	T	78	T	36	98	98	C	37	2	2	100	1	1	0	2
comp30605_c0	374	A	C	50	C	36	90	90	A	40	1	1	91	1	1	0	2
comp30605_c0	431	T	A	41	A	36	24	24	T	0	0	0	24	1	1	0	2
comp30607_c0	334	A	C	57	C	36	123	123	T	39	2	2	127	1	1	0	2
comp30615_c0	205	G	T	72	T	36	52	52	G	0	0	0	52	1	1	0	2
comp306231_c0	200	A	G	24	G	36	53	53	A	37	4	4	57	1	1	0	2
comp306231_c0	224	G	A	22	A	35	51	51	G	39	3	3	54	1	1	0	2
comp306231_c0	271	A	G	30	G	33	34	34	A	39	1	1	35	1	1	0	2
comp306235_c0	212	A	G	39	G	37	52	52	T	37	4	4	56	1	1	0	2
comp30624_c0	189	C	T	34	T	37	54	54	A	39	5	5	62	1	1	0	2
comp30627_c0	254	G	A	36	A	34	39	39	T	41	2	2	43	1	1	0	2
comp30630_c0	252	T	G	30	G	34	40	40	A	35	4	4	47	1	1	0	2
comp30634_c0	1	T	A	23	A	35	18	18	G	34	2	2	21	1	1	0	2
comp306404_c0	250	T	A	48	A	33	43	43	G	34	3	3	48	1	1	0	2
comp30664_c0	5	A	G	91	G	36	78	78	A	0	0	0	78	1	1	0	2
comp30664_c0	56	T	C	83	C	36	63	63	T	41	1	1	64	1	1	0	2
comp30664_c0	83	G	A	49	A	35	61	61	G	38	1	1	62	1	1	0	2
comp30664_c0	144	A	T	24	T	35	56	56	A	30	2	2	58	1	1	0	2
comp30664_c0	146	A	C	24	C	37	56	56	A	29	2	2	58	1	1	0	2
comp30664_c0	198	A	T	69	T	37	48	48	A	0	0	0	48	1	1	0	2
comp30664_c0	200	T	A	64	A	38	49	49	T	0	0	0	49	1	1	0	2
comp30664_c0	219	A	T	72	T	37	56	56	G	36	1	1	57	1	1	0	2
comp30664_c0	225	G	C	70	C	38	57	57	G	0	0	0	57	1	1	0	2
comp306651_c0	38	A	G	41	G	37	78	78	A	36	2	2	80	1	1	0	2
comp306651_c0	40	G	T	23	T	35	74	74	G	35	2	2	77	1	1	0	2
comp306651_c0	42	T	C	43	C	36	75	75	T	36	2	2	77	1	1	0	2
comp30665_c0	6	T	C	90	C	37	77	77	G	35	1	1	78	1	1	0	2
comp30665_c0	246	A	T	22	T	38	44	44	A	34	2	2	46	1	1	0	2
comp30665_c0	248	C	T	71	T	38	45	45	C	34	1	1	46	1	1	0	2
comp30667_c0	1	A	T	76	T	37	78	78	A	34	1	1	79	1	1	0	2
comp30667_c0	22	G	T	42	T	37	75	75	A	34	4	4	80	1	1	0	3
comp30671_c0	11	T	C	86	C	37	79	79	G	39	1	1	81	1	1	0	2
comp30671_c0	13	A	T	26	T	37	78	78	A	37	2	2	81	1	1	0	2
comp30671_c0	32	A	G	40	G	37	76	76	T	37	4	4	80	1	1	0	2
comp30686_c0	545	C	A	21	A	34	14	14	T	38	2	2	16	1	1	0	2
comp30733_c0	100	C	T	72	T	37	64	64	G	38	4	4	68	1	1	0	2
comp30733_c0	103	G	A	51	A	37	59	59	T	35	4	4	65	1	1	0	2
comp30733_c0	137	T	G	63	G	38	43	43	A	39	1	1	44	1	1	0	3
comp30733_c0	157	A	T	37	T	37	25	25	A	41	1	1	27	1	1	0	2
comp30741_c0	20	A	T	25	T	35	26	26	A	39	1	1	28	1	1	0	2
comp30757_c0	385	T	C	64	C	36	40	40	T	41	2	2	42	1	1	0	2
comp30757_c0	392	T	G	63	G	37	40	40	T	41	2	2	42	1	1	0	2
comp30757_c0	408	T	C	66	C	34	42	42	T	41	2	2	44	1	1	0	2
comp30760_c0	439	T	A	33	A	35	42	42	T	40	2	2	44	1	1	0	2
comp30760_c0	446	T	C	24	C	34	40	40	T	38	2	2	42	1	1	0	2
comp30760_c0	471	A	C	42	C	35	51	51	A	37	3	3	54	1	1	0	2
comp30760_c0	473	T	C	28	C	37	50	50	T	39	3	3	53	1	1	0	2
comp30760_c0	542	A	C	47	C	37	55	55	A	39	3	3	58	1	1	0	2
comp30760_c0	554	T	G	49	G	36	54	54	T	40	3	3	57	1	1	0	2
comp30760_c0	611	A	G	26	G	37	54	54	A	38	3	3	57	1	1	0	2
comp30762_c0	422	A	C	65	C	37	43	43	T	37	2	2	45	1	1	0	2
comp30762_c0	424	C	T	63	T	37	40	40	A	38	3	3	45	1	1	0	2
comp30769_c0	400	C	G	25	G	35	41	41	A	39	6	6	51	1	1	0	2
comp30769_c0	450	C	T	24	T	35	41	41	C	37	3	3	44	1	1	0	2
comp30769_c0	455	T	C	66	C	35	45	45	T	0	0	0	45	1	1	0	2
comp30769_c0	474	G	T	74	T	37	53	53	G	0	0	0	53	1	1	0	2
comp30769_c0	593	C	A	39	A	37	48	48	G	35	3	3	51	1	1	0	2
comp30775_c0	1	C	G	63	G	37	42	42	C	0	0	0	42	1	1	0	3
comp30775_c0	4	T	C	68	C	37	41	41	T	0	0	0	41	1	1	0	2
comp30775_c0	206	G	C	54	C	37	33	33	T	21	1	1	34	1	1	0	2
comp30775_c0	208	T	C	42	C	37	32	32	T	0	0	0	32	1	1	0	2
comp30775_c0	211	A	C	43	C	38	31	31	A	0	0	0	31	1	1	0	3
comp3077_c0	1	A	G	62	G	37	42	42	A	0	0	0	42	1	1	0	2
comp3077_c0	17	T	G	63	G	37	46	46	A	35	1	1	47	1	1	0	2
comp3077_c0	19	T	A	68	A	37	49	49	C	35	1	1	50	1	1	0	2
comp30782_c0	19	G	A	27	A	37	49	49	G	34	2	2	52	1	1	0	2
comp30787_c0	2	G	T	69	T	37	42	42	G	0	0	0	42	1	1	0	2
comp30787_c0	10	T	A	48	A	37	42	42	G	36	1	1	44	1	1	0	2
comp30798_c0	1	A	G	62	G	37	42	42	A	0	0	0	42	1	1	0	2
comp30798_c0	3	T	A	54	A	35	43	43	T	34	1	1	44	1	1	0	2
comp30800_c0	7	A	C	24	C	38	42	42	A	37	1	1	44	1	1	0	2
comp30801_c0	1	A	G	62	G	37	42	42	A	0	0	0	42	1	1	0	2
comp30803_c0	1	T	G	61	G	37	42	42	T	0	0	0	42	1	1	0	3
comp30804_c0	12	A	G	46	G	38	44	44	T	34	2	2	49	1	1	0	2
comp30810_c0	1	T	G	61	G	37	42	42	T	0	0	0	42	1	1	0	2
comp30814_c0	2	A	T	50	T	37	42	42	G	34	1	1	44	1	1	0	3
comp30814_c0	5	A	C	41	C	37	42	42	T	33	1	1	44	1	1	0	2
comp3082_c0	2	G	T	40	T	37	42	42	A	32	3	3	48	1	1	0	2
comp3082_c0	4	T	C	28	C	37	44	44	T	34	2	2	48	1	1	0	2
comp30832_c0	1	A	G	41	G	37	44	44	C	34	1	1	46	1	1	0	2
comp3084_c0	1	A	G	41	G	37	45	45	C	33	2	2	48	1	1	0	2
comp30850_c0	1	A	G	22	G	37	45	45	A	34	2	2	49	1	1	0	2
comp308678_c0	647	C	A	26	A	36	17	17	T	40	2	2	19	1	1	0	2
comp308678_c0	667	T	A	24	A	37	17	17	G	39	1	1	18	1	1	0	2
comp308678_c0	676	T	G	24	G	36	19	19	C	34	1	1	20	1	1	0	2
comp30905_c0	754	C	T	31	T	35	20	20	C	0	0	0	20	1	1	0	2
comp309235_c0	32	A	T	26	T	36	30	30	A	36	1	1	31	1	1	0	2
comp309235_c0	36	C	T	47	T	37	25	25	C	41	1	1	26	1	1	0	2
comp309235_c0	56	C	G	33	G	36	21	21	C	41	1	1	22	1	1	0	2
comp30927_c0	8	G	T	76	T	36	44	44	G	0	0	0	44	1	1	0	2
comp30927_c0	10	G	A	60	A	37	43	43	G	0	0	0	43	1	1	0	2
comp30927_c0	12	T	G	43	G	37	37	37	T	0	0	0	37	1	1	0	2
comp30931_c0	1	A	C	75	C	37	48	48	A	0	0	0	48	1	1	0	3
comp30934_c0	4	A	G	76	G	37	47	47	A	0	0	0	47	1	1	0	2
comp30934_c0	6	T	C	77	C	36	46	46	T	0	0	0	46	1	1	0	2
comp30934_c0	8	C	T	76	T	36	44	44	C	0	0	0	44	1	1	0	2
comp30934_c0	29	G	A	22	A	36	34	34	G	37	3	3	39	1	1	0	3
comp30944_c0	1	A	C	75	C	37	48	48	A	0	0	0	48	1	1	0	2
comp30944_c0	12	T	G	44	G	37	37	37	A	35	1	1	38	1	1	0	2
comp30944_c0	14	G	T	58	T	37	37	37	G	0	0	0	37	1	1	0	2
comp30945_c0	16	A	T	28	T	35	36	36	A	36	1	1	38	1	1	0	2
comp30946_c0	46	A	T	47	T	38	74	74	A	39	4	4	78	1	1	0	2
comp30948_c0	21	A	T	99	T	30	98	98	C	5	1	1	99	1	1	0	2
comp30948_c0	44	T	C	76	C	37	80	80	T	35	1	1	82	1	1	0	2
comp31007_c0	3	G	C	22	C	36	13	13	G	0	0	0	13	1	1	0	2
comp31007_c0	220	G	A	30	A	36	34	34	G	34	1	1	35	1	1	0	2
comp31007_c0	231	A	C	45	C	36	32	32	A	0	0	0	32	1	1	0	2
comp31014_c0	82	T	A	55	A	36	82	82	T	38	2	2	84	1	1	0	2
comp31025_c0	424	C	T	20	T	36	21	21	A	37	2	2	23	1	1	0	2
comp31025_c0	441	A	G	27	G	35	19	19	A	0	0	0	19	1	1	0	2
comp31035_c0	446	C	A	24	A	36	16	16	G	33	1	1	17	1	1	0	2
comp31077_c0	217	C	A	27	A	37	55	55	C	32	4	4	59	1	1	0	2
comp31092_c0	15	A	T	69	T	36	62	62	A	0	0	0	62	1	1	0	2
comp31092_c0	23	C	T	88	T	36	64	64	C	0	0	0	64	1	1	0	2
comp31092_c0	70	A	T	22	T	37	63	63	A	38	3	3	66	1	1	0	2
comp31092_c0	165	T	A	23	A	35	77	77	T	39	4	4	81	1	1	0	2
comp31092_c0	168	T	C	37	C	36	78	78	T	39	4	4	82	1	1	0	2
comp31092_c0	214	G	T	47	T	33	65	65	G	40	2	2	67	1	1	0	2
comp31092_c0	336	A	T	45	T	34	59	59	A	40	2	2	61	1	1	0	2
comp31092_c0	338	A	G	29	G	34	59	59	A	38	2	2	61	1	1	0	2
comp31092_c0	375	T	A	41	A	36	49	49	T	37	1	1	50	1	1	0	2
comp31092_c0	377	T	G	39	G	36	48	48	T	35	1	1	49	1	1	0	2
comp31092_c0	397	T	A	61	A	37	38	38	T	0	0	0	38	1	1	0	2
comp31092_c0	402	A	T	58	T	37	37	37	A	0	0	0	37	1	1	0	2
comp31092_c0	411	T	G	50	G	37	32	32	T	0	0	0	32	1	1	0	2
comp31095_c0	42	A	C	42	C	37	60	60	A	39	2	2	62	1	1	0	2
comp31095_c0	44	T	A	33	A	37	57	57	T	37	3	3	60	1	1	0	2
comp31095_c0	46	A	C	22	C	37	58	58	A	38	3	3	61	1	1	0	2
comp31095_c0	218	G	A	53	A	35	60	60	T	41	2	2	64	1	1	0	2
comp31096_c0	1	T	C	72	C	36	68	68	T	0	0	0	68	1	1	0	2
comp31096_c0	3	A	G	74	G	36	69	69	A	0	0	0	69	1	1	0	2
comp31096_c0	26	G	C	52	C	36	63	63	G	35	1	1	64	1	1	0	2
comp31096_c0	49	G	C	46	C	36	58	58	A	37	3	3	64	1	1	0	2
comp31096_c0	52	G	T	23	T	35	61	61	A	37	3	3	66	1	1	0	3
comp31096_c0	77	T	C	48	C	36	75	75	T	40	1	1	76	1	1	0	2
comp31096_c0	166	C	T	39	T	35	81	81	A	38	4	4	85	1	1	0	2
comp31096_c0	442	C	A	33	A	35	25	25	T	39	2	2	28	1	1	0	2
comp31096_c1	20	T	C	58	C	36	64	64	T	37	1	1	65	1	1	0	3
comp31096_c1	23	A	T	59	T	36	65	65	A	39	1	1	66	1	1	0	2
comp31096_c1	34	G	C	70	C	37	63	63	T	38	2	2	67	1	1	0	2
comp31096_c1	406	A	T	34	T	36	36	36	A	39	1	1	37	1	1	0	2
comp31096_c1	428	A	T	62	T	36	30	30	C	41	3	3	34	1	1	0	2
comp31096_c1	440	T	G	51	G	35	28	28	T	41	1	1	29	1	1	0	2
comp31096_c1	442	G	A	48	A	35	25	25	T	39	2	2	29	1	1	0	2
comp31096_c1	458	G	A	28	A	38	19	19	G	41	2	2	21	1	1	0	2
comp31098_c0	26	A	C	22	C	36	63	63	A	36	2	2	67	1	1	0	2
comp31098_c0	247	C	T	25	T	36	50	50	A	32	5	5	62	1	1	0	2
comp31099_c0	4	C	A	47	A	36	72	72	C	35	1	1	73	1	1	0	2
comp3109_c0	13	G	T	50	T	34	63	63	C	35	2	2	66	1	1	0	2
comp3109_c0	15	C	T	23	T	36	62	62	C	35	3	3	66	1	1	0	2
comp3109_c0	18	C	A	61	A	36	62	62	T	35	3	3	65	1	1	0	2
comp3109_c0	26	A	C	22	C	36	64	64	A	36	2	2	68	1	1	0	2
comp3109_c0	38	T	C	29	C	36	68	68	A	38	2	2	72	1	1	0	2
comp3109_c0	410	G	A	36	A	36	39	39	G	38	3	3	43	1	1	0	2
comp311036_c0	14	T	C	22	C	35	63	63	T	36	3	3	67	1	1	0	2
comp311036_c0	197	C	A	35	A	36	88	88	C	36	3	3	95	1	1	0	2
comp31103_c0	1	A	C	65	C	36	68	68	G	33	2	2	70	1	1	0	2
comp31103_c0	10	C	G	40	G	36	64	64	T	36	2	2	67	1	1	0	2
comp31105_c0	1	T	C	69	C	36	68	68	G	33	2	2	70	1	1	0	2
comp31105_c0	12	T	G	51	G	34	62	62	A	33	4	4	68	1	1	0	3
comp31105_c0	23	C	T	36	T	36	65	65	A	35	3	3	70	1	1	0	2
comp31105_c1	1	G	C	35	C	36	68	68	G	33	2	2	70	1	1	0	2
comp31116_c0	8	G	A	50	A	36	71	71	G	35	1	1	72	1	1	0	2
comp31137_c0	12	A	C	84	C	37	138	138	A	0	0	0	138	1	1	0	2
comp31137_c0	61	A	T	54	T	36	124	124	A	37	1	1	125	1	1	0	2
comp31137_c0	72	G	A	64	A	36	139	139	G	39	1	1	140	1	1	0	2
comp31137_c0	105	A	G	67	G	37	159	159	A	36	1	1	160	1	1	0	2
comp31137_c0	107	G	T	65	T	36	160	160	G	35	1	1	161	1	1	0	2
comp31137_c0	138	C	A	64	A	35	189	189	C	35	1	1	191	1	1	0	2
comp31137_c0	152	G	C	43	C	34	184	184	G	32	2	2	186	1	1	0	2
comp31141_c0	74	T	G	73	G	36	180	180	T	0	0	0	180	1	1	0	2
comp31141_c0	78	G	T	67	T	36	178	178	G	8	1	1	179	1	1	0	2
comp31141_c0	110	A	G	86	G	36	178	178	C	18	2	2	180	1	1	0	2
comp311441_c0	13	C	A	99	A	37	99	99	C	0	0	0	99	1	1	0	2
comp311441_c0	18	C	A	99	A	37	98	98	C	0	0	0	98	1	1	0	2
comp311441_c0	29	A	T	99	T	37	85	85	A	0	0	0	85	1	1	0	2
comp311441_c0	47	A	T	62	T	36	36	36	A	0	0	0	36	1	1	0	2
comp311441_c0	49	T	G	31	G	37	33	33	A	36	1	1	35	1	1	0	2
comp311441_c0	60	A	G	36	G	36	19	19	A	0	0	0	19	1	1	0	2
comp311441_c0	62	T	C	36	C	34	18	18	T	0	0	0	18	1	1	0	2
comp311441_c0	65	A	G	22	G	33	14	14	A	0	0	0	14	1	1	0	2
comp31145_c0	10	T	A	80	A	37	109	109	T	39	1	1	110	1	1	0	2
comp31145_c0	13	G	A	84	A	37	99	99	G	39	1	1	100	1	1	0	2
comp311478_c0	10	G	A	60	A	37	109	109	G	35	2	2	112	1	1	0	2
comp311478_c0	12	A	T	39	T	36	104	104	A	39	2	2	106	1	1	0	2
comp311478_c0	267	G	T	99	T	37	255	255	G	0	0	0	335	1	1	0	2
comp311478_c0	279	A	G	99	G	36	255	255	A	0	0	0	349	1	1	0	2
comp311478_c0	289	C	T	99	T	38	255	255	C	0	0	0	389	1	1	0	2
comp311478_c0	352	A	G	99	G	37	254	254	C	35	1	1	578	1	1	0	2
comp31149_c0	247	A	T	77	T	36	254	254	A	23	1	1	261	1	1	0	2
comp31149_c0	253	A	G	96	G	36	254	254	T	35	1	1	305	1	1	0	2
comp31149_c0	260	A	C	86	C	36	255	255	A	0	0	0	342	1	1	0	2
comp31149_c0	269	C	T	99	T	37	255	255	C	0	0	0	342	1	1	0	2
comp31149_c0	328	A	C	99	C	38	255	255	A	0	0	0	476	1	1	0	2
comp31149_c0	330	A	T	99	T	38	255	255	A	0	0	0	477	1	1	0	2
comp31149_c0	340	G	C	99	C	37	255	255	G	0	0	0	538	1	1	0	2
comp31152_c0	12	G	T	79	T	36	105	105	A	39	2	2	107	1	1	0	2
comp31152_c0	23	A	G	46	G	37	96	96	T	39	5	5	101	1	1	0	2
comp31152_c0	255	G	C	82	C	36	253	253	A	36	2	2	342	1	1	0	2
comp31152_c0	257	C	A	96	A	36	253	253	G	39	2	2	357	1	1	0	2
comp31152_c0	276	A	T	99	T	37	255	255	A	0	0	0	359	1	1	0	2
comp31152_c0	301	G	A	95	A	38	255	255	G	0	0	0	430	1	1	0	3
comp31152_c0	304	G	A	93	A	37	255	255	G	0	0	0	428	1	1	0	2
comp31152_c0	314	T	C	99	C	37	255	255	T	0	0	0	469	1	1	0	2
comp31156_c0	1	A	G	67	G	36	134	134	A	34	2	2	137	1	1	0	3
comp31156_c0	8	C	A	73	A	36	119	119	G	37	1	1	122	1	1	0	2
comp31156_c0	11	T	A	49	A	37	107	107	T	32	2	2	109	1	1	0	2
comp31156_c0	260	G	C	89	C	36	255	255	G	0	0	0	371	1	1	0	2
comp31156_c0	262	C	T	99	T	37	255	255	C	0	0	0	370	1	1	0	2
comp31156_c0	289	G	T	99	T	38	255	255	G	0	0	0	410	1	1	0	3
comp31156_c0	292	T	A	99	A	38	255	255	T	0	0	0	417	1	1	0	2
comp31156_c0	294	G	A	57	A	38	253	253	G	35	2	2	424	1	1	0	2
comp31156_c0	297	G	C	99	C	38	254	254	G	10	1	1	434	1	1	0	2
comp31156_c0	332	C	A	99	A	37	254	254	G	41	1	1	485	1	1	0	2
comp31156_c0	334	T	A	99	A	38	254	254	G	38	1	1	482	1	1	0	2
comp31156_c0	338	G	C	99	C	37	255	255	G	0	0	0	537	1	1	0	3
comp31156_c0	379	G	T	99	T	36	255	255	G	0	0	0	718	1	1	0	2
comp31156_c0	381	A	T	99	T	36	253	253	G	35	1	1	713	1	1	0	2
comp31156_c0	426	G	T	99	T	35	254	254	C	32	1	1	641	1	1	0	2
comp31156_c0	448	T	C	99	C	34	255	255	T	0	0	0	656	1	1	0	2
comp31156_c0	460	T	G	97	G	34	254	254	T	34	1	1	558	1	1	0	2
comp31156_c0	491	C	A	92	A	36	254	254	T	13	1	1	440	1	1	0	3
comp31156_c0	522	T	G	98	G	35	255	255	T	0	0	0	489	1	1	0	2
comp31156_c0	528	G	C	99	C	35	255	255	G	0	0	0	474	1	1	0	2
comp31156_c0	533	G	T	99	T	35	255	255	G	0	0	0	470	1	1	0	2
comp31156_c0	535	C	T	99	T	35	255	255	C	0	0	0	467	1	1	0	2
comp31156_c0	584	C	T	26	T	36	251	251	C	32	4	4	402	1	1	0	2
comp31156_c0	599	A	T	74	T	38	254	254	A	35	1	1	357	1	1	0	2
comp31156_c0	601	T	G	68	G	38	253	253	T	10	2	2	345	1	1	0	2
comp31156_c0	629	G	A	99	A	38	255	255	G	0	0	0	363	1	1	0	2
comp31156_c0	631	A	G	91	G	38	254	254	C	27	1	1	403	1	1	0	2
comp311574_c0	2	C	G	99	G	35	131	131	T	32	3	3	136	1	1	0	3
comp311574_c0	11	G	A	92	A	37	107	107	T	32	2	2	109	1	1	0	2
comp311574_c0	244	C	T	99	T	36	254	254	G	34	1	1	305	1	1	0	2
comp311574_c0	282	T	G	99	G	37	255	255	T	0	0	0	402	1	1	0	2
comp311574_c0	284	G	C	98	C	37	255	255	G	0	0	0	410	1	1	0	2
comp311574_c0	301	C	A	94	A	38	255	255	C	0	0	0	441	1	1	0	2
comp311574_c0	320	G	C	96	C	37	255	255	G	0	0	0	515	1	1	0	2
comp311574_c0	341	T	A	99	A	37	255	255	T	0	0	0	550	1	1	0	2
comp311574_c0	375	A	T	99	T	36	255	255	A	0	0	0	706	1	1	0	2
comp311574_c0	404	C	T	99	T	36	254	254	A	36	1	1	718	1	1	0	2
comp311574_c0	411	C	A	99	A	35	255	255	C	0	0	0	684	1	1	0	4
comp31158_c0	260	G	C	89	C	36	255	255	G	0	0	0	397	1	1	0	2
comp31158_c0	270	T	A	99	A	36	255	255	T	0	0	0	386	1	1	0	3
comp31158_c0	290	G	A	99	A	38	254	254	T	24	1	1	421	1	1	0	2
comp31158_c0	320	G	C	96	C	37	255	255	G	0	0	0	517	1	1	0	2
comp31161_c0	254	C	T	60	T	35	254	254	C	34	1	1	558	1	1	0	3
comp31161_c0	260	G	C	89	C	36	255	255	G	0	0	0	572	1	1	0	2
comp31161_c0	281	G	T	99	T	37	255	255	G	0	0	0	572	1	1	0	2
comp31161_c0	284	A	C	94	C	37	255	255	A	0	0	0	595	1	1	0	2
comp31161_c0	322	A	C	82	C	37	254	254	G	34	1	1	676	1	1	0	2
comp31161_c0	324	A	G	38	G	37	251	251	A	38	4	4	679	1	1	0	2
comp31161_c0	348	G	A	99	A	36	255	255	G	0	0	0	657	1	1	0	2
comp31161_c0	399	A	T	99	T	36	255	255	A	0	0	0	812	1	1	0	2
comp31161_c0	411	C	A	99	A	35	255	255	C	0	0	0	792	1	1	0	2
comp31161_c0	521	T	A	99	A	35	253	253	G	32	2	2	592	1	1	0	2
comp31161_c0	523	G	A	99	A	35	255	255	G	0	0	0	584	1	1	0	2
comp31161_c0	558	G	C	99	C	35	255	255	G	0	0	0	510	1	1	0	2
comp31161_c0	566	T	A	92	A	36	255	255	T	0	0	0	536	1	1	0	2
comp31161_c0	568	T	G	89	G	36	255	255	T	0	0	0	525	1	1	0	2
comp31161_c0	571	C	T	94	T	36	255	255	C	0	0	0	543	1	1	0	3
comp31161_c0	574	C	A	74	A	36	254	254	C	10	1	1	539	1	1	0	2
comp31161_c0	585	C	A	93	A	36	255	255	C	0	0	0	536	1	1	0	2
comp31161_c0	591	G	A	99	A	37	255	255	G	0	0	0	532	1	1	0	2
comp31161_c0	593	T	A	64	A	36	253	253	G	32	1	1	545	1	1	0	2
comp31161_c0	626	G	A	91	A	38	254	254	G	8	1	1	521	1	1	0	2
comp31161_c0	639	G	T	99	T	38	253	253	C	18	2	2	575	1	1	0	2
comp31161_c0	642	A	G	99	G	38	255	255	A	0	0	0	578	1	1	0	2
comp31161_c0	659	A	T	99	T	36	254	254	G	37	1	1	674	1	1	0	2
comp31161_c0	672	C	T	99	T	37	255	255	C	0	0	0	667	1	1	0	2
comp31161_c0	694	C	A	99	A	35	255	255	C	0	0	0	716	1	1	0	2
comp31161_c0	696	G	T	93	T	36	255	255	G	0	0	0	717	1	1	0	2
comp31161_c0	700	G	A	99	A	35	255	255	G	0	0	0	722	1	1	0	2
comp31161_c0	740	C	A	80	A	34	253	253	C	31	2	2	714	1	1	0	2
comp31161_c0	742	A	G	99	G	34	255	255	A	0	0	0	714	1	1	0	2
comp31161_c0	750	T	C	99	C	34	254	254	A	2	1	1	681	1	1	0	2
comp31161_c0	789	G	T	91	T	35	254	254	A	36	1	1	578	1	1	0	2
comp31161_c0	795	A	G	92	G	35	255	255	A	0	0	0	555	1	1	0	2
comp31164_c0	5	A	T	87	T	34	70	70	A	0	0	0	70	1	1	0	2
comp31164_c0	31	C	T	77	T	35	46	46	C	41	2	2	48	1	1	0	2
comp31165_c0	15	T	A	59	A	34	59	59	T	37	1	1	60	1	1	0	2
comp311677_c0	1	G	T	81	T	35	74	74	A	35	1	1	75	1	1	0	3
comp31171_c0	1	G	T	81	T	35	74	74	A	35	1	1	75	1	1	0	2
comp31171_c0	121	A	T	46	T	36	247	247	G	35	5	5	257	1	1	0	2
comp31171_c0	249	A	T	27	T	36	250	250	A	38	5	5	367	1	1	0	2
comp31171_c0	263	G	T	99	T	35	253	253	A	40	2	2	390	1	1	0	2
comp31171_c0	271	A	C	69	C	34	254	254	A	2	1	1	341	1	1	0	3
comp31171_c0	274	C	T	94	T	34	255	255	C	0	0	0	327	1	1	0	3
comp31171_c0	282	A	C	95	C	34	252	252	T	39	2	2	286	1	1	0	2
comp31171_c0	284	G	T	93	T	35	254	254	C	8	1	1	282	1	1	0	2
comp31171_c0	293	A	T	57	T	35	212	212	A	39	2	2	216	1	1	0	2
comp31171_c0	306	T	G	97	G	36	185	185	A	35	1	1	186	1	1	0	2
comp31171_c0	308	C	A	82	A	36	177	177	C	37	1	1	179	1	1	0	2
comp31174_c0	1	A	T	62	T	35	74	74	A	35	1	1	75	1	1	0	2
comp31174_c0	223	A	G	99	G	36	255	255	A	0	0	0	637	1	1	0	2
comp31174_c0	247	C	T	28	T	36	249	249	C	37	5	5	682	1	1	0	2
comp311769_c0	232	T	G	71	G	36	248	248	A	37	7	7	675	1	1	0	2
comp311769_c0	259	A	T	99	T	35	251	251	G	37	4	4	696	1	1	0	2
comp311769_c0	261	G	T	99	T	35	255	255	G	0	0	0	703	1	1	0	2
comp311769_c0	386	G	A	81	A	34	250	250	C	32	5	5	273	1	1	0	2
comp31176_c0	223	A	G	99	G	36	255	255	A	0	0	0	645	1	1	0	2
comp31176_c0	287	T	C	47	C	35	252	252	T	38	2	2	570	1	1	0	2
comp31180_c0	254	C	T	99	T	35	254	254	G	8	1	1	699	1	1	0	2
comp31180_c0	267	T	C	92	C	34	253	253	A	39	2	2	714	1	1	0	2
comp31181_c0	242	G	C	99	C	35	255	255	G	0	0	0	803	1	1	0	2
comp31181_c0	252	T	A	51	A	36	250	250	T	38	5	5	813	1	1	0	2
comp31181_c0	269	A	G	43	G	34	251	251	C	40	2	2	830	1	1	0	2
comp31181_c0	272	T	A	95	A	34	253	253	T	41	2	2	784	1	1	0	3
comp31181_c0	386	T	A	75	A	34	250	250	C	32	5	5	423	1	1	0	2
comp31182_c0	1	A	T	50	T	35	75	75	A	33	2	2	78	1	1	0	2
comp31182_c0	240	A	G	97	G	34	255	255	A	0	0	0	817	1	1	0	2
comp31182_c0	249	C	T	70	T	36	250	250	A	38	5	5	809	1	1	0	2
comp31184_c0	1	A	T	50	T	35	75	75	A	33	2	2	78	1	1	0	2
comp31184_c0	246	C	T	32	T	36	250	250	A	33	5	5	823	1	1	0	2
comp31184_c0	255	G	C	95	C	35	250	250	T	36	5	5	839	1	1	0	3
comp31184_c0	270	T	A	92	A	33	251	251	C	38	3	3	834	1	1	0	2
comp31184_c0	282	A	C	95	C	34	252	252	T	39	2	2	750	1	1	0	2
comp31184_c0	286	T	C	45	C	35	253	253	T	35	2	2	726	1	1	0	2
comp31184_c0	391	A	C	80	C	34	255	255	A	0	0	0	427	1	1	0	2
comp31184_c0	526	G	T	33	T	36	141	141	G	35	2	2	143	1	1	0	2
comp31184_c0	530	A	C	51	C	36	127	127	A	37	1	1	130	1	1	0	2
comp31184_c0	532	A	T	79	T	37	125	125	G	39	1	1	126	1	1	0	2
comp31187_c0	1	G	T	73	T	35	75	75	A	33	2	2	78	1	1	0	2
comp31187_c0	287	T	C	47	C	35	252	252	T	38	2	2	719	1	1	0	2
comp31187_c0	399	G	C	92	C	36	252	252	T	35	3	3	418	1	1	0	2
comp31187_c0	653	G	T	46	T	38	82	82	G	40	3	3	85	1	1	0	2
comp31187_c0	668	A	T	58	T	37	77	77	A	39	3	3	80	1	1	0	2
comp31187_c0	709	A	T	27	T	36	29	29	A	36	1	1	30	1	1	0	2
comp31187_c0	712	A	T	23	T	36	25	25	A	35	1	1	26	1	1	0	2
comp31190_c0	259	C	T	99	T	35	251	251	G	37	4	4	843	1	1	0	2
comp31190_c0	281	A	T	52	T	35	253	253	A	39	2	2	755	1	1	0	2
comp31190_c0	284	G	T	93	T	35	254	254	C	8	1	1	741	1	1	0	2
comp31192_c0	1	G	T	73	T	35	75	75	A	33	2	2	78	1	1	0	2
comp31192_c0	255	A	C	95	C	35	250	250	T	36	5	5	844	1	1	0	2
comp31192_c0	262	G	A	99	A	35	255	255	G	0	0	0	857	1	1	0	3
comp31192_c0	265	T	C	84	C	34	253	253	T	40	2	2	855	1	1	0	2
comp31192_c0	267	A	C	63	C	34	253	253	A	39	2	2	869	1	1	0	2
comp31192_c0	388	T	C	48	C	36	250	250	G	38	4	4	440	1	1	0	3
comp31192_c0	396	T	A	99	A	36	255	255	T	0	0	0	426	1	1	0	2
comp31193_c0	223	C	G	99	G	36	255	255	C	0	0	0	782	1	1	0	2
comp31193_c0	251	C	G	66	G	35	249	249	T	38	5	5	831	1	1	0	3
comp31193_c0	260	T	A	99	A	35	255	255	T	0	0	0	851	1	1	0	2
comp31193_c0	262	C	A	99	A	35	255	255	C	0	0	0	858	1	1	0	2
comp311941_c0	1	C	T	87	T	35	75	75	A	33	2	2	78	1	1	0	3
comp311941_c0	223	C	G	99	G	36	255	255	C	0	0	0	782	1	1	0	2
comp311941_c0	242	G	C	99	C	35	255	255	G	0	0	0	829	1	1	0	3
comp311941_c0	252	G	A	94	A	36	250	250	T	38	5	5	837	1	1	0	5
comp311956_c0	1	A	T	50	T	35	75	75	A	33	2	2	78	1	1	0	2
comp311956_c0	274	C	T	94	T	34	255	255	C	0	0	0	809	1	1	0	3
comp311956_c0	277	C	G	93	G	35	252	252	A	39	2	2	780	1	1	0	3
comp311959_c0	223	A	G	99	G	36	255	255	A	0	0	0	792	1	1	0	2
comp311959_c0	279	A	G	99	G	35	255	255	A	0	0	0	774	1	1	0	2
comp311959_c0	282	A	C	95	C	34	252	252	T	39	2	2	762	1	1	0	3
comp31196_c0	252	C	A	88	A	36	250	250	T	38	5	5	990	1	1	0	2
comp31196_c0	284	C	T	84	T	35	254	254	C	8	1	1	904	1	1	0	2
comp311984_c0	4	G	T	99	T	34	195	195	A	30	1	1	196	1	1	0	2
comp311984_c0	6	T	G	56	G	34	197	197	T	31	1	1	198	1	1	0	2
comp311984_c0	8	G	A	58	A	34	192	192	G	36	2	2	194	1	1	0	2
comp312041_c0	155	C	T	99	T	35	255	255	C	0	0	0	304	1	1	0	2
comp31221_c0	43	T	A	33	A	35	30	30	T	35	1	1	31	1	1	0	2
comp31221_c1	27	T	A	74	A	37	41	41	G	35	1	1	42	1	1	0	2
comp31221_c1	47	A	G	30	G	35	29	29	A	40	1	1	31	1	1	0	2
comp312248_c0	17	T	G	43	G	36	47	47	A	31	2	2	50	1	1	0	2
comp312271_c0	1	G	A	72	A	37	56	56	G	0	0	0	56	1	1	0	2
comp312271_c0	17	T	G	43	G	36	47	47	A	31	2	2	50	1	1	0	2
comp312295_c0	2	T	A	74	A	36	56	56	T	0	0	0	56	1	1	0	2
comp31229_c0	20	A	C	34	C	36	46	46	G	36	2	2	50	1	1	0	2
comp3122_c0	9	T	A	67	A	36	49	49	T	31	1	1	50	1	1	0	2
comp3122_c0	11	A	T	57	T	34	49	49	A	37	1	1	51	1	1	0	2
comp3122_c0	22	T	G	23	G	36	43	43	A	36	4	4	49	1	1	0	2
comp312306_c0	5	G	A	82	A	36	49	49	C	20	2	2	51	1	1	0	2
comp312306_c0	18	G	T	69	T	35	49	49	C	39	1	1	51	1	1	0	2
comp312306_c0	25	G	C	25	C	36	43	43	T	35	3	3	48	1	1	0	2
comp31261_c0	212	T	C	24	C	37	238	238	T	40	6	6	649	1	1	0	2
comp31261_c0	488	A	C	40	C	36	244	244	T	39	5	5	460	1	1	0	2
comp312644_c0	438	G	A	22	A	37	247	247	G	36	5	5	450	1	1	0	2
comp312644_c0	488	G	C	23	C	36	244	244	T	39	5	5	461	1	1	0	2
comp31268_c0	757	A	C	74	C	35	249	249	T	37	5	5	371	1	1	0	2
comp31268_c0	759	T	G	22	G	34	251	251	T	39	4	4	370	1	1	0	2
comp31268_c0	782	G	A	74	A	34	253	253	G	34	1	1	291	1	1	0	2
comp31268_c0	845	G	C	54	C	33	160	160	G	37	2	2	162	1	1	0	2
comp31268_c0	856	T	C	72	C	34	138	138	T	34	1	1	139	1	1	0	2
comp31270_c0	484	A	G	63	G	36	248	248	T	40	5	5	583	1	1	0	2
comp31279_c0	462	A	G	25	G	37	244	244	T	39	4	4	794	1	1	0	2
comp31279_c0	485	C	A	47	A	36	249	249	T	38	3	3	784	1	1	0	2
comp31279_c0	778	G	A	99	A	34	254	254	C	5	1	1	385	1	1	0	2
comp3127_c0	1	G	A	78	A	38	92	92	G	0	0	0	92	1	1	0	3
comp3127_c0	23	T	C	73	C	36	103	103	T	0	0	0	103	1	1	0	2
comp3127_c0	38	A	C	27	C	37	92	92	A	36	2	2	94	1	1	0	2
comp3127_c0	47	A	C	47	C	36	92	92	A	40	2	2	94	1	1	0	2
comp3127_c0	65	C	T	76	T	37	84	84	C	41	2	2	86	1	1	0	3
comp3127_c0	83	C	G	57	G	37	106	106	C	40	2	2	108	1	1	0	2
comp3127_c0	94	A	G	32	G	37	117	117	A	39	4	4	121	1	1	0	2
comp3127_c0	201	T	A	84	A	38	123	123	T	41	2	2	126	1	1	0	2
comp3127_c0	241	A	C	92	C	36	123	123	T	25	1	1	124	1	1	0	2
comp31280_c0	15	A	C	82	C	37	100	100	A	0	0	0	100	1	1	0	2
comp31280_c0	30	A	T	59	T	37	94	94	A	34	1	1	96	1	1	0	2
comp31280_c0	32	A	T	30	T	37	94	94	A	36	2	2	96	1	1	0	2
comp31280_c0	35	T	A	50	A	37	94	94	T	37	1	1	96	1	1	0	2
comp31280_c0	53	G	T	46	T	36	89	89	G	40	2	2	91	1	1	0	2
comp31280_c0	153	T	A	37	A	37	150	150	T	35	2	2	153	1	1	0	2
comp31280_c0	178	C	T	70	T	37	148	148	C	38	1	1	149	1	1	0	2
comp31280_c0	206	T	A	99	A	38	123	123	T	41	2	2	125	1	1	0	2
comp312810_c0	58	G	A	21	A	36	82	82	T	36	5	5	87	1	1	0	2
comp312810_c0	60	A	C	78	C	37	85	85	T	40	2	2	87	1	1	0	2
comp312810_c0	84	G	T	89	T	37	110	110	G	0	0	0	110	1	1	0	2
comp31286_c0	1	G	A	82	A	38	92	92	T	34	1	1	94	1	1	0	2
comp31286_c0	270	C	A	78	A	37	96	96	G	30	5	5	104	1	1	0	2
comp31286_c0	328	A	G	77	G	37	131	131	A	41	1	1	132	1	1	0	2
comp31286_c0	337	A	T	54	T	37	129	129	A	37	1	1	130	1	1	0	3
comp31286_c0	340	T	A	52	A	35	133	133	T	37	1	1	134	1	1	0	2
comp31286_c0	349	T	G	77	G	36	129	129	T	0	0	0	129	1	1	0	2
comp31286_c0	352	G	C	89	C	36	128	128	T	34	1	1	129	1	1	0	2
comp31286_c0	376	A	T	81	T	36	126	126	A	0	0	0	126	1	1	0	2
comp31286_c0	441	T	G	70	G	34	117	117	T	0	0	0	117	1	1	0	2
comp31286_c0	484	T	A	72	A	36	103	103	T	0	0	0	103	1	1	0	2
comp31286_c0	504	T	C	67	C	36	117	117	T	0	0	0	117	1	1	0	2
comp31286_c0	527	G	T	87	T	36	105	105	G	0	0	0	105	1	1	0	2
comp31286_c0	530	G	C	88	C	37	104	104	G	0	0	0	104	1	1	0	2
comp31286_c0	569	C	T	70	T	33	68	68	C	7	1	1	69	1	1	0	2
comp31288_c0	224	T	A	31	A	37	134	134	T	39	3	3	137	1	1	0	2
comp31288_c0	236	G	A	81	A	37	127	127	T	37	2	2	129	1	1	0	3
comp31288_c0	256	A	T	85	T	37	112	112	A	0	0	0	112	1	1	0	2
comp31288_c0	275	C	G	95	G	37	100	100	A	38	2	2	102	1	1	0	3
comp31288_c0	287	T	A	58	A	38	104	104	T	39	2	2	106	1	1	0	3
comp31288_c0	302	A	C	88	C	37	117	117	A	41	1	1	118	1	1	0	3
comp31288_c0	315	A	T	84	T	37	121	121	A	41	1	1	122	1	1	0	3
comp31288_c0	328	T	G	74	G	37	131	131	A	41	1	1	132	1	1	0	2
comp31288_c0	336	A	T	79	T	37	132	132	A	0	0	0	132	1	1	0	2
comp31288_c0	338	T	A	84	A	36	131	131	T	0	0	0	131	1	1	0	2
comp312896_c0	237	G	A	33	A	37	125	125	T	40	5	5	135	1	1	0	2
comp312896_c0	294	T	C	54	C	37	109	109	T	40	3	3	114	1	1	0	2
comp312896_c0	364	T	A	32	A	37	133	133	T	36	2	2	135	1	1	0	2
comp312896_c0	366	A	T	55	T	36	129	129	A	37	1	1	130	1	1	0	2
comp312896_c0	380	T	C	76	C	36	122	122	T	0	0	0	122	1	1	0	4
comp312896_c0	384	A	T	73	T	35	134	134	A	0	0	0	134	1	1	0	3
comp312896_c0	412	T	C	90	C	36	125	125	T	0	0	0	125	1	1	0	2
comp312896_c0	427	T	C	92	C	35	120	120	T	0	0	0	120	1	1	0	2
comp312896_c0	438	A	T	79	T	34	118	118	A	0	0	0	118	1	1	0	3
comp31291_c0	1	G	A	82	A	38	92	92	T	34	1	1	94	1	1	0	2
comp31302_c0	649	G	A	78	A	37	250	250	T	39	4	4	641	1	1	0	2
comp31302_c0	712	A	G	80	G	34	254	254	A	34	1	1	544	1	1	0	2
comp313042_c0	680	T	G	99	G	36	255	255	T	0	0	0	628	1	1	0	2
comp313042_c0	774	C	G	99	G	37	255	255	C	0	0	0	280	1	1	0	2
comp313042_c0	873	A	T	50	T	38	37	37	A	0	0	0	37	1	1	0	2
comp3130_c0	1	G	A	53	A	38	92	92	T	32	3	3	98	1	1	0	2
comp31312_c0	323	T	A	55	A	36	251	251	T	40	2	2	1142	1	1	0	2
comp313145_c0	1	T	A	29	A	38	92	92	T	31	4	4	99	1	1	0	2
comp313230_c0	655	C	T	99	T	36	255	255	C	0	0	0	650	1	1	0	2
comp313230_c0	657	T	G	81	G	36	252	252	A	37	3	3	661	1	1	0	2
comp31329_c0	665	C	G	85	G	37	254	254	C	34	1	1	637	1	1	0	2
comp31329_c0	667	T	G	75	G	36	254	254	T	29	1	1	625	1	1	0	2
comp31329_c0	670	T	A	99	A	36	255	255	T	0	0	0	625	1	1	0	2
comp31329_c0	720	C	T	99	T	35	254	254	C	2	1	1	491	1	1	0	2
comp31329_c0	722	C	G	94	G	35	255	255	C	0	0	0	481	1	1	0	2
comp31329_c0	735	A	G	99	G	35	255	255	A	0	0	0	438	1	1	0	2
comp31332_c0	664	C	G	95	G	37	254	254	A	34	1	1	640	1	1	0	2
comp31332_c0	666	T	A	99	A	37	255	255	T	0	0	0	629	1	1	0	2
comp31332_c0	668	G	T	91	T	34	254	254	G	6	1	1	624	1	1	0	2
comp31332_c0	675	G	A	99	A	36	254	254	C	6	1	1	597	1	1	0	3
comp31332_c0	690	A	G	96	G	35	255	255	A	0	0	0	609	1	1	0	2
comp31332_c0	702	A	G	99	G	35	255	255	A	0	0	0	604	1	1	0	2
comp31332_c0	704	G	A	98	A	35	254	254	C	8	1	1	594	1	1	0	2
comp31339_c0	657	T	G	81	G	36	252	252	A	37	3	3	668	1	1	0	2
comp31339_c0	667	T	G	75	G	36	254	254	T	29	1	1	628	1	1	0	2
comp31339_c0	720	A	T	99	T	35	254	254	C	2	1	1	494	1	1	0	2
comp31339_c0	723	T	A	96	A	35	255	255	T	0	0	0	483	1	1	0	3
comp313447_c0	1	C	A	52	A	38	94	94	T	31	4	4	102	1	1	0	2
comp313475_c0	1	G	A	53	A	38	94	94	T	31	4	4	102	1	1	0	2
comp31347_c0	655	A	T	99	T	36	255	255	A	0	0	0	667	1	1	0	2
comp31347_c0	703	T	G	95	G	34	255	255	T	0	0	0	605	1	1	0	2
comp31347_c0	744	T	C	86	C	36	253	253	G	24	2	2	424	1	1	0	2
comp313504_c0	1	C	A	52	A	38	94	94	T	31	4	4	102	1	1	0	2
comp313529_c0	1	C	A	52	A	38	94	94	T	31	4	4	102	1	1	0	2
comp31354_c0	649	G	A	78	A	37	250	250	T	39	4	4	666	1	1	0	2
comp31354_c0	655	G	T	99	T	36	255	255	G	0	0	0	667	1	1	0	2
comp31354_c0	663	A	C	70	C	37	254	254	A	34	1	1	647	1	1	0	2
comp31354_c0	668	A	T	99	T	34	254	254	G	6	1	1	633	1	1	0	2
comp31354_c0	707	A	G	99	G	34	255	255	A	0	0	0	591	1	1	0	2
comp31354_c0	718	G	C	99	C	34	255	255	G	0	0	0	531	1	1	0	2
comp31354_c0	720	G	T	99	T	35	254	254	C	2	1	1	494	1	1	0	2
comp31354_c0	853	C	T	89	T	36	78	78	C	0	0	0	78	1	1	0	2
comp31354_c0	875	A	T	44	T	38	36	36	A	0	0	0	36	1	1	0	2
comp31364_c0	325	T	A	95	A	37	148	148	C	34	1	1	149	1	1	0	2
comp31364_c0	343	T	G	58	G	37	159	159	T	40	5	5	164	1	1	0	2
comp31367_c0	267	T	C	37	C	34	212	212	A	39	6	6	222	1	1	0	2
comp31367_c0	295	T	C	23	C	35	167	167	A	38	5	5	176	1	1	0	2
comp31367_c0	314	T	A	31	A	37	155	155	G	36	7	7	164	1	1	0	2
comp31367_c0	316	C	G	29	G	36	154	154	T	37	5	5	162	1	1	0	2
comp313685_c0	259	C	T	74	T	35	221	221	G	39	6	6	227	1	1	0	2
comp313687_c0	259	A	T	58	T	35	221	221	G	39	6	6	228	1	1	0	2
comp313704_c0	149	A	G	68	G	37	251	251	A	40	4	4	433	1	1	0	2
comp31373_c0	403	C	G	51	G	37	102	102	A	38	7	7	110	1	1	0	2
comp31373_c0	455	T	A	28	A	36	77	77	T	37	3	3	80	1	1	0	2
comp31373_c0	467	A	G	61	G	36	69	69	C	34	1	1	71	1	1	0	2
comp31373_c0	469	A	T	50	T	35	69	69	A	35	1	1	70	1	1	0	2
comp31373_c0	487	C	A	80	A	36	48	48	C	0	0	0	48	1	1	0	2
comp31373_c0	494	C	T	68	T	38	45	45	C	0	0	0	45	1	1	0	2
comp313904_c0	10	A	C	59	C	34	31	31	T	36	1	1	32	1	1	0	2
comp313904_c0	91	A	T	48	T	34	252	252	A	39	3	3	326	1	1	0	2
comp313904_c0	115	C	T	83	T	25	241	241	G	4	12	12	409	1	1	0	2
comp313904_c0	117	C	T	68	T	31	250	250	A	38	3	3	411	1	1	0	2
comp313904_c0	197	G	T	94	T	31	252	252	C	32	3	3	660	1	1	0	2
comp313904_c0	251	T	G	99	G	33	248	248	C	38	4	4	636	1	1	0	2
comp313904_c0	265	T	A	95	A	33	248	248	T	31	4	4	585	1	1	0	3
comp313904_c0	268	T	C	51	C	33	250	250	T	37	3	3	581	1	1	0	2
comp313904_c0	270	T	C	77	C	35	250	250	G	32	4	4	557	1	1	0	2
comp313904_c0	272	T	G	39	G	34	245	245	C	37	4	4	551	1	1	0	2
comp313904_c0	298	A	T	99	T	32	254	254	G	34	1	1	486	1	1	0	2
comp313904_c0	348	C	T	95	T	33	252	252	A	37	2	2	425	1	1	0	2
comp313904_c0	350	A	T	99	T	35	253	253	C	32	2	2	435	1	1	0	2
comp313904_c0	356	C	T	87	T	35	251	251	A	35	4	4	424	1	1	0	2
comp313941_c0	15	T	A	46	A	34	35	35	T	39	1	1	36	1	1	0	2
comp313941_c0	85	A	G	52	G	35	248	248	T	31	4	4	291	1	1	0	2
comp313941_c0	215	T	G	72	G	30	245	245	A	32	7	7	678	1	1	0	2
comp313941_c0	219	G	A	62	A	29	245	245	T	38	5	5	668	1	1	0	2
comp313941_c0	229	G	T	25	T	32	248	248	G	38	5	5	696	1	1	0	2
comp313941_c0	251	T	G	99	G	33	248	248	C	38	4	4	646	1	1	0	2
comp313941_c0	253	G	C	53	C	33	247	247	A	36	5	5	646	1	1	0	2
comp313941_c0	310	A	C	99	C	31	250	250	G	34	3	3	507	1	1	0	2
comp313941_c0	345	C	G	95	G	33	251	251	T	33	2	2	433	1	1	0	2
comp313941_c0	376	A	G	26	G	34	251	251	A	31	4	4	527	1	1	0	2
comp313941_c0	417	T	C	99	C	35	252	252	A	34	2	2	637	1	1	0	2
comp313941_c0	428	A	C	99	C	34	253	253	G	39	2	2	673	1	1	0	2
comp313941_c0	438	A	G	41	G	34	253	253	A	32	2	2	709	1	1	0	2
comp313941_c0	440	A	T	28	T	33	251	251	A	37	4	4	714	1	1	0	2
comp313941_c0	457	G	C	99	C	34	255	255	G	0	0	0	725	1	1	0	2
comp313941_c0	463	A	C	99	C	34	255	255	A	0	0	0	708	1	1	0	2
comp313941_c0	491	G	C	99	C	35	255	255	G	0	0	0	688	1	1	0	2
comp313941_c0	517	A	C	92	C	34	254	254	A	34	1	1	665	1	1	0	2
comp313941_c0	537	C	T	99	T	34	248	248	G	33	4	4	679	1	1	0	2
comp313941_c0	601	T	C	99	C	36	253	253	A	7	1	1	535	1	1	0	2
comp313941_c0	606	C	A	99	A	35	255	255	C	0	0	0	521	1	1	0	2
comp313941_c0	608	G	A	99	A	35	255	255	G	0	0	0	522	1	1	0	2
comp313941_c0	610	A	C	95	C	35	254	254	A	2	1	1	518	1	1	0	2
comp313941_c0	640	G	A	99	A	38	252	252	G	34	1	1	337	1	1	0	2
comp313941_c0	642	G	A	88	A	38	254	254	C	41	1	1	325	1	1	0	2
comp313941_c0	652	G	A	95	A	37	255	255	G	0	0	0	318	1	1	0	2
comp313941_c0	654	C	G	93	G	36	255	255	C	0	0	0	324	1	1	0	2
comp31394_c0	145	T	C	45	C	33	248	248	A	39	4	4	576	1	1	0	2
comp31394_c0	203	G	T	48	T	29	242	242	A	31	6	6	690	1	1	0	2
comp31394_c0	205	T	C	36	C	31	250	250	A	29	5	5	702	1	1	0	2
comp31394_c0	285	A	C	99	C	34	252	252	T	36	3	3	574	1	1	0	2
comp31394_c0	294	T	G	42	G	34	250	250	T	28	4	4	552	1	1	0	2
comp31394_c0	302	T	G	99	G	34	252	252	A	36	3	3	533	1	1	0	2
comp31394_c0	371	A	G	99	G	34	254	254	T	31	1	1	528	1	1	0	2
comp31394_c0	463	G	C	99	C	34	255	255	G	0	0	0	743	1	1	0	2
comp31394_c0	465	A	G	99	G	34	254	254	A	33	1	1	735	1	1	0	2
comp31394_c0	546	T	A	99	A	34	254	254	C	2	1	1	730	1	1	0	2
comp31394_c0	554	T	A	99	A	33	250	250	G	30	4	4	672	1	1	0	2
comp31394_c0	560	C	T	99	T	34	254	254	C	37	1	1	675	1	1	0	2
comp31394_c0	562	G	A	99	A	35	254	254	T	2	1	1	708	1	1	0	2
comp31394_c0	592	G	T	99	T	36	254	254	A	37	1	1	585	1	1	0	2
comp31394_c0	616	T	A	99	A	36	253	253	C	34	1	1	517	1	1	0	2
comp31394_c1	222	C	A	31	A	37	22	22	C	31	1	1	23	1	1	0	2
comp31394_c1	225	A	T	34	T	38	22	22	A	0	0	0	22	1	1	0	3
comp31394_c1	248	T	C	43	C	36	27	27	T	0	0	0	27	1	1	0	2
comp31394_c1	250	T	A	37	A	37	23	23	T	0	0	0	23	1	1	0	2
comp31394_c1	264	C	T	34	T	36	23	23	C	0	0	0	23	1	1	0	2
comp31394_c1	284	G	T	31	T	37	20	20	G	0	0	0	20	1	1	0	3
comp31395_c0	235	T	C	41	C	37	26	26	G	34	1	1	27	1	1	0	2
comp31395_c0	237	A	T	46	T	37	26	26	A	0	0	0	26	1	1	0	2
comp31395_c0	239	A	C	42	C	37	26	26	A	0	0	0	26	1	1	0	2
comp31396_c0	228	C	T	28	T	37	23	23	A	34	1	1	24	1	1	0	2
comp313980_c0	10	T	G	33	G	36	19	19	T	0	0	0	19	1	1	0	2
comp314019_c0	10	A	G	33	G	36	19	19	A	0	0	0	19	1	1	0	2
comp314019_c0	22	G	T	24	T	36	19	19	A	37	2	2	23	1	1	0	2
comp31403_c0	4	T	A	47	A	35	21	21	T	0	0	0	21	1	1	0	2
comp31403_c0	8	C	G	33	G	36	20	20	A	37	1	1	21	1	1	0	2
comp314047_c0	16	T	C	34	C	36	19	19	A	39	2	2	22	1	1	0	2
comp314047_c0	568	C	G	71	G	36	66	66	C	0	0	0	66	1	1	0	2
comp31433_c0	85	T	A	83	A	37	69	69	T	41	2	2	73	1	1	0	2
comp31433_c0	90	G	T	27	T	37	72	72	C	37	4	4	78	1	1	0	2
comp31433_c0	105	C	A	55	A	36	82	82	C	39	2	2	84	1	1	0	3
comp314417_c0	403	C	T	22	T	38	14	14	C	41	2	2	17	1	1	0	2
comp31480_c0	781	A	T	56	T	38	134	134	A	37	2	2	136	1	1	0	2
comp31480_c0	788	G	A	49	A	38	128	128	G	36	2	2	130	1	1	0	2
comp31480_c0	790	A	T	28	T	38	128	128	A	37	2	2	131	1	1	0	2
comp31480_c0	804	T	G	75	G	37	124	124	T	0	0	0	124	1	1	0	2
comp31480_c0	820	G	C	85	C	36	94	94	T	41	3	3	97	1	1	0	2
comp31483_c0	864	T	A	25	A	37	48	48	T	38	2	2	50	1	1	0	2
comp31483_c0	887	A	G	27	G	36	39	39	A	40	2	2	41	1	1	0	2
comp31483_c0	889	T	G	20	G	36	29	29	T	39	2	2	31	1	1	0	2
comp314881_c0	3	T	G	91	G	35	92	92	T	0	0	0	92	1	1	0	2
comp314881_c0	45	T	G	69	G	35	131	131	T	41	1	1	132	1	1	0	2
comp314881_c0	71	A	T	90	T	32	134	134	A	41	1	1	135	1	1	0	2
comp314881_c0	132	T	C	95	C	33	96	96	T	0	0	0	96	1	1	0	3
comp314881_c0	168	A	G	81	G	36	54	54	A	0	0	0	54	1	1	0	2
comp314881_c0	180	T	G	62	G	32	38	38	A	16	2	2	40	1	1	0	2
comp314881_c0	183	A	G	51	G	34	29	29	T	10	1	1	30	1	1	0	2
comp314881_c0	192	T	G	31	G	36	22	22	T	0	0	0	22	1	1	0	2
comp314881_c0	194	A	T	34	T	35	21	21	A	0	0	0	21	1	1	0	2
comp314887_c0	45	T	G	69	G	35	131	131	T	41	6	6	137	1	1	0	2
comp31489_c0	3	T	G	91	G	35	92	92	A	35	1	1	93	1	1	0	3
comp31489_c0	45	A	G	55	G	35	131	131	T	41	6	6	138	1	1	0	3
comp3148_c0	1	T	A	79	A	33	92	92	T	0	0	0	92	1	1	0	2
comp3148_c0	3	A	G	76	G	35	92	92	A	35	1	1	93	1	1	0	2
comp3148_c0	9	C	G	20	G	34	97	97	C	31	3	3	100	1	1	0	2
comp3148_c0	16	A	T	47	T	32	102	102	C	35	3	3	105	1	1	0	2
comp3148_c0	18	T	A	63	A	34	106	106	G	37	3	3	109	1	1	0	2
comp3148_c0	27	A	G	30	G	36	124	124	A	38	5	5	129	1	1	0	2
comp3148_c0	44	A	T	79	T	34	136	136	C	33	1	1	137	1	1	0	2
comp314906_c0	13	T	G	70	G	36	99	99	A	35	3	3	103	1	1	0	2
comp31491_c0	4	G	A	83	A	34	90	90	G	33	1	1	91	1	1	0	2
comp314987_c0	1	G	A	79	A	33	92	92	G	0	0	0	92	1	1	0	2
comp315017_c0	1	T	A	79	A	33	93	93	T	0	0	0	93	1	1	0	2
comp315017_c0	3	C	G	82	G	35	92	92	A	34	3	3	96	1	1	0	2
comp315017_c0	5	C	T	57	T	35	89	89	A	35	3	3	95	1	1	0	2
comp315052_c0	4	G	A	32	A	34	90	90	T	34	5	5	99	1	1	0	2
comp31510_c0	1	C	A	79	A	33	93	93	G	35	1	1	94	1	1	0	2
comp31510_c0	3	C	G	36	G	35	92	92	A	34	5	5	99	1	1	0	2
comp31517_c0	1	G	A	59	A	33	93	93	G	35	1	1	94	1	1	0	2
comp31527_c0	2	G	A	44	A	34	94	94	G	35	2	2	98	1	1	0	4
comp31535_c0	3	T	G	26	G	35	92	92	A	34	6	6	101	1	1	0	3
comp31535_c1	1	G	A	26	A	33	93	93	G	21	5	5	99	1	1	0	2
comp31538_c0	2	T	A	39	A	34	98	98	G	33	3	3	104	1	1	0	2
comp315466_c0	1	G	A	61	A	36	28	28	G	0	0	0	28	1	1	0	2
comp31553_c0	47	G	C	99	C	35	132	132	T	37	2	2	134	1	1	0	2
comp31556_c0	32	T	A	42	A	36	105	105	T	34	2	2	107	1	1	0	2
comp31556_c0	51	A	T	64	T	35	135	135	G	37	2	2	137	1	1	0	2
comp31558_c0	1	G	A	39	A	36	28	28	G	29	1	1	29	1	1	0	2
comp315606_c0	32	C	A	29	A	36	105	105	T	33	4	4	110	1	1	0	2
comp315620_c0	1	G	A	39	A	36	28	28	G	29	1	1	29	1	1	0	2
comp315620_c0	382	A	T	50	T	35	144	144	A	39	2	2	148	1	1	0	2
comp315620_c0	434	G	A	49	A	37	121	121	T	38	6	6	129	1	1	0	2
comp315620_c0	455	C	G	49	G	37	112	112	T	36	5	5	119	1	1	0	3
comp315620_c0	515	G	C	99	C	37	133	133	G	0	0	0	133	1	1	0	2
comp315620_c0	543	G	T	86	T	38	150	150	G	0	0	0	150	1	1	0	3
comp31562_c0	437	A	C	43	C	37	117	117	T	38	6	6	125	1	1	0	2
comp31562_c0	495	G	A	75	A	36	115	115	G	0	0	0	115	1	1	0	2
comp31562_c0	516	G	A	85	A	37	132	132	G	0	0	0	132	1	1	0	2
comp31562_c0	636	C	T	49	T	35	152	152	C	38	1	1	153	1	1	0	2
comp31562_c0	639	T	A	61	A	37	152	152	T	33	1	1	153	1	1	0	2
comp31562_c0	647	C	G	53	G	37	154	154	C	32	1	1	155	1	1	0	2
comp31562_c0	649	G	A	71	A	36	149	149	G	37	2	2	151	1	1	0	2
comp31562_c0	655	C	A	53	A	35	156	156	C	36	2	2	158	1	1	0	2
comp31562_c0	666	G	A	61	A	35	154	154	G	33	1	1	155	1	1	0	2
comp31562_c0	692	G	A	34	A	37	152	152	G	31	2	2	154	1	1	0	2
comp31562_c0	747	A	C	62	C	37	156	156	A	40	1	1	157	1	1	0	2
comp31562_c0	749	G	T	60	T	37	159	159	G	34	1	1	160	1	1	0	2
comp31562_c0	777	C	G	88	G	37	123	123	C	0	0	0	123	1	1	0	2
comp31562_c0	785	A	T	83	T	35	115	115	A	0	0	0	115	1	1	0	2
comp31562_c0	814	T	A	83	A	35	66	66	T	0	0	0	66	1	1	0	2
comp31562_c0	816	A	G	91	G	36	64	64	A	0	0	0	64	1	1	0	2
comp31562_c0	818	G	T	85	T	37	59	59	G	0	0	0	59	1	1	0	2
comp31566_c0	540	A	G	35	G	37	144	144	T	39	5	5	150	1	1	0	2
comp315692_c0	1	G	A	33	A	36	28	28	G	31	2	2	30	1	1	0	2
comp315830_c0	537	G	T	44	T	37	145	145	G	34	2	2	147	1	1	0	2
comp31605_c0	691	A	T	77	T	37	255	255	A	0	0	0	272	1	1	0	2
comp316148_c0	14	G	A	27	A	38	22	22	G	0	0	0	22	1	1	0	2
comp316152_c0	12	A	G	27	G	38	22	22	A	0	0	0	22	1	1	0	2
comp316152_c0	14	T	A	27	A	38	22	22	T	0	0	0	22	1	1	0	2
comp316152_c0	17	C	T	27	T	38	20	20	A	37	1	1	21	1	1	0	2
comp31617_c0	10	C	T	24	T	39	22	22	C	0	0	0	22	1	1	0	2
comp31617_c0	18	A	G	24	G	36	21	21	A	0	0	0	21	1	1	0	2
comp31618_c0	19	A	C	23	C	37	21	21	G	35	1	1	22	1	1	0	2
comp31618_c0	22	A	G	30	G	38	21	21	A	0	0	0	21	1	1	0	2
comp316319_c0	244	G	C	25	C	35	14	14	G	0	0	0	14	1	1	0	2
comp31631_c0	2	T	A	86	A	36	66	66	G	32	2	2	68	1	1	0	2
comp31636_c0	1	A	T	70	T	36	63	63	G	21	3	3	67	1	1	0	2
comp31636_c0	12	C	A	49	A	37	50	50	C	15	3	3	54	1	1	0	2
comp31636_c0	18	A	T	51	T	36	46	46	C	22	4	4	50	1	1	0	2
comp31636_c0	20	A	G	36	G	36	44	44	A	35	1	1	45	1	1	0	2
comp31636_c1	1	A	T	70	T	36	63	63	G	21	3	3	67	1	1	0	2
comp31636_c1	28	G	T	42	T	38	29	29	A	22	3	3	33	1	1	0	2
comp31637_c0	14	T	A	75	A	35	52	52	C	36	1	1	53	1	1	0	2
comp31637_c0	35	G	A	38	A	37	30	30	C	39	1	1	32	1	1	0	2
[truncated: 120,128 more rows]
