# Supplementary material for: RNA-Seq for gene identification and transcript profiling of three Stevia rebaudiana genotypes
Source: BMC Genomics. 2014 Jul 7;15(1):571. doi: 10.1186/1471-2164-15-571 (PMC4108789; doi:10.1186/1471-2164-15-571)
Supplement: Supplementary file 9 — Additional file 9: Top 2% of unigenes in SR-1, SR-2 and SR-3. (XLSX 292 KB) [file 12864_2013_6267_MOESM9_ESM.xlsx]

## Sheet: SR-1
gene_id	SR_1_Read_count	SR_1_RPKM	Gene Length	NR Description	NT Description	KO Description	Swissprot Description	PFAM description	BP Description	MF Description	CC Description	KOG Description
comp68792_c1	287459	12792.5	918	RecName: Full=Ribulose bisphosphate carboxylase small chain 6, chloroplastic; Short=RuBisCO small subunit 6; Flags: Precursor	Flaveria bidentis ribulose-1,5-bisphosphate carboxylase/oxygenase small subunit (RbcS1) mRNA, complete cds	ribulose-bisphosphate carboxylase small chain	Ribulose bisphosphate carboxylase small chain, chloroplastic OS=Lactuca sativa GN=RBCS PE=2 SV=1	--	--	--	--	--
comp62848_c0	192808	7141.17	1103	chlorophyll a/b binding protein of LHCII type I precursor [Panax ginseng]	Glycine max cDNA, clone: GMFL01-16-M15	light-harvesting complex II chlorophyll a/b binding protein 1	Chlorophyll a-b binding protein 22R, chloroplastic OS=Petunia sp. GN=CAB22R PE=3 SV=1	--	--	--	--	--
comp56261_c0	81947.2	5655	592	--	--	--	--	Plant PEC family metallothionein//Metallothionein//Metallothionein	--	metal ion binding//zinc ion binding	--	--
comp74029_c0	151229	3878.29	1593	predicted protein [Populus trichocarpa]	Populus trichocarpa predicted protein, mRNA	fructose-bisphosphate aldolase, class I	Fructose-bisphosphate aldolase OS=Dictyostelium discoideum GN=fba PE=3 SV=1	Beta defensin//Fructose-bisphosphate aldolase class-I	fructose metabolic process//gluconeogenesis//glycolysis//inositol metabolic process//carbon utilization//pentose-phosphate shunt//mannose metabolic process//defense response	fructose-bisphosphate aldolase activity	extracellular region	Fructose-biphosphate aldolase
comp59838_c0	95988.1	3624.18	1082	polyubiquitin [Aster tripolium]	Lotus japonicus genomic DNA, chromosome 5, clone: LjT06D07, TM1563b, complete sequence	ubiquitin C	Polyubiquitin 3 OS=Oryza sativa subsp. japonica GN=UBQ3 PE=2 SV=2	DnaJ C terminal domain//RNA methyltransferase//Ubiquitin family//RNA polymerase Rpb5, C-terminal domain	protein folding//transcription, DNA-dependent//rRNA processing//purine nucleobase metabolic process//pyrimidine nucleobase metabolic process	DNA binding//methyltransferase activity//DNA-directed RNA polymerase activity//protein binding//unfolded protein binding	nucleolus	Ubiquitin and ubiquitin-like proteins
comp55071_c0	136109	3421.8	1625	PREDICTED: thiol protease aleurain-like isoform 1 [Vitis vinifera]	Helianthus annuus cultivar Pervenets aleurain-like protease gene, partial cds	cathepsin H	Pro-cathepsin H OS=Homo sapiens GN=CTSH PE=1 SV=4	Heat-stable enterotoxin ST//Peptidase C1-like family//Papain family cysteine protease	proteolysis//pathogenesis	cysteine-type peptidase activity//cysteine-type endopeptidase activity	extracellular region	Cysteine proteinase Cathepsin L
comp70008_c0	184740	3376.79	2235	RecName: Full=Catalase isozyme 3	Glycine max cDNA, clone: GMFL01-10-I14	catalase	Catalase isozyme 1 (Fragment) OS=Nicotiana plumbaginifolia GN=CAT1 PE=2 SV=1	Catalase//Rer1 family	methane metabolic process//oxidation-reduction process//response to oxidative stress//peroxidase reaction//tryptophan metabolic process	heme binding//catalase activity	integral to membrane	Catalase
comp59406_c0	58008.5	2962.25	800	metallothionein 1 [Aster tripolium]	--	--	--	Plant PEC family metallothionein//Metallothionein	--	metal ion binding//zinc ion binding	--	--
comp63279_c0	139679	2820.7	2023	cytosolic glutamine synthetase [Brassica napus]	Populus trichocarpa predicted protein, mRNA	glutamine synthetase	Glutamine synthetase nodule isozyme OS=Medicago sativa GN=GS1 PE=2 SV=1	Glutamine synthetase, beta-Grasp domain//Glutamine synthetase, catalytic domain	peptidoglycan biosynthetic process//nitrogen compound metabolic process//glutamine biosynthetic process	glutamate-ammonia ligase activity	--	Glutamine synthetase
comp55077_c0	65548.3	2798.14	957	PREDICTED: photosystem II 10 kDa polypeptide, chloroplastic [Vitis vinifera]	Chenopodium rubrum mRNA for Photosystem II 10 kDa polypeptide, chloroplast precursor (psII10 gene)	photosystem II 10kDa protein	Photosystem II 10 kDa polypeptide, chloroplastic OS=Hordeum vulgare GN=PSBR PE=3 SV=1	Photosystem II 10 kDa polypeptide PsbR	photosynthesis	--	photosystem II//thylakoid membrane//oxygen evolving complex	--
comp70691_c0	100029	2772.36	1474	unknown [Populus trichocarpa]	N.tabacum Rca gene for ribulose bisphosphate carboxylase activase (pJQ4)	--	Ribulose bisphosphate carboxylase/oxygenase activase 1, chloroplastic OS=Nicotiana tabacum PE=1 SV=1	ATPase family associated with various cellular activities (AAA)//GTP cyclohydrolase II//recA bacterial DNA recombination protein//Torsin	DNA repair//chaperone mediated protein folding requiring cofactor//riboflavin biosynthetic process//SOS response//nitrogen compound metabolic process//riboflavin metabolic process	ATP binding//GTP cyclohydrolase II activity//single-stranded DNA binding	--	26S proteasome regulatory complex, ATPase RPT2
comp56739_c0	81296.9	2765.36	1201	unnamed protein product [Vitis vinifera]	--	--	Stromelysin-1 OS=Canis familiaris GN=MMP3 PE=2 SV=1	Peptidase M66//Putative peptidoglycan binding domain//Drosophila accessory gland-specific peptide 26Ab (Acp26Ab)//Matrixin//Astacin (Peptidase family M12A)//Peptidase family M54	metabolic process//mating behavior//proteolysis	metalloendopeptidase activity//metallopeptidase activity//zinc ion binding	extracellular matrix//extracellular region	Gelatinase A and related matrix metalloproteases
comp62514_c0	55498.9	2600.09	872	PREDICTED: calvin cycle protein CP12-like [Glycine max]	--	--	Calvin cycle protein CP12, chloroplastic OS=Chlamydomonas reinhardtii GN=CP12 PE=1 SV=2	ABA/WDS induced protein//Tripartite tricarboxylate transporter family receptor	response to stress	--	outer membrane-bounded periplasmic space	--
comp32043_c0	69653	2089.21	1362	RecName: Full=Carbonic anhydrase; AltName: Full=Carbonate dehydratase	Flaveria bidentis carbonic anhydrase mRNA, complete cds	carbonic anhydrase	Carbonic anhydrase 2 (Fragment) OS=Flaveria linearis PE=2 SV=1	Carbonic anhydrase//FtsH Extracellular//ATP synthase protein 8	one-carbon metabolic process//ATP synthesis coupled proton transport//nitrogen compound metabolic process//proton transport	ATP binding//metalloendopeptidase activity//zinc ion binding//carbonate dehydratase activity//hydrogen ion transmembrane transporter activity	mitochondrial proton-transporting ATP synthase complex, coupling factor F(o)//integral to membrane	Predicted carbonic anhydrase involved in protection against oxidative damage
comp31818_c0	63429.7	1928.03	1344	chlorophyll a/b-binding apoprotein CP26 precursor [Zea mays]	Arabidopsis thaliana clone 39765 mRNA, complete sequence	light-harvesting complex II chlorophyll a/b binding protein 5	Chlorophyll a-b binding protein 151, chloroplastic OS=Gossypium hirsutum GN=CAB-151 PE=2 SV=2	--	--	--	--	--
comp56117_c0	55323.4	1844.99	1225	cytosolic ascorbate peroxidase [Vigna unguiculata]	Tamarix hispida cytosolic ascorbate peroxidase (POD1) mRNA, complete cds	L-ascorbate peroxidase	Probable L-ascorbate peroxidase 3 OS=Oryza sativa subsp. japonica GN=APX3 PE=2 SV=1	Peroxidase//PAP2 superfamily	peroxidase reaction//response to oxidative stress//oxidation-reduction process	heme binding//peroxidase activity//catalytic activity	membrane	--
comp64733_c0	73348.1	1811.65	1654	RecName: Full=Glyceraldehyde-3-phosphate dehydrogenase A, chloroplastic; AltName: Full=NADP-dependent glyceraldehydephosphate dehydrogenase subunit A; Flags: Precursor	Helianthus annuus isolate MENNON2 glyceraldehyde-3-phosphate dehydrogenase (GAPDH) gene, partial cds	glyceraldehyde-3-phosphate dehydrogenase (NADP+) (phosphorylating)	Glyceraldehyde-3-phosphate dehydrogenase B, chloroplastic OS=Spinacia oleracea GN=GAPB PE=1 SV=1	Glyceraldehyde 3-phosphate dehydrogenase, C-terminal domain//Glyceraldehyde 3-phosphate dehydrogenase, NAD binding domain//Eco47II restriction endonuclease	DNA catabolic process//DNA restriction-modification system//oxidation-reduction process	oxidoreductase activity, acting on the aldehyde or oxo group of donors, NAD or NADP as acceptor//DNA binding//Type II site-specific deoxyribonuclease activity	Type II site-specific deoxyribonuclease complex	Glyceraldehyde 3-phosphate dehydrogenase
comp62391_c0	31129.6	1798.77	707	metallothionein [Mimulus guttatus]	Helianthus annuus metallothionein type 2 (mt) gene, partial cds	--	Metallothionein-like protein 1 OS=Mimulus guttatus PE=3 SV=1	Metallothionein//Plant PEC family metallothionein//Metallothionein	--	metal ion binding//zinc ion binding	--	--
comp55093_c0	47881.3	1767.01	1107	Cytochrome b6-f complex iron-sulfur subunit, chloroplast precursor, putative [Ricinus communis]	--	cytochrome b6-f complex iron-sulfur subunit	Cytochrome b6-f complex iron-sulfur subunit, chloroplastic OS=Chlamydomonas reinhardtii GN=petC PE=1 SV=1	Rieske [2Fe-2S] domain//Cytochrome B6-F complex Fe-S subunit	electron transport//oxidation-reduction process	plastoquinol--plastocyanin reductase activity//2 iron, 2 sulfur cluster binding//oxidoreductase activity	cytochrome b6f complex//thylakoid membrane	Ubiquinol cytochrome c reductase, subunit RIP1
comp64708_c0	45049.7	1752.76	1050	PSI type III chlorophyll a/b-binding protein [Arabidopsis thaliana]	Helianthus annuus genotype har3 chloroplast PSI type III chlorophyll a/b-binding protein (PSI-III-cab) gene, partial cds; nuclear gene for chloroplast product	light-harvesting complex I chlorophyll a/b binding protein 3	Chlorophyll a-b binding protein, chloroplastic OS=Oryza sativa subsp. indica GN=OsI_012078 PE=2 SV=1	--	--	--	--	--
comp36075_c0	58720.8	1718.41	1396	hypothetical protein ARALYDRAFT_918614 [Arabidopsis lyrata subsp. lyrata]	PREDICTED: Cucumis sativus thiamine thiazole synthase, chloroplastic-like (LOC101211553), mRNA	thiamine biosynthetic enzyme	Thiamine thiazole synthase 1, chloroplastic OS=Zea mays GN=THI1-1 PE=2 SV=1	GMC oxidoreductase//Pyridine nucleotide-disulphide oxidoreductase//Glucose inhibited division protein A//Lycopene cyclase protein//FAD dependent oxidoreductase	oxidation-reduction process//carotenoid biosynthetic process//tRNA processing	oxidoreductase activity, acting on CH-OH group of donors//oxidoreductase activity, acting on paired donors, with incorporation or reduction of molecular oxygen//flavin adenine dinucleotide binding//oxidoreductase activity	--	Protein involved in thiamine biosynthesis and DNA damage tolerance
comp67697_c0	59355	1612.24	1504	cysteine protease [Vitis vinifera]	PREDICTED: Glycine max cysteine proteinase RD19a-like (LOC100779565), mRNA	cathepsin F	Cathepsin F OS=Homo sapiens GN=CTSF PE=1 SV=1	Peptidase C1-like family//Piccolo Zn-finger//Papain family cysteine protease	proteolysis	metal ion binding//cysteine-type peptidase activity//cysteine-type endopeptidase activity	synapse	Cysteine proteinase Cathepsin L
comp64648_c0	45325.9	1462.63	1266	light-harvesting complex I protein Lhca1 [Populus trichocarpa]	Populus trichocarpa clone POP051-I21, complete sequence	light-harvesting complex I chlorophyll a/b binding protein 1	Chlorophyll a-b binding protein type 2 member 1B, chloroplastic OS=Pinus sylvestris PE=2 SV=1	--	--	--	--	--
comp51293_c0	60880.5	1430.21	1739	aminotransferase 2 [Cucumis melo]	Centaurea cephalariifolia isolate C2 clone 1con alanine-glyoxylate transaminase (agt1) gene, exons 2, 3 and partial cds	alanine-glyoxylate transaminase / serine-glyoxylate transaminase / serine-pyruvate transaminase	Serine--pyruvate aminotransferase OS=Pongo abelii GN=AGXT PE=2 SV=1	Aminotransferase class I and II//Aminotransferase class-V	metabolic process//biosynthetic process	transferase activity//pyridoxal phosphate binding	--	--
comp71574_c0	53688.1	1349.72	1625	chloroplast PsbO3 precursor [Nicotiana benthamiana]	Populus EST from leave	photosystem II oxygen-evolving enhancer protein 1	Oxygen-evolving enhancer protein 1, chloroplastic OS=Triticum aestivum GN=PSBO PE=2 SV=1	Manganese-stabilising protein / photosystem II polypeptide	photosystem II stabilization//photosynthesis	calcium ion binding	photosystem II//extrinsic to membrane//oxygen evolving complex	--
comp67557_c1	31772.1	1336.74	971	early light-inducable protein [Arabidopsis thaliana]	H.annuus mRNA for homologous early light induced protein	--	Carotene biosynthesis-related protein CBR, chloroplastic OS=Dunaliella bardawil GN=CBR PE=1 SV=1	Conotoxin//Spider toxin//Herpes virus major outer envelope glycoprotein (BLLF1)	transport//pathogenesis//viral infectious cycle	ion channel inhibitor activity	viral envelope//extracellular region	--
comp72456_c1	26709.8	1335.58	817	PREDICTED: ribulose bisphosphate carboxylase/oxygenase activase, chloroplastic-like [Glycine max]	Glycine max cultivar Kefeng No.1 beta-form rubisco activase (RCAbeta) mRNA, complete cds	--	Ribulose bisphosphate carboxylase/oxygenase activase 2, chloroplastic OS=Nicotiana tabacum GN=RCA PE=2 SV=1	ATPase family associated with various cellular activities (AAA)//Omega-atracotoxin//Transposase//recA bacterial DNA recombination protein//Torsin	transport//DNA repair//chaperone mediated protein folding requiring cofactor//transposition, DNA-mediated//SOS response//pathogenesis	DNA binding//ATP binding//calcium channel inhibitor activity//transposase activity//single-stranded DNA binding	extracellular region	--
comp51294_c0	54480.6	1335.14	1667	Os07g0558400 [Oryza sativa Japonica Group]	--	light-harvesting complex II chlorophyll a/b binding protein 4	Chlorophyll a-b binding protein P4, chloroplastic OS=Pisum sativum GN=lhcA-P4 PE=1 SV=1	--	--	--	--	--
comp72553_c1	59554.4	1306.63	1862	vacuolar processing enzyme 2 precursor [Glycine max]	Soybean clone JCVI-FLGm-26C5 unknown mRNA	legumain	Vacuolar-processing enzyme beta-isozyme OS=Arabidopsis thaliana GN=At1g62710 PE=2 SV=3	Poxvirus P4A protein//Peptidase C13 family//Cortexin of kidney//Nepovirus coat protein, N-terminal domain	proteolysis	cysteine-type endopeptidase activity//structural molecule activity	intrinsic to membrane//viral capsid//virion	Gpi-anchor transamidase
comp72513_c0	28188.4	1265.46	910	RuBisCO activase small isoform precursor [Oryza sativa Japonica Group]	Helianthus annuus clone ZVG70_RHA801-F ZVG70 locus putative ribulose-1,5-bisphosphate carboxylase/oxygenase activase genomic sequence	--	Ribulose bisphosphate carboxylase/oxygenase activase, chloroplastic OS=Vigna radiata var. radiata GN=RCA PE=2 SV=2	--	--	--	--	--
comp70691_c1	14840.7	1234.79	491	rubisco activase (chloroplast) [Ammopiptanthus mongolicus]	Populus trichocarpa clone WS0122_H23 unknown mRNA	--	Ribulose bisphosphate carboxylase/oxygenase activase, chloroplastic OS=Spinacia oleracea PE=1 SV=2	--	--	--	--	--
comp67322_c0	112980	1209.2	3817	PREDICTED: glycine dehydrogenase [decarboxylating], mitochondrial-like [Glycine max]	F.pringlei gdcsPA gene for P-protein of the glycine cleavage system	glycine dehydrogenase	Glycine dehydrogenase [decarboxylating] OS=Anabaena variabilis (strain ATCC 29413 / PCC 7937) GN=gcvP PE=3 SV=1	Glycine cleavage system P-protein//Beta-eliminating lyase//Aminotransferase class-V	metabolic process//cellular amino acid metabolic process//threonine metabolic process//oxidation-reduction process//L-serine metabolic process//glycine metabolic process	glycine dehydrogenase (decarboxylating) activity//lyase activity	--	Glycine dehydrogenase (decarboxylating)
comp64438_c1	19784	1202.72	672	drought-induced protein SDi-6 - common sunflower (fragment)	--	--	--	Vinculin family	cell adhesion	structural molecule activity	actin cytoskeleton	--
comp51303_c0	25908.3	1191.92	888	carbonic anhydrase 3 [Flaveria anomala]	Nicotiana tabacum mRNA for carbonic anhydrase, partial cds	carbonic anhydrase	Carbonic anhydrase 2 (Fragment) OS=Flaveria linearis PE=2 SV=1	Carbonic anhydrase	nitrogen compound metabolic process//one-carbon metabolic process	zinc ion binding//carbonate dehydratase activity	--	Predicted carbonic anhydrase involved in protection against oxidative damage
comp67991_c0	42241.4	1183.59	1458	PREDICTED: oxygen-evolving enhancer protein 2, chloroplastic-like [Glycine max]	Helianthus annuus clone ZVG79_SD-F ZVG79 locus putative photosystem II oxygen evolving system subunit genomic sequence	photosystem II oxygen-evolving enhancer protein 2	Oxygen-evolving enhancer protein 2, chloroplastic OS=Pisum sativum GN=PSBP PE=1 SV=1	Oxygen evolving enhancer protein 3 (PsbQ)//PsbP//APC cysteine-rich region	Wnt receptor signaling pathway//photosynthesis	calcium ion binding	photosystem II//extrinsic to membrane//oxygen evolving complex	--
comp72730_c0	37096.4	1175.71	1289	unknown [Populus trichocarpa]	Vitis vinifera clone SS0AFA20YE14	light-harvesting complex I chlorophyll a/b binding protein 2	Chlorophyll a-b binding protein 1B-21, chloroplastic OS=Hordeum vulgare GN=LHC Ib-21 PE=1 SV=1	--	--	--	--	--
comp68792_c0	7893.34	1139.45	283	RecName: Full=Ribulose bisphosphate carboxylase small chain 3, chloroplastic; Short=RuBisCO small subunit 3; Flags: Precursor	Flaveria pringlei ribulose-1,5-bisphosphate carboxylase/oxygenase small subunit protein (rbcS3) mRNA, complete cds	ribulose-bisphosphate carboxylase small chain	Ribulose bisphosphate carboxylase small chain 7, chloroplastic OS=Flaveria pringlei GN=RBCS7 PE=2 SV=1	--	--	--	--	--
comp54945_c0	30163.8	1138.88	1082	PREDICTED: chlorophyll a-b binding protein 13, chloroplastic-like [Vitis vinifera]	Rhododendron breviperulatum putative Lhcb3 gene, partial cds	light-harvesting complex II chlorophyll a/b binding protein 3	Chlorophyll a-b binding protein 215, chloroplastic OS=Pisum sativum GN=CAB215 PE=1 SV=1	--	--	--	--	--
comp76827_c0	16751.7	1136.8	602	ragweed homologue of Art v 1 precursor [Ambrosia artemisiifolia]	Helianthus annuus defensin mRNA, complete cds	--	Defensin D1 OS=Nigella sativa PE=1 SV=1	Gamma-thionin family//Scorpion toxin-like domain	transport//defense response	ion channel inhibitor activity	extracellular region	--
comp55183_c0	21295.3	1134.25	767	Photosystem I reaction center subunit V, chloroplast precursor, putative [Ricinus communis]	Helianthus annuus genotype har3 chloroplast photosystem I reaction center V (CPSI) gene, partial cds; nuclear gene for chloroplast product	photosystem I subunit V	Photosystem I reaction center subunit psaK, chloroplastic OS=Medicago sativa GN=PSAK PE=2 SV=1	Matrix protein (MA), p15//Photosystem I psaG / psaK	photosynthesis	structural molecule activity	membrane//viral capsid//photosystem I	--
comp51301_c0	25964.1	1111.85	954	photosystem I subunit XI precursor [Arabidopsis thaliana]	Helianthus annuus clone ZVG36_HA383-F ZVG36 locus putative photosystem I subunit genomic sequence	photosystem I subunit XI	Photosystem I reaction center subunit XI OS=Thermosynechococcus elongatus (strain BP-1) GN=psaL PE=1 SV=1	Photosystem I reaction centre subunit XI	photosynthesis	--	photosystem I reaction center//photosystem I	--
comp56493_c0	26952.5	1070.05	1029	chloroplast oxygen-evolving enhancer protein [Manihot esculenta]	Phyllostachys edulis cDNA clone: bphylf045p12, full insert sequence	photosystem II oxygen-evolving enhancer protein 3	Oxygen-evolving enhancer protein 3, chloroplastic OS=Oryza sativa subsp. indica GN=OsI_025465 PE=1 SV=2	Oxygen evolving enhancer protein 3 (PsbQ)	photosynthesis	calcium ion binding	photosystem II//extrinsic to membrane//oxygen evolving complex	--
comp60246_c0	35080.3	1046.08	1370	unnamed protein product [Spinacia oleracea]	Solanum lycopersicum cDNA, clone: FC03CA08, HTC in fruit	photosystem I subunit II	Photosystem I reaction center subunit II OS=Guillardia theta GN=psaD PE=3 SV=1	PsaD	photosynthesis	--	photosystem I reaction center//photosystem I	--
comp58674_c0	30347.5	1034.01	1199	RecName: Full=Photosystem I reaction center subunit III, chloroplastic; AltName: Full=Light-harvesting complex I 17 kDa protein; AltName: Full=PSI-F; Flags: Precursor	Lactuca sativa photosystem I subunit III (psaF) mRNA, partial cds; chloroplast gene for chloroplast product	photosystem I subunit III	Photosystem I reaction center subunit III OS=Cyanophora paradoxa GN=psaF PE=3 SV=1	Photosystem I reaction centre subunit III	photosynthesis	--	photosystem I reaction center//photosystem I	--
comp61014_c0	38865.2	1022.37	1553	hypothetical protein ARALYDRAFT_890765 [Arabidopsis lyrata subsp. lyrata]	Cucumis sativus clone CU17C11 chloroplast phosphoribulokinase mRNA, partial cds; nuclear gene for chloroplast product	phosphoribulokinase	Uridine kinase OS=Haemophilus influenzae (strain PittGG) GN=udk PE=3 SV=1	Phosphoribulokinase / Uridine kinase family	metabolic process	ATP binding//kinase activity	--	Armadillo/beta-Catenin/plakoglobin
comp73428_c0	47608.7	1007.22	1931	sorbitol transporter [Malus x domestica]	Plantago major partial plt2 gene for polyol transporter, exons 1-2	--	Major myo-inositol transporter IolT OS=Bacillus subtilis (strain 168) GN=iolT PE=2 SV=1	Sugar (and other) transporter//Major Facilitator Superfamily	transmembrane transport	transmembrane transporter activity	integral to membrane	Predicted transporter (major facilitator superfamily)
comp51300_c0	21131.7	985.484	876	PREDICTED: ferredoxin-1, chloroplastic-like [Glycine max]	Helianthus annuus ferredoxin (FER1) mRNA, complete cds	ferredoxin	Ferredoxin OS=Sambucus nigra PE=1 SV=1	2Fe-2S iron-sulfur cluster binding domain//ATP synthase protein 8//Chorion family 2	electron transport//ATP synthesis coupled proton transport//multicellular organismal development//proton transport	electron carrier activity//iron-sulfur cluster binding//hydrogen ion transmembrane transporter activity	chorion//mitochondrial proton-transporting ATP synthase complex, coupling factor F(o)	--
comp36026_c0	27790.9	962.962	1179	PREDICTED: thaumatin-like protein [Vitis vinifera]	Poplar cDNA sequences	--	Protein NP24 OS=Solanum lycopersicum PE=1 SV=2	--	--	--	--	--
comp67329_c0	30281	960.448	1288	uncharacterized protein LOC100272534 precursor [Zea mays]	--	interferon, gamma-inducible protein 30	GILT-like protein CBG03282 OS=Caenorhabditis briggsae GN=CBG03282 PE=3 SV=1	--	--	--	--	--
comp51290_c0	34732.9	959.386	1479	hypothetical protein OsI_08703 [Oryza sativa Indica Group]	--	--	--	Metallothionein family 11//2OG-Fe(II) oxygenase superfamily	oxidation-reduction process	oxidoreductase activity, acting on paired donors, with incorporation or reduction of molecular oxygen, 2-oxoglutarate as one donor, and incorporation of one atom each of oxygen into both donors//copper ion binding//oxidoreductase activity	--	--
comp51277_c0	30652.2	950.092	1318	Thioredoxin H-type 5 [Medicago truncatula]	Vitis vinifera contig VV78X037326.30, whole genome shotgun sequence	--	Thioredoxin H4 OS=Arabidopsis thaliana GN=TRX4 PE=2 SV=2	Redoxin//Mitosis protein DIM1//Thioredoxin	cell redox homeostasis//mitosis	oxidoreductase activity	spliceosomal complex	Thioredoxin
comp63006_c0	20230	934.899	884	histone H3 [Zea mays]	Populus trichocarpa clone WS0119_J09 unknown mRNA	histone H3	Histone H3.3 OS=Gossypium hirsutum GN=HIS3 PE=2 SV=3	Histone-like transcription factor (CBF/NF-Y) and archaeal histone//Domain of unknown function (DUF3329)//Transcription initiation factor IID, 31kD subunit//Core histone H2A/H2B/H3/H4	phosphorylation//DNA-dependent transcription, initiation	DNA binding//sequence-specific DNA binding//protein histidine kinase activity	intracellular//protein histidine kinase complex	Histones H3 and H4
comp60256_c0	28026.4	927.086	1235	predicted protein [Hordeum vulgare subsp. vulgare]	--	photosystem II 22kDa protein	Photosystem II 22 kDa protein, chloroplastic OS=Spinacia oleracea GN=PSBS PE=1 SV=1	--	--	--	--	--
comp73159_c0	70871.3	922.357	3139	hypothetical protein VITISV_031127 [Vitis vinifera]	Stevia rebaudiana P450 mono-oxygenase mRNA, complete cds	--	Isoflavone 2&apos;-hydroxylase OS=Glycyrrhiza echinata GN=CYP81E1 PE=1 SV=2	GDSL-like Lipase/Acylhydrolase//Cytochrome P450	electron transport//oxidation-reduction process//lipid metabolic process	electron carrier activity//heme binding//oxidoreductase activity, acting on paired donors, with incorporation or reduction of molecular oxygen//iron ion binding//hydrolase activity, acting on ester bonds	--	Cytochrome P450 CYP2 subfamily
comp68809_c0	52268.7	908.645	2350	cysteine protease [Gossypium hirsutum]	Daucus carota DcCysP4 mRNA for cysteine protease, complete cds	--	Cysteine proteinase COT44 (Fragment) OS=Brassica napus PE=2 SV=1	ZIP Zinc transporter//Peptidase C1-like family//Papain family cysteine protease	transmembrane transport//proteolysis//metal ion transport	metal ion transmembrane transporter activity//cysteine-type peptidase activity//cysteine-type endopeptidase activity	membrane	Cysteine proteinase Cathepsin L
comp62463_c0	43417.3	896.267	1979	Plastocyanin major isoform [Arabidopsis thaliana]	--	plastocyanin	Plastocyanin B&apos;/B&apos;&apos; OS=Nicotiana tabacum PE=1 SV=1	Copper binding proteins, plastocyanin/azurin family	electron transport	electron carrier activity//copper ion binding	--	--
comp51303_c1	10199.9	896.117	465	carbonic anhydrase 3 [Flaveria anomala]	Flaveria brownii carbonic anhydrase mRNA, complete cds	carbonic anhydrase	Carbonic anhydrase, chloroplastic OS=Pisum sativum PE=1 SV=1	PASTA domain	--	penicillin binding	--	--
comp67536_c0	25570.2	889.031	1175	HSP18.1B [Citrullus lanatus]	Quercus suber partial hsp17a.20 gene for heat shock protein 17a.20	HSP20 family protein	17.6 kDa class I heat shock protein 3 OS=Arabidopsis thaliana GN=HSP17.6C PE=2 SV=2	Repeated sequence found in lipoprotein LPP	--	--	outer membrane	Molecular chaperone (small heat-shock protein Hsp26/Hsp42)
comp36018_c0	7605.44	848.914	366	fructose-bisphosphate aldolase 3 [Camellia oleifera]	Camellia oleifera fructose-bisphosphate aldolase 3 mRNA, complete cds	fructose-bisphosphate aldolase, class I	Fructose-bisphosphate aldolase, cytoplasmic isozyme 1 OS=Pisum sativum PE=2 SV=1	Fructose-bisphosphate aldolase class-I	mannose metabolic process//pentose-phosphate shunt//carbon utilization//fructose metabolic process//gluconeogenesis//glycolysis//inositol metabolic process	fructose-bisphosphate aldolase activity	--	Fructose-biphosphate aldolase
comp51304_c0	20609.4	848.739	992	hypothetical protein POPTRDRAFT_830089 [Populus trichocarpa]	--	photosystem II PsbW protein	Photosystem II reaction center W protein, chloroplastic OS=Chlamydomonas reinhardtii GN=psbW PE=1 SV=1	Photosystem II reaction centre W protein (PsbW)	photosynthesis	--	photosystem II//chloroplast	--
comp64270_c0	34322	842.635	1664	unknown [Medicago truncatula]	Lotus japonicus cDNA, clone: LjFL1-001-CB10, HTC	F-type H+-transporting ATPase subunit gamma	ATP synthase gamma chain OS=Cyanothece sp. (strain PCC 8801) GN=atpG PE=3 SV=1	Laminin Domain II//ATP synthase	ATP synthesis coupled proton transport//oxidative phosphorylation//cell adhesion//proton transport	hydrogen ion transporting ATP synthase activity, rotational mechanism//proton-transporting ATPase activity, rotational mechanism	proton-transporting ATP synthase complex, catalytic core F(1)//proton-transporting ATP synthase complex//basement membrane	F0F1-type ATP synthase, gamma subunit
comp62378_c0	17523.7	823.807	869	photosystem I reaction center subunit psi-N [Arabidopsis lyrata subsp. lyrata]	Lotus japonicus genomic DNA, chromosome 4, clone: LjT05B12, TM1884, complete sequence	photosystem I subunit PsaN	Photosystem I reaction center subunit N, chloroplastic OS=Volvox carteri GN=PSAN PE=2 SV=1	Photosystem I reaction centre subunit N (PSAN or PSI-N)	photosynthesis	calmodulin binding	thylakoid membrane//photosystem I	--
comp51243_c0	15006.5	822.894	745	16kda membrane protein [Camellia sinensis]	Silene latifolia isolate X_div_21 sex-linked protein 9 gene, exons 1 through 4 and partial cds	photosystem I subunit PsaO	--	--	--	--	--	--
comp68826_c0	26267.8	811.733	1322	plasma membrane intrinsic protein 2-1 [Pyrus communis]	Zea mays plasma membrane intrinsic protein2 (pip2g), mRNA gi|13447810|gb|AF326496.1|AF326496 Zea mays plasma membrane integral protein ZmPIP2-7 mRNA, complete cds	aquaporin PIP	Aquaporin PIP2-5 OS=Zea mays GN=PIP2-5 PE=1 SV=1	Major intrinsic protein	transport	transporter activity	membrane	Aquaporin (major intrinsic protein family)
comp67967_c0	45007.8	800.125	2298	heat shock protein 70 [Nicotiana tabacum]	Gossypium hirsutum clone Spotx11 heat shock protein 70 mRNA, complete cds	heat shock 70kDa protein 1/8	Heat shock 70 kDa protein OS=Glycine max GN=HSP70 PE=3 SV=1	FGGY family of carbohydrate kinases, C-terminal domain//MreB/Mbl protein//Hydantoinase/oxoprolinase//ATP synthase protein 8	cell morphogenesis//ATP synthesis coupled proton transport//carbohydrate metabolic process//proton transport	hydrolase activity//phosphotransferase activity, alcohol group as acceptor//hydrogen ion transmembrane transporter activity	mitochondrial proton-transporting ATP synthase complex, coupling factor F(o)	Molecular chaperones HSP70/HSC70, HSP70 superfamily
comp51256_c0	21818.1	767.063	1162	1-aminocyclopropane-1-carboxylic acid oxidase [Helianthus annuus]	Helianthus annuus genotype rha293 1-aminocyclopropane-1-carboxylic acid oxidase gene, partial cds	aminocyclopropanecarboxylate oxidase	1-aminocyclopropane-1-carboxylate oxidase 2 OS=Solanum lycopersicum GN=ACO2 PE=2 SV=1	Secretin N-terminal domain//Bacterial DNA-binding protein//2OG-Fe(II) oxygenase superfamily	oxidation-reduction process//pilus assembly	DNA binding//oxidoreductase activity, acting on paired donors, with incorporation or reduction of molecular oxygen, 2-oxoglutarate as one donor, and incorporation of one atom each of oxygen into both donors//oxidoreductase activity	outer membrane	Iron/ascorbate family oxidoreductases
comp55367_c0	11466.5	764.17	613	--	--	--	--	--	--	--	--	--
comp67183_c0	9740.12	763.742	521	pentameric polyubiquitin [Medicago sativa]	Medicago truncatula clone JCVI-FLMt-16H19 unknown mRNA	ubiquitin C	Polyubiquitin 3 OS=Oryza sativa subsp. japonica GN=UBQ3 PE=2 SV=2	Ubiquitin family	--	protein binding	--	Ubiquitin and ubiquitin-like proteins
comp55198_c0	13883.3	757.236	749	lipid transfer protein [Helianthus annuus]	Davidia involucrata lipid transfer protein precursor, mRNA, complete cds	--	Non-specific lipid-transfer protein 3 OS=Prunus dulcis PE=2 SV=1	Photosystem I reaction centre subunit IX / PsaJ	photosynthesis	--	photosystem I	--
comp64575_c0	15115	749.378	824	Os05g0498400 [Oryza sativa Japonica Group]	Medicago truncatula clone MTYFP_FQ_FR_FS1G-L-23 unknown mRNA	translation initiation factor 1	Protein translation factor SUI1 homolog OS=Anopheles gambiae GN=AGAP006459 PE=3 SV=1	Translation initiation factor SUI1	translational initiation//regulation of translational initiation	translation initiation factor activity	ribosome	Translation initiation factor 1 (eIF-1/SUI1)
comp76852_c0	28202.6	734.321	1569	PREDICTED: peroxidase 42 isoform 1 [Vitis vinifera]	PREDICTED: Cucumis sativus peroxidase 42-like (LOC101209739), mRNA	peroxidase	Peroxidase 49 OS=Arabidopsis thaliana GN=PER49 PE=2 SV=2	Peroxidase	peroxidase reaction//response to oxidative stress//oxidation-reduction process	heme binding//peroxidase activity	--	--
comp60612_c0	24029.9	734.245	1337	glutamine [Brassica napus]	Arabidopsis thaliana glutamine synthetase cytosolic isozyme 1-4 (GLN1;4) mRNA, complete cds	glutamine synthetase	Glutamine synthetase nodule isozyme OS=Vigna aconitifolia PE=2 SV=1	Glutamine synthetase, beta-Grasp domain//Glutamine synthetase, catalytic domain	peptidoglycan biosynthetic process//nitrogen compound metabolic process//glutamine biosynthetic process	glutamate-ammonia ligase activity	--	Glutamine synthetase
comp74781_c0	46836.5	731.421	2616	cell division protease ftsH-1 [Arabidopsis thaliana]	Prochlorococcus marinus str. NATL1A, complete genome	cell division protease FtsH	ATP-dependent zinc metalloprotease FtsH OS=Guillardia theta GN=ftsH PE=3 SV=1	Zeta toxin//FtsH Extracellular//ATPase family associated with various cellular activities (AAA)//Receptor L domain//Holliday junction DNA helicase ruvB N-terminus//IstB-like ATP binding protein//Peptidase family M41//TIP49 C-terminus//AAA domain (Cdc48 subfamily)//Magnesium chelatase, subunit ChlI//AAA domain (dynein-related subfamily)	chlorophyll metabolic process//chlorophyll biosynthetic process//DNA repair//proteolysis//DNA recombination//photosynthesis	ATP binding//metalloendopeptidase activity//magnesium chelatase activity//four-way junction helicase activity//zinc ion binding//ATPase activity//kinase activity//DNA helicase activity	membrane//magnesium chelatase complex//Holliday junction helicase complex//integral to membrane//replication fork	AAA+-type ATPase containing the peptidase M41 domain
comp51201_c0	32718	719.773	1857	PREDICTED: isoflavone 2&apos;-hydroxylase-like [Vitis vinifera]	--	--	Cytochrome P450 82A4 OS=Glycine max GN=CYP82A4 PE=2 SV=1	Cytochrome P450	electron transport//oxidation-reduction process	electron carrier activity//heme binding//oxidoreductase activity, acting on paired donors, with incorporation or reduction of molecular oxygen//iron ion binding	--	Cytochrome P450 CYP2 subfamily
comp70760_c0	46068.8	717.785	2622	unknown [Populus trichocarpa x Populus deltoides]	Helianthus annuus genotype pac2 chloroplast chlorophyll a/b binding protein (cab) gene, partial cds; nuclear gene for chloroplast product	light-harvesting complex I chlorophyll a/b binding protein 4	Chlorophyll a-b binding protein 6A, chloroplastic OS=Solanum lycopersicum GN=CAB6A PE=2 SV=1	SRF-type transcription factor (DNA-binding and dimerisation domain)	--	DNA binding//protein dimerization activity	--	MADS box transcription factor
comp62100_c0	20954.7	712.193	1202	predicted protein [Populus trichocarpa]	Vitis vinifera clone SS0AEB4YM20	peptidylprolyl isomerase	Peptidyl-prolyl cis-trans isomerase CYP18-4 OS=Arabidopsis thaliana GN=CYP18-4 PE=1 SV=1	Cyclophilin type peptidyl-prolyl cis-trans isomerase/CLD	protein folding	peptidyl-prolyl cis-trans isomerase activity	--	Cyclophilin type peptidyl-prolyl cis-trans isomerase
comp68460_c0	30943.2	704.241	1795	hydroxymethylbutenyl diphosphate reductase [Camellia sinensis]	Catharanthus roseus 1-hydroxy-2-methyl-butenyl 4-diphosphate reductase mRNA, complete cds	4-hydroxy-3-methylbut-2-enyl diphosphate reductase	4-hydroxy-3-methylbut-2-enyl diphosphate reductase OS=Cyanothece sp. (strain ATCC 51142) GN=ispH PE=3 SV=1	LytB protein	oxidation-reduction process//isopentenyl diphosphate biosynthetic process, mevalonate-independent pathway	--	--	--
comp36386_c0	3778.44	701.633	220	RecName: Full=Ribulose bisphosphate carboxylase small chain 5, chloroplastic; Short=RuBisCO small subunit 5; Flags: Precursor	Rosa roxburghii clone C35 defense-related mRNA, partial sequence	ribulose-bisphosphate carboxylase small chain	Ribulose bisphosphate carboxylase small chain 7, chloroplastic OS=Flaveria pringlei GN=RBCS7 PE=2 SV=1	--	--	--	--	--
comp74935_c0	41694.6	700.672	2431	precursor of transferase serine hydroxymethyltransferase 7 [Populus trichocarpa]	Populus trichocarpa precursor of transferase serine hydroxymethyltransferase 2 (SHMT2), mRNA	glycine hydroxymethyltransferase	Serine hydroxymethyltransferase, mitochondrial OS=Candida albicans GN=SHM1 PE=3 SV=1	Aminotransferase class I and II//Beta-eliminating lyase//Aminotransferase class-V//Serine hydroxymethyltransferase	metabolic process//biosynthetic process//cellular amino acid metabolic process//glycine metabolic process//L-serine metabolic process	glycine hydroxymethyltransferase activity//lyase activity//transferase activity//pyridoxal phosphate binding	--	Glycine/serine hydroxymethyltransferase
comp73868_c4	41270.9	695.268	2425	putative aspartic protease [Ipomoea batatas]	Oryza sativa Japonica Group genomic DNA, chromosome 1, BAC clone:B1158C05	phytepsin	Procardosin-A OS=Cynara cardunculus GN=cardA PE=1 SV=1	Saposin-like type B, region 1//Eukaryotic aspartyl protease//TraL protein	proteolysis//conjugation//lipid metabolic process	aspartic-type endopeptidase activity	outer membrane	Aspartyl protease
comp70956_c0	15803.5	693.466	931	superoxide dismutase [Cu-Zn] 1 [Solanum lycopersicum]	Olea europaea cultivar Picudo clone 3 allergen Ole e 5 gene, complete cds	superoxide dismutase, Cu-Zn family	Superoxide dismutase [Cu-Zn] OS=Spinacia oleracea GN=SODCC PE=2 SV=1	Copper/zinc superoxide dismutase (SODC)	superoxide metabolic process//oxidation-reduction process	metal ion binding	--	Cu2+/Zn2+ superoxide dismutase SOD1
comp73570_c0	58093.3	689.903	3440	ATP-dependent clp protease, putative [Ricinus communis]	Oryza sativa Japonica Group Os04g0397100 (Os04g0397100) mRNA, partial cds	ATP-dependent Clp protease ATP-binding subunit ClpC	Chaperone protein ClpC3, chloroplastic OS=Oryza sativa subsp. japonica GN=CLPC3 PE=2 SV=1	Na+ dependent nucleoside transporter N-terminus//Sigma-54 interaction domain//Zeta toxin//BAF1 / ABF1 chromatin reorganising factor//Holliday junction DNA helicase ruvB N-terminus//UvrB/uvrC motif//Selenoprotein P, N terminal region//Torsin//AAA domain (Cdc48 subfamily)//RNA helicase//ZIP Zinc transporter//Type III restriction enzyme, res subunit//Clp amino terminal domain//Magnesium chelatase, s…	chromatin remodeling//chlorophyll metabolic process//metal ion transport//cation transport//protein metabolic process//DNA recombination//photosynthesis//chaperone mediated protein folding requiring cofactor//regulation of transcription, DNA-dependent//nucleoside transport//chlorophyll biosynthetic process//transport//transmembrane transport//DNA repair	magnesium chelatase activity//protein binding//hydrolase activity//four-way junction helicase activity//ATPase activity//metal ion transmembrane transporter activity//kinase activity//GTPase activity//GTP binding//DNA helicase activity//DNA binding//RNA binding//ATP binding//RNA helicase activity//nucleoside:sodium symporter activity//unfolded protein binding//selenium binding//transcription fact…	membrane//magnesium chelatase complex//replication fork//Holliday junction helicase complex//transcription factor complex//nucleus	Chaperone HSP104 and related ATP-dependent Clp proteases
comp64682_c0	34139.7	676.38	2062	PREDICTED: alanine aminotransferase 2-like isoform 1 [Glycine max]	Vitis vinifera clone SS0ABG33YC24	glutamate--glyoxylate aminotransferase	Alanine aminotransferase 2 OS=Xenopus tropicalis GN=gpt2 PE=2 SV=1	Aminotransferase class I and II//HNH endonuclease//Beta-eliminating lyase	biosynthetic process//cellular amino acid metabolic process	lyase activity//transferase activity//pyridoxal phosphate binding//endonuclease activity//nucleic acid binding	--	Alanine aminotransferase
comp70104_c0	23920.6	674.41	1449	TO101-3 [Taraxacum officinale]	--	--	--	Dehydrin//Domain of unknown function (DUF750)	glycoprotein catabolic process//response to water stimulus//response to stress	--	cytoplasm	Nuclear localization sequence binding protein
comp64494_c0	10927.3	674.333	662	Photosystem II 5 kD protein [Arabidopsis thaliana]	--	--	Photosystem II 5 kDa protein, chloroplastic OS=Arabidopsis thaliana GN=PSBT PE=2 SV=2	--	--	--	--	--
comp63349_c0	14269.8	672.386	867	catalase-3 [Nicotiana tabacum]	Jatropha curcas catalase 1 (Cat1) mRNA, complete cds	catalase	Catalase-3 OS=Glycine max GN=CAT3 PE=2 SV=1	--	--	--	--	--
comp57076_c0	21636.4	670.131	1319	pyridoxine biosynthesis protein-like [Arabidopsis thaliana]	Arabidopsis thaliana pyridoxine biosynthesis protein (PDX1.3) mRNA, complete cds	pyridoxine biosynthesis protein	Pyridoxal biosynthesis lyase PdxS OS=Chloroflexus aggregans (strain MD-66 / DSM 9485) GN=pdxS PE=3 SV=1	Indole-3-glycerol phosphate synthase//Nitronate monooxygenase//Histidine biosynthesis protein//Dihydrouridine synthase (Dus)//Putative N-acetylmannosamine-6-phosphate epimerase//SOR/SNZ family//Thiazole biosynthesis protein ThiG	tyrosine biosynthetic process//tryptophan biosynthetic process//oxidation-reduction process//thiamine biosynthetic process//nitrogen compound metabolic process//N-acetylmannosamine metabolic process//histidine biosynthetic process//L-phenylalanine biosynthetic process//tRNA processing//pyridoxal phosphate biosynthetic process//amino sugar metabolic process	flavin adenine dinucleotide binding//nitronate monooxygenase activity//N-acylglucosamine-6-phosphate 2-epimerase activity//tRNA dihydrouridine synthase activity//indole-3-glycerol-phosphate synthase activity	--	Stationary phase-induced protein, SOR/SNZ family
comp62754_c0	27227.8	666.065	1670	Unknown protein [Arabidopsis thaliana]	Platanus x acerifolia partial mRNA for hypothetical protein (ORF3)	--	--	4Fe-4S binding domain	electron transport	electron carrier activity//iron-sulfur cluster binding	--	--
comp63271_c0	109089	647.57	6882	hypothetical protein MTR_5g051110 [Medicago truncatula]	Scabiosa sp. Albach 39 26S ribosomal RNA gene, complete sequence	--	Protein TAR1 OS=Saccharomyces cerevisiae (strain ATCC 204508 / S288c) GN=TAR1 PE=2 SV=1	Retroviral GAG p10 protein	--	structural molecule activity	viral capsid	--
comp70736_c0	37727.3	640.857	2405	PREDICTED: ferredoxin--NADP reductase, leaf isozyme, chloroplastic-like isoform 1 [Glycine max]	Populus trichocarpa predicted protein, mRNA	ferredoxin--NADP+ reductase	Ferredoxin--NADP reductase OS=Synechocystis sp. (strain PCC 6803 / Kazusa) GN=petH PE=1 SV=2	Ferric reductase NAD binding domain//Oxidoreductase NAD-binding domain//FAD binding domain	oxidation-reduction process	oxidoreductase activity	--	NADP/FAD dependent oxidoreductase
comp67409_c0	24733.5	639.108	1581	Peroxisomal membrane protein, putative [Ricinus communis]	Arabidopsis thaliana chromosome 1, complete sequence	protein Mpv17	Peroxisomal membrane protein 2 OS=Mus musculus GN=Pxmp2 PE=2 SV=2	Mpv17 / PMP22 family	--	--	integral to membrane	Peroxisomal membrane protein MPV17 and related proteins
comp72988_c0	13055.4	637.975	836	ADP ribosylation factor 002 [Elaeis guineensis]	Arachis diogoi ADP-ribosylation factor mRNA, partial cds	Arf/Sar family, other	ADP-ribosylation factor OS=Zea mays GN=ARF1 PE=2 SV=2	Ras family//GTPase of unknown function//Gtr1/RagA G protein conserved region//ADP-ribosylation factor family//Miro-like protein//G-protein alpha subunit	G-protein coupled receptor signaling pathway//signal transduction//small GTPase mediated signal transduction	guanyl nucleotide binding//GTP binding//signal transducer activity	nucleus//intracellular//cytoplasm	GTP-binding ADP-ribosylation factor Arf1
comp64086_c0	26045.8	637.148	1670	unknown [Lotus japonicus]	C.sativus hpr-A gene for NADH-dependent hydroxypyruvate reductase	hydroxypyruvate reductase 1	Glyoxylate reductase OS=Pyrococcus horikoshii (strain ATCC 700860 / DSM 12428 / JCM 9974 / NBRC 100139 / OT-3) GN=gyaR PE=1 SV=2	NADP oxidoreductase coenzyme F420-dependent//D-isomer specific 2-hydroxyacid dehydrogenase, NAD binding domain//Fibrillarin//D-isomer specific 2-hydroxyacid dehydrogenase, catalytic domain//3-hydroxyacyl-CoA dehydrogenase, NAD binding domain//NAD binding domain of 6-phosphogluconate dehydrogenase	oxidation-reduction process//valine catabolic process//fatty acid metabolic process//fatty acid biosynthetic process//metabolic process//D-gluconate metabolic process//rRNA processing//benzoate metabolic process//tRNA processing//pentose-phosphate shunt//leucine catabolic process//lysine catabolic process//tryptophan metabolic process//isoleucine catabolic process	RNA binding//methyltransferase activity//cofactor binding//oxidoreductase activity//oxidoreductase activity, acting on the CH-OH group of donors, NAD or NADP as acceptor//phosphogluconate dehydrogenase (decarboxylating) activity//NAD binding//3-hydroxyacyl-CoA dehydrogenase activity	--	Glyoxylate/hydroxypyruvate reductase (D-isomer-specific 2-hydroxy acid dehydrogenase superfamily)
comp35901_c0	3133.78	630.656	203	RecName: Full=Ribulose bisphosphate carboxylase small chain 3, chloroplastic; Short=RuBisCO small subunit 3; Flags: Precursor	--	--	Ribulose bisphosphate carboxylase small chain SSU5B, chloroplastic OS=Lemna gibba GN=SSU5B PE=3 SV=1	--	--	--	--	--
comp72593_c0	29452.6	626.675	1920	PREDICTED: elongation factor Tu, chloroplastic-like isoform 1 [Vitis vinifera]	Arabidopsis thaliana AT4g20360/F9F13_10 mRNA, complete cds	elongation factor Tu	Elongation factor Tu, chloroplastic OS=Chlorella vulgaris GN=tufA PE=3 SV=1	Elongation factor Tu C-terminal domain//GTPase of unknown function//Elongation factor Tu domain 2//Elongation factor Tu GTP binding domain//Miro-like protein	small GTPase mediated signal transduction	GTP binding//GTPase activity	intracellular	Mitochondrial translation elongation factor Tu
comp55011_c0	14923.2	625.284	975	stress responsive protein [Zea mays]	--	--	--	--	--	--	--	--
comp51244_c0	17006.1	622.531	1116	unknown [Lotus japonicus]	--	--	Heme-binding protein 1 OS=Mus musculus GN=Hebp1 PE=1 SV=2	Tc3 transposase	--	DNA binding	--	--
comp55372_c0	11017.6	617.42	729	photosystem I reaction center subunit IV A [Zea mays]	Glycine max cDNA, clone: GMFL01-21-O17	photosystem I subunit IV	Photosystem I reaction center subunit IV OS=Nostoc sp. (strain PCC 7120 / UTEX 2576) GN=psaE PE=3 SV=1	Photosystem I reaction centre subunit IV / PsaE	photosynthesis	--	photosystem I reaction center//photosystem I	--
comp67097_c0	41296.1	616.613	2736	(S)-2-hydroxy-acid oxidase, putative [Ricinus communis]	Helianthus annuus genotype rha801 glycolate oxidase (GO) gene, partial cds	(S)-2-hydroxy-acid oxidase	Peroxisomal (S)-2-hydroxy-acid oxidase GLO3 OS=Oryza sativa subsp. indica GN=GLO3 PE=3 SV=1	FMN-dependent dehydrogenase//Dihydrouridine synthase (Dus)//Thiamine monophosphate synthase/TENI//IMP dehydrogenase / GMP reductase domain//ATP synthase protein 8//Conserved region in glutamate synthase//Thiazole biosynthesis protein ThiG//Indole-3-glycerol phosphate synthase//Nitronate monooxygenase//Histidine biosynthesis protein//PAP2 superfamily//Dihydroorotate dehydrogenase	tyrosine biosynthetic process//glutamate biosynthetic process//tryptophan biosynthetic process//oxidation-reduction process//thiamine biosynthetic process//nitrogen compound metabolic process//histidine biosynthetic process//pyrimidine nucleobase metabolic process//proton transport//L-phenylalanine biosynthetic process//tRNA processing//UMP biosynthetic process//ATP synthesis coupled proton trans…	thiamine-phosphate diphosphorylase activity//flavin adenine dinucleotide binding//nitronate monooxygenase activity//glutamate synthase activity//hydrogen ion transmembrane transporter activity//oxidoreductase activity//dihydroorotate dehydrogenase activity//catalytic activity//tRNA dihydrouridine synthase activity//indole-3-glycerol-phosphate synthase activity//oxidoreductase activity, acting on …	membrane//mitochondrial proton-transporting ATP synthase complex, coupling factor F(o)	Glycolate oxidase
comp55399_c0	14639.4	615.286	972	ultraviolet-B-repressible protein [Gossypium hirsutum]	--	--	--	Photosystem II reaction centre X protein (PsbX)	photosynthesis	--	membrane//photosystem II	--
comp67598_c0	15104.1	609.727	1012	CF0 ATP synthase:SUBUNIT=9	--	F-type H+-transporting ATPase subunit b	ATP synthase subunit b&apos;, chloroplastic OS=Ochrosphaera neapolitana GN=atpG PE=3 SV=1	Fibrinogen alpha/beta chain family//HSCB C-terminal oligomerisation domain//ATP synthase B/B' CF(0)//Mitochondrial ATP synthase B chain precursor (ATP-synt_B)//Apolipoprotein A1/A4/E domain//Rabaptin//fzo-like conserved region//Baculovirus polyhedron envelope protein, PEP, C terminus	lipid transport//platelet activation//cell proliferation//proton transport//lipoprotein metabolic process//protein folding//signal transduction//GTP catabolic process//protein polymerization//ATP synthesis coupled proton transport//mitochondrial fusion//growth	growth factor activity//protein binding, bridging//receptor binding//hydrogen ion transmembrane transporter activity//GTPase activity//lipid binding//structural molecule activity//GTPase activator activity	fibrinogen complex//viral capsid//mitochondrial outer membrane//mitochondrial proton-transporting ATP synthase complex, coupling factor F(o)//extracellular region//integral to membrane//proton-transporting ATP synthase complex, coupling factor F(o)//viral envelope	--
comp51380_c0	22427.5	607.172	1509	unnamed protein product [Vitis vinifera]	Helianthus annuus genotype rha266 leucine zipper protein (LZP) gene, partial cds	magnesium-protoporphyrin IX monomethyl ester (oxidative) cyclase	Magnesium-protoporphyrin IX monomethyl ester [oxidative] cyclase OS=Porphyra yezoensis GN=acsF PE=3 SV=1	Phenazine biosynthesis-like protein//Rubrerythrin	biosynthetic process//oxidation-reduction process	metal ion binding//catalytic activity//oxidoreductase activity	--	--
comp67291_c2	29225.3	600.871	1987	predicted protein [Populus trichocarpa]	Populus trichocarpa predicted protein, mRNA	phosphoglycerate kinase	Phosphoglycerate kinase OS=Anabaena variabilis (strain ATCC 29413 / PCC 7937) GN=pgk PE=3 SV=1	STE like transcription factor//Phosphoglycerate kinase	phosphorylation//gluconeogenesis//regulation of transcription, DNA-dependent//glycolysis//carbon utilization	phosphoglycerate kinase activity//sequence-specific DNA binding transcription factor activity	nucleus//transcription factor complex	3-phosphoglycerate kinase
comp71500_c2	14635.8	597.313	1001	hypothetical protein ARALYDRAFT_902809 [Arabidopsis lyrata subsp. lyrata]	Capsicum annuum S-adenosyl-L-methionine synthetase mRNA, complete cds	S-adenosylmethionine synthetase	S-adenosylmethionine synthase 2 OS=Nicotiana tabacum GN=SAMS2 PE=2 SV=1	S-adenosylmethionine synthetase, central domain//S-adenosylmethionine synthetase, C-terminal domain	methionine metabolic process	methionine adenosyltransferase activity	--	S-adenosylmethionine synthetase
comp62432_c0	10616.7	594.95	729	--	--	--	--	High-affinity nickel-transport protein//ZIP Zinc transporter//Selenoprotein P, N terminal region	transmembrane transport//metal ion transport	metal ion transmembrane transporter activity//metal ion binding//selenium binding	membrane//integral to membrane	--
comp64222_c0	18710	583.92	1309	putative RNA-binding protein [Arabidopsis thaliana]	--	--	Isoflavone reductase homolog P3 OS=Arabidopsis thaliana GN=At1g75280 PE=1 SV=1	NAD dependent epimerase/dehydratase family//RmlD substrate binding domain//short chain dehydrogenase	polyketide biosynthetic process//metabolic process//nucleotide metabolic process//extracellular polysaccharide biosynthetic process//nucleotide-sugar metabolic process//streptomycin biosynthetic process//cellular metabolic process	catalytic activity//dTDP-4-dehydrorhamnose reductase activity//oxidoreductase activity//coenzyme binding	--	--
comp36083_c0	8086.16	582.612	567	chloroplast protein 12 precursor [Cynara cardunculus var. scolymus]	--	--	Calvin cycle protein CP12, chloroplastic OS=Chlamydomonas reinhardtii GN=CP12 PE=1 SV=2	--	--	--	--	--
comp62538_c0	16237	569.376	1165	uncharacterized protein LOC100526924 [Glycine max]	Aquilegia coerulea clone COL05-D12, complete sequence	thioredoxin 1	Thioredoxin M-type, chloroplastic OS=Triticum aestivum PE=2 SV=1	Redoxin//AhpC/TSA family//Thioredoxin	oxidation-reduction process//cell redox homeostasis	antioxidant activity//oxidoreductase activity	--	Thioredoxin-like protein
comp71888_c0	39537.2	567.334	2847	cytochrome P450 reductase-like protein [Nothapodytes foetida]	Ocimum basilicum cytochrome P450 oxidoreductase mRNA, complete cds	NADPH-ferrihemoprotein reductase	NADPH--cytochrome P450 reductase OS=Sus scrofa GN=POR PE=1 SV=2	Oxidoreductase NAD-binding domain//Flavodoxin//FAD binding domain	oxidation-reduction process	FMN binding//oxidoreductase activity	--	NADP/FAD dependent oxidoreductase
comp62796_c0	12623.2	567.319	909	unnamed protein product [Vitis vinifera]	--	--	Glutamate--tRNA ligase OS=Trichodesmium erythraeum (strain IMS101) GN=gltX PE=3 SV=1	--	--	--	--	--
comp73631_c0	24603.5	566.901	1773	actin [Ricinus communis]	Populus trichocarpa clone PX0015_H06 unknown mRNA	actin, other eukaryote	Actin-97 OS=Solanum tuberosum GN=AC97 PE=3 SV=1	Type I phosphodiesterase / nucleotide pyrophosphatase	--	catalytic activity	--	Actin and related proteins
comp76849_c0	13553.6	566.735	977	unknown [Populus trichocarpa x Populus deltoides]	--	photosystem II PsbY protein	Photosystem II core complex proteins psbY, chloroplastic OS=Arabidopsis thaliana GN=PSBY PE=2 SV=1	Photosystem II protein Y (PsbY)	photosynthesis	manganese ion binding	photosystem II//integral to membrane	--
comp69622_c0	27305.3	557.19	2002	ent-kaurene oxidase [Momordica charantia]	Glycine max cyochrome P450 monooxygenase CYP701A16 gene, partial cds	ent-kaurene oxidase	Flavonoid 3&apos;-monooxygenase OS=Arabidopsis thaliana GN=CYP75B1 PE=1 SV=1	Cytochrome P450	electron transport//oxidation-reduction process	electron carrier activity//heme binding//oxidoreductase activity, acting on paired donors, with incorporation or reduction of molecular oxygen//iron ion binding	--	Cytochrome P450 CYP2 subfamily
comp32081_c0	5753.24	556.955	422	photosystem II3 [Zea mays]	Populus EST from leave	--	Photosystem II 10 kDa polypeptide, chloroplastic OS=Hordeum vulgare GN=PSBR PE=3 SV=1	Photosystem II 10 kDa polypeptide PsbR//LIM domain	photosynthesis	zinc ion binding	photosystem II//thylakoid membrane//oxygen evolving complex	--
comp55685_c0	31386.2	556.274	2305	chlorophyll a/b-binding protein [Beta vulgaris subsp. vulgaris]	Vitis vinifera clone SS0AFA26YH07	light-harvesting complex II chlorophyll a/b binding protein 2	Chlorophyll a-b binding protein 5, chloroplastic (Fragment) OS=Solanum lycopersicum GN=CAB5 PE=2 SV=1	--	--	--	--	--
comp35993_c0	14781.5	552.484	1093	putative peroxisomal membrane protein PEX11-1 [Arabidopsis thaliana]	Carthamus oxyacanthus strain K604 A25 locus genomic sequence	--	Peroxisomal membrane protein 11-4 OS=Oryza sativa subsp. indica GN=PEX11-4 PE=2 SV=1	Peroxisomal biogenesis factor 11 (PEX11)//Septum formation inhibitor MinC, C-terminal domain//Alphavirus E3 glycoprotein	cell morphogenesis//peroxisome fission	serine-type endopeptidase activity	integral to peroxisomal membrane//virion membrane//viral capsid	--
comp35991_c0	20858.6	552.254	1543	PREDICTED: malate dehydrogenase, glyoxysomal [Vitis vinifera]	Vitis vinifera clone SS0AEB14YC14	malate dehydrogenase	Malate dehydrogenase 1, mitochondrial OS=Arabidopsis thaliana GN=At1g53240 PE=1 SV=1	lactate/malate dehydrogenase, alpha/beta C-terminal domain//lactate/malate dehydrogenase, NAD binding domain//Uncharacterized conserved protein//Semialdehyde dehydrogenase, NAD binding domain//3-beta hydroxysteroid dehydrogenase/isomerase family//Cytochrome c552	steroid biosynthetic process//androgen metabolic process//cellular amino acid metabolic process//oxidation-reduction process//nitrogen compound metabolic process//C21-steroid hormone metabolic process//estrogen metabolic process	oxidoreductase activity, acting on the aldehyde or oxo group of donors, NAD or NADP as acceptor//oxidoreductase activity, acting on the CH-OH group of donors, NAD or NADP as acceptor//NAD binding//3-beta-hydroxy-delta5-steroid dehydrogenase activity//hydrolase activity, acting on carbon-nitrogen (but not peptide) bonds, in linear amides//oxidoreductase activity	cytoplasm	NAD-dependent malate dehydrogenase
comp58889_c0	16845.5	550.986	1249	post-illumination chlorophyll fluorescence increase protein [Arabidopsis thaliana]	Nicotiana tabacum chloroplast post-illumination chlorophyll fluorescence increase protein mRNA, complete cds; nuclear gene for chloroplast product	--	--	Carbohydrate binding domain (family 25)	--	starch binding	--	--
comp64775_c0	12752	546.647	953	ubiquitin, partial [Lycoris longituba]	Glycine max cDNA, clone: GMFL01-06-A20	ubiquitin C	Polyubiquitin 4 OS=Arabidopsis thaliana GN=UBQ4 PE=1 SV=1	Ubiquitin family	--	protein binding	--	Ubiquitin and ubiquitin-like proteins
comp63349_c4	4857.37	543.661	365	catalase [Camellia sinensis]	Cucumis sativus catalase mRNA, partial cds	catalase	Catalase-1 OS=Arabidopsis thaliana GN=CAT1 PE=1 SV=3	Catalase	peroxidase reaction//response to oxidative stress//tryptophan metabolic process//methane metabolic process//oxidation-reduction process	heme binding//catalase activity	--	Catalase
comp72273_c0	24370.4	540.497	1842	plastid glutamine synthetase GS2 [Solanum tuberosum]	Ricinus communis glutamine synthetase plant, putative, mRNA	glutamine synthetase	Glutamine synthetase cytosolic isozyme OS=Lotus japonicus GN=GLN1 PE=2 SV=2	Glutamine synthetase, beta-Grasp domain//Glutamine synthetase, catalytic domain	peptidoglycan biosynthetic process//nitrogen compound metabolic process//glutamine biosynthetic process	glutamate-ammonia ligase activity	--	Glutamine synthetase
comp65004_c1	13321.5	540.435	1007	ATARD4 [Arabidopsis lyrata subsp. lyrata]	Medicago truncatula clone JCVI-FLMt-8C23 unknown mRNA	1,2-dihydroxy-3-keto-5-methylthiopentene dioxygenase	1,2-dihydroxy-3-keto-5-methylthiopentene dioxygenase 1 OS=Oryza sativa subsp. japonica GN=ARD1 PE=2 SV=1	ARD/ARD' family//Cupin//3-hydroxyanthranilic acid dioxygenase//AraC-like ligand binding domain	tryptophan metabolic process//regulation of transcription, DNA-dependent//oxidation-reduction process	acireductone dioxygenase [iron(II)-requiring] activity//nutrient reservoir activity//3-hydroxyanthranilate 3,4-dioxygenase activity//iron ion binding	--	Uncharacterized conserved protein, contains double-stranded beta-helix domain
comp55321_c0	16223.6	537.968	1232	unknown [Medicago truncatula]	--	--	--	7tm Chemosensory receptor	sensory perception of taste	--	integral to membrane	--
comp55059_c0	19845.6	537.274	1509	RecName: Full=Photosystem I reaction center subunit VI, chloroplastic; Short=PSI-H; AltName: Full=Light-harvesting complex I 11 kDa protein; Flags: Precursor	Spinach psaH mRNA for photosystem I reaction centre subunit VI	photosystem I subunit VI	Photosystem I reaction center subunit VI, chloroplastic OS=Chlamydomonas reinhardtii GN=PSAH PE=2 SV=1	Sec23/Sec24 zinc finger//BED zinc finger//Photosystem I reaction centre subunit VI	intracellular protein transport//ER to Golgi vesicle-mediated transport//photosynthesis	DNA binding//zinc ion binding	photosystem I reaction center//COPII vesicle coat//photosystem I	--
comp65776_c0	17801.1	525.451	1384	RecName: Full=31 kDa ribonucleoprotein, chloroplastic; AltName: Full=CP-RBP31; Flags: Precursor	Arabidopsis thaliana chloroplast RNA-binding protein 29 (CP29) mRNA, complete cds	nucleolin	33 kDa ribonucleoprotein, chloroplastic OS=Nicotiana sylvestris PE=1 SV=1	RNA recognition motif. (a.k.a. RRM, RBD, or RNP domain)	--	nucleic acid binding	--	FOG: RRM domain
comp55428_c0	8349.96	519.205	657	hypothetical protein ARALYDRAFT_916213 [Arabidopsis lyrata subsp. lyrata]	--	glutaredoxin 3	Monothiol glutaredoxin-S10 OS=Oryza sativa subsp. japonica GN=GRXS10 PE=2 SV=2	DSBA-like thioredoxin domain//Glutaredoxin	electron transport//cell redox homeostasis	protein disulfide oxidoreductase activity//electron carrier activity	--	Glutaredoxin and related proteins
comp72691_c0	33030.8	514.84	2621	Os09g0482400 [Oryza sativa Japonica Group]	Nicotiana tabacum heat shock protein 90 (OINtHsp90) mRNA, complete cds	molecular chaperone HtpG	Heat shock protein 83 OS=Ipomoea nil GN=HSP83A PE=2 SV=1	Hsp90 protein//Transcription factor Tfb4//Histidine kinase-, DNA gyrase B-, and HSP90-like ATPase	protein folding//DNA repair//regulation of transcription, DNA-dependent//response to stress	ATP binding//unfolded protein binding	core TFIIH complex	Molecular chaperone (HSP90 family)
comp68471_c0	8739	510.746	699	unknown [Populus trichocarpa]	Helianthus annuus genotype rha801 glycolate oxidase (GO) gene, partial cds	(S)-2-hydroxy-acid oxidase	Peroxisomal (S)-2-hydroxy-acid oxidase GLO1 OS=Oryza sativa subsp. indica GN=GLO1 PE=3 SV=1	FMN-dependent dehydrogenase//IMP dehydrogenase / GMP reductase domain//Conserved region in glutamate synthase//Thiazole biosynthesis protein ThiG//Nitronate monooxygenase//Indole-3-glycerol phosphate synthase//Histidine biosynthesis protein//Dihydroorotate dehydrogenase	tyrosine biosynthetic process//glutamate biosynthetic process//tryptophan biosynthetic process//oxidation-reduction process//thiamine biosynthetic process//nitrogen compound metabolic process//histidine biosynthetic process//pyrimidine nucleobase metabolic process//L-phenylalanine biosynthetic process//UMP biosynthetic process	nitronate monooxygenase activity//glutamate synthase activity//oxidoreductase activity//dihydroorotate dehydrogenase activity//catalytic activity//indole-3-glycerol-phosphate synthase activity//oxidoreductase activity, acting on the CH-NH2 group of donors	--	Glycolate oxidase
comp74670_c0	19183.4	507.244	1545	chalcone synthase [Rudbeckia hirta]	Silybum marianum chalcone synthase 1 (chs1) gene, partial cds	chalcone synthase	Chalcone synthase 3 OS=Sorghum bicolor GN=CHS3 PE=3 SV=1	3-Oxoacyl-[acyl-carrier-protein (ACP)] synthase III C terminal//Chalcone and stilbene synthases, C-terminal domain//Chalcone and stilbene synthases, N-terminal domain//3-Oxoacyl-[acyl-carrier-protein (ACP)] synthase III//FAE1/Type III polyketide synthase-like protein	acyl-carrier-protein biosynthetic process//biosynthetic process//fatty acid biosynthetic process//lipid biosynthetic process	transferase activity, transferring acyl groups//3-oxoacyl-[acyl-carrier-protein] synthase activity//transferase activity, transferring acyl groups other than amino-acyl groups	membrane//fatty acid synthase complex	--
comp59710_c0	11999.4	504.328	972	histone H1 [Hyacinthus orientalis]	--	histone H1/5	Histone H1-I OS=Volvox carteri GN=H1-I PE=2 SV=3	linker histone H1 and H5 family	nucleosome assembly	DNA binding	nucleus//nucleosome	Histone H1
comp56523_c0	95021.6	503.03	7717	hypothetical protein PhapfoPp091 [Phalaenopsis aphrodite subsp. formosana]	Cornus florida ribosomal protein L2 (rpl2) and ribosomal protein L23 (rpl23) genes, complete cds; tRNA-Ile (trnI-CAU) gene, complete sequence; hypothetical chloroplast RF2 (ycf2) gene, complete cds; tRNA-Leu (trnL-CAA) gene, complete sequence; NADH-plastoquinone oxidoreductase subunit 2 (ndhB) and ribosomal protein S7 (rps7) genes, complete cds; ribosomal protein S12 (rps12) gene, exons 2, 3 and …	--	Uncharacterized protein ycf68 OS=Saccharum hybrid GN=ycf68-1 PE=3 SV=1	Lipoprotein Rz1 precursor	viral entry into host cell via membrane fusion with the plasma membrane	--	outer membrane	--
comp74127_c0	24947.5	498.617	2044	NAD-dependent glyceraldehyde 3-P dehydrogenase [Solanum chacoense]	Medicago truncatula clone JCVI-FLMt-9I19 unknown mRNA	glyceraldehyde 3-phosphate dehydrogenase	Glyceraldehyde-3-phosphate dehydrogenase, cytosolic OS=Craterostigma plantagineum GN=GAPC PE=2 SV=1	Dihydrodipicolinate reductase, N-terminus//D-isomer specific 2-hydroxyacid dehydrogenase, NAD binding domain//Glyceraldehyde 3-phosphate dehydrogenase, C-terminal domain//Glyceraldehyde 3-phosphate dehydrogenase, NAD binding domain	lysine biosynthetic process via diaminopimelate//lysine biosynthetic process//oxidation-reduction process	oxidoreductase activity, acting on the aldehyde or oxo group of donors, NAD or NADP as acceptor//oxidoreductase activity, acting on the CH-OH group of donors, NAD or NADP as acceptor//cofactor binding//dihydrodipicolinate reductase activity	--	Glyceraldehyde 3-phosphate dehydrogenase
comp68145_c0	24586.5	496.011	2025	carotenoid cleavage dioxygenase 4 [Osmanthus fragrans]	Chrysanthemum x morifolium CmCCD4a-2 gene for carotenoid cleavage dioxygenase, complete cds	9-cis-epoxycarotenoid dioxygenase	9-cis-epoxycarotenoid dioxygenase NCED3, chloroplastic OS=Arabidopsis thaliana GN=NCED3 PE=2 SV=1	--	--	--	--	--
comp51387_c0	15440.4	490.879	1285	delta-tonoplast intrinsic protein [Gossypium hirsutum]	Mimosa pudica tip2;1 mRNA for tonoplast intrinsic protein 2;1, complete cds	aquaporin TIP	Aquaporin TIP2-3 OS=Zea mays GN=TIP2-3 PE=2 SV=2	Major intrinsic protein	transport	transporter activity	membrane	Aquaporin (major intrinsic protein family)
comp62198_c0	22964.2	489.127	1918	aquaporin PIP1-2 [Arabidopsis thaliana]	Gossypium hirsutum PIP protein (PIP1;5) mRNA, complete cds	aquaporin PIP	Probable aquaporin PIP1-5 OS=Arabidopsis thaliana GN=PIP1-5 PE=2 SV=2	MerT mercuric transport protein//Eukaryotic cytochrome b561//Major intrinsic protein	transport//mercury ion transport	mercury ion transmembrane transporter activity//transporter activity	membrane//integral to membrane	Aquaporin (major intrinsic protein family)
comp66218_c0	22555.8	485.237	1899	cytochrome P450, putative [Ricinus communis]	Stevia rebaudiana ent-kaurenoic acid 13-hydroxylase mRNA, complete cds	--	Abscisic acid 8&apos;-hydroxylase 3 OS=Arabidopsis thaliana GN=CYP707A3 PE=1 SV=1	Cytochrome P450	electron transport//oxidation-reduction process	electron carrier activity//heme binding//oxidoreductase activity, acting on paired donors, with incorporation or reduction of molecular oxygen//iron ion binding	--	Cytochrome P450 CYP4/CYP19/CYP26 subfamilies
comp58869_c0	14293.3	476.668	1225	unnamed protein product [Vitis vinifera]	S.tuberosum mRNA for putative glycine-rich RNA binding protein	cold-inducible RNA-binding protein	Glycine-rich RNA-binding protein 1 (Fragment) OS=Sorghum bicolor GN=GRP1 PE=2 SV=1	Ribosomal protein L34//KaiB domain//RNA recognition motif. (a.k.a. RRM, RBD, or RNP domain)	ribosome biogenesis//translation//rhythmic process	structural constituent of ribosome//nucleic acid binding	ribosome//intracellular	FOG: RRM domain
comp56498_c0	9237.5	473.496	797	--	--	--	--	--	--	--	--	--
comp36101_c0	12389.5	472.15	1072	--	--	--	--	Arp2/3 complex, 34 kD subunit p34-Arc//P-11 zinc finger//Microsomal signal peptidase 12 kDa subunit (SPC12)	regulation of actin filament polymerization//signal peptide processing	RNA binding//peptidase activity//zinc ion binding	cytoskeleton//signal peptidase complex//integral to membrane	--
comp60993_c0	6068.74	466.023	532	--	--	--	--	--	--	--	--	--
comp62869_c0	19609.4	461.727	1735	T6D22.2 [Arabidopsis lyrata subsp. lyrata]	Arabidopsis thaliana At5g60390/muf9_40 gene, complete cds	elongation factor 1-alpha	Elongation factor 1-alpha OS=Daucus carota PE=2 SV=1	Elongation factor Tu C-terminal domain//Elongation factor Tu domain 2//Elongation factor Tu GTP binding domain//Semialdehyde dehydrogenase, dimerisation domain	cellular amino acid biosynthetic process//urea cycle intermediate metabolic process//oxidation-reduction process	oxidoreductase activity, acting on the aldehyde or oxo group of donors, NAD or NADP as acceptor//GTPase activity//protein dimerization activity//N-acetyl-gamma-glutamyl-phosphate reductase activity//GTP binding	cytoplasm	Translation elongation factor EF-1 alpha/Tu
comp62717_c0	9523.86	460.989	844	--	--	--	--	--	--	--	--	--
comp61212_c0	10264.9	460.317	911	H-protein [Flaveria chlorifolia]	F.floridana of gcsH gene encoding H-protein	glycine cleavage system H protein	Glycine cleavage system H protein, mitochondrial OS=Oryza sativa subsp. indica GN=GDCSH PE=2 SV=1	4Fe-4S binding domain//Glycine cleavage H-protein	glycine catabolic process//electron transport	electron carrier activity//iron-sulfur cluster binding	glycine cleavage complex	Glycine cleavage system H protein (lipoate-binding)
comp70232_c1	19347.4	458.997	1722	heat shock protein 70 [Gossypium hirsutum]	PREDICTED: Cucumis sativus heat shock cognate 70 kDa protein-like, transcript variant 1 (LOC101211905), mRNA	heat shock 70kDa protein 1/8	Heat shock 70 kDa protein OS=Glycine max GN=HSP70 PE=3 SV=1	FGGY family of carbohydrate kinases, C-terminal domain	carbohydrate metabolic process	phosphotransferase activity, alcohol group as acceptor	--	Molecular chaperones HSP70/HSC70, HSP70 superfamily
comp70825_c0	19633.2	454.429	1765	dehydration-induced protein RD22-like protein 2 [Gossypium arboreum]	Helianthus annuus genotype PAC2 RD-22 like protein gene, partial cds	--	BURP domain-containing protein 8 OS=Oryza sativa subsp. japonica GN=BURP8 PE=2 SV=2	Parvovirus non-structural protein NS1	viral genome replication	--	--	--
comp31865_c0	18867.5	450.491	1711	beta-1,3-glucanase [Hevea brasiliensis]	--	--	Glucan endo-1,3-beta-glucosidase, basic isoform OS=Prunus persica GN=GNS1 PE=3 SV=1	Glycosyl hydrolases family 17	carbohydrate metabolic process	hydrolase activity, hydrolyzing O-glycosyl compounds	--	--
comp54626_c0	10325	447.775	942	uncharacterized protein LOC100499664 [Glycine max]	Ricinus communis proteasome subunit beta type, putative, mRNA	20S proteasome subunit beta 3	Proteasome subunit beta type-3 OS=Bos taurus GN=PSMB3 PE=1 SV=3	Proteasome subunit	proteolysis involved in cellular protein catabolic process	threonine-type endopeptidase activity	proteasome core complex	20S proteasome, regulatory subunit beta type PSMB3/PUP3
comp36045_c0	6422.53	447.743	586	--	--	--	--	Extensin-like region	plant-type cell wall organization//cell wall biogenesis	structural constituent of cell wall	cell wall	--
comp55462_c1	10577.8	445.498	970	Aquaporin PIP1.1, putative [Ricinus communis]	Cupressus sempervirens clone CYPLP006 putative aquaporin mRNA, partial cds	aquaporin PIP	Probable aquaporin PIP1-2 OS=Oryza sativa subsp. japonica GN=PIP1-2 PE=2 SV=3	Major intrinsic protein	transport	transporter activity	membrane	Aquaporin (major intrinsic protein family)
comp35868_c0	16796	445.27	1541	NAD dependent epimerase/dehydratase, putative [Ricinus communis]	PREDICTED: Cucumis sativus chloroplast stem-loop binding protein of 41 kDa a, chloroplastic-like (LOC101219557), partial mRNA	--	Chloroplast stem-loop binding protein of 41 kDa b, chloroplastic OS=Arabidopsis thaliana GN=CSP41B PE=1 SV=1	NAD dependent epimerase/dehydratase family	cellular metabolic process	catalytic activity//coenzyme binding	--	--
comp68759_c0	30047.5	443.789	2766	PREDICTED: 4-hydroxy-3-methylbut-2-en-1-yl diphosphate synthase-like [Glycine max]	PREDICTED: Glycine max 4-hydroxy-3-methylbut-2-en-1-yl diphosphate synthase-like (LOC100819481), mRNA	(E)-4-hydroxy-3-methylbut-2-enyl-diphosphate synthase	4-hydroxy-3-methylbut-2-en-1-yl diphosphate synthase OS=Chlamydia trachomatis serovar A (strain HAR-13 / ATCC VR-571B) GN=ispG PE=3 SV=1	GcpE protein//Non-structural protein NS3/Small envelope protein E	terpenoid biosynthetic process//oxidation-reduction process	4-hydroxy-3-methylbut-2-en-1-yl diphosphate synthase activity	membrane	--
comp75039_c0	37448.2	437.853	3494	PREDICTED: plasma membrane ATPase 4 isoform 1 [Vitis vinifera]	Medicago truncatula Plasma membrane ATPase (MTR_2g036650) mRNA, complete cds	H+-transporting ATPase	ATPase 8, plasma membrane-type OS=Arabidopsis thaliana GN=AHA8 PE=1 SV=1	E1-E2 ATPase//Herpesvirus egress protein UL20//H-type lectin domain//haloacid dehalogenase-like hydrolase	cell adhesion//metabolic process//viral assembly, maturation, egress, and release	metal ion binding//carbohydrate binding//nucleotide binding//catalytic activity	--	Plasma membrane H+-transporting ATPase
comp64644_c0	14554.4	436.873	1361	OAS-TL4 cysteine synthase [Glycine max]	Nicotiana tabacum partial mRNA for putative chloroplast cysteine synthase 1 precursor (oas1 gene)	cysteine synthase A	Cysteine synthase OS=Arabidopsis thaliana GN=OASA1 PE=1 SV=2	Zinc-binding dehydrogenase//Pyridoxal-phosphate dependent enzyme//Ergosterol biosynthesis ERG4/ERG24 family	metabolic process//oxidation-reduction process	zinc ion binding//catalytic activity//pyridoxal phosphate binding//oxidoreductase activity	membrane	Cystathionine beta-synthase and related enzymes
comp68524_c0	11419.8	436.416	1069	PREDICTED: peptide methionine sulfoxide reductase isoform 2 [Vitis vinifera]	--	peptide-methionine (S)-S-oxide reductase	Peptide methionine sulfoxide reductase OS=Brassica napus GN=PMSR PE=2 SV=1	Peptide methionine sulfoxide reductase	protein metabolic process//oxidation-reduction process	oxidoreductase activity, acting on a sulfur group of donors, disulfide as acceptor	--	Peptide methionine sulfoxide reductase
comp76869_c0	8634.34	433.336	814	ATEXPB4, putative [Ricinus communis]	--	--	Expansin-B18 OS=Oryza sativa subsp. japonica GN=EXPB18 PE=2 SV=1	--	--	--	--	--
comp74237_c1	18977	432.622	1792	elongation factor-1 alpha [Nicotiana tabacum]	Arabidopsis thaliana Elongation factor 1-alpha (AT1G07940) mRNA, complete cds	elongation factor 1-alpha	Elongation factor 1-alpha OS=Zea mays GN=EF1A PE=3 SV=1	Elongation factor Tu C-terminal domain//Elongation factor Tu domain 2//Elongation factor Tu GTP binding domain//Semialdehyde dehydrogenase, dimerisation domain	cellular amino acid biosynthetic process//urea cycle intermediate metabolic process//oxidation-reduction process	oxidoreductase activity, acting on the aldehyde or oxo group of donors, NAD or NADP as acceptor//GTPase activity//protein dimerization activity//N-acetyl-gamma-glutamyl-phosphate reductase activity//GTP binding	cytoplasm	Translation elongation factor EF-1 alpha/Tu
comp68589_c0	18968.6	432.431	1792	Fra e 12.01 allergen [Fraxinus excelsior]	Linum usitatissimum (+)-pinoresinol-(+)-lariciresinol reductase (PLR-Lu2) mRNA, complete cds	--	Leucoanthocyanidin reductase OS=Desmodium uncinatum GN=LAR PE=1 SV=1	TrkA-N domain//NAD dependent epimerase/dehydratase family//Popeye protein conserved region//Tricarboxylate carrier//Semialdehyde dehydrogenase, NAD binding domain//short chain dehydrogenase//3-beta hydroxysteroid dehydrogenase/isomerase family//Saccharopine dehydrogenase//Polysaccharide biosynthesis protein	oxidation-reduction process//biosynthetic process//C21-steroid hormone metabolic process//cellular metabolic process//steroid biosynthetic process//transmembrane transport//potassium ion transport//androgen metabolic process//metabolic process//cellular amino acid metabolic process//cation transport//estrogen metabolic process	oxidoreductase activity//oxidoreductase activity, acting on the aldehyde or oxo group of donors, NAD or NADP as acceptor//oxidoreductase activity, acting on the CH-OH group of donors, NAD or NADP as acceptor//catalytic activity//NAD binding//3-beta-hydroxy-delta5-steroid dehydrogenase activity//cation transmembrane transporter activity//coenzyme binding	membrane//cytoplasm	--
comp70213_c1	19687.5	431.948	1862	Sedoheptulose-1 7-bisphosphatase [Medicago truncatula]	Populus deltoides x Populus maximowiczii partial mRNA for putative sedoheptulose-1,7-bisphosphatase (sbp gene)	sedoheptulose-bisphosphatase	Fructose-1,6-bisphosphatase class 1 OS=Geobacter uraniireducens (strain Rf4) GN=fbp PE=3 SV=1	NADH dehydrogenase subunit 2 C-terminus//Fructose-1-6-bisphosphatase	ubiquinone biosynthetic process//oxidation-reduction process//mitochondrial electron transport, NADH to ubiquinone//carbohydrate metabolic process//proton transport//sodium ion transport	phosphoric ester hydrolase activity//NADH dehydrogenase (ubiquinone) activity	--	Fructose-1,6-bisphosphatase
comp57273_c0	11875.6	422.973	1147	Stem-specific protein TSJT1, putative [Ricinus communis]	Astragalus brandegei clone 4 aluminum-induced protein-like gene, partial sequence	--	Probable asparagine synthetase [glutamine-hydrolyzing] OS=Dictyostelium discoideum GN=asns PE=1 SV=1	Glutamine amidotransferases class-II	metabolic process	--	--	--
comp70876_c0	17682.3	421.452	1714	hypothetical protein VITISV_000358 [Vitis vinifera]	Glycine max clone GM_WBb0098D12, complete sequence	calreticulin	Calreticulin OS=Zea mays GN=CRT PE=2 SV=1	Calreticulin family	--	calcium ion binding	--	Calreticulin
comp76857_c0	11322.8	421.282	1098	unknown [Populus trichocarpa]	--	--	--	--	--	--	--	--
comp68085_c0	10144.2	420.303	986	RecName: Full=Chlorophyll a-b binding protein CP24 10A, chloroplastic; Short=CAB-10A; Short=LHCP; Flags: Precursor	Populus EST from severe drought-stressed leaves	light-harvesting complex II chlorophyll a/b binding protein 6	Chlorophyll a-b binding protein CP29 OS=Chlamydomonas reinhardtii GN=Lhcb4 PE=1 SV=3	--	--	--	--	--
comp71764_c0	38988.2	418.489	3806	putative zinc dependent protease [Trifolium pratense]	Thellungiella halophila mRNA, complete cds, clone: RTFL01-11-K02	cell division protease FtsH	ATP-dependent zinc metalloprotease FtsH OS=Vaucheria litorea GN=ftsH PE=3 SV=1	Sigma-54 interaction domain//Zeta toxin//FtsH Extracellular//ATPase family associated with various cellular activities (AAA)//Ribosomal protein S18//IstB-like ATP binding protein//Holliday junction DNA helicase ruvB N-terminus//Peptidase family M41//TIP49 C-terminus//AAA domain (Cdc48 subfamily)//Magnesium chelatase, subunit ChlI//AAA domain (dynein-related subfamily)//Parvovirus non-structural p…	viral genome replication//regulation of transcription, DNA-dependent//chlorophyll metabolic process//ribosome biogenesis//chlorophyll biosynthetic process//DNA repair//proteolysis//translation//DNA recombination//photosynthesis	ATP binding//metalloendopeptidase activity//magnesium chelatase activity//four-way junction helicase activity//zinc ion binding//structural constituent of ribosome//ATPase activity//kinase activity//transcription factor binding//DNA helicase activity	ribosome//magnesium chelatase complex//Holliday junction helicase complex//transcription factor complex//integral to membrane//intracellular//replication fork	AAA+-type ATPase containing the peptidase M41 domain
comp76844_c0	8738.77	417.058	856	unknown [Lotus japonicus]	Medicago truncatula clone JCVI-FLMt-5N22 unknown mRNA	photosystem I subunit X	Photosystem I reaction center subunit psaK, chloroplastic (Fragment) OS=Spinacia oleracea GN=PSAK PE=1 SV=2	Photosystem I psaG / psaK	photosynthesis	--	membrane//photosystem I	--
comp68698_c0	19549.9	416.405	1918	unknown [Glycine max]	Solanum lycopersicum cDNA, clone: LEFL2041O09, HTC in fruit	cysteine synthase A	Cysteine synthase OS=Triticum aestivum GN=CYS1 PE=2 SV=1	Pyridoxal-phosphate dependent enzyme//Glycosyl hydrolases family 15	metabolic process//carbohydrate metabolic process//polysaccharide metabolic process	hydrolase activity, hydrolyzing O-glycosyl compounds//catalytic activity//pyridoxal phosphate binding	--	Cystathionine beta-synthase and related enzymes
comp62204_c0	4682.35	414.04	462	aquaporin, MIP family, PIP subfamily [Populus trichocarpa]	Fragaria chiloensis plasma membrane intrinsic protein PIP2;1 mRNA, complete cds	aquaporin PIP	Aquaporin PIP2-1 OS=Arabidopsis thaliana GN=PIP2-1 PE=1 SV=1	ATP synthase protein 8//Major intrinsic protein	transport//ATP synthesis coupled proton transport//proton transport	hydrogen ion transmembrane transporter activity//transporter activity	membrane//mitochondrial proton-transporting ATP synthase complex, coupling factor F(o)	--
comp66327_c0	12550.3	411.487	1246	small heat-shock protein, putative [Ricinus communis]	--	HSP20 family protein	17.8 kDa class II heat shock protein OS=Zea mays PE=2 SV=1	--	--	--	--	--
comp64730_c0	6271.51	411.248	623	PREDICTED: basic form of pathogenesis-related protein 1 [Vitis vinifera]	--	--	Pathogenesis-related protein PRB1-2 OS=Hordeum vulgare PE=2 SV=1	BH3 interacting domain (BID)	positive regulation of apoptotic process	--	cytoplasm	Defense-related protein containing SCP domain
comp63874_c0	20266.3	411.089	2014	sucrose transporter 1 [Populus trichocarpa]	Arabidopsis thaliana putative sucrose transport protein SUC2 (At1g22710) mRNA, complete cds	solute carrier family 45, member 1/2/4	Sucrose transport protein SUT2 OS=Oryza sativa subsp. indica GN=SUT2 PE=2 SV=2	Sugar (and other) transporter//CHDNT (NUC034) domain//Major Facilitator Superfamily	transmembrane transport//regulation of transcription, DNA-dependent	DNA binding//ATP binding//zinc ion binding//hydrolase activity, acting on acid anhydrides, in phosphorus-containing anhydrides//transmembrane transporter activity	nucleus//integral to membrane	Sucrose transporter and related proteins
comp51223_c0	11240.6	410.741	1118	uncharacterized protein [Arabidopsis thaliana]	--	--	--	helix-turn-helix, Psq domain	--	DNA binding	--	--
comp62792_c0	15100.5	410.717	1502	PREDICTED: 3&apos;-hydroxy-N-methyl-(S)-coclaurine 4&apos;-O-methyltransferase-like [Glycine max]	--	--	Isoflavone-7-O-methyltransferase 9 OS=Medicago sativa PE=2 SV=1	Dimerisation domain//O-methyltransferase	--	O-methyltransferase activity//protein dimerization activity	--	--
comp31819_c0	9984.12	409.927	995	qLTG-3-1 [Oryza sativa Japonica Group]	--	--	36.4 kDa proline-rich protein OS=Solanum lycopersicum GN=TPRP-F1 PE=2 SV=1	Insect cuticle protein//Domain of unknown function (DUF3327)	iron ion transport	enterochelin esterase activity//structural constituent of cuticle//iron ion binding	cytoplasm	--
comp54915_c0	14803.9	408.635	1480	Os05g0388600 [Oryza sativa Japonica Group]	Vitis vinifera clone SS0AFA20YF19	--	--	Adenylate cyclase associated (CAP) N terminal//Survival motor neuron protein (SMN)//Primase C terminal 2 (PriCT-2)	mRNA processing//cytoskeleton organization	actin binding//RNA binding//hydrolase activity, acting on acid anhydrides	nucleus//cytoplasm	--
comp76855_c0	8810.83	408.102	882	predicted protein [Populus trichocarpa]	Populus trichocarpa predicted protein, mRNA	translation initiation factor 1A	Eukaryotic translation initiation factor 1A OS=Oryctolagus cuniculus GN=EIF1A PE=1 SV=2	Translation initiation factor 1A / IF-1	translational initiation//regulation of translational initiation	translation initiation factor activity//RNA binding	ribosome	Translation initiation factor 1A (eIF-1A)
comp66224_c0	8619.07	406.596	866	calmodulin 5 [Arabidopsis thaliana]	Prunus avium calmodulin mRNA, complete cds	calmodulin	Calmodulin-3 OS=Arabidopsis thaliana GN=CAM3 PE=2 SV=1	Secreted protein acidic and rich in cysteine Ca binding region//RNA polymerase Rpb4//Polysaccharide biosynthesis/export protein	signal transduction//transcription, DNA-dependent//polysaccharide transport//purine nucleobase metabolic process//pyrimidine nucleobase metabolic process	DNA-directed RNA polymerase activity//calcium ion binding//polysaccharide transmembrane transporter activity	membrane//proteinaceous extracellular matrix//nucleolus	Calmodulin and related proteins (EF-Hand superfamily)
comp68716_c0	22320.3	403.47	2260	PREDICTED: beta-amylase 1, chloroplastic isoform 2 [Vitis vinifera]	Arabidopsis thaliana chromosome 3, complete sequence	beta-amylase	Beta-amylase OS=Ipomoea batatas GN=BMY1 PE=1 SV=4	Glycosyl hydrolase family 14//Glycosyl hydrolases family 35	starch metabolic process//polysaccharide catabolic process//carbohydrate metabolic process//sucrose metabolic process	hydrolase activity, hydrolyzing O-glycosyl compounds//beta-amylase activity	--	--
comp66265_c0	20173	402.795	2046	PREDICTED: NADP-dependent glyceraldehyde-3-phosphate dehydrogenase-like [Brachypodium distachyon]	Ricinus communis NADP-dependent glyceraldehyde-3-phosphate dehydrogenase, putative, mRNA	glyceraldehyde-3-phosphate dehydrogenase (NADP)	Aldehyde dehydrogenase, thermostable OS=Geobacillus stearothermophilus GN=aldHT PE=1 SV=1	Aldehyde dehydrogenase family//Villin headpiece domain	metabolic process//cytoskeleton organization//oxidation-reduction process	actin binding//oxidoreductase activity	--	Aldehyde dehydrogenase
comp70869_c0	22861.9	400.33	2333	putative nucleoredoxin 1 [Arabidopsis thaliana]	--	--	Nucleoredoxin OS=Danio rerio GN=nxn PE=2 SV=1	Glycosyltransferase family 28 N-terminal domain//CHY zinc finger//Thioredoxin//Redoxin//KNOX2 domain//Glutaredoxin//C1-like domain//AhpC/TSA family//Phorbol esters/diacylglycerol binding domain (C1 domain)	lipid glycosylation//electron transport//intracellular signal transduction//oxidation-reduction process//cell redox homeostasis//carbohydrate metabolic process	protein disulfide oxidoreductase activity//electron carrier activity//DNA binding//transferase activity, transferring hexosyl groups//protein-disulfide reductase activity//antioxidant activity//zinc ion binding//oxidoreductase activity	nucleus	Thioredoxin, nucleoredoxin and related proteins
comp62204_c1	8616	399.985	880	putative aquaporin PIP2-1 [Vitis cinerea var. helleri x Vitis rupestris]	Arabidopsis thaliana plasma membrane intrinsic protein 2a (F4P12.12) mRNA, complete cds	aquaporin PIP	Aquaporin PIP2-1 OS=Arabidopsis thaliana GN=PIP2-1 PE=1 SV=1	NUMOD3 motif (2 copies)//Major intrinsic protein	transport	endonuclease activity//transporter activity	membrane	Aquaporin (major intrinsic protein family)
comp57308_c0	10322.2	396.699	1063	copper/zinc-superoxide dismutase [Prunus persica]	Medicago truncatula clone MTYFD_FE_FF_FG1G-D-22 unknown mRNA	superoxide dismutase, Cu-Zn family	Superoxide dismutase [Cu-Zn], chloroplastic OS=Zantedeschia aethiopica GN=SODCP PE=2 SV=1	Copper/zinc superoxide dismutase (SODC)	superoxide metabolic process//oxidation-reduction process	metal ion binding	--	Cu2+/Zn2+ superoxide dismutase SOD1
comp61369_c0	14215	395.318	1469	unknown [Glycine max]	Solanum tuberosum fructose-1,6-bisphosphatase precursor, mRNA, nuclear gene encoding chloroplast protein, complete cds	fructose-1,6-bisphosphatase I	Fructose-1,6-bisphosphatase, cytosolic OS=Oryza coarctata PE=2 SV=1	CobD/Cbib protein//Fructose-1-6-bisphosphatase	carbohydrate metabolic process//cobalamin biosynthetic process	phosphoric ester hydrolase activity	integral to membrane	Fructose-1,6-bisphosphatase
comp61680_c0	9229.13	391.521	963	ubiquitin-conjugating enzyme [Nicotiana tabacum]	Phyllostachys edulis cDNA clone: bphylf032c03, full insert sequence	ubiquitin-conjugating enzyme E2 A	Ubiquitin-conjugating enzyme E2 B OS=Rattus norvegicus GN=Ube2b PE=2 SV=1	RWD domain//Ubiquitin-conjugating enzyme	--	protein binding//acid-amino acid ligase activity	--	Ubiquitin-protein ligase
comp64627_c0	25816.5	390.041	2704	Phospho-2-dehydro-3-deoxyheptonate aldolase 1, chloroplast precursor, putative [Ricinus communis]	Medicago truncatula 2-dehydro-3-deoxyphosphoheptonate aldolase (3-deoxy-d-arabino-heptulosonate 7-phosphate synthase) (MTR_5g064500) mRNA, complete cds	3-deoxy-7-phosphoheptulonate synthase	Probable phospho-2-dehydro-3-deoxyheptonate aldolase, chloroplastic OS=Catharanthus roseus GN=DHS1 PE=2 SV=2	Class-II DAHP synthetase family	L-phenylalanine biosynthetic process//tyrosine biosynthetic process//aromatic amino acid family biosynthetic process//tryptophan biosynthetic process	3-deoxy-7-phosphoheptulonate synthase activity	--	--
comp56322_c0	12341.9	389.645	1294	reticulon family protein [Capsella rubella]	--	--	Reticulon-like protein B10 OS=Arabidopsis thaliana GN=RTNLB10 PE=2 SV=1	Reticulon	--	--	endoplasmic reticulum	Reticulon
comp73253_c0	38351.7	386.57	4053	RecName: Full=Phenylalanine ammonia-lyase 3	Catharanthus roseus mRNA for phenylalanine ammonia lyase, complete cds	phenylalanine ammonia-lyase	Phenylalanine ammonia-lyase OS=Digitalis lanata PE=2 SV=1	Magnesium-protoporphyrin IX methyltransferase C-terminus//Phenylalanine and histidine ammonia-lyase	biosynthetic process//chlorophyll metabolic process//chlorophyll biosynthetic process	ammonia-lyase activity//magnesium protoporphyrin IX methyltransferase activity	--	Phenylalanine and histidine ammonia-lyase
comp54842_c0	12819	386.486	1355	unknown [Picea sitchensis]	--	--	Unknown protein DS12 from 2D-PAGE of leaf, chloroplastic OS=Oryza sativa subsp. indica GN=OsI_027381 PE=1 SV=2	ACT domain	metabolic process	amino acid binding	--	--
comp51291_c0	8323.7	385.976	881	uncharacterized protein LOC100306506 [Glycine max]	--	thioredoxin 1	Thioredoxin H-type OS=Fagopyrum esculentum PE=3 SV=1	Cyanobacterial and plant NDH-1 subunit O//Redoxin//Mitosis protein DIM1//Glutaredoxin//AhpC/TSA family//Thioredoxin	electron transport//oxidation-reduction process//cell redox homeostasis//mitosis	protein disulfide oxidoreductase activity//electron carrier activity//antioxidant activity//oxidoreductase activity, acting on NADH or NADPH, quinone or similar compound as acceptor//oxidoreductase activity	spliceosomal complex//plasma membrane	Thioredoxin
comp71766_c4	19152.2	385.808	2028	UDP-glucosyltransferase, putative [Ricinus communis]	--	anthocyanidin 3-O-glucosyltransferase	Flavonoid 3-O-glucosyltransferase OS=Medicago truncatula GN=UGT78G1 PE=1 SV=1	UDP-glucoronosyl and UDP-glucosyl transferase	metabolic process	transferase activity, transferring hexosyl groups	--	UDP-glucuronosyl and UDP-glucosyl transferase
comp75359_c1	31156.8	385.008	3306	DnaJ-like protein [Setaria italica]	Taraxacum officinale TO49-3 (To49-3) mRNA, partial cds	DnaJ homolog subfamily A member 2	DnaJ homolog subfamily A member 2 OS=Rattus norvegicus GN=Dnaja2 PE=2 SV=1	DnaJ C terminal domain//DnaJ central domain//Srg family chemoreceptor//DnaJ domain//Hydrogenase expression/synthesis hypA family	protein folding//signal transduction//sensory perception of chemical stimulus//cellular protein modification process	heat shock protein binding//unfolded protein binding//transmembrane signaling receptor activity//nickel cation binding	membrane	Molecular chaperone (DnaJ superfamily)
comp74374_c0	21223.5	384.496	2255	hypothetical protein OsI_09601 [Oryza sativa Indica Group]	Medicago truncatula chromosome 5 clone mth2-115p22, COMPLETE SEQUENCE	--	--	CAAX amino terminal protease self- immunity//Protein of unknown function (DUF3816)	transport	transporter activity	membrane	--
comp63611_c0	12894.2	383.101	1375	unknown [Lotus japonicus]	Malus x domestica COL domain class transcription factor (COL4) mRNA, complete cds	--	Zinc finger protein CONSTANS OS=Arabidopsis thaliana GN=CO PE=1 SV=1	B-box zinc finger//Zn-finger in ubiquitin-hydrolases and other protein//PHD-finger	--	protein binding//zinc ion binding	intracellular	--
comp70867_c0	13540.6	382.818	1445	predicted protein [Populus trichocarpa]	Lotus japonicus genomic DNA, chromosome 2, clone: LjB10A07, BM1477b	--	PGR5-like protein 1B, chloroplastic OS=Arabidopsis thaliana GN=PGRL1B PE=1 SV=1	DNA Polymerase alpha zinc finger//TFIIB zinc-binding	regulation of transcription, DNA-dependent//DNA replication	DNA-directed DNA polymerase activity//zinc ion binding//nucleoside binding	DNA polymerase complex	--
comp75888_c1	16494.2	381.342	1767	PREDICTED: secologanin synthase [Vitis vinifera]	Olea europaea cultivar Dolce d&apos;Andria putative secologanin synthase (SLS1) mRNA, partial cds	--	Putative cytochrome P450 CYP13A1 OS=Caenorhabditis elegans GN=cyp-13A1 PE=2 SV=1	Divergent CCT motif//Cytochrome P450	electron transport//oxidation-reduction process	electron carrier activity//heme binding//oxidoreductase activity, acting on paired donors, with incorporation or reduction of molecular oxygen//protein binding//iron ion binding	--	Cytochrome P450 CYP4/CYP19/CYP26 subfamilies
comp68643_c0	11320	379.372	1219	triosephosphate isomerase, putative [Ricinus communis]	Populus EST from leave	triosephosphate isomerase (TIM)	Triosephosphate isomerase, chloroplastic OS=Spinacia oleracea GN=TPIP1 PE=1 SV=1	Triosephosphate isomerase	metabolic process//fructose metabolic process//gluconeogenesis//glycerolipid metabolic process//glycolysis//inositol metabolic process//carbon utilization//mannose metabolic process	triose-phosphate isomerase activity	--	Triosephosphate isomerase
comp66571_c0	14380.2	378.282	1553	unnamed protein product [Thellungiella halophila]	Arabidopsis thaliana genomic DNA, chromosome 5, P1 clone:MYJ24	--	Calcium sensing receptor, chloroplastic OS=Arabidopsis thaliana GN=CAS PE=1 SV=1	Chemotaxis phosphatase, CheZ	regulation of chemotaxis	catalytic activity	bacterial-type flagellum	--
comp56966_c0	13496.7	376.366	1465	unknown [Picea sitchensis]	PREDICTED: Cucumis sativus ATP-dependent Clp protease proteolytic subunit-related protein 1, chloroplastic-like (LOC101216144), mRNA	--	ATP-dependent Clp protease proteolytic subunit 2 OS=Prochlorococcus marinus (strain SARG / CCMP1375 / SS120) GN=clpP2 PE=3 SV=1	DNA polymerase alpha/epsilon subunit B	DNA replication	DNA-directed DNA polymerase activity//DNA binding	DNA polymerase complex	ATP-dependent Clp protease, proteolytic subunit
comp60682_c1	5615.04	376.048	610	unknown [Populus trichocarpa x Populus deltoides]	Glycine max cDNA, clone: GMFL01-01-K06	glycine hydroxymethyltransferase	Serine hydroxymethyltransferase, mitochondrial OS=Ashbya gossypii (strain ATCC 10895 / CBS 109.51 / FGSC 9923 / NRRL Y-1056) GN=SHM1 PE=3 SV=1	Serine hydroxymethyltransferase	glycine metabolic process//L-serine metabolic process	glycine hydroxymethyltransferase activity	--	Glycine/serine hydroxymethyltransferase
comp36068_c0	8404.05	374.812	916	ATP-dependent Clp protease adaptor protein ClpS containing protein [Zea mays]	--	ATP-dependent Clp protease adaptor protein ClpS	ATP-dependent Clp protease adapter protein ClpS OS=Myxococcus xanthus (strain DK 1622) GN=clpS PE=3 SV=1	ATP-dependent Clp protease adaptor protein ClpS//Thiamine pyrophosphate enzyme, N-terminal TPP binding domain	protein catabolic process	thiamine pyrophosphate binding	--	--
comp59739_c0	22717.9	373.927	2482	abc transporter, putative [Ricinus communis]	Sisymbrium irio clone SIR-11A02, complete sequence	--	Uncharacterized ABC transporter ATP-binding protein YjjK OS=Shigella flexneri GN=yjjK PE=3 SV=2	ATPase family associated with various cellular activities (AAA)//Protein of unknown function, DUF258//Ethanolamine utilisation - propanediol utilisation//SRP54-type protein, GTPase domain//ATP synthase alpha/beta family, nucleotide-binding domain//Miro-like protein//AAA domain (dynein-related subfamily)//ABC transporter	SRP-dependent cotranslational protein targeting to membrane//small GTPase mediated signal transduction//cellular biogenic amine metabolic process	ATP binding//GTPase activity//GTP binding//ATPase activity	intracellular	Predicted transporter (ABC superfamily)
comp70866_c0	11218.8	372.009	1232	PREDICTED: GTP-binding nuclear protein Ran-3-like [Vitis vinifera]	Populus trichocarpa clone WS0111_I06 unknown mRNA	GTP-binding nuclear protein Ran	GTP-binding nuclear protein Ran-1 OS=Oryza sativa subsp. indica GN=RAN1 PE=2 SV=2	Ras family//RNA helicase//Conserved hypothetical ATP binding protein//ADP-ribosylation factor family//Miro-like protein//G-protein alpha subunit	G-protein coupled receptor signaling pathway//signal transduction//small GTPase mediated signal transduction	RNA binding//RNA helicase activity//nucleotide binding//guanyl nucleotide binding//GTP binding//signal transducer activity	intracellular	GTPase Ran/TC4/GSP1 (nuclear protein transport pathway), small G protein superfamily
comp57239_c0	8231.38	370.345	908	nucleoside diphosphate kinase 1 [Camellia sinensis]	Vitis vinifera clone SS0AEB22YK18	nucleoside-diphosphate kinase	Nucleoside diphosphate kinase 1 OS=Arabidopsis thaliana GN=NDPK1 PE=1 SV=1	Ribosomal L28 family//Nucleoside diphosphate kinase	CTP biosynthetic process//nucleoside diphosphate phosphorylation//UTP biosynthetic process//ribosome biogenesis//purine nucleobase metabolic process//translation//pyrimidine nucleobase metabolic process//GTP biosynthetic process	ATP binding//nucleoside diphosphate kinase activity//structural constituent of ribosome	ribosome//intracellular	Nucleoside diphosphate kinase
comp55205_c0	15709.3	368.409	1742	unknown [Lotus japonicus]	Glycine max cDNA, clone: GMFL01-07-H23	ribulose-phosphate 3-epimerase	Ribulose-phosphate 3-epimerase OS=Shigella flexneri GN=rpe PE=3 SV=1	Ribulose-phosphate 3 epimerase family//GcpE protein//Putative N-acetylmannosamine-6-phosphate epimerase//Zona-pellucida-binding protein (Sp38)//PcrB family//Thiazole biosynthesis protein ThiG	oxidation-reduction process//binding of sperm to zona pellucida//thiamine biosynthetic process//amino sugar metabolic process//N-acetylmannosamine metabolic process//carbohydrate metabolic process//terpenoid biosynthetic process	racemase and epimerase activity, acting on carbohydrates and derivatives//transferase activity, transferring alkyl or aryl (other than methyl) groups//N-acylglucosamine-6-phosphate 2-epimerase activity//4-hydroxy-3-methylbut-2-en-1-yl diphosphate synthase activity	extracellular region	D-ribulose-5-phosphate 3-epimerase
comp56237_c0	19256.9	368.13	2137	ent-kaurene oxidase [Pyrus communis]	Coffea arabica ent-kaurene oxidase 2 (KO2) mRNA, complete cds	ent-kaurene oxidase	Cytochrome P450 76C1 OS=Arabidopsis thaliana GN=CYP76C1 PE=2 SV=1	Cytochrome P450	electron transport//oxidation-reduction process	electron carrier activity//heme binding//oxidoreductase activity, acting on paired donors, with incorporation or reduction of molecular oxygen//iron ion binding	--	Cytochrome P450 CYP2 subfamily
comp31764_c0	18747.3	365.051	2098	hypothetical protein ARALYDRAFT_479865 [Arabidopsis lyrata subsp. lyrata]	--	multidrug resistance protein, MATE family	Multidrug and toxin extrusion protein 1 OS=Danio rerio GN=slc47a1 PE=2 SV=1	MatE//SelR domain	transport//transmembrane transport//oxidation-reduction process//drug transport//cellular protein modification process//drug transmembrane transport	drug transmembrane transporter activity//peptide-methionine (S)-S-oxide reductase activity//antiporter activity	membrane	Uncharacterized membrane protein, predicted efflux pump
comp71500_c0	5365.92	362.934	604	RecName: Full=S-adenosylmethionine synthase 1; Short=AdoMet synthase 1; AltName: Full=Methionine adenosyltransferase 1; Short=MAT 1	Arabidopsis thaliana BAC T7B11 from chromosome IV near 10 cM, complete sequence	S-adenosylmethionine synthetase	S-adenosylmethionine synthase 1 OS=Vitis vinifera GN=METK1 PE=3 SV=1	Merozoite Surface Antigen 2 (MSA-2) family//S-adenosylmethionine synthetase, central domain//S-adenosylmethionine synthetase, N-terminal domain	methionine metabolic process//cell adhesion	methionine adenosyltransferase activity	--	S-adenosylmethionine synthetase
comp54438_c0	9903.97	361.576	1119	hypothetical protein VITISV_035293 [Vitis vinifera]	--	chaperonin GroES	10 kDa chaperonin OS=Synechococcus sp. (strain ATCC 27264 / PCC 7002 / PR-6) GN=groS PE=3 SV=1	Trypsin//Chaperonin 10 Kd subunit	protein folding//proteolysis	serine-type endopeptidase activity	cytoplasm	Mitochondrial chaperonin
comp60529_c0	15731.1	358.627	1792	unknown [Medicago truncatula]	Flaveria trinervia GDCST gene	aminomethyltransferase	Aminomethyltransferase, mitochondrial OS=Bos taurus GN=AMT PE=1 SV=1	Aminomethyltransferase folate-binding domain	glycine catabolic process//glycine metabolic process//threonine metabolic process//L-serine metabolic process	aminomethyltransferase activity	cytoplasm	Aminomethyl transferase
comp68802_c0	19788.4	357.071	2264	unknown [Picea sitchensis]	Brassica rapa subsp. pekinensis clone KBrB047D06, complete sequence	chaperonin GroEL	60 kDa chaperonin 1 OS=Trichodesmium erythraeum (strain IMS101) GN=groL1 PE=3 SV=1	TCP-1/cpn60 chaperonin family	cellular protein metabolic process	ATP binding	--	Mitochondrial chaperonin, Cpn60/Hsp60p
comp36040_c0	7592.61	353.278	878	uncharacterized protein LOC100306555 [Glycine max]	Arabidopsis thaliana thioredoxin f2 mRNA, complete cds	thioredoxin 1	Thioredoxin OS=Ovis aries GN=TXN PE=1 SV=2	PemK-like protein//Zinc-binding dehydrogenase//Redoxin//AhpC/TSA family//Thioredoxin	oxidation-reduction process//cell redox homeostasis	antioxidant activity//DNA binding//zinc ion binding//oxidoreductase activity	--	Thioredoxin
comp68873_c0	14578.8	352.834	1688	PREDICTED: cytochrome P450 82A3-like [Vitis vinifera]	--	--	Isoflavone 2&apos;-hydroxylase OS=Glycyrrhiza echinata GN=CYP81E1 PE=1 SV=2	Cytochrome P450//Eukaryotic initiation factor 4E	electron transport//oxidation-reduction process//translational initiation//regulation of translational initiation	electron carrier activity//heme binding//RNA binding//iron ion binding//translation initiation factor activity//oxidoreductase activity, acting on paired donors, with incorporation or reduction of molecular oxygen	ribosome//cytoplasm	Cytochrome P450 CYP2 subfamily
comp73086_c0	47413.4	352.047	5502	ferredoxin-dependent glutamate synthase precursor [Arabidopsis thaliana]	Arabidopsis lyrata subsp. lyrata hypothetical protein, mRNA	glutamate synthase (ferredoxin)	Ferredoxin-dependent glutamate synthase OS=Cyanidium caldarium GN=gltB PE=3 SV=1	FMN-dependent dehydrogenase//Glutamate synthase central domain//Conserved region in glutamate synthase//GXGXG motif//Glutamine amidotransferases class-II	nitrogen compound metabolic process//metabolic process//glutamate biosynthetic process//oxidation-reduction process	glutamate synthase activity//oxidoreductase activity, acting on the CH-NH2 group of donors//oxidoreductase activity	--	Glutamate synthase
comp63349_c1	12911.9	349.56	1509	catalase [Bruguiera gymnorhiza]	Triticum aestivum catalase isozyme mRNA, partial cds	catalase	Catalase-3 OS=Glycine max GN=CAT3 PE=2 SV=1	Catalase	peroxidase reaction//response to oxidative stress//tryptophan metabolic process//methane metabolic process//oxidation-reduction process	heme binding//catalase activity	--	Catalase
comp52568_c0	12925.5	347.854	1518	rhythmically expressed protein [Zea mays]	--	--	Haloacid dehalogenase-like hydrolase domain-containing protein 3 OS=Homo sapiens GN=HDHD3 PE=1 SV=1	Herpesvirus glycoprotein M//Protein of unknown function (DUF1035)//haloacid dehalogenase-like hydrolase	metabolic process	catalytic activity//structural molecule activity	membrane//integral to membrane	Predicted hydrolase (HAD superfamily)
comp57571_c0	7821.54	347.694	919	profilin [Malus x domestica]	Jatropha curcas profilin-1 mRNA, complete cds	profilin	Profilin LP04 OS=Oryza sativa subsp. japonica GN=Os06g0152100 PE=2 SV=1	Profilin	cytoskeleton organization	actin binding	actin cytoskeleton	Profilin
comp59206_c0	10693	343.155	1273	unknown [Medicago truncatula]	Soybean clone JCVI-FLGm-22J2 unknown mRNA	triosephosphate isomerase (TIM)	Triosephosphate isomerase, cytosolic OS=Oryza sativa subsp. japonica GN=TPI PE=1 SV=3	Triosephosphate isomerase	metabolic process//fructose metabolic process//gluconeogenesis//glycerolipid metabolic process//glycolysis//inositol metabolic process//carbon utilization//mannose metabolic process	triose-phosphate isomerase activity	--	Triosephosphate isomerase
comp69825_c1	11490.8	342.899	1369	predicted protein [Populus trichocarpa]	--	--	--	PTS system mannose/fructose/sorbose family IID component	phosphoenolpyruvate-dependent sugar phosphotransferase system	--	integral to membrane	--
comp67739_c0	5583.54	342.496	666	60S ribosomal protein L23 [Zea mays]	PREDICTED: Glycine max 60S ribosomal protein L23-like, transcript variant 2 (LOC100794110), mRNA	large subunit ribosomal protein L23e	60S ribosomal protein L23 OS=Bos taurus GN=RPL23 PE=2 SV=2	Ribosomal protein L14p/L23e	ribosome biogenesis//translation	structural constituent of ribosome	ribosome	60S ribosomal protein L14/L17/L23
comp62276_c0	24254.2	342.262	2895	ATP synthase CF0 subunit I protein [Cornus florida]	Jacobaea vulgaris chloroplast, complete genome	F-type H+-transporting ATPase subunit b	ATP synthase subunit b, chloroplastic OS=Solanum tuberosum GN=atpF PE=3 SV=1	ATP synthase subunit C//ATP synthase B/B' CF(0)//Isocitrate dehydrogenase kinase/phosphatase (AceK)//RNA polymerase Rpb8//Cytochrome oxidase subunit II	glucose metabolic process//transcription, DNA-dependent//oxidation-reduction process//ATP synthesis coupled proton transport//ATP hydrolysis coupled proton transport//proton transport	phosphatase activity//hydrogen ion transmembrane transporter activity//[isocitrate dehydrogenase (NADP+)] kinase activity	membrane//cytoplasm//proton-transporting ATP synthase complex, coupling factor F(o)//proton-transporting two-sector ATPase complex, proton-transporting domain	Vacuolar H+-ATPase V0 sector, subunits c/c'
comp76831_c0	39494.3	341.759	4721	hypothetical protein SORBIDRAFT_06g002040 [Sorghum bicolor]	Marsilea quadrifolia mRNA for NAD+-dependent glyceraldehyde-3-phosphate dehydrogenase	--	Glyceraldehyde-3-phosphate dehydrogenase A, chloroplastic (Fragment) OS=Nicotiana tabacum GN=GAPA PE=2 SV=1	SH3 domain//Glyceraldehyde 3-phosphate dehydrogenase, C-terminal domain//Vps54-like protein//Bacterial regulatory protein, Fis family//Glyceraldehyde 3-phosphate dehydrogenase, NAD binding domain	regulation of transcription, DNA-dependent//retrograde transport, endosome to Golgi//oxidation-reduction process	oxidoreductase activity, acting on the aldehyde or oxo group of donors, NAD or NADP as acceptor//protein binding//sequence-specific DNA binding transcription factor activity	transcription factor complex	Vacuolar sorting protein VPS45
comp76931_c0	12359.6	341.396	1479	hypothetical protein VITISV_008795 [Vitis vinifera]	--	fructose-bisphosphate aldolase, class I	Fructose-bisphosphate aldolase A OS=Homo sapiens GN=ALDOA PE=1 SV=2	Fructose-bisphosphate aldolase class-I	mannose metabolic process//pentose-phosphate shunt//carbon utilization//fructose metabolic process//gluconeogenesis//glycolysis//inositol metabolic process	fructose-bisphosphate aldolase activity	--	Fructose-biphosphate aldolase
comp61584_c0	8554.12	340.935	1025	temperature-induced lipocalin [Populus euphratica]	Populus tremuloides temperature-induced lipocalin (TIL) mRNA, complete cds	outer membrane lipoprotein Blc	Apolipoprotein D OS=Homo sapiens GN=APOD PE=1 SV=1	--	--	--	--	--
comp71061_c0	15071.9	337.2	1826	PREDICTED: triose phosphate/phosphate translocator, chloroplastic [Glycine max]	Zea mays uncharacterized LOC100273570 (LOC100273570), mRNA gi|194704657|gb|BT041408.1| Zea mays full-length cDNA clone ZM_BFc0061M18 mRNA, complete cds	solute carrier family 35, member E1	Glucose-6-phosphate/phosphate translocator 1, chloroplastic OS=Arabidopsis thaliana GN=GPT1 PE=2 SV=1	EamA-like transporter family//UAA transporter family	transmembrane transport	--	membrane	Glucose-6-phosphate/phosphate and phosphoenolpyruvate/phosphate antiporter
comp68406_c0	8688.07	336.746	1054	Ribosomal protein L19 [Medicago truncatula]	Ricinus communis 60S ribosomal protein L19, putative, mRNA	large subunit ribosomal protein L19e	60S ribosomal protein L19 OS=Canis familiaris GN=RPL19 PE=1 SV=1	Ribosomal protein L19e//Adenosylmethionine decarboxylase//UME (NUC010) domain	phosphorylation//serine family amino acid metabolic process//proline metabolic process//arginine metabolic process//ribosome biogenesis//spermine biosynthetic process//spermidine biosynthetic process//translation	adenosylmethionine decarboxylase activity//protein serine/threonine kinase activity//structural constituent of ribosome	ribosome//intracellular	60s ribosomal protein L19
comp66161_c0	10883.5	335.055	1327	gamma-tocopherol methyltransferase [Perilla frutescens]	Helianthus annuus cultivar nmsT2100 haplotype 6 gamma-tocopherol methyltransferase (gamma-TMT) gene, complete cds	tocopherol O-methyltransferase	Phosphoethanolamine N-methyltransferase 3 OS=Arabidopsis thaliana GN=NMT3 PE=2 SV=2	Methyltransferase domain//ubiE/COQ5 methyltransferase family//Mycolic acid cyclopropane synthetase//Methyltransferase small domain//Putative methyltransferase//Nicotianamine synthase protein//FtsJ-like methyltransferase	metabolic process//nicotianamine biosynthetic process//methylation//lipid biosynthetic process	nicotianamine synthase activity//methyltransferase activity//nucleic acid binding	--	SAM-dependent methyltransferases
comp63628_c0	11960.1	334.889	1459	hypothetical protein MTR_1g116000 [Medicago truncatula]	--	--	--	--	--	--	--	--
comp64699_c0	7301.53	333.281	895	ribosomal protein L12 [Arabidopsis thaliana]	--	large subunit ribosomal protein L7/L12	50S ribosomal protein L12, chloroplastic OS=Chara vulgaris GN=rpl12 PE=3 SV=2	Ribosomal protein L7/L12 C-terminal domain	ribosome biogenesis//translation	structural constituent of ribosome	ribosome//intracellular	Mitochondrial/chloroplast ribosomal protein L12
comp57488_c2	5456.86	331.737	672	predicted protein [Populus trichocarpa]	Lycopersicon esculentum hsc-2 mRNA for heat shock protein cognate 70	heat shock 70kDa protein 1/8	Heat shock 70 kDa protein 5 OS=Arabidopsis thaliana GN=HSP70-5 PE=2 SV=1	--	--	--	--	Molecular chaperones HSP70/HSC70, HSP70 superfamily
comp63359_c0	14876	331.728	1832	RecName: Full=Malate dehydrogenase [NADP], chloroplastic; AltName: Full=NADP-MDH; Flags: Precursor	Flaveria bidentis NADP-malate dehydrogenase precursor, mRNA, complete cds; nuclear gene encoding chloroplast protein	malate dehydrogenase (NADP+)	Malate dehydrogenase OS=Akkermansia muciniphila (strain ATCC BAA-835) GN=mdh PE=3 SV=1	lactate/malate dehydrogenase, alpha/beta C-terminal domain//lactate/malate dehydrogenase, NAD binding domain	oxidation-reduction process	oxidoreductase activity, acting on the CH-OH group of donors, NAD or NADP as acceptor//oxidoreductase activity	--	NAD-dependent malate dehydrogenase
comp68219_c0	10117.2	330.388	1251	predicted protein [Populus trichocarpa]	PREDICTED: Glycine max V-type proton ATPase 16 kDa proteolipid subunit-like (LOC100787215), mRNA	V-type H+-transporting ATPase 16kDa proteolipid subunit	V-type proton ATPase 16 kDa proteolipid subunit c1 OS=Arabidopsis thaliana GN=VHA-C1 PE=2 SV=1	Flavivirus non-structural protein NS4A//ATP synthase subunit C	RNA metabolic process//ATP hydrolysis coupled proton transport//proton transport//viral reproduction	hydrogen ion transmembrane transporter activity	proton-transporting two-sector ATPase complex, proton-transporting domain//virion part	Vacuolar H+-ATPase V0 sector, subunits c/c'
comp60706_c0	6469.78	329.561	802	unknown [Populus trichocarpa]	Populus EST from leave	--	Macrophage migration inhibitory factor OS=Macaca fascicularis GN=MIF PE=3 SV=3	--	--	--	--	--
comp68822_c0	16959.8	328.677	2108	PREDICTED: laccase-14-like [Vitis vinifera]	Medicago truncatula chromosome 2 BAC clone mth2-81c8, complete sequence	--	Laccase-2 OS=Oryza sativa subsp. japonica GN=LAC2 PE=2 SV=1	Multicopper oxidase//Multicopper oxidase//Multicopper oxidase	oxidation-reduction process	copper ion binding//oxidoreductase activity	--	Multicopper oxidases
comp52936_c0	14788.6	328.167	1841	hypothetical protein [Oryza sativa Japonica Group]	--	--	--	--	--	--	--	--
comp56625_c0	8835.2	328.128	1100	calmodulin 4 [Daucus carota]	Populus trichocarpa clone WS01213_M14 unknown mRNA	calmodulin	Calmodulin-related protein OS=Petunia hybrida GN=CAM53 PE=2 SV=2	Secreted protein acidic and rich in cysteine Ca binding region//RNA polymerase Rpb4//Polysaccharide biosynthesis/export protein	signal transduction//transcription, DNA-dependent//polysaccharide transport//purine nucleobase metabolic process//pyrimidine nucleobase metabolic process	DNA-directed RNA polymerase activity//calcium ion binding//polysaccharide transmembrane transporter activity	membrane//proteinaceous extracellular matrix//nucleolus	Calmodulin and related proteins (EF-Hand superfamily)
comp73911_c0	23211.6	327.323	2897	unknown [Populus trichocarpa]	Populus EST from leave	transketolase	Transketolase 2 OS=Escherichia coli (strain K12) GN=tktB PE=1 SV=1	XPG N-terminal domain//Transketolase, C-terminal domain//Dehydrogenase E1 component	metabolic process//DNA repair	catalytic activity//oxidoreductase activity, acting on the aldehyde or oxo group of donors, disulfide as acceptor//nuclease activity	--	Transketolase
comp55236_c0	6183.76	326.808	773	hypothetical protein [Monosiga brevicollis MX1]	--	--	--	--	--	--	--	--
comp51326_c0	13517.2	326.367	1692	predicted protein [Populus trichocarpa]	--	--	Gamma-glutamylaminecyclotransferase OS=Homo sapiens GN=GGACT PE=1 SV=2	EGF-like domain//Follistatin/Osteonectin-like EGF domain//Microvirus lysis protein (E), C terminus//Gammaherpesvirus latent membrane protein (LMP2) protein//Reprolysin (M12B) family zinc metalloprotease//Metallothionein//Plant PEC family metallothionein//GRF zinc finger	modulation by virus of host cellular process//proteolysis//viral latency	metalloendopeptidase activity//metal ion binding//protein binding//enzyme inhibitor activity//zinc ion binding	host cell membrane	--
comp59278_c0	10815.4	325.84	1356	1-aminocyclopropane-1-carboxylic acid oxidase [Betula luminifera]	Medicago truncatula clone JCVI-FLMt-11H13 unknown mRNA	aminocyclopropanecarboxylate oxidase	1-aminocyclopropane-1-carboxylate oxidase 1 OS=Petunia hybrida GN=ACO1 PE=1 SV=1	Putative zinc finger in N-recognin (UBR box)//2OG-Fe(II) oxygenase superfamily	protein ubiquitination//oxidation-reduction process	oxidoreductase activity, acting on paired donors, with incorporation or reduction of molecular oxygen, 2-oxoglutarate as one donor, and incorporation of one atom each of oxygen into both donors//zinc ion binding//oxidoreductase activity//ubiquitin-protein ligase activity	--	Iron/ascorbate family oxidoreductases
comp55638_c0	3881.74	325.625	487	chloroplast PsbO4 precursor [Nicotiana benthamiana]	Glycine max cDNA, clone: GMFL01-35-E19	photosystem II oxygen-evolving enhancer protein 1	Oxygen-evolving enhancer protein 1, chloroplastic OS=Triticum aestivum GN=PSBO PE=2 SV=1	Manganese-stabilising protein / photosystem II polypeptide	photosystem II stabilization//photosynthesis	calcium ion binding	photosystem II//extrinsic to membrane//oxygen evolving complex	--
comp66284_c0	19208	324.255	2420	RecName: Full=Putative UDP-rhamnose:rhamnosyltransferase 1; Short=FaRT1; AltName: Full=Glycosyltransferase 4; Short=FaGT4	Stevia rebaudiana UDP-glucosyltransferase mRNA, partial cds	--	UDP-glycosyltransferase 79B11 OS=Arabidopsis thaliana GN=UGT79B11 PE=3 SV=1	Glycosyltransferase family 28 C-terminal domain//UDP-glucoronosyl and UDP-glucosyl transferase	metabolic process//lipid glycosylation//carbohydrate metabolic process	carbohydrate binding//transferase activity, transferring hexosyl groups	--	UDP-glucuronosyl and UDP-glucosyl transferase
comp36034_c0	3702.97	323.932	467	ferredoxin-NADP oxidoreductase [Spinacia oleracea]	--	ferredoxin--NADP+ reductase	Ferredoxin--NADP reductase, leaf-type isozyme, chloroplastic OS=Nicotiana tabacum GN=PETH PE=2 SV=1	--	--	--	--	--
comp68836_c0	8357.21	323.309	1056	unknown [Glycine max]	--	--	--	--	--	--	--	--
comp66718_c0	11673.9	323.109	1476	predicted protein [Populus trichocarpa]	Arabidopsis thaliana DNA chromosome 5, BAC clone T5E8 (ESSA project)	solute carrier family 25 (mitochondrial oxoglutarate transporter), member 11	Mitochondrial dicarboxylate carrier OS=Homo sapiens GN=SLC25A10 PE=1 SV=2	--	--	--	--	Mitochondrial oxoglutarate/malate carrier proteins
comp55632_c0	10529.8	321.743	1337	hydrolase, alpha/beta fold family protein [Arabidopsis thaliana]	Helianthus annuus clone ZVG49_RHA280-F ZVG49 locus putative hydrolase genomic sequence	--	Uncharacterized hydrolase YugF OS=Bacillus subtilis (strain 168) GN=yugF PE=3 SV=1	--	--	--	--	--
comp67196_c0	15048.1	321.356	1913	beta-1,3-glucanase [Hevea brasiliensis]	--	--	Glucan endo-1,3-beta-glucosidase OS=Nicotiana tabacum GN=SP41A PE=1 SV=1	Glycosyl hydrolases family 17	carbohydrate metabolic process	hydrolase activity, hydrolyzing O-glycosyl compounds	--	--
comp63349_c3	1612	321.241	205	catalase [Sesamum indicum]	Vigna radiata var. radiata mRNA for catalase, complete cds	catalase	Catalase-2 OS=Arabidopsis thaliana GN=CAT2 PE=1 SV=3	Catalase	peroxidase reaction//response to oxidative stress//tryptophan metabolic process//methane metabolic process//oxidation-reduction process	heme binding//catalase activity	--	Catalase
comp63190_c0	6995.92	321.126	890	PREDICTED: universal stress protein A-like protein-like [Glycine max]	--	--	Putative universal stress protein SAOUHSC_01819 OS=Staphylococcus aureus (strain NCTC 8325) GN=SAOUHSC_01819 PE=3 SV=1	Universal stress protein family	response to stress	--	--	--
comp71979_c1	8688.11	320.625	1107	ascorbate peroxidase [Populus tomentosa]	PREDICTED: Glycine max L-ascorbate peroxidase 3, peroxisomal-like (LOC100806101), mRNA	L-ascorbate peroxidase	L-ascorbate peroxidase 2, cytosolic OS=Oryza sativa subsp. japonica GN=APX2 PE=1 SV=1	Peroxidase	peroxidase reaction//response to oxidative stress//oxidation-reduction process	heme binding//peroxidase activity	--	--
comp31860_c0	4562.03	319.128	584	--	--	--	--	--	--	--	--	--
comp69812_c0	14345.9	317.136	1848	geranylgeranyl hydrogenase, putative [Ricinus communis]	Ostreococcus lucimarinus CCE9901 chromosome 2, complete sequence	geranylgeranyl reductase	Uncharacterized protein Mbar_A1602 OS=Methanosarcina barkeri (strain Fusaro / DSM 804) GN=Mbar_A1602 PE=3 SV=2	Pyridine nucleotide-disulphide oxidoreductase//3-hydroxyacyl-CoA dehydrogenase, NAD binding domain//ThiF family//Lycopene cyclase protein//FAD dependent oxidoreductase//Glucose inhibited division protein A	oxidation-reduction process//valine catabolic process//fatty acid metabolic process//fatty acid biosynthetic process//carotenoid biosynthetic process//tRNA processing//benzoate metabolic process//leucine catabolic process//tryptophan metabolic process//lysine catabolic process//isoleucine catabolic process	flavin adenine dinucleotide binding//oxidoreductase activity, acting on paired donors, with incorporation or reduction of molecular oxygen//oxidoreductase activity//catalytic activity//3-hydroxyacyl-CoA dehydrogenase activity	--	--
comp51246_c0	5283.38	315.556	684	hypothetical protein MTR_4g012800 [Medicago truncatula]	Zea mays clone 301615 mRNA sequence	--	--	RNA polymerase III RPC4	transcription, DNA-dependent//purine nucleobase metabolic process//pyrimidine nucleobase metabolic process//transcription from RNA polymerase III promoter	DNA binding//DNA-directed RNA polymerase activity	DNA-directed RNA polymerase III complex//nucleolus	Uncharacterized conserved protein
comp68805_c0	21899.2	313.14	2857	copalyl diphosphate synthase [Populus trichocarpa]	Ainsliaea macroclinidioides cpps1 gene for ent-copalyl diphosphate synthase, partial cds, haplotype: 9	ent-copalyl diphosphate synthase	Abietadiene synthase, chloroplastic OS=Abies grandis GN=AS PE=1 SV=1	Terpene synthase family, metal binding domain//Prenyltransferase and squalene oxidase repeat//Terpene synthase, N-terminal domain	metabolic process	magnesium ion binding//lyase activity//catalytic activity//terpene synthase activity	--	--
comp33043_c0	6990.95	312.13	915	YSL transporter [Medicago truncatula]	Crepis alpina cytochrome b5 type 11 mRNA, complete cds	--	Cytochrome B5 isoform C OS=Arabidopsis thaliana GN=CYTB5-C PE=1 SV=1	Cytochrome b5-like Heme/Steroid binding domain	--	heme binding	--	Cytochrome b5
comp62315_c0	16291.9	311.595	2136	non-specific lipid-transfer protein type 2, partial [Olea europaea]	--	--	Probable non-specific lipid-transfer protein 2 OS=Zea mays PE=1 SV=1	--	--	--	--	--
comp63216_c0	9170.35	310.899	1205	PREDICTED: uncharacterized protein LOC100798371 [Glycine max]	--	--	--	--	--	--	--	--
comp36076_c0	5392.11	310.694	709	hypothetical protein SORBIDRAFT_07g001570 [Sorghum bicolor]	Fragaria vesca subsp. americana clone fosmid 52I20, complete sequence	large subunit ribosomal protein LP1	60S acidic ribosomal protein P1 OS=Dictyostelium discoideum GN=rplp1 PE=3 SV=1	60s Acidic ribosomal protein	ribosome biogenesis//translational elongation	structural constituent of ribosome	ribosome//intracellular	60s acidic ribosomal protein P1
comp51308_c0	6212.09	309.866	819	unknown [Picea sitchensis]	--	--	Damage response protein 1 OS=Saccharomyces cerevisiae (strain ATCC 204508 / S288c) GN=DAP1 PE=1 SV=1	Cytochrome b5-like Heme/Steroid binding domain	--	heme binding	--	Putative steroid membrane receptor Hpr6.6/25-Dx
comp59250_c0	6432.43	308.792	851	putative histone [Medicago truncatula]	Zea mays clone 18162 mRNA sequence	histone H2B	Histone H2B.7 OS=Arabidopsis thaliana GN=At3g46030 PE=1 SV=3	Transcription initiation factor TFIID subunit A//Histone-like transcription factor (CBF/NF-Y) and archaeal histone//Core histone H2A/H2B/H3/H4	DNA-dependent transcription, initiation	DNA binding//sequence-specific DNA binding	intracellular//transcription factor TFIID complex	Histone H2B
comp68832_c0	15493.9	305.485	2072	hypothetical protein MTR_5g093390 [Medicago truncatula]	Populus trichocarpa clone WS0128_N19 unknown mRNA	GDP-L-galactose phosphorylase	GDP-D-glucose phosphorylase 1 OS=Caenorhabditis elegans GN=gdpgp1 PE=1 SV=1	Glutathione peroxidase//ATP synthase protein 8	oxidation-reduction process//ATP synthesis coupled proton transport//response to oxidative stress//peroxidase reaction//glutathione metabolic process//proton transport	glutathione peroxidase activity//hydrogen ion transmembrane transporter activity	mitochondrial proton-transporting ATP synthase complex, coupling factor F(o)	Predicted hydrolase (HIT family)
comp70592_c0	11035.2	304.814	1479	RecName: Full=60S ribosomal protein L10; AltName: Full=EQM	Arabidopsis thaliana At1g14320/F14L17_28 mRNA, complete cds	large subunit ribosomal protein L10e	60S ribosomal protein L10-2 OS=Oryza sativa subsp. japonica GN=SG12 PE=2 SV=1	RNA polymerase Rpb1, domain 2//Ribosomal protein L16p/L10e	transcription, DNA-dependent//ribosome biogenesis//translation//purine nucleobase metabolic process//pyrimidine nucleobase metabolic process	DNA binding//DNA-directed RNA polymerase activity//structural constituent of ribosome	ribosome//nucleolus	60s ribosomal protein L10
comp35912_c0	6394.95	303.427	861	unknown [Medicago truncatula]	Malus domestica putative actin depolymerizing factor (ADF) mRNA, complete cds	cofilin	Actin-depolymerizing factor 7 OS=Oryza sativa subsp. japonica GN=ADF7 PE=3 SV=2	Cofilin/tropomyosin-type actin-binding protein	--	actin binding	intracellular	Actin depolymerizing factor
comp75597_c0	20172.9	301.874	2730	predicted protein [Populus trichocarpa]	Geranium macrorrhizum clone 08 Ger125 region genomic sequence	solute carrier family 25 (mitochondrial adenine nucleotide translocator), member 4/5/6/31	ADP,ATP carrier protein 1, mitochondrial OS=Triticum aestivum GN=ANT-G1 PE=3 SV=1	--	--	--	--	Mitochondrial ADP/ATP carrier proteins
comp51337_c0	7192.39	301.672	974	--	--	--	--	--	--	--	--	FOG: RRM domain
comp32773_c0	10946.7	299.933	1491	unknown [Populus trichocarpa x Populus deltoides]	Clarkia xantiana var. xantiana isolate sm4_b cysteine protease gene, partial cds	cathepsin F	Cathepsin F OS=Mus musculus GN=Ctsf PE=2 SV=1	Peptidase C1-like family//Papain family cysteine protease	proteolysis	cysteine-type peptidase activity//cysteine-type endopeptidase activity	--	Cysteine proteinase Cathepsin L
comp68827_c0	20853.2	299.125	2848	endoplasmin-like protein [Arabidopsis thaliana]	Oryza sativa Japonica Group Os06g0716700 (Os06g0716700) mRNA, complete cds	heat shock protein 90kDa beta	Endoplasmin OS=Pongo abelii GN=HSP90B1 PE=2 SV=1	Hsp90 protein//Histidine kinase-, DNA gyrase B-, and HSP90-like ATPase	protein folding//response to stress	ATP binding//unfolded protein binding	--	Endoplasmic reticulum glucose-regulated protein (GRP94/endoplasmin), HSP90 family
comp71355_c0	10324.2	294.329	1433	PREDICTED: 1-aminocyclopropane-1-carboxylate oxidase homolog 1-like [Glycine max]	--	--	1-aminocyclopropane-1-carboxylate oxidase homolog 9 OS=Arabidopsis thaliana GN=At5g43440 PE=2 SV=1	2OG-Fe(II) oxygenase superfamily	oxidation-reduction process	oxidoreductase activity, acting on paired donors, with incorporation or reduction of molecular oxygen, 2-oxoglutarate as one donor, and incorporation of one atom each of oxygen into both donors//oxidoreductase activity	--	Iron/ascorbate family oxidoreductases
comp62564_c0	3958.4	293.487	551	60S ribosomal protein L37a [Arabidopsis lyrata subsp. lyrata]	Picea sitchensis clone WS02710_O05 unknown mRNA	large subunit ribosomal protein L37Ae	60S ribosomal protein L43 OS=Ashbya gossypii (strain ATCC 10895 / CBS 109.51 / FGSC 9923 / NRRL Y-1056) GN=RPL43 PE=3 SV=1	MYM-type Zinc finger with FCS sequence motif//U1 zinc finger//Carlavirus putative nucleic acid binding protein//Ribosomal L37ae protein family//Phorbol esters/diacylglycerol binding domain (C1 domain)	regulation of transcription, DNA-dependent//intracellular signal transduction//ribosome biogenesis//translation	nucleic acid binding//zinc ion binding//structural constituent of ribosome	ribosome//intracellular	60S ribosomal protein L37
comp68846_c0	6330.98	291.916	886	hypothetical protein SORBIDRAFT_01g011740 [Sorghum bicolor]	Ricinus communis conserved hypothetical protein, mRNA	--	--	Cytochrome oxidase c subunit VIb	mitochondrial electron transport, cytochrome c to oxygen//proton transport	cytochrome-c oxidase activity	respiratory chain complex IV//mitochondrion	Uncharacterized conserved protein
comp31784_c0	10909.2	290.717	1533	4-nitrophenylphosphatase, putative [Ricinus communis]	Arabidopsis lyrata subsp. lyrata hypothetical protein, mRNA	phosphoglycolate phosphatase	Pyridoxal phosphate phosphatase OS=Mus musculus GN=Pdxp PE=1 SV=1	haloacid dehalogenase-like hydrolase	metabolic process	catalytic activity	--	p-Nitrophenyl phosphatase
comp64356_c1	17451.7	290.053	2458	AT4g12290/T4C9_130 [Arabidopsis lyrata subsp. lyrata]	Arabidopsis thaliana DNA chromosome 4, contig fragment No. 33	--	Phenylethylamine oxidase OS=Arthrobacter globiformis PE=1 SV=1	Copper amine oxidase, N3 domain//Copper amine oxidase, N2 domain//Copper amine oxidase, enzyme domain	oxidation-reduction process//amine metabolic process	primary amine oxidase activity//copper ion binding//quinone binding	--	Copper amine oxidase
comp36327_c0	5160.95	290.012	727	PREDICTED: transcription elongation factor 1 homolog isoform 1 [Vitis vinifera]	Populus EST from mild drought-stressed leaves	--	Transcription elongation factor 1 homolog OS=Manduca sexta PE=3 SV=1	Sec23/Sec24 zinc finger//TFIIH C1-like domain	intracellular protein transport//DNA repair//ER to Golgi vesicle-mediated transport	zinc ion binding	nucleus//COPII vesicle coat	Uncharacterized Zn ribbon-containing protein
comp64588_c0	7575.6	288.16	1074	ubiquitin-conjugating enzyme [Lycoris longituba]	PREDICTED: Cucumis sativus ubiquitin-conjugating enzyme E2 10-like, transcript variant 2 (LOC101220694), mRNA	ubiquitin-conjugating enzyme E2 D/E	Ubiquitin-conjugating enzyme E2 29 OS=Arabidopsis thaliana GN=UBC29 PE=2 SV=1	RWD domain//UEV domain//Ubiquitin-conjugating enzyme	cellular protein modification process//protein transport	protein binding//acid-amino acid ligase activity	--	Ubiquitin-protein ligase
comp56108_c0	11440.4	286.555	1631	monodehydroascorbate reductase [Brassica rapa subsp. pekinensis]	Capsicum annuum monodehydroascorbate reductase (MDHAR1) mRNA, partial cds	monodehydroascorbate reductase (NADH)	Rubredoxin-NAD(+) reductase OS=Pseudomonas putida GN=alkT PE=3 SV=1	UDP-glucose/GDP-mannose dehydrogenase family, NAD binding domain//Pyridine nucleotide-disulphide oxidoreductase//Putative N-acetylmannosamine-6-phosphate epimerase//Pyridine nucleotide-disulphide oxidoreductase//Flavin containing amine oxidoreductase//Glucose inhibited division protein A//FAD dependent oxidoreductase	oxidation-reduction process//tRNA processing//amino sugar metabolic process//N-acetylmannosamine metabolic process	oxidoreductase activity, acting on the CH-OH group of donors, NAD or NADP as acceptor//flavin adenine dinucleotide binding//NAD binding//N-acylglucosamine-6-phosphate 2-epimerase activity//oxidoreductase activity	--	Monodehydroascorbate/ferredoxin reductase
comp35949_c0	7713.93	285.707	1103	hypothetical protein SORBIDRAFT_10g028450 [Sorghum bicolor]	Cyprinus carpio clone 436765 microsatellite sequence	--	--	--	--	--	--	--
comp71457_c0	12233.2	285.577	1750	PREDICTED: aspartic proteinase nepenthesin-1-like [Glycine max]	Carthamus tinctorius clone CT-wpr mRNA sequence	--	Aspartic proteinase Asp1 OS=Oryza sativa subsp. indica GN=ASP1 PE=2 SV=2	Eukaryotic aspartyl protease	proteolysis	aspartic-type endopeptidase activity	--	Aspartyl protease
comp51009_c0	5393	285.017	773	peroxiredoxin [Gossypium hirsutum]	Populus trichocarpa clone POP101-G08, complete sequence	--	Putative peroxiredoxin-A OS=Candida boidinii GN=PMPA PE=1 SV=3	Redoxin//AhpC/TSA family	oxidation-reduction process	antioxidant activity//oxidoreductase activity	--	Alkyl hydroperoxide reductase/peroxiredoxin
comp69722_c0	7274.53	284.386	1045	Os02g0489400 [Oryza sativa Japonica Group]	Picea sitchensis clone WS02743_B19 unknown mRNA	small subunit ribosomal protein S8e	40S ribosomal protein S8-B OS=Schizosaccharomyces pombe (strain 972 / ATCC 24843) GN=rps8b PE=1 SV=1	Hepatitis C virus non-structural protein NS2	proteolysis//purine nucleobase metabolic process	serine-type endopeptidase activity//RNA-directed RNA polymerase activity//hydrolase activity, acting on acid anhydrides//cysteine-type endopeptidase activity//nucleoside-triphosphatase activity//serine-type exopeptidase activity	RNA-directed RNA polymerase complex	40S ribosomal protein S8
comp56916_c0	3487	283.771	502	plasma membrane aquaporin 1 [Hevea brasiliensis]	Nicotiana excelsior mRNA for water channel protein, complete cds	aquaporin PIP	Aquaporin PIP1-1 OS=Oryza sativa subsp. japonica GN=PIP1-1 PE=2 SV=1	Major intrinsic protein	transport	transporter activity	membrane	Aquaporin (major intrinsic protein family)
comp68411_c0	13982.1	282.915	2019	carotenoid cleavage dioxygenase 1 [Vitis vinifera]	Vitis vinifera 9,10[9&apos;,10&apos;]carotenoid cleavage dioxygenase (CCD1) mRNA, complete cds	carotenoid cleavage dioxygenase	9-cis-epoxycarotenoid dioxygenase NCED6, chloroplastic OS=Arabidopsis thaliana GN=NCED6 PE=2 SV=1	--	--	--	--	--
comp72119_c0	19999	282.605	2891	PREDICTED: low affinity cationic amino acid transporter 2-like [Glycine max]	Vitis vinifera, whole genome shotgun sequence, contig VV78X017989.5, clone ENTAV 115	--	Low affinity cationic amino acid transporter 2 OS=Rattus norvegicus GN=Slc7a2 PE=2 SV=1	Core-2/I-Branching enzyme//Amino acid permease//Rhabdovirus spike glycoprotein	transport//transmembrane transport	acetylglucosaminyltransferase activity	membrane//viral envelope	Amino acid transporters
comp61280_c0	3720.13	281.961	539	predicted protein [Populus trichocarpa]	Xenopus (Silurana) tropicalis ubiquitin-conjugating enzyme E2D 3 (ube2d3), mRNA gi|77622215|emb|CR762271.2| Xenopus tropicalis finished cDNA, clone TGas005e16	ubiquitin-conjugating enzyme E2 D/E	Ubiquitin-conjugating enzyme E2 29 OS=Arabidopsis thaliana GN=UBC29 PE=2 SV=1	Ubiquitin-conjugating enzyme	--	acid-amino acid ligase activity	--	Ubiquitin-protein ligase
comp51020_c0	6148.7	281.92	891	unknown [Glycine max]	Glycine max cDNA, clone: GMFL01-26-I12	4-hydroxy-3-methylbut-2-enyl diphosphate reductase	4-hydroxy-3-methylbut-2-enyl diphosphate reductase OS=Thermosynechococcus elongatus (strain BP-1) GN=ispH PE=3 SV=1	LytB protein	oxidation-reduction process//isopentenyl diphosphate biosynthetic process, mevalonate-independent pathway	--	--	--
comp51053_c0	4614.33	281.775	669	PREDICTED: oxygen-evolving enhancer protein 1, chloroplastic [Vitis vinifera]	Vitis vinifera contig VV78X031799.13, whole genome shotgun sequence	photosystem II oxygen-evolving enhancer protein 1	Oxygen-evolving enhancer protein 1, chloroplastic OS=Triticum aestivum GN=PSBO PE=2 SV=1	Manganese-stabilising protein / photosystem II polypeptide	photosystem II stabilization//photosynthesis	calcium ion binding	photosystem II//extrinsic to membrane//oxygen evolving complex	--
comp68305_c0	9661.4	281.321	1403	NAC domain protein NAC1 [Gossypium hirsutum]	Camellia sinensis NAM-like protein mRNA, complete cds	--	NAC transcription factor NAM-B2 OS=Triticum durum GN=NAM-B2 PE=2 SV=1	F/Y-rich N-terminus//No apical meristem (NAM) protein//Ring hydroxylating beta subunit	regulation of transcription, DNA-dependent//cellular aromatic compound metabolic process//oxidation-reduction process	DNA binding//catalytic activity	nucleus	--
comp63263_c0	7403.4	280.825	1077	plastid 2C-methyl-D-erythritol 2,4-cyclodiphosphate synthase [Rauvolfia verticillata]	Hevea brasiliensis cultivar Haiken putative 2C-methyl-D-erythritol 2,4-cyclodiphosphate synthase mRNA, complete cds	2-C-methyl-D-erythritol 2,4-cyclodiphosphate synthase	2-C-methyl-D-erythritol 2,4-cyclodiphosphate synthase OS=Bacillus cereus (strain AH187) GN=ispF PE=3 SV=1	YgbB family	terpenoid biosynthetic process	2-C-methyl-D-erythritol 2,4-cyclodiphosphate synthase activity	--	--
comp66648_c0	6523.61	280.238	951	hypothetical protein OsI_19880 [Oryza sativa Indica Group]	--	--	Uncharacterized AIM2 family protein C977.15 OS=Schizosaccharomyces pombe (strain 972 / ATCC 24843) GN=SPAC977.15 PE=2 SV=1	Dienelactone hydrolase family//Chlorophyllase enzyme	chlorophyll metabolic process//chlorophyll catabolic process	hydrolase activity//chlorophyllase activity	--	Predicted hydrolase related to dienelactone hydrolase
comp74788_c1	7107.86	279.745	1038	unnamed protein product [Vitis vinifera]	Medicago truncatula clone mth2-13o7, complete sequence	--	Translationally-controlled tumor protein homolog OS=Nicotiana tabacum GN=TCTP PE=2 SV=1	Guanylate-binding protein, C-terminal domain	--	GTP binding//GTPase activity	--	Microtubule-binding protein (translationally controlled tumor protein)
comp57488_c3	3269.36	279.418	478	heat shock protein 70 [Saussurea medusa]	PREDICTED: Hydra magnipapillata similar to heat shock protein 70 (LOC100198161), mRNA	heat shock 70kDa protein 1/8	Heat shock 70 kDa protein OS=Zea mays GN=HSP70 PE=3 SV=2	REV protein (anti-repression trans-activator protein)	regulation of transcription, DNA-dependent	sequence-specific DNA binding transcription factor activity	host cell nucleus//transcription factor complex	Molecular chaperones HSP70/HSC70, HSP70 superfamily
comp32523_c0	4599.19	277.942	676	unknown [Medicago truncatula]	--	--	--	Erythromycin resistance leader peptide//InsA N-terminal domain	response to antibiotic//transposition, DNA-mediated	--	--	--
comp51059_c0	6968.85	275.868	1032	hypothetical protein VITISV_012500 [Vitis vinifera]	Glycine max uncharacterized LOC100306042 (LOC100306042), mRNA gi|255627366|gb|BT089952.1| Soybean clone JCVI-FLGm-3A18 unknown mRNA	1,2-dihydroxy-3-keto-5-methylthiopentene dioxygenase	1,2-dihydroxy-3-keto-5-methylthiopentene dioxygenase 1 OS=Sorghum bicolor GN=Sb01g021500 PE=3 SV=2	ARD/ARD' family//Cupin//AraC-like ligand binding domain	regulation of transcription, DNA-dependent//oxidation-reduction process	acireductone dioxygenase [iron(II)-requiring] activity//nutrient reservoir activity	--	Uncharacterized conserved protein, contains double-stranded beta-helix domain
comp74237_c0	2524.11	274.978	375	putative translation elongation factor Tu family protein [Zea mays]	Solanum lycopersicum cDNA, clone: LEFL1003BD10, HTC in leaf	elongation factor 1-alpha	Elongation factor 1-alpha OS=Nicotiana tabacum PE=2 SV=1	Type II/IV secretion system protein//Elongation factor Tu GTP binding domain//Dynamin family	transport	ATP binding//GTP binding//GTPase activity	intracellular	Translation elongation factor EF-1 alpha/Tu
comp76917_c0	7996.06	274.504	1190	unknown [Medicago truncatula]	Helianthus annuus clone 02e unknown gene	--	--	--	--	--	--	--
comp62276_c1	52071.8	274.381	7753	RNA polymerase beta&apos;&apos; subunit (chloroplast) [Eleutherococcus senticosus]	Jacobaea vulgaris chloroplast, complete genome	DNA-directed RNA polymerase subunit beta'	DNA-directed RNA polymerase subunit beta&apos;&apos; OS=Atropa belladonna GN=rpoC2 PE=3 SV=1	RNA polymerase Rpb1, domain 5//ATP synthase A chain//RNA polymerase Rpb1, domain 2//RNA polymerase Rpb1, domain 4//RNA polymerase Rpb1, domain 3//Ribosomal protein S2//Prokaryotic metallothionein//K+-transporting ATPase, c chain//Phage integrase, N-terminal SAM-like domain	DNA integration//ribosome biogenesis//purine nucleobase metabolic process//pyrimidine nucleobase metabolic process//proton transport//potassium ion transport//transcription, DNA-dependent//ATP synthesis coupled proton transport//translation	DNA binding//potassium-transporting ATPase activity//structural constituent of ribosome//hydrogen ion transmembrane transporter activity//DNA-directed RNA polymerase activity//metal ion binding	ribosome//membrane//nucleolus//intracellular//proton-transporting ATP synthase complex, coupling factor F(o)	ATP synthase F0 subunit 6 and related proteins
comp68862_c0	9516.59	274.367	1417	14-3-3-like protein D [Glycine max]	Vitis vinifera clone SS0AEB31YA20	14-3-3 protein epsilon	14-3-3-like protein GF14 omicron OS=Arabidopsis thaliana GN=GRF11 PE=2 SV=2	--	--	--	--	Multifunctional chaperone (14-3-3 family)
comp71289_c0	9171.08	273.876	1368	ribosomal protein L1 family protein [Arabidopsis lyrata subsp. lyrata]	Populus EST from leave	--	50S ribosomal protein L1 OS=Synechococcus sp. (strain ATCC 27144 / PCC 6301 / SAUG 1402/1) GN=rplA PE=3 SV=1	Ribosomal protein L1p/L10e family	ribosome biogenesis//translation	RNA binding//structural constituent of ribosome	ribosome//large ribosomal subunit	--
comp64396_c1	4529.83	272.541	679	unknown [Medicago truncatula]	--	--	--	DSBA-like thioredoxin domain//Mediator complex subunit 13 C-terminal	regulation of transcription from RNA polymerase II promoter//electron transport	protein disulfide oxidoreductase activity//RNA polymerase II transcription cofactor activity	mediator complex	--
comp59515_c0	7921.87	272.186	1189	PREDICTED: peroxiredoxin Q, chloroplastic-like isoform 1 [Brachypodium distachyon]	Arabidopsis thaliana Full-length cDNA Complete sequence from clone GSLTSIL64ZG03 of Silique of strain col-0 of Arabidopsis thaliana (thale cress)	peroxiredoxin Q/BCP	Putative peroxiredoxin bcp OS=Shigella flexneri GN=bcp PE=3 SV=1	Redoxin//Glutathione peroxidase//AhpC/TSA family	peroxidase reaction//response to oxidative stress//glutathione metabolic process//oxidation-reduction process	antioxidant activity//glutathione peroxidase activity//oxidoreductase activity	--	Alkyl hydroperoxide reductase, thiol specific antioxidant and related enzymes
comp60287_c0	6316.5	271.056	952	ubiquitin-like protein 5 [Zea mays]	Picea glauca clone GQ02802_A24 mRNA sequence	ubiquitin-like protein 5	Ubiquitin-like modifier hub1 OS=Schizosaccharomyces pombe (strain 972 / ATCC 24843) GN=hub1 PE=1 SV=1	Ubiquitin family	--	protein binding	--	Ubiquitin-like protein
comp72121_c0	8743.86	270.409	1321	unknown [Helianthus annuus]	Helianthus anomalus isolate 03 unknown (HT998) gene, partial cds	--	Elicitor-responsive protein 1 OS=Oryza sativa subsp. indica GN=ERG1 PE=2 SV=2	C2 domain	--	protein binding	--	--
comp55777_c0	3590.4	269.627	544	PREDICTED: 60S ribosomal protein L37-3-like [Glycine max]	Solanum lycopersicum genomic DNA, chromosome 8, complete sequence, clone: C08SLm0118A18	large subunit ribosomal protein L37e	60S ribosomal protein L37 OS=Bos taurus GN=RPL37 PE=3 SV=4	Ribosomal protein L37e//Ribosomal protein S14p/S29e	ribosome biogenesis//translation	structural constituent of ribosome	ribosome//intracellular	60S ribosomal protein L37
comp55492_c0	17060.6	269.518	2586	1-deoxy-D-xylulose 5-phosphate synthase 2 precursor [Solanum lycopersicum]	Solanum lycopersicum dxs2 gene for 1-deoxy-D-xylulose 5-phosphate synthase 2 precursor, exons 1-10	1-deoxy-D-xylulose-5-phosphate synthase	1-deoxy-D-xylulose-5-phosphate synthase OS=Rhodopseudomonas palustris (strain TIE-1) GN=dxs PE=3 SV=1	Transketolase, C-terminal domain//Thiamine pyrophosphate enzyme, C-terminal TPP binding domain//Dehydrogenase E1 component	metabolic process	catalytic activity//oxidoreductase activity, acting on the aldehyde or oxo group of donors, disulfide as acceptor//thiamine pyrophosphate binding	--	Transketolase
comp54755_c0	7114.1	268.109	1084	unnamed protein product [Thellungiella halophila]	--	iron-sulfur cluster assembly protein	Iron--sulfur cluster insertion protein ErpA OS=Xylella fastidiosa (strain M12) GN=erpA PE=3 SV=1	--	--	--	--	Fe-S cluster biosynthesis protein ISA1 (contains a HesB-like domain)
comp63834_c0	5181.9	267.291	792	predicted protein [Populus trichocarpa]	--	--	Uncharacterized protein At5g01610 OS=Arabidopsis thaliana GN=At5g01610 PE=1 SV=1	--	--	--	--	--
comp68344_c0	7634.92	267.043	1168	PREDICTED: polyneuridine-aldehyde esterase-like [Glycine max]	--	--	Putative methylesterase 19 OS=Arabidopsis thaliana GN=MES19 PE=2 SV=2	PGAP1-like protein//Cutinase//Thioesterase domain//Lecithin:cholesterol acyltransferase//Lipase (class 3)//Prolyl oligopeptidase family//Alpha/Beta hydrolase family of unknown function (DUF1234)	lipid catabolic process//metabolic process//glycerolipid metabolic process//acyl-carrier-protein biosynthetic process//GPI anchor metabolic process//intracellular protein transport//proteolysis//biosynthetic process//lipid metabolic process	hydrolase activity, acting on ester bonds//serine-type peptidase activity//hydrolase activity//triglyceride lipase activity//O-acyltransferase activity	intrinsic to endoplasmic reticulum membrane	--
comp51245_c0	5257.26	265.808	808	--	--	--	--	--	--	--	--	--
comp71650_c0	7431.87	262.186	1158	methionine sulfoxide reductase type [Populus trichocarpa]	Populus EST from leave	peptide-methionine (S)-S-oxide reductase	Peptide methionine sulfoxide reductase A2-1 OS=Oryza sativa subsp. japonica GN=MSRA2-1 PE=2 SV=2	Peptide methionine sulfoxide reductase//D domain of beta-TrCP	protein metabolic process//oxidation-reduction process	oxidoreductase activity, acting on a sulfur group of donors, disulfide as acceptor//protein dimerization activity	--	Peptide methionine sulfoxide reductase
comp75888_c0	4665.33	261.442	729	PREDICTED: LOW QUALITY PROTEIN: secologanin synthase-like [Vitis vinifera]	--	--	Cytochrome P450 4F12 OS=Homo sapiens GN=CYP4F12 PE=1 SV=2	Nematode cuticle collagen N-terminal domain//Cytochrome P450	electron transport//oxidation-reduction process	electron carrier activity//structural constituent of cuticle//heme binding//oxidoreductase activity, acting on paired donors, with incorporation or reduction of molecular oxygen//iron ion binding	--	Cytochrome P450 CYP4/CYP19/CYP26 subfamilies
comp50983_c0	4479	260.654	702	unknown [Picea sitchensis]	--	--	30S ribosomal protein S31, chloroplastic OS=Spinacia oleracea GN=RPS31 PE=1 SV=2	--	--	--	--	--
comp66701_c0	6782.17	258.944	1070	thylakoid membrane phosphoprotein [Arabidopsis thaliana]	Populus EST from leave	--	Uncharacterized protein At4g01150, chloroplastic OS=Arabidopsis thaliana GN=At4g01150 PE=1 SV=1	--	--	--	--	--
comp70886_c0	15969.2	257.859	2530	unknown [Medicago truncatula]	Ricinus communis calreticulin mRNA, complete cds	calnexin	Calnexin OS=Rattus norvegicus GN=Canx PE=1 SV=1	Erythromycin resistance leader peptide//Calreticulin family	response to antibiotic	calcium ion binding	--	Calnexin
comp76881_c0	4673.5	257.658	741	PREDICTED: calcium-binding protein KIC-like [Glycine max]	--	--	Caltractin OS=Scherffelia dubia PE=1 SV=1	--	--	--	--	Ca2+-binding protein (centrin/caltractin), EF-Hand superfamily protein
comp75771_c1	12840.7	257.398	2038	CONSTANS-like 1 [Malus x domestica]	Arabidopsis lyrata subsp. lyrata hypothetical protein, mRNA	--	Zinc finger protein CONSTANS-LIKE 13 OS=Arabidopsis thaliana GN=COL13 PE=2 SV=1	B-box zinc finger//CCT motif	--	protein binding//zinc ion binding	intracellular	--
comp52850_c0	5776.21	256.493	920	chaperone protein DNAj, putative [Ricinus communis]	--	--	Chaperone protein DnaJ OS=Mycoplasma genitalium (strain ATCC 33530 / G-37 / NCTC 10195) GN=dnaJ PE=3 SV=1	Platelet-derived growth factor, N terminal region//Purine nucleoside permease (NUP)//Photosystem II reaction centre I protein (PSII 4.8 kDa protein)//DnaJ domain	transmembrane transport//signal transduction//cell proliferation//growth//photosynthesis	growth factor activity//heat shock protein binding	membrane//photosystem II reaction center//photosystem II	Molecular chaperone (DnaJ superfamily)
comp51396_c0	6164.29	256.444	982	PREDICTED: probable phospholipid hydroperoxide glutathione peroxidase 6, mitochondrial-like [Brachypodium distachyon]	Populus trichocarpa glutathione peroxidase (PtrcGpx3_3), mRNA	glutathione peroxidase	Putative glutathione peroxidase 7, chloroplastic OS=Arabidopsis thaliana GN=GPX7 PE=2 SV=2	Redoxin//Glutathione peroxidase//AhpC/TSA family	peroxidase reaction//response to oxidative stress//glutathione metabolic process//oxidation-reduction process	antioxidant activity//glutathione peroxidase activity//oxidoreductase activity	--	Glutathione peroxidase
comp73811_c0	16272.3	256.37	2593	predicted protein [Populus trichocarpa]	Helianthus argophyllus clone A1a CZF1/ZFAR1-like protein gene, partial cds	--	Zinc finger CCCH domain-containing protein 54 OS=Arabidopsis thaliana GN=PEI1 PE=1 SV=1	Ankyrin repeat//Zinc finger C-x8-C-x5-C-x3-H type (and similar)	--	protein binding//zinc ion binding//nucleic acid binding	--	CCCH-type Zn-finger protein
comp68728_c0	6993.63	256.241	1115	transmembrane protein, putative [Arabidopsis thaliana]	--	--	GDT1-like protein sll0615 OS=Synechocystis sp. (strain PCC 6803 / Kazusa) GN=sll0615 PE=3 SV=1	Uncharacterized protein family UPF0016//U-box domain	protein ubiquitination	ubiquitin-protein ligase activity	membrane//ubiquitin ligase complex	Predicted membrane protein
comp64745_c0	5212.48	255.635	833	predicted protein [Populus trichocarpa]	--	--	Pollen allergen Amb a 3 OS=Ambrosia artemisiifolia var. elatior PE=1 SV=2	Plastocyanin-like domain	electron transport	electron carrier activity//copper ion binding	--	--
comp51205_c0	4327.99	255.137	693	PREDICTED: uncharacterized protein At2g23090 [Glycine max]	Oryza sativa (indica cultivar-group) cDNA clone:OSIGCEA045D06, full insert sequence	--	Uncharacterized protein At2g23090 OS=Arabidopsis thaliana GN=At2g23090 PE=1 SV=1	Hydrogenase expression/synthesis hypA family	cellular protein modification process	nickel cation binding	--	--
comp55829_c0	1828	254.009	294	photosystem I reaction center subunit X psaK [Nicotiana tabacum]	--	photosystem I subunit X	Photosystem I reaction center subunit psaK, chloroplastic OS=Hordeum vulgare GN=PSAK PE=1 SV=1	--	--	--	--	--
comp63607_c1	2996.16	253.418	483	eIF5A1 [Populus deltoides]	Vitis vinifera clone SS0AP1YK04	translation initiation factor 5A	Eukaryotic translation initiation factor 5A-1/2 OS=Solanum tuberosum GN=EIF5A1 PE=2 SV=1	Eukaryotic elongation factor 5A hypusine, DNA-binding OB fold	regulation of translational elongation//positive regulation of translational termination//translational frameshifting//positive regulation of translational elongation	ribosome binding//RNA binding//translation elongation factor activity	ribosome	Translation initiation factor 5A (eIF-5A)
comp73401_c0	7357.49	253.221	1187	--	--	--	--	--	--	--	--	Annexin
comp51048_c0	3172	253.095	512	Os06g0175900 [Oryza sativa Japonica Group]	--	--	Cytochrome b-c1 complex subunit 8 OS=Solanum tuberosum PE=1 SV=2	UcrQ family	oxidative phosphorylation//electron transport//proton transport	ubiquinol-cytochrome-c reductase activity	--	--
comp59862_c0	16804.7	252.117	2723	unknown protein [Arabidopsis thaliana]	Oryza sativa Japonica Group cDNA clone:001-002-B12, full insert sequence	elongation factor G	Elongation factor G OS=Sphingomonas wittichii (strain RW1 / DSM 6014 / JCM 10273) GN=fusA PE=3 SV=1	GTPase of unknown function//Elongation factor G, domain IV//Elongation factor Tu domain 2//Elongation factor Tu GTP binding domain//Miro-like protein//Elongation factor G C-terminus//AIG1 family	small GTPase mediated signal transduction	GTP binding//GTPase activity	intracellular	Mitochondrial elongation factor
comp72998_c0	8556.16	251.108	1392	putative aldo/keto reductase [Arabidopsis thaliana]	--	--	Alcohol dehydrogenase [NADP(+)] OS=Bos taurus GN=AKR1A1 PE=2 SV=1	--	--	--	--	Aldo/keto reductase family proteins
comp36096_c0	5001.18	250.997	814	--	--	--	--	--	--	--	--	--
comp67718_c0	14844.8	250.496	2421	PREDICTED: leucine-rich repeat receptor-like serine/threonine/tyrosine-protein kinase SOBIR1-like [Glycine max]	--	--	Probable LRR receptor-like serine/threonine-protein kinase At4g26540 OS=Arabidopsis thaliana GN=At4g26540 PE=1 SV=1	Leucine Rich Repeat//Protein tyrosine kinase//Protein kinase domain	protein phosphorylation	ATP binding//protein binding//protein kinase activity	--	--
comp74975_c0	21051.9	250.153	3438	elongation factor [Ziziphus jujuba]	Arabidopsis thaliana clone RAFL07-10-D07 (R10647) putative elongation factor (At1g56075) mRNA, complete cds	elongation factor 2	Elongation factor 2 OS=Callithrix jacchus GN=EEF2 PE=2 SV=1	YopH, N-terminal//GTPase of unknown function//Elongation factor G, domain IV//Elongation factor Tu GTP binding domain//Elongation factor Tu domain 2//Miro-like protein//Elongation factor G C-terminus	small GTPase mediated signal transduction//protein dephosphorylation//pathogenesis//tyrosine metabolic process	protein tyrosine phosphatase activity//GTPase activity//GTP binding	intracellular	Elongation factor 2
comp61266_c0	6040.83	249.277	990	PREDICTED: uncharacterized protein LOC100259659 [Vitis vinifera]	Arabidopsis thaliana AT3g05590/F18C1_14 mRNA, complete cds	large subunit ribosomal protein L18e	60S ribosomal protein L18 OS=Rattus norvegicus GN=Rpl18 PE=2 SV=2	--	--	--	--	60s ribosomal protein L18
comp51359_c0	8673.66	247.1	1434	Os03g0299600 [Oryza sativa Japonica Group]	I.batatas RNA for wound-inducible potato gene wun1, clone wun1-25A2	--	Wound-induced protein 1 OS=Solanum tuberosum GN=WUN1 PE=2 SV=1	Catalytic LigB subunit of aromatic ring-opening dioxygenase//Proteolipid membrane potential modulator	cellular aromatic compound metabolic process	oxidoreductase activity//ferrous iron binding	integral to membrane	--
comp53533_c0	8653.8	247.051	1431	wound-responsive protein, putative [Arabidopsis thaliana]	--	--	Bifunctional nuclease 1 OS=Oryza sativa subsp. indica GN=BBD1 PE=3 SV=1	UvrB/uvrC motif	--	protein binding	--	--
comp56401_c0	11299.8	245.807	1878	UDP rhamnose:anthocyanidin-3-glucoside rhamnosyltransferase [Petunia axillaris]	Stevia rebaudiana UDP-glucosyltransferase mRNA, complete cds	--	UDP-glycosyltransferase 79B7 OS=Arabidopsis thaliana GN=UGT79B7 PE=2 SV=1	UDP-glucoronosyl and UDP-glucosyl transferase	metabolic process	transferase activity, transferring hexosyl groups	--	UDP-glucuronosyl and UDP-glucosyl transferase
comp74937_c0	18137.2	243.414	3044	--	--	--	--	--	--	--	--	--
comp66989_c0	6311.77	242.799	1062	PREDICTED: 2-Cys peroxiredoxin BAS1, chloroplastic-like [Brachypodium distachyon]	Acyrthosiphon pisum ACYPI002506 mRNA, clone: 13M3, complete cds, full-insert cDNA sequence based on the ESTs (5&apos;-EST:EX619288, 3&apos;-EST:EX620441)	peroxiredoxin (alkyl hydroperoxide reductase subunit C)	Peroxiredoxin-2 OS=Bos taurus GN=PRDX2 PE=2 SV=1	Redoxin//C-terminal domain of 1-Cys peroxiredoxin//AhpC/TSA family	oxidation-reduction process	antioxidant activity//oxidoreductase activity//peroxiredoxin activity	--	Alkyl hydroperoxide reductase, thiol specific antioxidant and related enzymes
comp74929_c0	16486.8	241.842	2785	unnamed protein product [Vitis vinifera]	Helianthus annuus isolate AnnTX1_2 cellulose synthase-like protein gene, partial cds	--	Cellulose synthase-like protein H2 OS=Oryza sativa subsp. indica GN=CSLH2 PE=2 SV=1	Cellulose synthase	starch metabolic process//UDP-glucose metabolic process//cellulose biosynthetic process//sucrose metabolic process	cellulose synthase (UDP-forming) activity	membrane	--
comp59849_c0	8353.63	241.691	1412	unknown [Zea mays]	--	--	--	Glutaredoxin	electron transport//cell redox homeostasis	protein disulfide oxidoreductase activity//electron carrier activity	--	--
comp61218_c1	4044.48	241.561	684	hypothetical protein SORBIDRAFT_08g018180 [Sorghum bicolor]	Arabidopsis thaliana Full-length cDNA Complete sequence from clone GSLTFB86ZF12 of Flowers and buds of strain col-0 of Arabidopsis thaliana (thale cress)	--	Putative cytochrome c oxidase subunit 5C-4 OS=Arabidopsis thaliana GN=At5g40382 PE=3 SV=1	--	--	--	--	--
comp31983_c0	1342.6	239.514	229	TPA: aquaporin PIP1;5 [Gossypium hirsutum]	Jatropha curcas plasma membrane intrinsic protein 1 (PIP1) mRNA, complete cds	aquaporin PIP	Aquaporin PIP1-3/PIP1-4 OS=Zea mays GN=PIP1-3 PE=2 SV=1	Major intrinsic protein	transport	transporter activity	membrane	--
comp70977_c0	5524.04	239.312	943	ERF transcription factor 8 [Nicotiana tabacum]	Arabidopsis thaliana DNA chromosome 4, BAC clone T19P19 (ESSA project)	EREBP-like factor	Ethylene-responsive transcription factor ERF054 OS=Arabidopsis thaliana GN=ERF054 PE=2 SV=1	AP2 domain	regulation of transcription, DNA-dependent	sequence-specific DNA binding transcription factor activity	transcription factor complex	--
comp76155_c0	27820.6	239.071	4754	magnesium chelatase H subunit [Fragaria x ananassa]	Trichodesmium erythraeum IMS101, complete genome	magnesium chelatase subunit H	Uncharacterized protein MJ1441 OS=Methanocaldococcus jannaschii (strain ATCC 43067 / DSM 2661 / JAL-1 / JCM 10045 / NBRC 100440) GN=MJ1441 PE=3 SV=1	CobN/Magnesium Chelatase//Domain of unknown function (DUF3479)//Aspartyl protease	biosynthetic process//proteolysis//chlorophyll metabolic process	magnesium chelatase activity//aspartic-type endopeptidase activity	magnesium chelatase complex	--
comp31808_c0	7213.99	238.632	1235	ribulose-1,5-bisphosphate carboxylase small subunit P2A [Flaveria palmeri]	Ageratina adenophora ribulose-1,5-bisphosphate carboxylase/oxygenase small subunit (rbcS) mRNA, partial cds	ribulose-bisphosphate carboxylase small chain	Ribulose bisphosphate carboxylase small chain 1, chloroplastic OS=Solanum lycopersicum GN=RBCS-1 PE=2 SV=2	CAAX amino terminal protease self- immunity//Retinoblastoma-associated protein A domain	regulation of cell cycle	--	membrane//nucleus	--
comp68817_c0	5707.17	237.911	980	putative protein [Arabidopsis thaliana]	--	cytochrome b-561	Cytochrome b561 OS=Ovis aries GN=CYB561 PE=2 SV=1	Cytochrome b(N-terminal)/b6/petB//Eukaryotic cytochrome b561//UL73 viral envelope glycoprotein	respiratory electron transport chain	--	membrane//viral envelope//integral to membrane	--
comp70232_c0	2000	237.515	344	heat shock protein 70 [Ageratina adenophora]	Plasmodium falciparum 3D7 heat shock 70 kDa protein (PF08_0054) mRNA, complete cds	heat shock 70kDa protein 1/8	Heat shock 70 kDa protein 5 OS=Arabidopsis thaliana GN=HSP70-5 PE=2 SV=1	MreB/Mbl protein	cell morphogenesis	--	--	Molecular chaperones HSP70/HSC70, HSP70 superfamily
comp76939_c0	7466.86	237.201	1286	ATP-dependent Clp protease proteolytic subunit [Medicago truncatula]	Medicago truncatula chromosome 7 BAC clone mth2-82b20, complete sequence	ATP-dependent Clp protease, protease subunit	ATP-dependent Clp protease proteolytic subunit 2 OS=Nostoc sp. (strain PCC 7120 / UTEX 2576) GN=clpP2 PE=3 SV=1	--	--	--	--	ATP-dependent Clp protease, proteolytic subunit
comp59695_c2	2544.83	236.818	439	thiamine biosynthetic enzyme [Picrorhiza kurrooa]	Arabidopsis thaliana AT5g54770/MBG8_3 mRNA, complete cds	thiamine biosynthetic enzyme	Thiamine thiazole synthase 2, chloroplastic OS=Sorghum bicolor GN=THI1-2 PE=3 SV=1	--	--	--	--	Protein involved in thiamine biosynthesis and DNA damage tolerance
comp65819_c0	8744	236.098	1513	PREDICTED: 30S ribosomal protein S1, chloroplastic-like [Glycine max]	Arabidopsis lyrata subsp. petraea isolate 59 At5g30510-like protein gene, partial cds	small subunit ribosomal protein S1	30S ribosomal protein S1 OS=Mycobacterium tuberculosis GN=rpsA PE=3 SV=1	Sex peptide (SP) family//S1 RNA binding domain	signal transduction//regulation of female receptivity, post-mating	RNA binding//hormone activity	extracellular region	rRNA processing protein Rrp5
comp52963_c0	8397.71	235.948	1454	unknown [Glycine max]	Arachis hypogaea cultivar Fenghua2 2-methyl-6-phytylbenzoquinone methyltranferase 1 (mpbqmt-1) mRNA, complete cds	MPBQ/MSBQ methyltransferase	Uncharacterized methyltransferase YdaC OS=Bacillus subtilis (strain 168) GN=ydaC PE=3 SV=1	Protein-L-isoaspartate(D-aspartate) O-methyltransferase (PCMT)//Met-10+ like-protein//rRNA small subunit methyltransferase G//Methyltransferase domain//ubiE/COQ5 methyltransferase family//Methyltransferase small domain//O-methyltransferase//Ribosomal RNA adenine dimethylase	RNA processing//metabolic process//protein methylation//S-adenosylmethionine metabolic process//rRNA processing//rRNA modification//cellular protein modification process	methyltransferase activity//protein-L-isoaspartate (D-aspartate) O-methyltransferase activity//O-methyltransferase activity//rRNA methyltransferase activity//transferase activity//rRNA (adenine-N6,N6-)-dimethyltransferase activity	cytoplasm	Ubiquinone biosynthesis methyltransferase COQ5
comp65582_c0	7322.34	235.912	1268	Lil3 protein, putative [Brassica oleracea]	PREDICTED: Cucumis sativus uncharacterized LOC101206464 (LOC101206464), mRNA	--	--	--	--	--	--	--
comp74850_c0	8089.03	235.705	1402	unnamed protein product [Vitis vinifera]	--	--	BAG family molecular chaperone regulator 6 OS=Arabidopsis thaliana GN=BAG6 PE=1 SV=1	BAG domain//Uroplakin II//IQ calmodulin-binding motif//Ham1 family//Domain of unknown function (DUF1966)	starch metabolic process//sucrose metabolic process//cellular membrane organization//carbohydrate catabolic process	alpha-amylase activity//chaperone binding//hydrolase activity//protein binding//calcium ion binding	integral to endoplasmic reticulum membrane	--
comp70814_c0	13667.3	232.838	2398	zeaxanthin epoxidase [Solanum lycopersicum]	Solanum lycopersicum chromosome 2 clone C02HBa0104A12, complete sequence	zeaxanthin epoxidase	FAD-dependent urate hydroxylase OS=Klebsiella pneumoniae GN=hpxO PE=3 SV=1	Human adenovirus early E3A glycoprotein//FHA domain//Pyridine nucleotide-disulphide oxidoreductase//Pyridine nucleotide-disulphide oxidoreductase//Lycopene cyclase protein//FAD dependent oxidoreductase	oxidation-reduction process//carotenoid biosynthetic process	oxidoreductase activity, acting on paired donors, with incorporation or reduction of molecular oxygen//protein binding//flavin adenine dinucleotide binding//oxidoreductase activity	integral to membrane	--
comp72702_c0	17636.4	232.718	3096	purple acid phosphatase 26 [Arabidopsis thaliana]	Ricinus communis Purple acid phosphatase precursor, putative, mRNA	--	Fe(3+)-Zn(2+) purple acid phosphatase OS=Phaseolus vulgaris PE=1 SV=2	Calcineurin-like phosphoesterase	--	hydrolase activity	--	Purple acid phosphatase
comp61808_c0	7389.2	230.434	1310	PREDICTED: probable calcium-binding protein CML36-like [Glycine max]	--	calcium-binding protein CML	Probable calcium-binding protein CML25 OS=Arabidopsis thaliana GN=CML25 PE=2 SV=1	Secreted protein acidic and rich in cysteine Ca binding region	signal transduction	calcium ion binding	proteinaceous extracellular matrix	Calmodulin and related proteins (EF-Hand superfamily)
comp63877_c0	5201.45	229.722	925	ABC transporter-like protein [Medicago truncatula]	--	--	--	Cation efflux family	transmembrane transport//cation transport	cation transmembrane transporter activity	integral to membrane	--
comp60048_c0	5363.39	229.674	954	uncharacterized protein LOC100306232 [Glycine max]	--	--	Polyadenylate-binding protein-interacting protein 2 OS=Arabidopsis thaliana GN=CID2 PE=1 SV=1	--	--	--	--	--
comp62805_c0	7458.37	229.611	1327	1-aminocyclopropane-1-carboxylate oxidase, putative [Ricinus communis]	Vitis vinifera contig VV78X266715.38, whole genome shotgun sequence	--	Naringenin,2-oxoglutarate 3-dioxygenase OS=Hordeum vulgare PE=2 SV=1	2OG-Fe(II) oxygenase superfamily	oxidation-reduction process	oxidoreductase activity, acting on paired donors, with incorporation or reduction of molecular oxygen, 2-oxoglutarate as one donor, and incorporation of one atom each of oxygen into both donors//oxidoreductase activity	--	Iron/ascorbate family oxidoreductases
comp75824_c0	10939	228.586	1955	heat shock protein, putative [Ricinus communis]	--	heat shock 70kDa protein 1/8	Probable mediator of RNA polymerase II transcription subunit 37c OS=Arabidopsis thaliana GN=MED37D PE=1 SV=2	FGGY family of carbohydrate kinases, C-terminal domain//MreB/Mbl protein//Hydantoinase/oxoprolinase//Cell division protein FtsA	cell morphogenesis//carbohydrate metabolic process//cell cycle	protein binding//hydrolase activity//phosphotransferase activity, alcohol group as acceptor	--	Molecular chaperones HSP70/HSC70, HSP70 superfamily
comp72780_c0	3778.03	228.317	676	catalytic, putative [Ricinus communis]	--	--	Probable fructose-bisphosphate aldolase 3, chloroplastic OS=Arabidopsis thaliana GN=FBA3 PE=1 SV=1	Fructose-bisphosphate aldolase class-I	mannose metabolic process//pentose-phosphate shunt//carbon utilization//fructose metabolic process//gluconeogenesis//glycolysis//inositol metabolic process	fructose-bisphosphate aldolase activity	--	Fructose-biphosphate aldolase
comp64980_c0	5770.08	227.532	1036	PREDICTED: SKP1-like protein 1A-like [Glycine max]	Ostreococcus lucimarinus CCE9901 chromosome 19, complete sequence	S-phase kinase-associated protein 1	SKP1-like protein 9 OS=Arabidopsis thaliana GN=ASK9 PE=1 SV=1	Skp1 family, tetramerisation domain//BTB/POZ domain//Skp1 family, dimerisation domain	ubiquitin-dependent protein catabolic process	protein binding	--	SCF ubiquitin ligase, Skp1 component
comp65217_c0	6384.97	227.017	1149	predicted protein [Populus trichocarpa]	Arabidopsis thaliana clone pENTR221-At2g01290 unknown (At2g01290) gene, complete cds	ribose 5-phosphate isomerase A	Ribose-5-phosphate isomerase A OS=Streptococcus agalactiae serotype III (strain NEM316) GN=rpiA PE=3 SV=1	Ribose 5-phosphate isomerase A (phosphoriboisomerase A)	pentose-phosphate shunt//carbon utilization//pentose-phosphate shunt, non-oxidative branch	ribose-5-phosphate isomerase activity	--	Ribose 5-phosphate isomerase
comp62429_c0	9345.21	226.978	1682	unknown [Lotus japonicus]	--	--	--	--	--	--	--	--
comp73868_c1	7972.76	226.186	1440	hypersensitive induced response protein 3 [Triticum aestivum]	Vitis vinifera clone SS0AEB13YE09	--	Protein QmcA OS=Wigglesworthia glossinidia brevipalpis GN=qmcA PE=3 SV=1	--	--	--	--	Prohibitins and stomatins of the PID superfamily
comp55710_c0	2051.67	225.92	371	--	--	--	--	--	--	--	--	--
comp52601_c0	5776.01	225.804	1045	Putative thiol-disulfide oxidoreductase DCC [Arabidopsis thaliana]	Vitis vinifera, whole genome shotgun sequence, contig VV78X175896.10, clone ENTAV 115	--	Uncharacterized protein YuxK OS=Bacillus subtilis (strain 168) GN=yuxK PE=3 SV=1	--	--	--	--	--
comp57321_c1	2815.99	225.57	510	predicted protein [Populus trichocarpa]	Populus EST from mild drought-stressed leaves	--	Glutamate--tRNA ligase OS=Trichodesmium erythraeum (strain IMS101) GN=gltX PE=3 SV=1	--	--	--	--	--
comp58890_c0	3389.16	225.499	614	--	--	--	--	--	--	--	--	--
comp32741_c0	4119.91	225.314	747	predicted protein [Populus trichocarpa]	--	copper chaperone	Metal homeostasis factor ATX1 OS=Saccharomyces cerevisiae (strain ATCC 204508 / S288c) GN=ATX1 PE=1 SV=1	Heavy-metal-associated domain	metal ion transport	metal ion binding	--	Copper chaperone
comp70927_c0	10474.3	225.213	1900	RecName: Full=S-adenosylmethionine decarboxylase proenzyme; Short=AdoMetDC; Short=SAMDC; Contains: RecName: Full=S-adenosylmethionine decarboxylase alpha chain; Contains: RecName: Full=S-adenosylmethionine decarboxylase beta chain; Flags: Precursor	Nicotiana tabacum S-adenosylmethionine decarboxylase mRNA, partial cds	S-adenosylmethionine decarboxylase	S-adenosylmethionine decarboxylase proenzyme OS=Spinacia oleracea GN=SAMDC PE=2 SV=1	Adenosylmethionine decarboxylase	arginine metabolic process//spermine biosynthetic process//spermidine biosynthetic process//proline metabolic process	adenosylmethionine decarboxylase activity	--	S-adenosylmethionine decarboxylase
comp57076_c1	3798.84	224.917	690	PREDICTED: pyridoxal biosynthesis protein PDX1-like [Glycine max]	PREDICTED: Vitis vinifera probable pyridoxal biosynthesis protein PDX1.2-like (LOC100242970), mRNA	pyridoxine biosynthesis protein	Pyridoxal biosynthesis lyase PdxS OS=Chloroflexus aurantiacus (strain ATCC 29364 / DSM 637 / Y-400-fl) GN=pdxS PE=3 SV=1	Pyruvate phosphate dikinase, PEP/pyruvate binding domain//Tryptophan synthase alpha chain//Thiazole biosynthesis protein ThiG	L-phenylalanine biosynthetic process//phosphorylation//tyrosine biosynthetic process//tryptophan biosynthetic process//thiamine biosynthetic process//tryptophan metabolic process	ATP binding//kinase activity//tryptophan synthase activity	--	Stationary phase-induced protein, SOR/SNZ family
comp65635_c0	6948.32	223.334	1271	LOC100285398 [Zea mays]	--	--	UPF0603 protein OsI_019212, chloroplastic OS=Oryza sativa subsp. indica GN=OsI_19898 PE=3 SV=2	--	--	--	--	--
comp35963_c0	4934.42	223.238	903	ferredoxin-1, chloroplastic precursor [Zea mays]	--	ferredoxin	Ferredoxin OS=Physalis alkekengi var. francheti PE=1 SV=1	2Fe-2S iron-sulfur cluster binding domain	electron transport	electron carrier activity//iron-sulfur cluster binding	--	--
comp55063_c0	16375.4	223.216	2997	unknown [Arabidopsis thaliana]	--	--	Vacuole membrane protein 1 OS=Xenopus laevis GN=vmp1 PE=2 SV=1	Picornavirus core protein 2A	proteolysis//viral reproduction	peptidase activity	--	--
comp75575_c0	9652.52	223.164	1767	predicted protein [Populus trichocarpa]	--	--	Auxin-induced in root cultures protein 12 OS=Arabidopsis thaliana GN=AIR12 PE=1 SV=3	Eukaryotic cytochrome b561	--	--	integral to membrane	--
comp61563_c0	5673.93	223.094	1039	PREDICTED: 40S ribosomal protein S2-4-like [Glycine max]	Lotus japonicus genomic DNA, chromosome 2, clone: LjT09A11, TM1981, complete sequence	small subunit ribosomal protein S2e	40S ribosomal protein S2 OS=Drosophila melanogaster GN=RpS2 PE=1 SV=2	NADP oxidoreductase coenzyme F420-dependent//Ribosomal protein S5, N-terminal domain//Ribosomal protein S5, C-terminal domain	oxidation-reduction process//ribosome biogenesis//translation	RNA binding//structural constituent of ribosome//oxidoreductase activity	ribosome//intracellular	40S ribosomal protein S2/30S ribosomal protein S5
comp74382_c0	7980.68	222.852	1463	phenylalanine ammonia-lyase [Daucus carota]	Prunus avium phenylalanine ammonia-lyase (PAL1) mRNA, complete cds	phenylalanine ammonia-lyase	Phenylalanine ammonia-lyase OS=Citrus limon GN=PAL6 PE=2 SV=1	Phenylalanine and histidine ammonia-lyase	biosynthetic process	ammonia-lyase activity	--	Phenylalanine and histidine ammonia-lyase
comp74101_c1	8713.89	222.213	1602	unknown [Medicago truncatula]	--	--	--	--	--	--	--	--
comp31828_c0	5591.03	222.187	1028	glycolate oxidase [Gossypium hirsutum]	Lotus japonicus clone JCVI-FLLj-21L4 unknown mRNA	(S)-2-hydroxy-acid oxidase	Peroxisomal (S)-2-hydroxy-acid oxidase GLO5 OS=Arabidopsis thaliana GN=GLO5 PE=1 SV=1	FMN-dependent dehydrogenase//Dihydrouridine synthase (Dus)//Thiamine monophosphate synthase/TENI//IMP dehydrogenase / GMP reductase domain//Conserved region in glutamate synthase//Thiazole biosynthesis protein ThiG//Indole-3-glycerol phosphate synthase//Nitronate monooxygenase//Histidine biosynthesis protein//Dihydroorotate dehydrogenase//DeoC/LacD family aldolase	tyrosine biosynthetic process//glutamate biosynthetic process//tryptophan biosynthetic process//oxidation-reduction process//thiamine biosynthetic process//nitrogen compound metabolic process//histidine biosynthetic process//pyrimidine nucleobase metabolic process//L-phenylalanine biosynthetic process//tRNA processing//UMP biosynthetic process	thiamine-phosphate diphosphorylase activity//flavin adenine dinucleotide binding//nitronate monooxygenase activity//lyase activity//glutamate synthase activity//oxidoreductase activity//dihydroorotate dehydrogenase activity//catalytic activity//indole-3-glycerol-phosphate synthase activity//tRNA dihydrouridine synthase activity//oxidoreductase activity, acting on the CH-NH2 group of donors	--	Glycolate oxidase
comp61555_c0	3253.95	221.185	601	--	--	--	--	--	--	--	--	Chitinase
comp73896_c0	7908.91	220.999	1462	quinone oxidoreductase-like protein [Arabidopsis thaliana]	Ricinus communis alcohol dehydrogenase, putative, mRNA	--	Quinone oxidoreductase PIG3 OS=Homo sapiens GN=TP53I3 PE=1 SV=2	MoeA N-terminal region (domain I and II)//Zinc-binding dehydrogenase//Alcohol dehydrogenase GroES-like domain	oxidation-reduction process//molybdopterin cofactor biosynthetic process	zinc ion binding//oxidoreductase activity	--	Zinc-binding oxidoreductase
comp75708_c0	11349.3	220.891	2099	CYP81B2v2 [Nicotiana tabacum]	Scoparia dulcis CYP81B36 (CYP1) mRNA, complete cds	--	Cytochrome P450 82C3 OS=Arabidopsis thaliana GN=CYP82C3 PE=2 SV=3	Cytochrome P450	electron transport//oxidation-reduction process	electron carrier activity//heme binding//oxidoreductase activity, acting on paired donors, with incorporation or reduction of molecular oxygen//iron ion binding	--	Cytochrome P450 CYP2 subfamily
comp68129_c0	5697.85	220.428	1056	protein PROTON GRADIENT REGULATION 5 [Arabidopsis thaliana]	--	--	Protein PROTON GRADIENT REGULATION 5, chloroplastic OS=Arabidopsis thaliana GN=PGR5 PE=1 SV=1	--	--	--	--	--
comp71700_c0	9290.17	220.016	1725	uncharacterized protein LOC100381281 [Zea mays]	Zinnia elegans mRNA for Beta-tubulin, clone ZeTubB2, complete cds	tubulin beta	Tubulin beta-7 chain OS=Oryza sativa subsp. japonica GN=TUBB7 PE=2 SV=2	Tubulin/FtsZ family, GTPase domain//Tubulin C-terminal domain	protein polymerization//GTP catabolic process	GTP binding//GTPase activity	protein complex	Beta tubulin
comp67781_c0	6261.89	219.207	1167	ATBI-1 [Arabidopsis lyrata subsp. lyrata]	Ricinus communis bax inhibitor, putative, mRNA	--	Probable Bax inhibitor 1 OS=Drosophila melanogaster GN=CG7188 PE=2 SV=1	--	--	--	--	Bax-mediated apoptosis inhibitor TEGT/BI-1
comp61775_c0	13709.6	219.207	2555	PREDICTED: cycloartenol synthase-like isoform 1 [Glycine max]	Solanum lycopersicum beta-amyrin synthase (lTTS1), mRNA gi|315613942|gb|HQ266579.1| Solanum lycopersicum beta-amyrin synthase (lTTS1) mRNA, complete cds	cycloartenol synthase	Cycloartenol synthase OS=Glycyrrhiza glabra GN=GgCAS1 PE=1 SV=1	Prenyltransferase and squalene oxidase repeat//A-macroglobulin complement component	--	catalytic activity	extracellular space	Oxidosqualene-lanosterol cyclase and related proteins
comp73037_c2	6175.7	219.005	1152	70 kDa heat shock cognate protein 1 [Vigna radiata]	Spinacia oleracea cytosolic heat shock 70 protein (HSC70-1) gene, complete cds	heat shock 70kDa protein 1/8	Heat shock 70 kDa protein OS=Glycine max GN=HSP70 PE=3 SV=1	Aspartate/ornithine carbamoyltransferase, carbamoyl-P binding domain//Na+/H+ antiporter 1	cellular amino acid metabolic process//regulation of pH//sodium ion transport	carboxyl- or carbamoyltransferase activity	integral to membrane	Molecular chaperones HSP70/HSC70, HSP70 superfamily
comp68388_c0	2591.82	218.766	484	unknown [Medicago truncatula]	--	--	Photosystem II 5 kDa protein, chloroplastic OS=Gossypium hirsutum GN=PSBT PE=4 SV=1	Oxygen evolving enhancer protein 3 (PsbQ)//ABA/WDS induced protein	response to stress//photosynthesis	calcium ion binding	photosystem II//extrinsic to membrane//oxygen evolving complex	--
comp72696_c0	9147.3	218.533	1710	14-3-3, partial [Mangifera indica]	Apium graveolens var. dulce 14-3-3 protein mRNA, partial cds	14-3-3 protein epsilon	14-3-3-like protein GF14 phi OS=Arabidopsis thaliana GN=GRF4 PE=1 SV=2	Acyl-CoA dehydrogenase, C-terminal domain	oxidation-reduction process	oxidoreductase activity	--	Multifunctional chaperone (14-3-3 family)
comp65289_c0	4762.9	218.381	891	PREDICTED: uncharacterized protein LOC100264352 isoform 1 [Vitis vinifera]	Vitis vinifera contig VV78X234759.34, whole genome shotgun sequence	--	Cytochrome b6-f complex subunit 7 (Fragment) OS=Spinacia oleracea GN=petM PE=1 SV=1	PetM family of cytochrome b6f complex subunit 7	--	--	cytochrome b6f complex	--
comp36183_c0	5549.39	217.569	1042	remorin [Morus indica]	Lotus japonicus cDNA, clone: LjFL1-058-CE02, HTC	--	Uncharacterized protein At3g61260 OS=Arabidopsis thaliana GN=At3g61260 PE=1 SV=1	B-cell receptor-associated protein 31-like//Apx/Shroom domain ASD2	cell morphogenesis//intracellular protein transport	--	endoplasmic reticulum//integral to membrane//cytoplasm	Ribokinase
comp66451_c0	10174.8	217.513	1911	PREDICTED: peroxidase 12-like [Glycine max]	--	peroxidase	Peroxidase 15 OS=Arabidopsis thaliana GN=PER15 PE=2 SV=1	Peroxidase//Methyl-coenzyme M reductase operon protein C//Oligosaccharyl transferase STT3 subunit//Glutamate-cysteine ligase family 2(GCS2)//ATP synthase delta (OSCP) subunit	protein glycosylation//oxidation-reduction process//peroxidase reaction//response to oxidative stress//ATP synthesis coupled proton transport//glutathione metabolic process//methanogenesis//glutathione biosynthetic process	glutamate-cysteine ligase activity//hydrogen ion transporting ATP synthase activity, rotational mechanism//heme binding//catalytic activity//peroxidase activity//oligosaccharyl transferase activity	membrane//oligosaccharyltransferase complex//proton-transporting ATP synthase complex//glutamate-cysteine ligase complex	Mitochondrial F1F0-ATP synthase, subunit OSCP/ATP5
comp37086_c0	13860.7	216.952	2610	RecName: Full=Thioredoxin F-type, chloroplastic; Short=Trx-F; Flags: Precursor	Vitis vinifera contig VV78X057090.4, whole genome shotgun sequence	thioredoxin 1	Thioredoxin OS=Ovis aries GN=TXN PE=1 SV=2	Redoxin//AhpC/TSA family//Thioredoxin	oxidation-reduction process//cell redox homeostasis	antioxidant activity//oxidoreductase activity	--	Thioredoxin
comp72381_c0	14316.6	216.78	2698	PREDICTED: probable metal-nicotianamine transporter YSL7-like isoform 1 [Vitis vinifera]	Arabidopsis thaliana metal-nicotianamine transporter YSL8 (At1g48370) mRNA, complete cds	--	Metal-nicotianamine transporter YSL3 OS=Arabidopsis thaliana GN=YSL3 PE=2 SV=1	OPT oligopeptide transporter protein//Putative zinc finger in N-recognin (UBR box)	transmembrane transport//protein ubiquitination	zinc ion binding//ubiquitin-protein ligase activity	--	--
comp35884_c0	6358.87	216.481	1200	hypothetical protein OsJ_29820 [Oryza sativa Japonica Group]	Arabidopsis thaliana genomic DNA, chromosome 3, P1 clone: MMF12	--	Zinc finger A20 and AN1 domain-containing stress-associated protein 6 OS=Arabidopsis thaliana GN=SAP6 PE=2 SV=2	FYVE zinc finger//C-terminal domain of RIG-I//AN1-like Zinc finger//A20-like zinc finger	--	DNA binding//hydrolase activity, acting on acid anhydrides//metal ion binding//zinc ion binding	--	Predicted Zn-finger protein
comp67066_c0	5870.19	216.048	1110	PREDICTED: iron-sulfur cluster assembly enzyme ISCU, mitochondrial-like [Brachypodium distachyon]	--	--	Iron-sulfur cluster assembly protein 2 OS=Arabidopsis thaliana GN=ISU2 PE=2 SV=1	Defensin-like peptide family//NifU-like N terminal domain	iron-sulfur cluster assembly	iron ion binding//iron-sulfur cluster binding	extracellular region	Iron binding protein involved in Fe-S cluster formation
comp76522_c0	25399.6	215.726	4810	PREDICTED: pleiotropic drug resistance protein 1-like [Vitis vinifera]	Medicago truncatula chromosome 8 clone mth2-30j23 map 5.800cM, complete sequence	--	Probable pleiotropic drug resistance protein 1 OS=Oryza sativa subsp. japonica GN=PDR1 PE=3 SV=1	Microvirus lysis protein (E), C terminus//Zeta toxin//ATPase family associated with various cellular activities (AAA)//Archaeal ATPase//Protein of unknown function, DUF258//Nine Cysteines Domain of family 3 GPCR//Ethanolamine utilisation - propanediol utilisation//Lysis protein//DnaB-like helicase C terminal domain//E7 protein, Early protein//Colicin immunity protein//ABC-2 type transporter//ABC …	cytolysis//DNA replication//regulation of transcription, DNA-dependent//cellular biogenic amine metabolic process//G-protein coupled receptor signaling pathway//bacteriocin immunity//modulation by virus of host cellular process//immune response//pathogenesis	DNA binding//ATP binding//toxin binding//G-protein coupled receptor activity//enzyme inhibitor activity//sequence-specific DNA binding transcription factor activity//ATPase activity//kinase activity//GTPase activity//GTP binding//DNA helicase activity	membrane//outer membrane//immunoglobulin complex//transcription factor complex//intracellular//replication fork	Pleiotropic drug resistance proteins (PDR1-15), ABC superfamily
comp57031_c0	3518.72	214.871	669	hypothetical protein OsI_31732 [Oryza sativa Indica Group]	--	--	Putative EG45-like domain containing protein 1 OS=Arabidopsis thaliana GN=EGC1 PE=2 SV=1	Barwin family	defense response to fungus//defense response to bacterium	--	--	--
comp72545_c1	10952.6	214.705	2084	--	Glycine max cDNA, clone: GMFL01-23-B10	--	--	--	--	--	--	--
comp53703_c0	5770.38	214.695	1098	40S ribosomal protein S9 [Catharanthus roseus]	Solanum tuberosum clone 059F12 unknown mRNA	small subunit ribosomal protein S9e	40S ribosomal protein S9-A OS=Schizosaccharomyces pombe (strain 972 / ATCC 24843) GN=rps9a PE=1 SV=2	Ribosomal protein S4/S9 N-terminal domain//S4 domain	--	RNA binding//rRNA binding	intracellular	Ribosomal protein S4
comp51338_c0	3953.31	213.346	757	Cysteine proteinase inhibitor, putative [Ricinus communis]	Helianthus annuus smc mRNA for multicystatin, complete cds	--	Cysteine proteinase inhibitor 7 OS=Arabidopsis thaliana GN=CYS7 PE=2 SV=2	Cystatin domain//Signaling lymphocytic activation molecule (SLAM) protein	signal transduction//lymphocyte activation	receptor activity//cysteine-type endopeptidase inhibitor activity	cell surface//integral to membrane	--
comp35886_c0	8985.03	212.42	1728	PREDICTED: uncharacterized protein LOC100261301 [Vitis vinifera]	--	--	--	Tetratricopeptide repeat	--	protein binding	--	--
comp66971_c0	8048.34	211.173	1557	PREDICTED: probable lactoylglutathione lyase, chloroplast-like [Glycine max]	Arabidopsis thaliana Full-length cDNA Complete sequence from clone GSLTPGH57ZA07 of Hormone Treated Callus of strain col-0 of Arabidopsis thaliana (thale cress)	lactoylglutathione lyase	Probable lactoylglutathione lyase OS=Vibrio parahaemolyticus serotype O3:K6 (strain RIMD 2210633) GN=gloA PE=3 SV=2	Ribose 5-phosphate isomerase A (phosphoriboisomerase A)	pentose-phosphate shunt//carbon utilization//pentose-phosphate shunt, non-oxidative branch	ribose-5-phosphate isomerase activity	--	Glyoxalase
comp59695_c0	2274.06	211.139	440	putative thiazole biosynthetic enzyme, partial [Hirudo medicinalis]	Glycine max cDNA, clone: GMFL01-06-L01	--	Thiamine thiazole synthase 1, chloroplastic OS=Vitis vinifera GN=THI1-1 PE=3 SV=1	--	--	--	--	--
comp51340_c0	4468.9	210.088	869	uncharacterized protein LOC100192550 [Zea mays]	Arabidopsis thaliana Full-length cDNA Complete sequence from clone GSLTFB5ZG08 of Flowers and buds of strain col-0 of Arabidopsis thaliana (thale cress)	small subunit ribosomal protein S14e	40S ribosomal protein S14 OS=Caenorhabditis elegans GN=rps-14 PE=2 SV=1	Ribosomal protein S11	ribosome biogenesis//translation	structural constituent of ribosome	ribosome//intracellular	40S ribosomal protein S14
comp31782_c0	2389	209.886	465	predicted protein [Populus trichocarpa]	Medicago truncatula chromosome 8 clone mth2-10n4, complete sequence	large subunit ribosomal protein L29e	60S ribosomal protein L29 OS=Tetrahymena thermophila GN=RPL29 PE=1 SV=1	Ribosomal L29e protein family	ribosome biogenesis//translation	structural constituent of ribosome	ribosome//intracellular	60S ribosomal protein L29
comp63426_c0	4596.39	209.336	897	PREDICTED: 40S ribosomal protein S17-4-like [Glycine max]	Arabidopsis thaliana chromosome 3 BAC F13M14 genomic sequence, complete sequence	small subunit ribosomal protein S17e	40S ribosomal protein S17 OS=Neurospora crassa (strain ATCC 24698 / 74-OR23-1A / CBS 708.71 / DSM 1257 / FGSC 987) GN=rps-17 PE=3 SV=1	Ribosomal S17	ribosome biogenesis//translation	structural constituent of ribosome	ribosome//intracellular	40S ribosomal protein S17
comp61875_c0	8220.06	208.19	1613	uncharacterized protein LOC100807657 [Glycine max]	Glycine max cDNA, clone: GMFL01-25-A15	plasminogen activator inhibitor 1 RNA-binding protein	--	YhhN-like protein//N-terminal ig-like domain of cellulase//Histone methylation protein DOT1//Initiator tRNA phosphoribosyl transferase	starch metabolic process//lysine catabolic process//protein methylation//carbohydrate metabolic process//sucrose metabolic process	transferase activity, transferring pentosyl groups//cellulase activity//histone-lysine N-methyltransferase activity	integral to membrane	Predicted RNA-binding protein
comp53120_c0	4535.6	207.959	891	hypothetical protein SORBIDRAFT_10g008790 [Sorghum bicolor]	--	peptide-methionine (R)-S-oxide reductase	Peptide methionine sulfoxide reductase MsrB OS=Pseudomonas aeruginosa (strain LESB58) GN=msrB PE=3 SV=1	SelR domain	cellular protein modification process//oxidation-reduction process	peptide-methionine (S)-S-oxide reductase activity	--	Predicted pilin-like transcription factor
comp73428_c1	7244.11	207.242	1428	Chain A, Crystal Structure Of S-Nitrosoglutathione Reductase From Arabidopsis Thaliana, Complex With Nadh	PREDICTED: Cucumis sativus alcohol dehydrogenase class-3-like (LOC101208145), mRNA	S-(hydroxymethyl)glutathione dehydrogenase / alcohol dehydrogenase	Alcohol dehydrogenase class-3 OS=Uromastyx hardwickii PE=1 SV=1	Hydroxymethylglutaryl-coenzyme A synthase N terminal//TrkA-N domain//Zinc-binding dehydrogenase//D-isomer specific 2-hydroxyacid dehydrogenase, NAD binding domain//UDP-glucose/GDP-mannose dehydrogenase family, NAD binding domain//Alcohol dehydrogenase GroES-like domain//ThiF family//Acetohydroxy acid isomeroreductase, catalytic domain	cellular amino acid biosynthetic process//oxidation-reduction process//leucine biosynthetic process//valine biosynthetic process//valine catabolic process//acetyl-CoA metabolic process//cellular ketone body metabolic process//isoprenoid biosynthetic process//pantothenate biosynthetic process//potassium ion transport//isoleucine biosynthetic process//leucine catabolic process//isoleucine catabolic…	hydroxymethylglutaryl-CoA synthase activity//zinc ion binding//cofactor binding//oxidoreductase activity//oxidoreductase activity, acting on the CH-OH group of donors, NAD or NADP as acceptor//catalytic activity//ketol-acid reductoisomerase activity//NAD binding	--	Alcohol dehydrogenase, class III
comp50994_c0	5013.59	207.096	989	--	--	--	--	--	--	--	--	--
comp67876_c0	9124.71	206.979	1801	inner membrane protein ALBINO3 [Arabidopsis thaliana]	PREDICTED: Cucumis sativus inner membrane protein PPF-1, chloroplastic-like (LOC101217620), mRNA	preprotein translocase subunit YidC	Membrane protein insertase YidC OS=Nitrobacter hamburgensis (strain X14 / DSM 10229) GN=yidC PE=3 SV=1	60Kd inner membrane protein//Fatty acid desaturase	protein insertion into membrane//lipid metabolic process	--	integral to membrane	Inner membrane protein translocase involved in respiratory chain assembly
comp66154_c0	5425.97	206.392	1074	uncharacterized protein [Arabidopsis thaliana]	--	--	--	--	--	--	--	Predicted membrane protein
comp71808_c0	6213.5	206.372	1230	Putative DNA binding protein, identical [Solanum lycopersicum]	--	--	Myb-like protein I OS=Dictyostelium discoideum GN=mybI PE=3 SV=1	Myb-like DNA-binding domain	--	DNA binding	--	--
comp71035_c1	7975.63	206.088	1581	hypothetical protein SORBIDRAFT_02g040020 [Sorghum bicolor]	--	C4-hydroxylase	Methylsterol monooxygenase 1 OS=Sus scrofa GN=MSMO1 PE=2 SV=1	Putative inner membrane protein of Enterobacteriaceae//Fatty acid hydroxylase superfamily//Citrate transporter	transmembrane transport//fatty acid biosynthetic process//oxidation-reduction process	iron ion binding//oxidoreductase activity	integral to membrane	Sphingolipid hydroxylase
comp67731_c0	13306.1	205.905	2640	JHL03K20.4 [Jatropha curcas]	Populus trichocarpa predicted protein, mRNA	polyadenylate-binding protein	Polyadenylate-binding protein, cytoplasmic and nuclear OS=Schizosaccharomyces pombe (strain 972 / ATCC 24843) GN=pab1 PE=1 SV=2	RNA recognition motif. (a.k.a. RRM, RBD, or RNP domain)//Poly-adenylate binding protein, unique domain	--	RNA binding//nucleic acid binding	--	Polyadenylate-binding protein (RRM superfamily)
comp57009_c0	4669	205.762	927	SNF7-like protein [Arabidopsis thaliana]	PREDICTED: Glycine max charged multivesicular body protein 1-like, transcript variant 2 (LOC100792384), mRNA	charged multivesicular body protein 1	Charged multivesicular body protein 1b-1 OS=Mus musculus GN=Chmp1b1 PE=1 SV=1	GrpE//Snf7//Signal transducing histidine kinase, homodimeric domain	protein folding//phosphorylation//two-component signal transduction system (phosphorelay)//chemotaxis//protein transport	chaperone binding//protein homodimerization activity//protein histidine kinase activity//two-component sensor activity//adenyl-nucleotide exchange factor activity	cytoplasm//protein histidine kinase complex	Vacuolar assembly/sorting protein DID2
comp51063_c0	2866.09	205.416	570	PREDICTED: 60S acidic ribosomal protein P3-2 [Vitis vinifera]	Picea sitchensis clone WS02824_M08 unknown mRNA	large subunit ribosomal protein LP1	60S acidic ribosomal protein P3 OS=Oryza sativa subsp. japonica GN=Os06g0701400 PE=3 SV=3	Adenylate cyclase associated (CAP) N terminal//60s Acidic ribosomal protein	ribosome biogenesis//cytoskeleton organization//translational elongation	actin binding//structural constituent of ribosome	ribosome//intracellular	60S acidic ribosomal protein P2
comp74940_c0	22776.6	205.36	4531	NAM-like protein [Arabidopsis thaliana]	--	--	NAC transcription factor 25 OS=Arabidopsis thaliana GN=NAC025 PE=2 SV=1	No apical meristem (NAM) protein//HAMP domain	signal transduction//regulation of transcription, DNA-dependent	DNA binding//signal transducer activity	integral to membrane	Rho GTPase effector BNI1 and related formins
comp66337_c0	3716.44	204.894	741	40S ribosomal protein S23, putative [Ricinus communis]	Picea sitchensis clone WS02772_H01 unknown mRNA	small subunit ribosomal protein S23e	40S ribosomal protein S23 OS=Brugia malayi GN=rps-23 PE=2 SV=1	Ribosomal protein S12	ribosome biogenesis//translation	structural constituent of ribosome	ribosome//intracellular	40S ribosomal protein S23
comp67864_c0	5063.17	204.391	1012	30S ribosomal protein S10-like [Brassica rapa]	Arabidopsis thaliana Full-length cDNA Complete sequence from clone GSLTFB38ZG12 of Flowers and buds of strain col-0 of Arabidopsis thaliana (thale cress)	small subunit ribosomal protein S10	30S ribosomal protein S10 OS=Spirulina platensis GN=rpsJ PE=3 SV=1	Ribosomal protein S10p/S20e	ribosome biogenesis//translation	structural constituent of ribosome	ribosome//intracellular	40S ribosomal protein S20
comp51095_c0	2582.9	204.097	517	chloroplast PsbO1 precursor [Nicotiana benthamiana]	PREDICTED: Cucumis sativus oxygen-evolving enhancer protein 1, chloroplastic-like (LOC101203080), mRNA gi|449497716|ref|XM_004160445.1| PREDICTED: Cucumis sativus oxygen-evolving enhancer protein 1, chloroplastic-like (LOC101203080), mRNA	photosystem II oxygen-evolving enhancer protein 1	Oxygen-evolving enhancer protein 1, chloroplastic OS=Triticum aestivum GN=PSBO PE=2 SV=1	--	--	--	--	--
comp64072_c0	8625.91	203.812	1729	PREDICTED: uncharacterized protein LOC100807849 [Glycine max]	--	--	--	--	--	--	--	--
comp71024_c0	6453.6	203.588	1295	unnamed protein product [Vitis vinifera]	Vitis vinifera clone SS0AFA23YD06	large subunit ribosomal protein L5e	60S ribosomal protein L5 OS=Drosophila melanogaster GN=RpL5 PE=2 SV=2	Ribosomal L18p/L5e family//DNA polymerase III subunits gamma and tau domain III	DNA replication//ribosome biogenesis//translation	DNA-directed DNA polymerase activity//structural constituent of ribosome	ribosome//intracellular//DNA polymerase complex	60S ribosomal protein L5
comp36177_c0	4402.22	203.442	884	ubiquitin-conjugating enzyme E2 7 [Arabidopsis lyrata subsp. lyrata]	Arachis hypogaea ubiquitin-conjugating enzyme mRNA, complete cds	ubiquitin-conjugating enzyme E2 G1	Ubiquitin-conjugating enzyme E2 15 OS=Schizosaccharomyces pombe (strain 972 / ATCC 24843) GN=ubc15 PE=2 SV=1	RWD domain//Ubiquitin-conjugating enzyme	--	protein binding//acid-amino acid ligase activity	--	Ubiquitin-protein ligase
comp56218_c0	3430.61	203.41	689	PREDICTED: uncharacterized protein LOC100805572 isoform 2 [Glycine max]	--	--	--	--	--	--	--	--
comp68675_c0	18616.8	203.083	3745	PREDICTED: phototropin-1-like [Glycine max]	Pisum sativum Tolsdag Line 107 phototropin-like protein mRNA, partial cds	--	Protein kinase PINOID OS=Oryza sativa subsp. japonica GN=PID PE=2 SV=1	PAS fold//Protein tyrosine kinase//Protein kinase domain//PAS fold	regulation of transcription, DNA-dependent//protein phosphorylation	ATP binding//protein binding//protein kinase activity	--	Putative serine/threonine protein kinase
comp71099_c0	15745.9	203.05	3168	PREDICTED: secologanin synthase-like [Vitis vinifera]	Medicago truncatula cytochrome P450 monooxygenase CYP72A66 (CYP72A66) mRNA, partial cds	--	Cytochrome P450 3A24 OS=Ovis aries GN=CYP3A24 PE=2 SV=1	Cytochrome P450	electron transport//oxidation-reduction process	electron carrier activity//heme binding//oxidoreductase activity, acting on paired donors, with incorporation or reduction of molecular oxygen//iron ion binding	--	Cytochrome P450 CYP4/CYP19/CYP26 subfamilies
comp68692_c0	6951.81	202.712	1401	hypothetical protein SORBIDRAFT_01g031850 [Sorghum bicolor]	Ricinus communis conserved hypothetical protein, mRNA	--	Uncharacterized protein ycf36 OS=Guillardia theta GN=ycf36 PE=3 SV=1	--	--	--	--	--
comp51033_c0	10115.5	202.274	2043	hypothetical protein SORBIDRAFT_03g032660 [Sorghum bicolor]	--	--	Phospholipase A1-II 2 OS=Oryza sativa subsp. indica GN=OsI_03084 PE=2 SV=2	Lipase (class 3)	lipid catabolic process//glycerolipid metabolic process//lipid metabolic process	triglyceride lipase activity	--	--
comp61600_c0	5526.99	202.142	1117	AP2/ERF-domain protein [Solanum tuberosum]	--	EREBP-like factor	Ethylene-responsive transcription factor ERF113 OS=Arabidopsis thaliana GN=ERF113 PE=2 SV=1	AP2 domain	regulation of transcription, DNA-dependent	sequence-specific DNA binding transcription factor activity	transcription factor complex	--
comp65877_c0	10901.8	201.433	2211	putative rubisco subunit binding-protein alpha subunit [Arabidopsis thaliana]	Oryza sativa Japonica Group cDNA clone:J013122K17, full insert sequence	--	60 kDa chaperonin 2 OS=Synechococcus sp. (strain JA-2-3B&apos;a(2-13)) GN=groL2 PE=3 SV=1	TCP-1/cpn60 chaperonin family	cellular protein metabolic process	ATP binding	--	Mitochondrial chaperonin, Cpn60/Hsp60p
comp62351_c0	3198.74	201.042	650	TO86-3 [Taraxacum officinale]	--	--	--	Plant PEC family metallothionein//Metallothionein//Metallothionein	--	metal ion binding//zinc ion binding	--	--
comp65004_c0	9540.7	200.495	1944	predicted protein [Populus trichocarpa]	Brassica juncea mRNA for ATP sulfurylase	3'-phosphoadenosine 5'-phosphosulfate synthase	Bifunctional 3&apos;-phosphoadenosine 5&apos;-phosphosulfate synthase 2 OS=Mus musculus GN=Papss2 PE=1 SV=2	ATP-sulfurylase//3-hydroxyacyl-CoA dehydrogenase, NAD binding domain	sulfur compound metabolic process//oxidation-reduction process//benzoate metabolic process//valine catabolic process//leucine catabolic process//lysine catabolic process//fatty acid metabolic process//tryptophan metabolic process//purine nucleobase metabolic process//fatty acid biosynthetic process//isoleucine catabolic process	sulfate adenylyltransferase (ATP) activity//3-hydroxyacyl-CoA dehydrogenase activity//oxidoreductase activity	--	ATP sulfurylase (sulfate adenylyltransferase)
comp72606_c0	11993.6	200.07	2449	heat shock 70 protein [Spinacia oleracea]	Picea sitchensis clone WS02750_A06 unknown mRNA	--	Chaperone protein dnaK2 OS=Prochlorococcus marinus (strain SARG / CCMP1375 / SS120) GN=dnaK2 PE=3 SV=1	Prominin//Anaphase-promoting complex subunit 1//FGGY family of carbohydrate kinases, C-terminal domain//MreB/Mbl protein//Hydantoinase/oxoprolinase	cell morphogenesis//carbohydrate metabolic process	hydrolase activity//phosphotransferase activity, alcohol group as acceptor	integral to membrane//anaphase-promoting complex	Molecular chaperones mortalin/PBP74/GRP75, HSP70 superfamily
comp66478_c0	6664.63	199.61	1364	RecName: Full=Caffeic acid 3-O-methyltransferase; Short=CAOMT; Short=COMT; AltName: Full=S-adenosysl-L-methionine:caffeic acid 3-O-methyltransferase	Catharanthus roseus S-methyltransferase mRNA, complete cds	flavonol 3-O-methyltransferase	Caffeic acid 3-O-methyltransferase OS=Coffea canephora PE=2 SV=1	AdoMet dependent proline di-methyltransferase//Dimerisation domain//O-methyltransferase	--	O-methyltransferase activity//methyltransferase activity//protein dimerization activity	--	--
comp31873_c0	3505.17	199.159	719	histone H3 [Zea mays]	Populus trichocarpa clone PX0019_G01 unknown mRNA	histone H3	Histone H3.3 OS=Gossypium hirsutum GN=HIS3 PE=2 SV=3	Histone-like transcription factor (CBF/NF-Y) and archaeal histone//Transcription initiation factor IID, 31kD subunit//Core histone H2A/H2B/H3/H4	DNA-dependent transcription, initiation	DNA binding//sequence-specific DNA binding	intracellular	Histones H3 and H4
comp35972_c0	2997.2	198.772	616	unknown [Picea sitchensis]	--	--	--	--	--	--	--	Small EDRK-rich protein H4F5
comp59936_c0	10304.1	197.907	2127	conserved hypothetical protein [Ricinus communis]	M.truncatula DNA sequence from clone MTH2-16J21 on chromosome 3, complete sequence	--	--	--	--	--	--	--
comp59695_c1	2152.06	197.567	445	PREDICTED: thiazole biosynthetic enzyme, chloroplastic-like [Glycine max]	Oryza sativa Japonica Group mRNA for thiamine biosynthetic enzyme, complete cds, clone: 12YPR001	thiamine biosynthetic enzyme	Thiamine thiazole synthase 4, chloroplastic OS=Physcomitrella patens subsp. patens GN=THI1-4 PE=3 SV=1	TrkA-N domain//GMC oxidoreductase//Pyridine nucleotide-disulphide oxidoreductase//Pyridine nucleotide-disulphide oxidoreductase//Glucose inhibited division protein A//Lycopene cyclase protein//FAD dependent oxidoreductase	potassium ion transport//oxidation-reduction process//tRNA processing//carotenoid biosynthetic process	oxidoreductase activity, acting on CH-OH group of donors//flavin adenine dinucleotide binding//oxidoreductase activity, acting on paired donors, with incorporation or reduction of molecular oxygen//oxidoreductase activity	--	Protein involved in thiamine biosynthesis and DNA damage tolerance
comp66824_c0	4994.88	197.535	1033	unknown [Medicago truncatula]	Lotus japonicus clone JCVI-FLLj-8A14 unknown mRNA	large subunit ribosomal protein L6e	60S ribosomal protein L6 OS=Chinchilla lanigera GN=RPL6 PE=2 SV=3	Ribosomal protein L6, N-terminal domain//Ribosomal protein L6e	ribosome biogenesis//translation	structural constituent of ribosome	ribosome//intracellular	60s ribosomal protein L6
comp66112_c0	4061.46	197.291	841	hypothetical protein SORBIDRAFT_01g010450 [Sorghum bicolor]	--	--	--	DeoR-like helix-turn-helix domain	regulation of transcription, DNA-dependent	sequence-specific DNA binding transcription factor activity	transcription factor complex//intracellular	--
comp62813_c0	13400.6	197.279	2775	ATFRO6/FRO6 [Arabidopsis lyrata subsp. lyrata]	Populus trichocarpa predicted protein, mRNA	--	Respiratory burst oxidase homolog protein E OS=Arabidopsis thaliana GN=RBOHE PE=2 SV=2	Ferric reductase NAD binding domain//Oxidoreductase NAD-binding domain//FAD-binding domain	oxidation-reduction process	oxidoreductase activity	--	Ferric reductase, NADH/NADPH oxidase and related proteins
comp50383_c0	4958.03	196.84	1029	unknown [Medicago truncatula]	--	--	Reticulon-like protein B16 OS=Arabidopsis thaliana GN=RTNLB16 PE=2 SV=1	Reticulon	--	--	endoplasmic reticulum	--
comp54341_c0	9906.63	196.176	2063	PREDICTED: UPF0051 protein ABCI8, chloroplastic-like [Glycine max]	--	--	FeS cluster assembly protein SufB OS=Escherichia coli (strain K12) GN=sufB PE=1 SV=2	Uncharacterized protein family (UPF0051)	iron-sulfur cluster assembly	--	--	--
comp64213_c0	6655.4	196.169	1386	unknown [Picea sitchensis]	Picea sitchensis clone WS0277_I21 unknown mRNA	carboxymethylenebutenolidase	Carboxymethylenebutenolidase homolog OS=Xenopus tropicalis GN=cmbl PE=2 SV=1	Phospholipase/Carboxylesterase//Lipase (class 3)//Dienelactone hydrolase family//alpha/beta hydrolase fold//Prolyl oligopeptidase family	lipid catabolic process//metabolic process//proteolysis//glycerolipid metabolic process//lipid metabolic process	hydrolase activity//triglyceride lipase activity//serine-type peptidase activity	--	--
comp51134_c0	5961.09	195.446	1246	cis-prenyltransferase 2 [Hevea brasiliensis]	--	ditrans,polycis-polyprenyl diphosphate synthase	Tritrans,polycis-undecaprenyl-diphosphate synthase (geranylgeranyl-diphosphate specific) OS=Methanopyrus kandleri (strain AV19 / DSM 6324 / JCM 9639 / NBRC 100938) GN=uppS PE=3 SV=1	Putative undecaprenyl diphosphate synthase//Alphaherpesvirus tegument protein US9	--	transferase activity, transferring alkyl or aryl (other than methyl) groups	viral tegument	Cis-prenyltransferase
comp76901_c0	4917.19	195.029	1030	hypothetical protein SORBIDRAFT_06g024770 [Sorghum bicolor]	Helianthus annuus clone ZVG25_RHA801 ZVG25 locus genomic sequence	--	36.4 kDa proline-rich protein OS=Solanum lycopersicum GN=TPRP-F1 PE=2 SV=1	--	--	--	--	--
comp51887_c0	7777.13	194.798	1631	RecName: Full=Fructose-1,6-bisphosphatase, cytosolic; Short=FBPase; AltName: Full=CY-F1; AltName: Full=D-fructose-1,6-bisphosphate 1-phosphohydrolase	Medicago truncatula clone JCVI-FLMt-17D16 unknown mRNA	fructose-1,6-bisphosphatase I	Fructose-1,6-bisphosphatase, cytosolic OS=Arabidopsis thaliana GN=At1g43670 PE=2 SV=1	Fructose-1-6-bisphosphatase	carbohydrate metabolic process	phosphoric ester hydrolase activity	--	Fructose-1,6-bisphosphatase
comp63619_c0	5793.2	194.788	1215	LRR protein [Solanum lycopersicum]	Soybean clone JCVI-FLGm-22G23 unknown mRNA	--	Probable LRR receptor-like serine/threonine-protein kinase At5g65240 OS=Arabidopsis thaliana GN=At5g65240 PE=2 SV=1	Leucine Rich Repeat	--	protein binding	--	--
comp51857_c0	4490.12	194.521	943	hypothetical protein ARALYDRAFT_323737 [Arabidopsis lyrata subsp. lyrata]	--	high mobility group protein B1	High mobility group B protein 5 OS=Arabidopsis thaliana GN=HMGB5 PE=2 SV=1	ZIP Zinc transporter//HMG (high mobility group) box//NOA36 protein	transmembrane transport//metal ion transport	metal ion transmembrane transporter activity//protein binding//zinc ion binding	membrane//nucleus	HMG box-containing protein
comp60055_c0	7464.44	194.231	1570	fibrillin [Coffea canephora]	--	--	Probable plastid-lipid-associated protein 3, chloroplastic OS=Arabidopsis thaliana GN=PAP3 PE=1 SV=1	PAP_fibrillin	--	structural molecule activity	chloroplast	--
comp68815_c0	5794.79	194.202	1219	PREDICTED: SGF14B [Glycine max]	Solanum chacoense 14-3-3 protein mRNA, complete cds	14-3-3 protein epsilon	14-3-3-like protein 16R OS=Solanum tuberosum PE=2 SV=1	--	--	--	--	Multifunctional chaperone (14-3-3 family)
comp66203_c0	6314.45	194.102	1329	beta carbonic anhydrase 2 [Mesembryanthemum nodiflorum]	PREDICTED: Glycine max carbonic anhydrase, chloroplastic-like (LOC100795969), mRNA	carbonic anhydrase	Carbonic anhydrase OS=Flaveria pringlei PE=2 SV=1	Carbonic anhydrase	nitrogen compound metabolic process//one-carbon metabolic process	zinc ion binding//carbonate dehydratase activity	--	Predicted carbonic anhydrase involved in protection against oxidative damage
comp66742_c0	6170.99	193.478	1303	hypothetical protein ARALYDRAFT_888497 [Arabidopsis lyrata subsp. lyrata]	--	lactoylglutathione lyase	Lactoylglutathione lyase OS=Salmonella typhimurium (strain LT2 / SGSC1412 / ATCC 700720) GN=gloA PE=3 SV=1	Tetratricopeptide repeat	--	protein binding	--	Glyoxalase
comp72350_c0	7547.26	192.945	1598	serine-threonine kinase receptor-associated protein, putative [Ricinus communis]	Ricinus communis serine-threonine kinase receptor-associated protein, putative, mRNA	serine-threonine kinase receptor-associated protein	Eukaryotic translation initiation factor 3 subunit I OS=Drosophila grimshawi GN=Trip1 PE=3 SV=1	WD domain, G-beta repeat	--	protein binding	--	Translation initiation factor 3, subunit i (eIF-3i)/TGF-beta receptor-interacting protein (TRIP-1)
comp55618_c0	8671.42	192.842	1837	PREDICTED: protein TRANSPARENT TESTA 12-like [Vitis vinifera]	Vitis vinifera, whole genome shotgun sequence, contig VV78X077569.15, clone ENTAV 115	multidrug resistance protein, MATE family	Multidrug and toxin extrusion protein 1 OS=Danio rerio GN=slc47a1 PE=2 SV=1	MatE//Histone-like transcription factor (CBF/NF-Y) and archaeal histone	transport//transmembrane transport//drug transport//drug transmembrane transport	drug transmembrane transporter activity//sequence-specific DNA binding//antiporter activity	membrane//intracellular	Uncharacterized membrane protein, predicted efflux pump
comp61671_c0	5152.27	191.698	1098	membrane-associated progesterone binding protein 3 [Arabidopsis lyrata subsp. lyrata]	Taraxacum officinale TO82a-3 (To82a-3) mRNA, partial cds	--	Neudesin OS=Rattus norvegicus GN=Nenf PE=2 SV=1	GatB/GatE catalytic domain//Cytochrome b5-like Heme/Steroid binding domain	--	heme binding//ligase activity	--	Putative steroid membrane receptor Hpr6.6/25-Dx
comp61866_c0	8759.96	190.153	1882	ADP-glucose pyrophosphorylase large subunit 4 [Ipomoea batatas]	Medicago truncatula chromosome 8 clone mth2-56f20, complete sequence	glucose-1-phosphate adenylyltransferase	Glucose-1-phosphate adenylyltransferase large subunit 1, chloroplastic/amyloplastic OS=Hordeum vulgare PE=2 SV=2	Nucleotidyl transferase	biosynthetic process	nucleotidyltransferase activity	--	GDP-mannose pyrophosphorylase/mannose-1-phosphate guanylyltransferase
comp72365_c0	10689.5	189.537	2304	haloacid dehalogenase-like hydrolase domain-containing protein 1A isoform 1 [Zea mays]	--	riboflavin kinase	Riboflavin kinase OS=Magnaporthe oryzae (strain 70-15 / ATCC MYA-4617 / FGSC 8958) GN=FMN1 PE=3 SV=3	NLI interacting factor-like phosphatase//haloacid dehalogenase-like hydrolase//Riboflavin kinase	metabolic process//riboflavin biosynthetic process	protein binding//riboflavin kinase activity//catalytic activity	--	Riboflavin kinase
comp63309_c0	4866.67	189.529	1049	SUMO-conjugating enzyme UBC9 [Arabidopsis thaliana]	Vitis vinifera clone SS0AEB29YO04	ubiquitin-conjugating enzyme E2 D/E	Ubiquitin-conjugating enzyme E2 30 OS=Arabidopsis thaliana GN=UBC30 PE=2 SV=1	RWD domain//UEV domain//Ubiquitin-conjugating enzyme	cellular protein modification process//protein transport	protein binding//acid-amino acid ligase activity	--	Ubiquitin-protein ligase
comp35879_c0	3439.18	189.353	742	small ubiquitin-related modifier 2 [Arabidopsis thaliana]	Ricinus communis conserved hypothetical protein, mRNA	small ubiquitin-related modifier	Small ubiquitin-related modifier 3 OS=Rattus norvegicus GN=Sumo3 PE=2 SV=1	Ubiquitin family	--	protein binding	--	Ubiquitin-like proteins
comp66649_c0	6542.68	189.296	1412	--	Stevia rebaudiana kaurene oxidase (KO1) gene, complete cds	--	--	Tap, RNA-binding	mRNA export from nucleus	RNA binding	nucleus//cytoplasm	--
comp51868_c0	3453.34	189.113	746	Os06g0332800 [Oryza sativa Japonica Group]	Vitis vinifera contig VV78X251417.5, whole genome shotgun sequence	--	--	DnaJ central domain	--	unfolded protein binding//heat shock protein binding	--	--
comp71273_c0	10040.6	188.939	2171	inorganic phosphate transporter, putative [Ricinus communis]	Solanum lycopersicum uncharacterized LOC544136 (LOC544136), mRNA gi|3687390|emb|Y16125.1| Lycopersicon esculentum mRNA for putative phosphate transporter	MFS transporter, PHS family, inorganic phosphate transporter	Probable inorganic phosphate transporter 1-5 OS=Oryza sativa subsp. japonica GN=PHT1-5 PE=2 SV=2	Sugar (and other) transporter//Major Facilitator Superfamily	transmembrane transport	transmembrane transporter activity	integral to membrane	Inorganic phosphate transporter
comp60401_c0	1139.78	188.514	247	unknown [Medicago truncatula]	Hevea brasiliensis DnaJ protein mRNA, complete cds	DnaJ homolog subfamily A member 2	DnaJ homolog subfamily A member 2 OS=Rattus norvegicus GN=Dnaja2 PE=2 SV=1	DnaJ C terminal domain	protein folding	unfolded protein binding	--	Molecular chaperone (DnaJ superfamily)
comp70224_c1	3362.52	188.433	729	unnamed protein product [Vitis vinifera]	--	--	--	--	--	--	--	--
comp60121_c0	5185.42	187.8	1128	unnamed protein product [Vitis vinifera]	Arabidopsis thaliana Full-length cDNA Complete sequence from clone GSLTPGH52ZC12 of Hormone Treated Callus of strain col-0 of Arabidopsis thaliana (thale cress)	elongation factor 1-beta	Elongation factor 1-beta OS=Triticum aestivum PE=1 SV=2	RFX1 transcription activation region//EF-1 guanine nucleotide exchange domain	regulation of transcription, DNA-dependent//regulation of translational elongation//translational elongation	DNA binding//translation elongation factor activity	ribosome//nucleus//eukaryotic translation elongation factor 1 complex	Elongation factor 1 beta/delta chain
comp36127_c0	3482.48	187.442	759	histone h2b, putative [Ricinus communis]	Nicotiana benthamiana histone 2b (H2b) mRNA, complete cds	histone H2B	Histone H2B.9 OS=Arabidopsis thaliana GN=At5g02570 PE=1 SV=3	Transcription initiation factor TFIID subunit A//Mitochondrial inner membrane protein//Histone-like transcription factor (CBF/NF-Y) and archaeal histone//Core histone H2A/H2B/H3/H4	DNA-dependent transcription, initiation	DNA binding//sequence-specific DNA binding	intracellular//transcription factor TFIID complex//integral to mitochondrial inner membrane	Histone H2B
comp62884_c0	2613.99	187.348	570	uncharacterized protein LOC100305958 [Glycine max]	Vitis vinifera clone SS0AEB15YF22	large subunit ribosomal protein L35Ae	60S ribosomal protein L35a OS=Caenorhabditis elegans GN=rpl-33 PE=1 SV=3	RimM N-terminal domain//Ribosomal protein L35Ae	ribosome biogenesis//translation//rRNA processing	structural constituent of ribosome	ribosome//intracellular	60S ribosomal protein L35A/L37
comp67791_c0	5893.66	186.934	1288	60S ribosomal protein L10a-1 [Arabidopsis thaliana]	PREDICTED: Brachypodium distachyon 60S ribosomal protein L10a-2-like (LOC100824924), mRNA	large subunit ribosomal protein L10Ae	60S ribosomal protein L10a OS=Homo sapiens GN=RPL10A PE=1 SV=2	Ribosomal protein L1p/L10e family//Respiratory-chain NADH dehydrogenase 24 Kd subunit	oxidation-reduction process//ribosome biogenesis//translation	RNA binding//NAD binding//structural constituent of ribosome//oxidoreductase activity	ribosome//large ribosomal subunit	60S ribosomal protein L10A
comp71166_c0	8885.01	186.812	1943	unknown [Populus trichocarpa]	Arabidopsis thaliana chromosome 4, complete sequence	adenylyl-sulfate reductase (glutathione)	Phosphoadenosine phosphosulfate reductase (Fragment) OS=Rhizobium tropici GN=cysH PE=3 SV=1	Phosphoadenosine phosphosulfate reductase family//Redoxin//AhpC/TSA family//Thioredoxin	metabolic process//oxidation-reduction process//cell redox homeostasis	antioxidant activity//catalytic activity//oxidoreductase activity	--	Phosphoadenosine phosphosulfate reductase
comp56962_c0	4832.06	186.581	1058	chalcone-flavanone isomerase [Elaeis guineensis]	--	--	Chalcone--flavonone isomerase OS=Citrus sinensis GN=CHI PE=2 SV=1	Chalcone-flavanone isomerase//CDC45-like protein	DNA replication initiation	intramolecular lyase activity	--	--
comp74670_c1	3810.07	186.409	835	unknown [Zea mays]	Lilium hybrid cultivar cultivar Siberia chalcone synthase gene, complete cds	chalcone synthase	Chalcone synthase 5 OS=Sorghum bicolor GN=CHS5 PE=3 SV=1	3-Oxoacyl-[acyl-carrier-protein (ACP)] synthase III C terminal//Chalcone and stilbene synthases, C-terminal domain	lipid biosynthetic process	transferase activity, transferring acyl groups//transferase activity, transferring acyl groups other than amino-acyl groups	--	--
comp35963_c1	1497.58	185.958	329	--	--	--	--	--	--	--	--	--
comp56856_c0	4235.84	185.87	931	--	--	--	--	--	--	--	--	--
comp66303_c0	6197.58	185.621	1364	ATP-dependent Clp protease proteolytic subunit 3 [Arabidopsis thaliana]	--	ATP-dependent Clp protease, protease subunit	ATP-dependent Clp protease proteolytic subunit OS=Syntrophomonas wolfei subsp. wolfei (strain Goettingen) GN=clpP PE=3 SV=1	Nitrile hydratase beta subunit//Binding domain of DNA repair protein Ercc1 (rad10/Swi10)//Serine dehydrogenase proteinase	DNA repair//benzoate metabolic process//tryptophan metabolic process//styrene catabolic process	damaged DNA binding//nitrile hydratase activity//endonuclease activity	nucleus//integral to membrane	ATP-dependent Clp protease, proteolytic subunit
comp76817_c0	2872.99	185.417	633	--	--	--	--	--	--	--	--	--
comp31815_c0	1022.04	184.748	226	RecName: Full=Oxygen-evolving enhancer protein 1, chloroplastic; Short=OEE1; AltName: Full=33 kDa subunit of oxygen evolving system of photosystem II; AltName: Full=33 kDa thylakoid membrane protein; AltName: Full=OEC 33 kDa subunit; Flags: Precursor	--	photosystem II oxygen-evolving enhancer protein 1	Oxygen-evolving enhancer protein 1, chloroplastic OS=Triticum aestivum GN=PSBO PE=2 SV=1	Manganese-stabilising protein / photosystem II polypeptide	photosystem II stabilization//photosynthesis	calcium ion binding	photosystem II//extrinsic to membrane//oxygen evolving complex	--
comp72075_c0	5554.83	183.897	1234	Os12g0567700 [Oryza sativa Japonica Group]	Arabidopsis thaliana AT4g36130/F23E13_20 mRNA, complete cds	large subunit ribosomal protein L8e	60S ribosomal protein L8 OS=Aedes albopictus GN=RpL8 PE=3 SV=1	Ribosomal Proteins L2, RNA binding domain//Ribosomal Proteins L2, C-terminal domain	ribosome biogenesis//translation	structural constituent of ribosome	ribosome//intracellular	60s ribosomal protein L2/L8
comp65537_c0	7377.97	183.786	1640	unknown [Medicago truncatula]	--	ATP synthase protein I	ATP synthase protein I OS=Synechococcus sp. (strain PCC 6716) GN=atpI PE=3 SV=2	Sterile alpha motif (SAM)/Pointed domain//CDP-alcohol phosphatidyltransferase	phospholipid biosynthetic process	phosphotransferase activity, for other substituted phosphate groups//sequence-specific DNA binding	membrane//nucleus	--
comp75941_c0	8877.51	183.167	1980	1-aminocyclopropane-1-carboxylate oxidase-like protein [Medicago truncatula]	--	--	Probable 2-oxoacid dependent dioxygenase OS=Arabidopsis thaliana GN=GSL-OH PE=2 SV=1	Domain of unknown function (DUF3377)//2OG-Fe(II) oxygenase superfamily	oxidation-reduction process	metalloendopeptidase activity//oxidoreductase activity, acting on paired donors, with incorporation or reduction of molecular oxygen, 2-oxoglutarate as one donor, and incorporation of one atom each of oxygen into both donors//oxidoreductase activity	--	Iron/ascorbate family oxidoreductases
comp51479_c0	3310.81	183.025	739	cytochrome P450 monooxygenase [Medicago truncatula]	--	--	Putative cytochrome P450 CYP13A1 OS=Caenorhabditis elegans GN=cyp-13A1 PE=2 SV=1	Cytochrome P450	electron transport//oxidation-reduction process	electron carrier activity//heme binding//oxidoreductase activity, acting on paired donors, with incorporation or reduction of molecular oxygen//iron ion binding	--	Cytochrome P450 CYP4/CYP19/CYP26 subfamilies
comp71414_c0	8547.37	182.722	1911	predicted protein [Populus trichocarpa]	Stevia rebaudiana UDP-glycosyltransferase 85C2 mRNA, complete cds	--	DIMBOA UDP-glucosyltransferase BX8 OS=Zea mays GN=Bx8 PE=1 SV=1	UDP-glucoronosyl and UDP-glucosyl transferase	metabolic process	transferase activity, transferring hexosyl groups	--	UDP-glucuronosyl and UDP-glucosyl transferase
comp54009_c0	6330.3	182.505	1417	sorbitol dehydrogenase-like protein [Arabidopsis thaliana]	Helianthus annuus RFLP probe ZVG32 mRNA sequence	L-iditol 2-dehydrogenase	Probable D-xylulose reductase A OS=Aspergillus terreus (strain NIH 2624 / FGSC A1156) GN=xdhA PE=3 SV=1	TrkA-N domain//Zinc-binding dehydrogenase//Pyridine nucleotide-disulphide oxidoreductase//Alcohol dehydrogenase GroES-like domain	potassium ion transport//oxidation-reduction process	zinc ion binding//flavin adenine dinucleotide binding//oxidoreductase activity	--	Sorbitol dehydrogenase
comp57448_c0	3109.29	182.504	696	PREDICTED: hydrophobic protein LTI6A-like [Glycine max]	--	--	Hydrophobic protein OSR8 OS=Oryza sativa subsp. japonica GN=OSR8 PE=3 SV=1	Proteolipid membrane potential modulator	--	--	integral to membrane	Stress responsive protein
comp57321_c0	2068.08	182.476	463	unnamed protein product [Vitis vinifera]	--	--	Uncharacterized protein At4g01150, chloroplastic OS=Arabidopsis thaliana GN=At4g01150 PE=1 SV=1	--	--	--	--	--
comp71377_c0	4699.18	182.311	1053	eukaryotic translation initiation factor 5A isoform III [Hevea brasiliensis]	Populus trichocarpa predicted protein, mRNA	translation initiation factor 5A	Eukaryotic translation initiation factor 5A-3 OS=Solanum tuberosum GN=EIF5A3 PE=2 SV=1	Eukaryotic elongation factor 5A hypusine, DNA-binding OB fold//Na+/H+ antiporter subunit	regulation of translational elongation//positive regulation of translational termination//translational frameshifting//monovalent inorganic cation transport//proton transport//positive regulation of translational elongation	ribosome binding//monovalent cation:hydrogen antiporter activity//RNA binding//translation elongation factor activity	ribosome	Translation initiation factor 5A (eIF-5A)
comp54371_c0	4452.85	182.275	998	hypothetical protein OsI_04988 [Oryza sativa Indica Group]	--	large subunit ribosomal protein L27	50S ribosomal protein L27 OS=Geobacter sp. (strain M21) GN=rpmA PE=3 SV=1	Photosystem II reaction centre T protein//Ribosomal L27 protein	ribosome biogenesis//translation//photosynthesis	structural constituent of ribosome	ribosome//membrane//photosystem II reaction center//photosystem II//intracellular	Mitochondrial ribosomal protein MRP7 (L2)
comp31965_c0	3202.37	181.702	720	Chain A, Atchloroneet (H87c Mutant)	Lotus japonicus clone JCVI-FLLj-5F10 unknown mRNA	--	CDGSH iron-sulfur domain-containing protein 2 OS=Bos taurus GN=CISD2 PE=2 SV=1	Iron-binding zinc finger CDGSH type	--	2 iron, 2 sulfur cluster binding	intracellular membrane-bounded organelle	CDGSH-type Zn-finger containing protein
comp68226_c1	4589.92	181.52	1033	unknown [Zea mays]	PREDICTED: Brachypodium distachyon cytochrome c1-1, heme protein, mitochondrial-like (LOC100822260), mRNA	ubiquinol-cytochrome c reductase cytochrome c1 subunit	Cytochrome c1, heme protein, mitochondrial OS=Dictyostelium discoideum GN=cyc1 PE=3 SV=1	Cytochrome c//Cytochrome C1 family	electron transport	electron carrier activity//heme binding//iron ion binding	--	Cytochrome c1
comp54889_c0	1590	181.441	358	elongation factor 1 alpha [Mimosa pudica]	Rogas terminalis elongation factor 1-alpha gene, partial cds	elongation factor 1-alpha	Elongation factor 1-alpha OS=Daucus carota PE=2 SV=1	Elongation factor Tu domain 2	--	GTP binding	--	Translation elongation factor EF-1 alpha/Tu
comp61728_c0	8745.89	181.367	1970	RecName: Full=Beta-caryophyllene synthase	Artemisia annua partial gASC24 gene for putative sesquiterpene cyclase, exons 1-3	--	Sesquiterpene synthase OS=Santalum austrocaledonicum PE=2 SV=1	Terpene synthase family, metal binding domain//Terpene synthase, N-terminal domain	metabolic process	magnesium ion binding//lyase activity//terpene synthase activity	--	--
comp68853_c0	6422.56	181.326	1447	unknown [Lotus japonicus]	--	--	Putative flavin-containing monooxygenase YUCCA7 OS=Arabidopsis thaliana GN=YUC7 PE=2 SV=1	TrkA-N domain//Flavin containing amine oxidoreductase//Flavin-binding monooxygenase-like//Lycopene cyclase protein//FAD dependent oxidoreductase//Ketopantoate reductase PanE/ApbA//Pyridine nucleotide-disulphide oxidoreductase//D-isomer specific 2-hydroxyacid dehydrogenase, NAD binding domain//Pyridine nucleotide-disulphide oxidoreductase//ThiF family//Glucose inhibited division protein A//Carbamo…	oxidation-reduction process//carotenoid biosynthetic process//potassium ion transport//pantothenate biosynthetic process//metabolic process//cellular amino acid metabolic process//tRNA processing	flavin adenine dinucleotide binding//oxidoreductase activity, acting on paired donors, with incorporation or reduction of molecular oxygen//N,N-dimethylaniline monooxygenase activity//cofactor binding//oxidoreductase activity//oxidoreductase activity, acting on the CH-OH group of donors, NAD or NADP as acceptor//2-dehydropantoate 2-reductase activity//catalytic activity//NADP binding	--	Flavin-containing monooxygenase
comp63252_c1	3776.08	181.06	852	60S ribosomal protein L27B [Hevea brasiliensis]	A.thaliana mRNA for 60S ribosomal protein L27a	large subunit ribosomal protein L27Ae	60S ribosomal protein L27a OS=Pan troglodytes GN=RPL27A PE=2 SV=3	Bacterial-like globin	--	oxygen binding	--	60s ribosomal protein L15/L27
comp54175_c0	6784.78	180.806	1533	unknown [Medicago truncatula]	Ricinus communis nuclear acid binding protein, putative, mRNA	--	Polyadenylate-binding protein RBP47C OS=Arabidopsis thaliana GN=RBP47C PE=2 SV=1	RNA recognition motif. (a.k.a. RRM, RBD, or RNP domain)	--	nucleic acid binding	--	FOG: RRM domain
comp67764_c0	4994.05	180.709	1129	40S ribosomal protein S24 [Medicago truncatula]	Soybean clone JCVI-FLGm-15N24 unknown mRNA	small subunit ribosomal protein S24e	40S ribosomal protein S24 OS=Ictalurus punctatus GN=rps24 PE=2 SV=1	Ribosomal protein S24e//Phosphoribulokinase / Uridine kinase family	ribosome biogenesis//metabolic process//translation	ATP binding//kinase activity//structural constituent of ribosome	ribosome//intracellular	40S ribosomal protein S24
comp36190_c0	4744.01	179.616	1079	plastid protein [Arabidopsis thaliana]	Medicago truncatula clone mth2-15e9, complete sequence	--	Uncharacterized protein At3g15000, mitochondrial OS=Arabidopsis thaliana GN=At3g15000 PE=1 SV=1	Peptidase inhibitor I9	negative regulation of catalytic activity	serine-type endopeptidase activity//identical protein binding	--	--
comp76930_c0	3235.41	179.586	736	--	--	--	--	--	--	--	--	--
comp71490_c0	6778.85	179.478	1543	uncharacterized protein LOC100794313 [Glycine max]	Vitis vinifera clone SS0AFA16YA16	formate dehydrogenase	Formate dehydrogenase OS=Pseudomonas sp. (strain 101) PE=1 SV=3	UDP-glucose/GDP-mannose dehydrogenase family, UDP binding domain//D-isomer specific 2-hydroxyacid dehydrogenase, NAD binding domain//D-isomer specific 2-hydroxyacid dehydrogenase, catalytic domain//Acetohydroxy acid isomeroreductase, catalytic domain//NAD binding domain of 6-phosphogluconate dehydrogenase	pantothenate biosynthetic process//cellular amino acid biosynthetic process//metabolic process//D-gluconate metabolic process//isoleucine biosynthetic process//oxidation-reduction process//leucine biosynthetic process//valine biosynthetic process//pentose-phosphate shunt	oxidoreductase activity, acting on the CH-OH group of donors, NAD or NADP as acceptor//phosphogluconate dehydrogenase (decarboxylating) activity//NAD binding//ketol-acid reductoisomerase activity//cofactor binding	--	Glyoxylate/hydroxypyruvate reductase (D-isomer-specific 2-hydroxy acid dehydrogenase superfamily)
comp32162_c0	1414.58	179.47	322	putative copper chaperone [Citrus hybrid cultivar]	--	copper chaperone	Superoxide dismutase 1 copper chaperone OS=Debaryomyces hansenii (strain ATCC 36239 / CBS 767 / JCM 1990 / NBRC 0083 / IGC 2968) GN=CCS1 PE=3 SV=2	Heavy-metal-associated domain	metal ion transport	metal ion binding	--	Copper chaperone
comp64194_c0	5606.02	178.922	1280	hypothetical protein OsI_29063 [Oryza sativa Indica Group]	Helianthus annuus quinone oxidoreductase-like protein (Haploop) mRNA, complete cds	--	Quinone oxidoreductase-like protein 2 homolog OS=Nematostella vectensis GN=v1g238856 PE=3 SV=1	TrkA-N domain//Zinc-binding dehydrogenase//Alcohol dehydrogenase GroES-like domain	potassium ion transport//oxidation-reduction process	zinc ion binding//oxidoreductase activity	--	Zinc-binding oxidoreductase
comp68577_c0	9552.21	178.842	2182	PREDICTED: serine/threonine-protein kinase STN7, chloroplastic-like [Glycine max]	Medicago truncatula chromosome 5 clone mth2-44c3, COMPLETE SEQUENCE	--	Cyclin-dependent kinase 1 OS=Mus musculus GN=Cdk1 PE=1 SV=3	Lipopolysaccharide kinase (Kdo/WaaP) family//Predicted SPOUT methyltransferase//Protein tyrosine kinase//Protein kinase domain	protein phosphorylation//rRNA processing//lipopolysaccharide biosynthetic process	ATP binding//methyltransferase activity//phosphotransferase activity, alcohol group as acceptor//protein kinase activity	membrane//cytoplasm	Protein kinase PCTAIRE and related kinases
comp75134_c0	23069.2	178.729	5273	ATMRP10 [Arabidopsis lyrata subsp. lyrata]	M.truncatula DNA sequence from clone MTH2-170E16 on chromosome 3, complete sequence	--	Putative ABC transporter C family member 15 OS=Arabidopsis thaliana GN=ABCC15 PE=5 SV=2	TolB amino-terminal domain//Type II/IV secretion system protein//FtsK/SpoIIIE family//NB-ARC domain//Protein of unknown function, DUF258//Hepatitis core protein, putative zinc finger//ABC transporter transmembrane region//Miro-like protein//Dynamin family//ABC transporter	chromosome segregation//small GTPase mediated signal transduction//protein transport//transport//transmembrane transport//cell division//cell cycle//pathogenesis	DNA binding//ATP binding//nucleotide binding//ATPase activity//ATPase activity, coupled to transmembrane movement of substances//GTPase activity//ADP binding//GTP binding//structural molecule activity	integral to membrane//periplasmic space//intracellular	Multidrug resistance-associated protein/mitoxantrone resistance protein, ABC superfamily
comp51435_c0	8263.62	178.336	1893	PREDICTED: protein disulfide-isomerase-like [Glycine max]	Arabidopsis thaliana pdi23 gene for PDI-like protein	protein disulfide-isomerase A1	Protein disulfide isomerase-like 1-2 OS=Oryza sativa subsp. japonica GN=PDIL1-2 PE=2 SV=2	Glutaredoxin//AhpC/TSA family//Thioredoxin//ERp29, N-terminal domain	electron transport//oxidation-reduction process//cell redox homeostasis//protein secretion	protein disulfide oxidoreductase activity//electron carrier activity//antioxidant activity//oxidoreductase activity	endoplasmic reticulum lumen	Protein disulfide isomerase (prolyl 4-hydroxylase beta subunit)
comp51191_c0	2661.62	178.253	610	predicted protein [Populus trichocarpa]	--	heterogeneous nuclear ribonucleoprotein A1/A3	31 kDa ribonucleoprotein, chloroplastic OS=Nicotiana sylvestris PE=1 SV=1	RNA recognition motif. (a.k.a. RRM, RBD, or RNP domain)	--	nucleic acid binding	--	FOG: RRM domain
comp70905_c0	6760.99	178.081	1551	uncharacterized protein LOC100192727 [Zea mays]	--	phosphatidylinositol glycan, class F	Glycosylphosphatidylinositol anchor biosynthesis protein 11 OS=Neosartorya fumigata (strain ATCC MYA-4609 / Af293 / CBS 101355 / FGSC A1100) GN=gpi11 PE=3 SV=1	GPI biosynthesis protein family Pig-F	GPI anchor biosynthetic process	--	integral to membrane//endoplasmic reticulum membrane	Ethanolamine-P-transferase GPI11/PIG-F, involved in glycosylphosphatidylinositol anchor biosynthesis
comp61141_c0	6590.97	177.494	1517	hypothetical protein VITISV_018042 [Vitis vinifera]	Daucus carota endoxyloglucan transferase mRNA, complete cds	xyloglucan:xyloglucosyl transferase	Probable xyloglucan endotransglucosylase/hydrolase protein 6 OS=Arabidopsis thaliana GN=XTH6 PE=2 SV=2	Xyloglucan endo-transglycosylase (XET) C-terminus//Glycosyl hydrolases family 16//SecY translocase	cellular glucan metabolic process//carbohydrate metabolic process//protein transport	xyloglucan:xyloglucosyl transferase activity//hydrolase activity, hydrolyzing O-glycosyl compounds//P-P-bond-hydrolysis-driven protein transmembrane transporter activity	membrane//apoplast//cell wall//chloroplast envelope	--
comp72551_c0	8604.91	177.184	1984	cytochrome P450, putative [Ricinus communis]	Artemisia annua putative flavonoid 3&apos;-hydroxylase cytochrome P450 mRNA, complete cds	--	Cytochrome P450 71D11 (Fragment) OS=Lotus japonicus GN=CYP71D11 PE=2 SV=1	Cytochrome P450	electron transport//oxidation-reduction process	electron carrier activity//heme binding//oxidoreductase activity, acting on paired donors, with incorporation or reduction of molecular oxygen//iron ion binding	--	Cytochrome P450 CYP2 subfamily
comp68132_c0	4677.8	177.109	1079	unnamed protein product [Thellungiella halophila]	--	--	Uncharacterized protein At1g08160 OS=Arabidopsis thaliana GN=At1g08160 PE=2 SV=1	Amelogenin	multicellular organismal development	--	proteinaceous extracellular matrix	--
comp76988_c0	957.74	177.042	221	--	--	--	--	--	--	--	--	--
comp32137_c0	2798.42	176.97	646	--	--	--	--	LysE type translocator	amino acid transport	--	membrane	--
comp49241_c0	3731.86	176.864	862	GSK1 [Gossypium hirsutum]	Zea mays clone 14289 mRNA sequence	S-phase kinase-associated protein 1	SKP1-like protein 10 OS=Arabidopsis thaliana GN=ASK10 PE=1 SV=1	Skp1 family, tetramerisation domain//BTB/POZ domain//Skp1 family, dimerisation domain	ubiquitin-dependent protein catabolic process	protein binding	--	SCF ubiquitin ligase, Skp1 component
comp36294_c0	2537.28	176.283	588	predicted protein [Populus trichocarpa]	--	--	--	--	--	--	--	--
comp51084_c0	2264.64	176.222	525	PREDICTED: uncharacterized protein LOC100778481 isoform 1 [Glycine max]	--	--	--	--	--	--	--	--
comp52957_c0	5060.39	175.941	1175	unknown [Lotus japonicus]	--	--	--	--	--	--	--	--
comp59243_c0	4857.8	175.313	1132	uncharacterized protein LOC100306254 [Glycine max]	--	--	--	Phospholamban//Heavy-metal-associated domain//Sigma-70, non-essential region	transport//regulation of transcription, DNA-dependent//calcium ion transport//metal ion transport//DNA-dependent transcription, initiation	DNA binding//ATPase inhibitor activity//metal ion binding//calcium channel regulator activity//sequence-specific DNA binding transcription factor activity//sigma factor activity	membrane//transcription factor complex	--
comp75537_c0	5867.1	174.826	1371	PREDICTED: luminal-binding protein 5 [Vitis vinifera]	Glycine max Gm bip mRNA for BiP, complete cds	heat shock 70kDa protein 5	78 kDa glucose-regulated protein OS=Mesocricetus auratus GN=HSPA5 PE=1 SV=1	FGGY family of carbohydrate kinases, C-terminal domain//MreB/Mbl protein//Hydantoinase/oxoprolinase//Cell division protein FtsA	cell morphogenesis//carbohydrate metabolic process//cell cycle	protein binding//hydrolase activity//phosphotransferase activity, alcohol group as acceptor	--	Molecular chaperones GRP78/BiP/KAR2, HSP70 superfamily
comp52890_c0	1765.92	174.257	414	--	--	--	--	--	--	--	--	--
comp65144_c0	4754.64	174.05	1116	DREPP2 protein [Nicotiana tabacum]	--	--	Salt stress root protein RS1 OS=Oryza sativa subsp. indica GN=OsI_001009 PE=1 SV=1	Phosphoribulokinase / Uridine kinase family	metabolic process	ATP binding//kinase activity	--	Chitinase
comp66432_c0	7362.46	173.658	1732	predicted protein [Populus trichocarpa]	Nostoc sp. PCC 7120 DNA, complete genome	phosphoglycerate kinase	Phosphoglycerate kinase OS=Anabaena variabilis (strain ATCC 29413 / PCC 7937) GN=pgk PE=3 SV=1	RNA polymerase Rpb1, domain 6//Phosphoglycerate kinase	phosphorylation//gluconeogenesis//glycolysis//transcription, DNA-dependent//carbon utilization//purine nucleobase metabolic process//pyrimidine nucleobase metabolic process	DNA binding//phosphoglycerate kinase activity//DNA-directed RNA polymerase activity	nucleolus	3-phosphoglycerate kinase
comp66477_c0	7627.54	173.403	1797	PREDICTED: CBL-interacting serine/threonine-protein kinase 6-like [Glycine max]	Brassica rapa subsp. pekinensis clone KBrB048L11, complete sequence	--	CBL-interacting serine/threonine-protein kinase 18 OS=Arabidopsis thaliana GN=CIPK18 PE=1 SV=1	NAF domain//Yeast phosphatidylinositol-4-OH kinase Pik1//5'-AMP-activated protein kinase beta subunit, interation domain//Lipopolysaccharide kinase (Kdo/WaaP) family//Protein tyrosine kinase//Protein kinase domain	lipopolysaccharide biosynthetic process//signal transduction//protein phosphorylation	protein binding//ATP binding//protein kinase activity//phosphotransferase activity, alcohol group as acceptor	membrane	Serine/threonine protein kinase
comp58224_c0	4076.04	172.2	967	PREDICTED: MLP-like protein 34 [Vitis vinifera]	--	--	Major latex protein 22 OS=Papaver somniferum GN=MLP22 PE=2 SV=1	Pathogenesis-related protein Bet v I family	defense response//response to biotic stimulus	--	--	--
comp77065_c0	4163.43	172.153	988	PREDICTED: probable plastid-lipid-associated protein 8, chloroplastic-like [Brachypodium distachyon]	Pisum sativum subsp. elatius JIC:JI261 fibrillin gene, partial sequence	--	Probable plastid-lipid-associated protein 8, chloroplastic OS=Arabidopsis thaliana GN=PAP8 PE=2 SV=1	PAP_fibrillin	--	structural molecule activity	chloroplast	--
comp55235_c0	1831	171.957	435	predicted protein [Populus trichocarpa]	--	--	Proteinase inhibitor OS=Linum usitatissimum PE=1 SV=1	Potato inhibitor I family	response to wounding	serine-type endopeptidase inhibitor activity	--	--
comp71280_c0	4397.56	171.751	1046	unknown [Lotus japonicus]	Medicago truncatula clone JCVI-FLMt-3K2 unknown mRNA	small subunit ribosomal protein S10e	40S ribosomal protein S10 OS=Rattus norvegicus GN=Rps10 PE=2 SV=1	--	--	--	--	40s ribosomal protein s10
comp74657_c0	13059.6	171.661	3108	hypothetical protein ARALYDRAFT_478733 [Arabidopsis lyrata subsp. lyrata]	Arabidopsis thaliana unknown protein (At1g79270) mRNA, complete cds	--	YTH domain-containing protein 1 OS=Rattus norvegicus GN=Ythdc1 PE=1 SV=1	Brf1-like TBP-binding domain	positive regulation of transcription, DNA-dependent	zinc ion binding	nucleus	Uncharacterized high-glucose-regulated protein
comp74159_c0	11648.7	171.613	2773	hypothetical protein OsI_14162 [Oryza sativa Indica Group]	Bartonella sp. AR 15-3 contig13, whole genome shotgun sequence	--	DEAD-box ATP-dependent RNA helicase 7 OS=Spinacia oleracea GN=RH7 PE=2 SV=1	DEAD/DEAH box helicase//Type III restriction enzyme, res subunit//Helicase conserved C-terminal domain//Zinc knuckle//GUCT (NUC152) domain	--	RNA binding//DNA binding//ATP binding//helicase activity//ATP-dependent helicase activity//nucleic acid binding//hydrolase activity//zinc ion binding	nucleus	ATP-dependent RNA helicase
comp62540_c0	10139.3	171.377	2417	granule-bound starch synthase [Cucurbita moschata]	Mitella acerina GBSSI-B_1 gene for granule-bound starch synthase, partial cds, specimen_voucher: personal collection: Yudai Okuyama: MA-AS2	granule-bound starch synthase	Granule-bound starch synthase 1, chloroplastic/amyloplastic OS=Hordeum vulgare GN=WAXY PE=1 SV=1	Glycosyl transferases group 1	biosynthetic process	--	--	--
comp65565_c0	9212.14	171.297	2197	abscisic acid 8&apos;-hydroxylase 1 [Arabidopsis thaliana]	Vitis vinifera, whole genome shotgun sequence, contig VV78X259333.7, clone ENTAV 115	(+)-abscisic acid 8'-hydroxylase	Abscisic acid 8&apos;-hydroxylase 2 OS=Oryza sativa subsp. japonica GN=CYP707A6 PE=2 SV=1	Pseudin antimicrobial peptide//Cytochrome P450	defense response//electron transport//oxidation-reduction process	electron carrier activity//heme binding//oxidoreductase activity, acting on paired donors, with incorporation or reduction of molecular oxygen//iron ion binding	--	Cytochrome P450 CYP4/CYP19/CYP26 subfamilies
comp66131_c0	8093.09	170.865	1935	PREDICTED: squalene monooxygenase isoform 1 [Vitis vinifera]	PREDICTED: Vitis vinifera squalene monooxygenase-like, transcript variant 2 (LOC100254037), mRNA	squalene monooxygenase	Probable squalene monooxygenase OS=Schizosaccharomyces pombe (strain 972 / ATCC 24843) GN=erg1 PE=2 SV=1	NAD-dependent glycerol-3-phosphate dehydrogenase N-terminus//3-hydroxyacyl-CoA dehydrogenase, NAD binding domain//Lycopene cyclase protein//FAD dependent oxidoreductase//Squalene epoxidase//Ketopantoate reductase PanE/ApbA//Pyridine nucleotide-disulphide oxidoreductase//Pyridine nucleotide-disulphide oxidoreductase//Glucose inhibited division protein A	oxidation-reduction process//valine catabolic process//fatty acid metabolic process//fatty acid biosynthetic process//carotenoid biosynthetic process//steroid biosynthetic process//pantothenate biosynthetic process//glycerol-3-phosphate catabolic process//benzoate metabolic process//tRNA processing//leucine catabolic process//lysine catabolic process//tryptophan metabolic process//terpenoid biosy…	flavin adenine dinucleotide binding//oxidoreductase activity, acting on paired donors, with incorporation or reduction of molecular oxygen//oxidoreductase activity//oxidoreductase activity, acting on the CH-OH group of donors, NAD or NADP as acceptor//2-dehydropantoate 2-reductase activity//NAD binding//3-hydroxyacyl-CoA dehydrogenase activity//squalene monooxygenase activity	cytoplasm//integral to membrane	Squalene monooxygenase
comp67122_c0	3149.89	170.665	754	60s acidic ribosomal protein-like protein [Solanum tuberosum]	Fragaria vesca subsp. americana clone fosmid 52I20, complete sequence	large subunit ribosomal protein LP2	60S acidic ribosomal protein P2 OS=Branchiostoma floridae PE=3 SV=1	DHHA1 domain//60s Acidic ribosomal protein	ribosome biogenesis//translational elongation	structural constituent of ribosome//nucleic acid binding	ribosome//intracellular	60S acidic ribosomal protein P2
comp75162_c0	11934.8	170.658	2857	RecName: Full=Amorpha-4,11-diene 12-monooxygenase; AltName: Full=Amorpha-4,11-diene C-12 oxidase; AltName: Full=Cytochrome P450 71AV1	--	--	Cytochrome P450 71D6 OS=Solanum chacoense GN=CYP71D6 PE=2 SV=1	Cytochrome P450	electron transport//oxidation-reduction process	electron carrier activity//heme binding//oxidoreductase activity, acting on paired donors, with incorporation or reduction of molecular oxygen//iron ion binding	--	Cytochrome P450 CYP2 subfamily
comp59111_c0	5705.18	170.624	1366	HSP18.2A [Citrullus lanatus]	M.truncatula DNA sequence from clone MTH2-188G9 on chromosome 3, complete sequence	HSP20 family protein	17.6 kDa class I heat shock protein OS=Glycine max GN=HSP17.6-L PE=3 SV=1	--	--	--	--	Molecular chaperone (small heat-shock protein Hsp26/Hsp42)
comp71344_c0	2349.19	170.463	563	PREDICTED: thylakoid membrane protein slr0575 [Vitis vinifera]	--	--	--	--	--	--	--	--
comp63816_c0	5049.19	169.912	1214	putative thaumatin-like protein [Vitis hybrid cultivar]	--	--	Osmotin-like protein OSML13 OS=Solanum commersonii PE=2 SV=1	--	--	--	--	--
comp62948_c0	5610.09	169.894	1349	predicted protein [Populus trichocarpa]	--	--	Transmembrane protein 184A OS=Mus musculus GN=Tmem184a PE=2 SV=1	Adenovirus E3B protein	--	--	membrane	Predicted seven transmembrane receptor - rhodopsin family
comp71586_c0	6536.92	169.771	1573	GDP-mannose-3&apos;,5&apos;-epimerase [Vitis vinifera]	Vitis vinifera clone SS0AEB15YG15	GDP-D-mannose 3', 5'-epimerase	Uncharacterized UDP-glucose epimerase YtcB OS=Bacillus subtilis (strain 168) GN=ytcB PE=3 SV=1	NAD dependent epimerase/dehydratase family//lactate/malate dehydrogenase, NAD binding domain//RmlD substrate binding domain//Polysaccharide biosynthesis protein//3-beta hydroxysteroid dehydrogenase/isomerase family	oxidation-reduction process//nucleotide metabolic process//extracellular polysaccharide biosynthetic process//biosynthetic process//streptomycin biosynthetic process//C21-steroid hormone metabolic process//cellular metabolic process//steroid biosynthetic process//polyketide biosynthetic process//androgen metabolic process//nucleotide-sugar metabolic process//estrogen metabolic process	dTDP-4-dehydrorhamnose reductase activity//oxidoreductase activity//oxidoreductase activity, acting on the CH-OH group of donors, NAD or NADP as acceptor//catalytic activity//3-beta-hydroxy-delta5-steroid dehydrogenase activity//coenzyme binding	--	dTDP-glucose 4-6-dehydratase/UDP-glucuronic acid decarboxylase
comp65585_c0	4848.5	169.584	1168	predicted protein [Populus trichocarpa]	--	--	--	--	--	--	--	--
comp60528_c0	7686.23	169.456	1853	PREDICTED: enolase-like [Glycine max]	PREDICTED: Cucumis sativus enolase-like (LOC101208322), mRNA	enolase	Enolase OS=Alnus glutinosa GN=PGH1 PE=2 SV=1	Enolase, N-terminal domain//Enolase, C-terminal TIM barrel domain	L-phenylalanine biosynthetic process//tyrosine biosynthetic process//gluconeogenesis//glycolysis//tryptophan biosynthetic process	magnesium ion binding//phosphopyruvate hydratase activity	phosphopyruvate hydratase complex	Enolase
comp65391_c0	6261.04	169.391	1510	unnamed protein product [Vitis vinifera]	--	--	--	Tetratricopeptide repeat	--	protein binding	--	Microfibrillar-associated protein MFAP1
comp59749_c0	2806.49	168.855	679	putative auxin-repressed/dormancy-associated protein [Citrus hybrid cultivar]	Zea mays clone 10253 mRNA sequence	--	Auxin-repressed 12.5 kDa protein OS=Fragaria ananassa PE=2 SV=1	--	--	--	--	--
comp57809_c0	4727.74	168.829	1144	histone-like protein [Fritillaria agrestis]	--	histone H1/5	Histone H1-I OS=Volvox carteri GN=H1-I PE=2 SV=3	linker histone H1 and H5 family	nucleosome assembly	DNA binding	nucleus//nucleosome	Histone H1
comp36137_c0	3013.78	168.659	730	hypothetical protein SORBIDRAFT_06g023260 [Sorghum bicolor]	--	--	UPF0426 protein ssl0294 OS=Synechocystis sp. (strain PCC 6803 / Kazusa) GN=ssl0294 PE=3 SV=1	--	--	--	--	--
comp35955_c0	3950.32	168.281	959	AT1G21065 [Arabidopsis thaliana]	--	--	UPF0047 protein AF_2050 OS=Archaeoglobus fulgidus (strain ATCC 49558 / VC-16 / DSM 4304 / JCM 9628 / NBRC 100126) GN=AF_2050 PE=3 SV=1	--	--	--	--	Uncharacterized conserved protein
comp47079_c0	4116.34	168.163	1000	PREDICTED: actin-depolymerizing factor 2-like [Vitis vinifera]	Arabidopsis thaliana AT5g59880/mmn10_100 mRNA, complete cds	cofilin	Actin-depolymerizing factor OS=Lilium longiflorum PE=2 SV=1	Cofilin/tropomyosin-type actin-binding protein	--	actin binding	intracellular	Actin depolymerizing factor
comp60322_c0	8059.68	168.161	1958	chlorophyll A/B binding protein, putative [Ricinus communis]	Rickettsia canadensis str. McKiel, complete genome	light-harvesting complex II chlorophyll a/b binding protein 6	3-hydroxyacyl-[acyl-carrier-protein] dehydratase FabZ OS=Synechococcus sp. (strain JA-2-3B&apos;a(2-13)) GN=fabZ PE=3 SV=1	Carbohydrate binding domain (family 19)//MaoC like domain	metabolic process//chitin catabolic process//cell wall macromolecule catabolic process	chitinase activity//oxidoreductase activity	--	--
comp66276_c0	8091.19	167.875	1969	unnamed protein product [Vitis vinifera]	--	--	3-ketosteroid-9-alpha-monooxygenase oxygenase subunit OS=Mycobacterium tuberculosis GN=kshA PE=1 SV=2	Rieske [2Fe-2S] domain//Pheophorbide a oxygenase	oxidation-reduction process	2 iron, 2 sulfur cluster binding//chlorophyllide a oxygenase [overall] activity//oxidoreductase activity	--	--
comp65623_c0	3568.94	167.78	869	Calreticulin [Medicago truncatula]	Carica papaya calreticulin mRNA, complete cds	calreticulin	Calreticulin-3 OS=Arabidopsis thaliana GN=CRT3 PE=2 SV=2	Pox virus Ag35 surface protein//Calreticulin family//CDC45-like protein	DNA replication initiation	calcium ion binding	viral envelope	Calreticulin
comp51600_c0	3655.93	167.626	891	PREDICTED: auxin-induced protein 10A5-like [Glycine max]	--	SAUR family protein	--	Fatty acid hydroxylase superfamily//Tetraspanin family//Septum formation initiator//ZIP Zinc transporter//Cell division protein FtsL//Major surface antigen from hepadnavirus//Neurotransmitter-gated ion-channel transmembrane region//Alphaherpesvirus glycoprotein E	transmembrane transport//ion transport//metal ion transport//oxidation-reduction process//viral reproduction//fatty acid biosynthetic process//cell cycle	metal ion transmembrane transporter activity//iron ion binding//oxidoreductase activity	membrane//integral to membrane	--
comp67320_c0	3941.36	167.375	962	transducin/WD40 domain-containing protein [Arabidopsis thaliana]	--	--	Putative pterin-4-alpha-carbinolamine dehydratase 1 OS=Gloeobacter violaceus (strain PCC 7421) GN=gll0926 PE=3 SV=1	Pterin 4 alpha carbinolamine dehydratase	tetrahydrobiopterin biosynthetic process	4-alpha-hydroxytetrahydrobiopterin dehydratase activity	--	--
comp64718_c0	3518.3	167.325	859	--	--	--	--	--	--	--	--	--
comp51610_c0	4992.3	167.171	1220	PREDICTED: uncharacterized protein LOC100810662 [Glycine max]	Helianthus annuus clone ZVG71_ZENA16-F ZVG71 locus genomic sequence	--	--	--	--	--	--	--
comp66201_c0	7836.57	167.003	1917	Os02g0125100 [Oryza sativa Japonica Group]	Picea sitchensis clone WS02759_C18 unknown mRNA	3-isopropylmalate/(R)-2-methylmalate dehydratase large subunit	3-isopropylmalate dehydratase large subunit 1 OS=Pyrococcus furiosus (strain ATCC 43587 / DSM 3638 / JCM 8422 / Vc1) GN=leuC1 PE=3 SV=1	SLIDE//Aconitase family (aconitate hydratase)	metabolic process//chromatin remodeling	ATP binding//hydrolase activity, acting on acid anhydrides, in phosphorus-containing anhydrides//nucleic acid binding	nucleus	3-isopropylmalate dehydratase (aconitase superfamily)
comp52768_c0	6213.05	166.987	1520	Senescence-associated nodulin 1A [Medicago truncatula]	--	--	Gibberellin 20 oxidase 1-B OS=Triticum aestivum GN=GA20ox1B PE=2 SV=1	2OG-Fe(II) oxygenase superfamily	oxidation-reduction process	oxidoreductase activity, acting on paired donors, with incorporation or reduction of molecular oxygen, 2-oxoglutarate as one donor, and incorporation of one atom each of oxygen into both donors//oxidoreductase activity	--	Iron/ascorbate family oxidoreductases
comp71717_c0	7263.2	166.979	1777	PREDICTED: protein TRANSPARENT TESTA 12-like [Vitis vinifera]	--	multidrug resistance protein, MATE family	Uncharacterized transporter C4B3.13 OS=Schizosaccharomyces pombe (strain 972 / ATCC 24843) GN=SPCC4B3.13 PE=2 SV=1	MatE	transport//drug transport//transmembrane transport//drug transmembrane transport	drug transmembrane transporter activity//antiporter activity	membrane	Uncharacterized membrane protein, predicted efflux pump
comp74836_c0	16527.4	166.63	4052	zinc metalloprotease (insulinase family) [Arabidopsis thaliana]	Arabidopsis thaliana AT3g19170/MVI11_8 mRNA, complete cds	--	Mitochondrial presequence protease OS=Schizosaccharomyces pombe (strain 972 / ATCC 24843) GN=cym1 PE=2 SV=1	Insulinase (Peptidase family M16)//Peptidase M16 inactive domain//Peptidase M16C associated	proteolysis	metallopeptidase activity//metalloendopeptidase activity//zinc ion binding	--	Metalloendoprotease HMP1 (insulinase superfamily)
comp57016_c0	3489.51	166.537	856	hypothetical protein ARALYDRAFT_331490 [Arabidopsis lyrata subsp. lyrata]	Medicago truncatula clone mth2-9f16, complete sequence	--	Rubredoxin OS=Pyrococcus furiosus (strain ATCC 43587 / DSM 3638 / JCM 8422 / Vc1) GN=rub PE=1 SV=2	Adenylate kinase, active site lid//Glutathione-dependent formaldehyde-activating enzyme//Rubredoxin//Zinc finger, C2H2 type//TFIIB zinc-binding	ATP metabolic process//metabolic process//regulation of transcription, DNA-dependent//purine nucleobase metabolic process	iron ion binding//adenylate kinase activity//carbon-sulfur lyase activity//zinc ion binding	intracellular	--
comp70341_c0	3122.75	166.11	768	ubiquinol-cytochrome c reductase subunit 7 [Arabidopsis thaliana]	--	ubiquinol-cytochrome c reductase subunit 7	Cytochrome b-c1 complex subunit 7 OS=Homo sapiens GN=UQCRB PE=1 SV=2	Ubiquinol-cytochrome C reductase complex 14kD subunit	oxidative phosphorylation//electron transport//proton transport//mitochondrial electron transport, ubiquinol to cytochrome c	ubiquinol-cytochrome-c reductase activity	--	Ubiquinol cytochrome c reductase, subunit QCR7
comp61742_c0	8801.72	166.085	2165	AMP dependent CoA ligase, putative [Ricinus communis]	Glycine max cDNA, clone: GMFL01-28-J08	--	2-succinylbenzoate--CoA ligase OS=Bacillus cereus (strain AH820) GN=menE PE=3 SV=1	AMP-binding enzyme//DNA polymerase alpha/epsilon subunit B	metabolic process//DNA replication	DNA-directed DNA polymerase activity//DNA binding//catalytic activity	DNA polymerase complex	Acyl-CoA synthetase
comp37509_c0	3906	165.187	966	RecName: Full=Chalcone--flavonone isomerase; Short=Chalcone isomerase	Eclipta prostrata chalcone isomerase mRNA, partial cds	chalcone isomerase	Chalcone--flavonone isomerase 2 OS=Vitis vinifera GN=CHI2 PE=3 SV=1	Chalcone-flavanone isomerase	--	intramolecular lyase activity	--	--
comp59510_c0	3072.98	165.183	760	Ethylene-responsive transciptional coactivator-like protein [Medicago truncatula]	--	putative transcription factor	Endothelial differentiation-related factor 1 homolog OS=Gallus gallus GN=EDF1 PE=2 SV=1	Helix-turn-helix//tRNA (Uracil-5-)-methyltransferase	RNA processing//RNA modification	sequence-specific DNA binding//RNA methyltransferase activity	--	Transcription factor MBF1
comp74712_c0	9895.07	164.861	2452	predicted protein [Populus trichocarpa]	Ricinus communis serine carboxypeptidase, putative, mRNA	serine carboxypeptidase-like clade I	Serine carboxypeptidase-like 3 OS=Arabidopsis thaliana GN=SCPL3 PE=2 SV=1	Serine carboxypeptidase//Prolyl oligopeptidase family//Fungal tRNA ligase phosphodiesterase domain	proteolysis//tRNA splicing, via endonucleolytic cleavage and ligation	serine-type carboxypeptidase activity//ATP binding//serine-type peptidase activity//RNA ligase (ATP) activity	--	Serine carboxypeptidases (lysosomal cathepsin A)
comp54185_c0	5726.69	164.522	1422	putative protein [Arabidopsis thaliana]	--	--	--	--	--	--	--	--
comp64829_c0	2839.04	164.514	705	AP2 domain class transcription factor [Malus x domestica]	Lotus japonicus LjERF2 mRNA for transcription factor AP2-EREBP, complete cds	EREBP-like factor	Ethylene-responsive transcription factor 1 OS=Nicotiana tabacum GN=ERF1 PE=2 SV=1	AP2 domain	regulation of transcription, DNA-dependent	sequence-specific DNA binding transcription factor activity	transcription factor complex	--
comp75469_c0	7138.23	164.29	1775	unknown [Medicago truncatula]	Lotus japonicus genomic DNA, chromosome 5, clone: LjT33L13, TM0327, complete sequence	5-methylthioribose kinase	Methylthioribose kinase OS=Cronobacter sakazakii (strain ATCC BAA-894) GN=mtnK PE=3 SV=2	Choline/ethanolamine kinase//Aminoglycoside/hydroxyurea antibiotic resistance kinase//CCCH zinc finger in TRM13 protein	protein phosphorylation//secondary metabolic process	methyltransferase activity//phosphotransferase activity, alcohol group as acceptor	--	--
comp68501_c0	3916.5	164.27	974	hypothetical protein MTR_6g086680 [Medicago truncatula]	--	--	--	--	--	--	--	--
comp65747_c0	5477.94	164.188	1363	cinnamyl alcohol dehydrogenase [Fragaria x ananassa]	Ricinus communis alcohol dehydrogenase, putative, mRNA	cinnamyl-alcohol dehydrogenase	Probable cinnamyl alcohol dehydrogenase 3 OS=Oryza sativa subsp. japonica GN=CAD3 PE=2 SV=1	Zinc-binding dehydrogenase//D-isomer specific 2-hydroxyacid dehydrogenase, NAD binding domain//Alcohol dehydrogenase GroES-like domain//ThiF family//3-hydroxyacyl-CoA dehydrogenase, NAD binding domain//NAD binding domain of 6-phosphogluconate dehydrogenase	oxidation-reduction process//valine catabolic process//fatty acid metabolic process//fatty acid biosynthetic process//D-gluconate metabolic process//benzoate metabolic process//pentose-phosphate shunt//leucine catabolic process//tryptophan metabolic process//lysine catabolic process//isoleucine catabolic process	zinc ion binding//cofactor binding//oxidoreductase activity//oxidoreductase activity, acting on the CH-OH group of donors, NAD or NADP as acceptor//phosphogluconate dehydrogenase (decarboxylating) activity//catalytic activity//3-hydroxyacyl-CoA dehydrogenase activity	--	Alcohol dehydrogenase, class V
comp59685_c0	4496.64	164.018	1120	hypothetical protein MTR_5g093390 [Medicago truncatula]	Thellungiella halophila mRNA, complete cds, clone: RTFL01-33-C24	GDP-L-galactose phosphorylase	GDP-D-glucose phosphorylase 1 OS=Caenorhabditis elegans GN=gdpgp1 PE=1 SV=1	--	--	--	--	Predicted hydrolase (HIT family)
comp57438_c0	1315.7	163.871	328	predicted protein [Populus trichocarpa]	Arabidopsis thaliana ubiquitin (UBQ11) gene, complete cds	large subunit ribosomal protein L40e	Ubiquitin OS=Helianthus annuus PE=3 SV=2	Ubiquitin family	--	protein binding	--	Ubiquitin/60s ribosomal protein L40 fusion
comp54918_c0	8936.07	163.047	2239	Cysteine-rich receptor-like protein kinase [Medicago truncatula]	Vitis vinifera contig VV78X072712.12, whole genome shotgun sequence	--	Cysteine-rich receptor-like protein kinase 25 OS=Arabidopsis thaliana GN=CRK25 PE=2 SV=1	Cyclotide family//Protein tyrosine kinase//Protein kinase domain//Beta-amyloid peptide (beta-APP)	defense response//protein phosphorylation	ATP binding//protein kinase activity	integral to membrane	--
comp65643_c0	11141	162.608	2799	cell division cycle protein [Dimocarpus longan]	Arabidopsis thaliana putative transitional endoplasmic reticulum ATPase (F8A24.11) mRNA, complete cds	transitional endoplasmic reticulum ATPase	Transitional endoplasmic reticulum ATPase OS=Homo sapiens GN=VCP PE=1 SV=4	Sigma-54 interaction domain//Zeta toxin//Shikimate kinase//Archaeal ATPase//Ethanolamine utilisation - propanediol utilisation//Holliday junction DNA helicase ruvB N-terminus//ATP dependent DNA ligase C terminal region//AAA domain (Cdc48 subfamily)//RNA helicase//PhoH-like protein//Type III restriction enzyme, res subunit//ATP synthase alpha/beta family, nucleotide-binding domain//Magnesium chela…	viral genome replication//DNA replication//chlorophyll metabolic process//tryptophan biosynthetic process//cellular biogenic amine metabolic process//L-phenylalanine biosynthetic process//proteolysis//DNA recombination//photosynthesis//tyrosine biosynthetic process//regulation of transcription, DNA-dependent//purine nucleobase metabolic process//chlorophyll biosynthetic process//transport//DNA re…	shikimate kinase activity//DNA ligase (ATP) activity//RNA-directed RNA polymerase activity//nucleotide phosphatase activity//hydrolase activity, acting on acid anhydrides//magnesium chelatase activity//hydrolase activity//four-way junction helicase activity//serine-type exopeptidase activity//ATPase activity//kinase activity//ADP binding//cysteine-type endopeptidase activity//transferase activity…	magnesium chelatase complex//intracellular//replication fork//RNA-directed RNA polymerase complex//Holliday junction helicase complex//transcription factor complex	AAA+-type ATPase
comp52739_c0	11073	162.079	2791	hypothetical protein OsJ_08074 [Oryza sativa Japonica Group]	--	--	Regulator of nonsense transcripts 1 OS=Homo sapiens GN=UPF1 PE=1 SV=2	Type II/IV secretion system protein//DEAD/DEAH box helicase//ATPase family associated with various cellular activities (AAA)//Archaeal ATPase//UvrD/REP helicase//IstB-like ATP binding protein//Flavivirus DEAD domain//Type III restriction enzyme, res subunit//AAA domain (dynein-related subfamily)//NTPase	transport//viral genome replication	DNA binding//ATP binding//ATP-dependent helicase activity//nucleic acid binding//nucleotide phosphatase activity//hydrolase activity//transferase activity//ATPase activity	intracellular	DNA helicase
comp54927_c0	2554.99	161.827	645	Os06g0611900 [Oryza sativa Japonica Group]	Populus trichocarpa clone POP109-O13, complete sequence	glycine dehydrogenase	Glycine dehydrogenase [decarboxylating] OS=Hahella chejuensis (strain KCTC 2396) GN=gcvP PE=3 SV=1	Glycine cleavage system P-protein	glycine metabolic process//threonine metabolic process//oxidation-reduction process//L-serine metabolic process	glycine dehydrogenase (decarboxylating) activity	--	Glycine dehydrogenase (decarboxylating)
comp68796_c0	4193.43	161.616	1060	unknown [Solanum tuberosum]	Naumovozyma dairenensis CBS 421 ribosomal protein S6 (NDAI0E02690), mRNA	small subunit ribosomal protein S6e	40S ribosomal protein S6 OS=Oncorhynchus mykiss GN=rps6 PE=2 SV=1	Ribosomal protein S6e//UV radiation resistance protein and autophagy-related subunit 14	ribosome biogenesis//translation//positive regulation of autophagy	structural constituent of ribosome	ribosome//intracellular	40S ribosomal protein S6
comp65797_c0	7466.1	161.552	1888	cinnamate-4-hydroxylase [Rubus occidentalis]	Salvia miltiorrhiza cinnamate 4-hydroxylase gene, complete cds	trans-cinnamate 4-monooxygenase	Trans-cinnamate 4-monooxygenase OS=Cicer arietinum GN=CYP73A19 PE=2 SV=2	Herpesvirus transcriptional regulator family//Cytochrome P450//Colipase, N-terminal domain	lipid catabolic process//regulation of transcription, DNA-dependent//digestion//electron transport//oxidation-reduction process	electron carrier activity//heme binding//iron ion binding//oxidoreductase activity, acting on paired donors, with incorporation or reduction of molecular oxygen//enzyme activator activity	extracellular region	Cytochrome P450 CYP2 subfamily
comp62555_c0	2268.41	161.447	574	--	--	--	--	--	--	--	--	--
comp67430_c0	7404.32	161.412	1874	Serine/threonine-protein kinase PBS1, putative [Ricinus communis]	--	--	Proline-rich receptor-like protein kinase PERK13 OS=Arabidopsis thaliana GN=PERK13 PE=2 SV=1	Peptidase family S49 N-terminal//Protein tyrosine kinase//Protein kinase domain//Alphaherpesvirus glycoprotein E	protein phosphorylation	serine-type endopeptidase activity//ATP binding//protein kinase activity	membrane//plasma membrane	--
comp59286_c0	4681.92	161.272	1186	RecName: Full=Glycine-rich RNA-binding protein	Helianthus petiolaris clone 11f unknown sequence	cold-inducible RNA-binding protein	Glycine-rich RNA-binding, abscisic acid-inducible protein OS=Zea mays GN=RAB15 PE=1 SV=1	RNA recognition motif. (a.k.a. RRM, RBD, or RNP domain)	--	nucleic acid binding	--	FOG: RRM domain
comp59978_c0	3136.89	161.195	795	uncharacterized protein [Arabidopsis thaliana]	--	--	--	Occlusion-derived virus envelope protein ODV-E18//Nucleopolyhedrovirus P10 protein//Non-structural protein NS3/Small envelope protein E//Helper component proteinase	proteolysis	cysteine-type endopeptidase activity	membrane//viral capsid//viral envelope	ER-Golgi vesicle-tethering protein p115
comp73199_c0	7381.57	161.174	1871	unknown [Medicago truncatula]	Neslia paniculata clone Np3_AT1G48030_121 AT1G48030-like protein gene, partial cds	dihydrolipoamide dehydrogenase	Dihydrolipoyl dehydrogenase, mitochondrial OS=Sus scrofa GN=DLD PE=1 SV=1	Lycopene cyclase protein//FAD dependent oxidoreductase//3-hydroxyacyl-CoA dehydrogenase, NAD binding domain//Pyridine nucleotide-disulphide oxidoreductase, dimerisation domain//Pyridine nucleotide-disulphide oxidoreductase//UDP-glucose/GDP-mannose dehydrogenase family, NAD binding domain//Pyridine nucleotide-disulphide oxidoreductase//Glucose inhibited division protein A	oxidation-reduction process//cell redox homeostasis//valine catabolic process//fatty acid metabolic process//fatty acid biosynthetic process//carotenoid biosynthetic process//benzoate metabolic process//tRNA processing//leucine catabolic process//tryptophan metabolic process//lysine catabolic process//isoleucine catabolic process	flavin adenine dinucleotide binding//oxidoreductase activity, acting on paired donors, with incorporation or reduction of molecular oxygen//oxidoreductase activity//oxidoreductase activity, acting on the CH-OH group of donors, NAD or NADP as acceptor//NAD binding//3-hydroxyacyl-CoA dehydrogenase activity	cytoplasm	Dihydrolipoamide dehydrogenase
comp72742_c0	6453.18	161.143	1636	unnamed protein product [Thellungiella halophila]	PREDICTED: Cucumis sativus heat shock protein 83-like (LOC101223769), mRNA	molecular chaperone HtpG	Heat shock protein 81-3 OS=Oryza sativa subsp. japonica GN=HSP81-3 PE=2 SV=2	Hsp90 protein//Histidine kinase-, DNA gyrase B-, and HSP90-like ATPase	protein folding//response to stress	ATP binding//unfolded protein binding	--	Molecular chaperone (HSP90 family)
comp65864_c0	4538.97	161.102	1151	unknown [Glycine max]	--	--	Uncharacterized protein HP_0920 OS=Helicobacter pylori (strain ATCC 700392 / 26695) GN=HP_0920 PE=3 SV=1	--	--	--	--	N-methyl-D-aspartate receptor glutamate-binding subunit
comp35442_c0	3108.63	160.958	789	predicted protein [Populus trichocarpa]	--	--	--	REV protein (anti-repression trans-activator protein)	regulation of transcription, DNA-dependent	sequence-specific DNA binding transcription factor activity	host cell nucleus//transcription factor complex	--
comp68842_c0	4336.92	160.922	1101	unknown [Medicago truncatula]	Arabidopsis thaliana chromosome 5, complete sequence	small subunit ribosomal protein S3e	40S ribosomal protein S3 OS=Rattus norvegicus GN=Rps3 PE=1 SV=1	KH domain//Ribosomal protein S3, C-terminal domain	ribosome biogenesis//translation	RNA binding//structural constituent of ribosome	ribosome//intracellular	40S ribosomal protein S3
comp61102_c0	1746.45	160.692	444	Os03g0821100 [Oryza sativa Japonica Group]	Tragopogon dubius heat shock protein-like protein mRNA, complete cds	heat shock 70kDa protein 1/8	Heat shock 70 kDa protein (Fragment) OS=Lupinus polyphyllus PE=2 SV=2	DSHCT (NUC185) domain	--	ATP binding//hydrolase activity, acting on acid anhydrides, in phosphorus-containing anhydrides	--	Molecular chaperones HSP70/HSC70, HSP70 superfamily
comp51877_c0	3568.38	160.02	911	ubiquitin-conjugating enzyme 8-like [Solanum tuberosum]	Solanum lycopersicum ubiquitin conjugating enzyme (UBC3), mRNA gi|213494484|gb|FJ429328.1| Solanum lycopersicum ubiquitin conjugating enzyme (UBC3) mRNA, complete cds	ubiquitin-conjugating enzyme E2 D/E	Ubiquitin-conjugating enzyme E2 30 OS=Arabidopsis thaliana GN=UBC30 PE=2 SV=1	RWD domain//Corticotropin-releasing factor family//UEV domain//Ubiquitin-conjugating enzyme	signal transduction//cellular protein modification process//protein transport	protein binding//acid-amino acid ligase activity//hormone activity	extracellular region	Ubiquitin-protein ligase
comp53028_c0	4055.82	159.933	1036	RecName: Full=Probable phospholipid hydroperoxide glutathione peroxidase; Short=PHGPx; AltName: Full=6P229	--	glutathione peroxidase	Glutathione peroxidase 1 OS=Helianthus annuus GN=GPXHA-1 PE=2 SV=1	Redoxin//Glutathione peroxidase//AhpC/TSA family	peroxidase reaction//response to oxidative stress//glutathione metabolic process//oxidation-reduction process	antioxidant activity//glutathione peroxidase activity//oxidoreductase activity	--	Glutathione peroxidase
comp51135_c0	2812.97	159.829	719	histone H2A [Arabidopsis thaliana]	Solanum lycopersicum cDNA, clone: FC23CH08, HTC in fruit	histone H2A	Probable histone H2AXb OS=Arabidopsis thaliana GN=At1g54690 PE=1 SV=1	Histone-like transcription factor (CBF/NF-Y) and archaeal histone//Core histone H2A/H2B/H3/H4	--	DNA binding//sequence-specific DNA binding	intracellular	Histone 2A
comp68005_c0	6404.14	159.625	1639	protochlorophyllide reductase C [Arabidopsis thaliana]	Lycopersicon esculentum light dependent NADH:protochlorophyllide oxidoreductase 2 mRNA, partial cds	protochlorophyllide reductase	Protochlorophyllide reductase A, chloroplastic OS=Oryza sativa subsp. japonica GN=PORA PE=2 SV=1	NAD dependent epimerase/dehydratase family//short chain dehydrogenase	metabolic process//cellular metabolic process	catalytic activity//oxidoreductase activity//coenzyme binding	--	Dehydrogenases with different specificities (related to short-chain alcohol dehydrogenases)
comp54838_c0	2296.78	159.303	589	CM0216.350.nc [Lotus japonicus]	Brassica rapa subsp. pekinensis clone KBrB091M07, complete sequence	small subunit ribosomal protein S25e	40S ribosomal protein S25 OS=Mus musculus GN=Rps25 PE=2 SV=1	--	--	--	--	40S ribosomal protein S25
comp59272_c0	3833.62	158.837	986	hypothetical protein ARALYDRAFT_889234 [Arabidopsis lyrata subsp. lyrata]	Soybean clone JCVI-FLGm-15B3 unknown mRNA	calcium-binding protein CML	Probable calcium-binding protein CML25 OS=Arabidopsis thaliana GN=CML25 PE=2 SV=1	RNA polymerase Rpb1, domain 5//Secreted protein acidic and rich in cysteine Ca binding region//Dockerin type I repeat//CBL proto-oncogene N-terminus, EF hand-like domain//Stirrup	signal transduction//transcription, DNA-dependent//purine nucleobase metabolic process//carbohydrate metabolic process//pyrimidine nucleobase metabolic process	DNA binding//hydrolase activity, acting on ester bonds//DNA-directed RNA polymerase activity//hydrolase activity, hydrolyzing O-glycosyl compounds//calcium ion binding	proteinaceous extracellular matrix//nucleolus	Calmodulin and related proteins (EF-Hand superfamily)
comp67337_c0	4559.87	158.809	1173	glyoxalase I [Cucurbita maxima]	PREDICTED: Ailuropoda melanoleuca lactoylglutathione lyase-like (LOC100479694), mRNA	lactoylglutathione lyase	Lactoylglutathione lyase OS=Pseudomonas aeruginosa (strain ATCC 15692 / PAO1 / 1C / PRS 101 / LMG 12228) GN=gloA PE=3 SV=1	--	--	--	--	Glyoxalase
comp32675_c0	2402.75	158.32	620	sec61 gamma subunit, putative [Ricinus communis]	Physcomitrella patens subsp. patens predicted protein (PHYPADRAFT_86115) mRNA, complete cds	protein transport protein SEC61 subunit gamma and related proteins	Protein transport protein Sec61 subunit gamma OS=Xenopus laevis GN=sec61g PE=3 SV=1	SecE/Sec61-gamma subunits of protein translocation complex	intracellular protein transport//protein targeting	--	membrane	Preprotein translocase, gamma subunit
comp32049_c0	2673.16	158.269	690	response regulator protein [Dianthus caryophyllus]	Arabidopsis thaliana two-component response regulator homolog (IBC7) mRNA, complete cds	two-component response regulator ARR-A family	Two-component response regulator ARR16 OS=Arabidopsis thaliana GN=ARR16 PE=1 SV=1	Response regulator receiver domain	two-component signal transduction system (phosphorelay)//regulation of transcription, DNA-dependent	two-component response regulator activity	--	Sensory transduction histidine kinase
comp74499_c0	9909.62	158.2	2559	PREDICTED: uncharacterized protein LOC100802806 [Glycine max]	S.lycopersicum DNA sequence from clone LE_HBa-244P17, complete sequence	--	Phosphatidylcholine transfer protein OS=Bos taurus GN=PCTP PE=1 SV=1	Melittin//Sporulation initiation factor Spo0A C terminal//Herpes virus tegument protein U30//CDC45-like protein	regulation of protein kinase activity//regulation of transcription, DNA-dependent//virion assembly//DNA replication initiation//regulation of sporulation resulting in formation of a cellular spore	protein kinase inhibitor activity//calcium ion binding//sequence-specific DNA binding transcription factor activity	cytoplasm//transcription factor complex//extracellular region	START domain-containing proteins involved in steroidogenesis/phosphatidylcholine transfer
comp57420_c0	3788.75	158.101	979	ubiquitin carrier-like protein [Arachis hypogaea]	PREDICTED: Brachypodium distachyon ubiquitin-conjugating enzyme E2 28-like (LOC100833541), mRNA	ubiquitin-conjugating enzyme E2 D/E	Ubiquitin-conjugating enzyme E2 30 OS=Arabidopsis thaliana GN=UBC30 PE=2 SV=1	RWD domain//UEV domain//Ubiquitin-conjugating enzyme	cellular protein modification process//protein transport	protein binding//acid-amino acid ligase activity	--	Ubiquitin-protein ligase
comp31803_c0	2704.81	158.081	699	Proteinase inhibitor, putative [Ricinus communis]	Zinnia elegans ZePI2 mRNA for protease inhibitor 2, partial cds	--	Wound-induced proteinase inhibitor 1 OS=Solanum lycopersicum GN=PIIF PE=2 SV=1	Potato inhibitor I family	response to wounding	serine-type endopeptidase inhibitor activity	--	--
comp36262_c0	3614.72	157.432	938	Os07g0489800 [Oryza sativa Japonica Group]	--	--	--	2Fe-2S iron-sulfur cluster binding domain	electron transport	electron carrier activity//iron-sulfur cluster binding	--	--
comp51722_c0	5162.62	157.393	1340	unnamed protein product [Vitis vinifera]	--	--	Rubber elongation factor protein OS=Hevea brasiliensis PE=1 SV=2	--	--	--	--	--
comp62458_c0	3888.97	157.146	1011	unnamed protein product [Vitis vinifera]	--	large subunit ribosomal protein L24	50S ribosomal protein L24 OS=Microcystis aeruginosa (strain NIES-843) GN=rplX PE=3 SV=1	Elongation factor Tu domain 2	--	GTP binding	--	--
comp62623_c0	2936.93	157.044	764	hypothetical protein [Amblyomma maculatum]	Lycopersicon esculentum clone 113931R, mRNA sequence	chaperonin GroES	10 kDa chaperonin OS=Parabacteroides distasonis (strain ATCC 8503 / DSM 20701 / NCTC 11152) GN=groS PE=3 SV=1	Chaperonin 10 Kd subunit	protein folding	--	cytoplasm	--
comp55741_c0	4797.81	156.803	1250	hypothetical protein SORBIDRAFT_0111s002010 [Sorghum bicolor]	Vitis vinifera clone SS0AFA15YO19	GTP-binding protein SAR1	Small COPII coat GTPase sar1 OS=Aspergillus oryzae (strain ATCC 42149 / RIB 40) GN=sar1 PE=3 SV=1	Ras family//Allatostatin//Ethanolamine utilisation - propanediol utilisation//Gtr1/RagA G protein conserved region//ADP-ribosylation factor family//Miro-like protein//G-protein alpha subunit	G-protein coupled receptor signaling pathway//signal transduction//small GTPase mediated signal transduction//neuropeptide signaling pathway//cellular biogenic amine metabolic process	ATP binding//neuropeptide hormone activity//guanyl nucleotide binding//signal transducer activity//GTP binding	nucleus//intracellular//cytoplasm	Vesicle coat complex COPII, GTPase subunit SAR1

## Sheet: SR-2
gene_id	SR_2_Read_count	SR_2_RPKM	Gene Length	NR Description	NT Description	KO Description	Swissprot Description	PFAM description	BP Description	MF Description	CC Description	KOG Description
comp68792_c1	308098	12172	918	RecName: Full=Ribulose bisphosphate carboxylase small chain 6, chloroplastic; Short=RuBisCO small subunit 6; Flags: Precursor	Flaveria bidentis ribulose-1,5-bisphosphate carboxylase/oxygenase small subunit (RbcS1) mRNA, complete cds	ribulose-bisphosphate carboxylase small chain	Ribulose bisphosphate carboxylase small chain, chloroplastic OS=Lactuca sativa GN=RBCS PE=2 SV=1	--	--	--	--	--
comp56261_c0	174710	10703.2	592	--	--	--	--	Plant PEC family metallothionein//Metallothionein//Metallothionein	--	metal ion binding//zinc ion binding	--	--
comp62848_c0	160366	5272.96	1103	chlorophyll a/b binding protein of LHCII type I precursor [Panax ginseng]	Glycine max cDNA, clone: GMFL01-16-M15	light-harvesting complex II chlorophyll a/b binding protein 1	Chlorophyll a-b binding protein 22R, chloroplastic OS=Petunia sp. GN=CAB22R PE=3 SV=1	--	--	--	--	--
comp59406_c0	105973	4804.19	800	metallothionein 1 [Aster tripolium]	--	--	--	Plant PEC family metallothionein//Metallothionein	--	metal ion binding//zinc ion binding	--	--
comp74029_c0	179809	4093.66	1593	predicted protein [Populus trichocarpa]	Populus trichocarpa predicted protein, mRNA	fructose-bisphosphate aldolase, class I	Fructose-bisphosphate aldolase OS=Dictyostelium discoideum GN=fba PE=3 SV=1	Beta defensin//Fructose-bisphosphate aldolase class-I	fructose metabolic process//gluconeogenesis//glycolysis//inositol metabolic process//carbon utilization//pentose-phosphate shunt//mannose metabolic process//defense response	fructose-bisphosphate aldolase activity	extracellular region	Fructose-biphosphate aldolase
comp70008_c0	233318	3786.06	2235	RecName: Full=Catalase isozyme 3	Glycine max cDNA, clone: GMFL01-10-I14	catalase	Catalase isozyme 1 (Fragment) OS=Nicotiana plumbaginifolia GN=CAT1 PE=2 SV=1	Catalase//Rer1 family	methane metabolic process//oxidation-reduction process//response to oxidative stress//peroxidase reaction//tryptophan metabolic process	heme binding//catalase activity	integral to membrane	Catalase
comp59838_c0	112589	3773.87	1082	polyubiquitin [Aster tripolium]	Lotus japonicus genomic DNA, chromosome 5, clone: LjT06D07, TM1563b, complete sequence	ubiquitin C	Polyubiquitin 3 OS=Oryza sativa subsp. japonica GN=UBQ3 PE=2 SV=2	DnaJ C terminal domain//RNA methyltransferase//Ubiquitin family//RNA polymerase Rpb5, C-terminal domain	protein folding//transcription, DNA-dependent//rRNA processing//purine nucleobase metabolic process//pyrimidine nucleobase metabolic process	DNA binding//methyltransferase activity//DNA-directed RNA polymerase activity//protein binding//unfolded protein binding	nucleolus	Ubiquitin and ubiquitin-like proteins
comp70691_c0	130047	3199.77	1474	unknown [Populus trichocarpa]	N.tabacum Rca gene for ribulose bisphosphate carboxylase activase (pJQ4)	--	Ribulose bisphosphate carboxylase/oxygenase activase 1, chloroplastic OS=Nicotiana tabacum PE=1 SV=1	ATPase family associated with various cellular activities (AAA)//GTP cyclohydrolase II//recA bacterial DNA recombination protein//Torsin	DNA repair//chaperone mediated protein folding requiring cofactor//riboflavin biosynthetic process//SOS response//nitrogen compound metabolic process//riboflavin metabolic process	ATP binding//GTP cyclohydrolase II activity//single-stranded DNA binding	--	26S proteasome regulatory complex, ATPase RPT2
comp55077_c0	75545	2862.93	957	PREDICTED: photosystem II 10 kDa polypeptide, chloroplastic [Vitis vinifera]	Chenopodium rubrum mRNA for Photosystem II 10 kDa polypeptide, chloroplast precursor (psII10 gene)	photosystem II 10kDa protein	Photosystem II 10 kDa polypeptide, chloroplastic OS=Hordeum vulgare GN=PSBR PE=3 SV=1	Photosystem II 10 kDa polypeptide PsbR	photosynthesis	--	photosystem II//thylakoid membrane//oxygen evolving complex	--
comp63279_c0	154795	2775.1	2023	cytosolic glutamine synthetase [Brassica napus]	Populus trichocarpa predicted protein, mRNA	glutamine synthetase	Glutamine synthetase nodule isozyme OS=Medicago sativa GN=GS1 PE=2 SV=1	Glutamine synthetase, beta-Grasp domain//Glutamine synthetase, catalytic domain	peptidoglycan biosynthetic process//nitrogen compound metabolic process//glutamine biosynthetic process	glutamate-ammonia ligase activity	--	Glutamine synthetase
comp62514_c0	65388.1	2719.56	872	PREDICTED: calvin cycle protein CP12-like [Glycine max]	--	--	Calvin cycle protein CP12, chloroplastic OS=Chlamydomonas reinhardtii GN=CP12 PE=1 SV=2	ABA/WDS induced protein//Tripartite tricarboxylate transporter family receptor	response to stress	--	outer membrane-bounded periplasmic space	--
comp55071_c0	114708	2560.11	1625	PREDICTED: thiol protease aleurain-like isoform 1 [Vitis vinifera]	Helianthus annuus cultivar Pervenets aleurain-like protease gene, partial cds	cathepsin H	Pro-cathepsin H OS=Homo sapiens GN=CTSH PE=1 SV=4	Heat-stable enterotoxin ST//Peptidase C1-like family//Papain family cysteine protease	proteolysis//pathogenesis	cysteine-type peptidase activity//cysteine-type endopeptidase activity	extracellular region	Cysteine proteinase Cathepsin L
comp62391_c0	44714.2	2293.73	707	metallothionein [Mimulus guttatus]	Helianthus annuus metallothionein type 2 (mt) gene, partial cds	--	Metallothionein-like protein 1 OS=Mimulus guttatus PE=3 SV=1	Metallothionein//Plant PEC family metallothionein//Metallothionein	--	metal ion binding//zinc ion binding	--	--
comp56739_c0	75768.9	2288.05	1201	unnamed protein product [Vitis vinifera]	--	--	Stromelysin-1 OS=Canis familiaris GN=MMP3 PE=2 SV=1	Peptidase M66//Putative peptidoglycan binding domain//Drosophila accessory gland-specific peptide 26Ab (Acp26Ab)//Matrixin//Astacin (Peptidase family M12A)//Peptidase family M54	metabolic process//mating behavior//proteolysis	metalloendopeptidase activity//metallopeptidase activity//zinc ion binding	extracellular matrix//extracellular region	Gelatinase A and related matrix metalloproteases
comp76827_c0	37140.3	2237.52	602	ragweed homologue of Art v 1 precursor [Ambrosia artemisiifolia]	Helianthus annuus defensin mRNA, complete cds	--	Defensin D1 OS=Nigella sativa PE=1 SV=1	Gamma-thionin family//Scorpion toxin-like domain	transport//defense response	ion channel inhibitor activity	extracellular region	--
comp56117_c0	72024.9	2132.38	1225	cytosolic ascorbate peroxidase [Vigna unguiculata]	Tamarix hispida cytosolic ascorbate peroxidase (POD1) mRNA, complete cds	L-ascorbate peroxidase	Probable L-ascorbate peroxidase 3 OS=Oryza sativa subsp. japonica GN=APX3 PE=2 SV=1	Peroxidase//PAP2 superfamily	peroxidase reaction//response to oxidative stress//oxidation-reduction process	heme binding//peroxidase activity//catalytic activity	membrane	--
comp67557_c1	56620.9	2114.83	971	early light-inducable protein [Arabidopsis thaliana]	H.annuus mRNA for homologous early light induced protein	--	Carotene biosynthesis-related protein CBR, chloroplastic OS=Dunaliella bardawil GN=CBR PE=1 SV=1	Conotoxin//Spider toxin//Herpes virus major outer envelope glycoprotein (BLLF1)	transport//pathogenesis//viral infectious cycle	ion channel inhibitor activity	viral envelope//extracellular region	--
comp67697_c0	83263.9	2007.82	1504	cysteine protease [Vitis vinifera]	PREDICTED: Glycine max cysteine proteinase RD19a-like (LOC100779565), mRNA	cathepsin F	Cathepsin F OS=Homo sapiens GN=CTSF PE=1 SV=1	Peptidase C1-like family//Piccolo Zn-finger//Papain family cysteine protease	proteolysis	metal ion binding//cysteine-type peptidase activity//cysteine-type endopeptidase activity	synapse	Cysteine proteinase Cathepsin L
comp64733_c0	90735.2	1989.56	1654	RecName: Full=Glyceraldehyde-3-phosphate dehydrogenase A, chloroplastic; AltName: Full=NADP-dependent glyceraldehydephosphate dehydrogenase subunit A; Flags: Precursor	Helianthus annuus isolate MENNON2 glyceraldehyde-3-phosphate dehydrogenase (GAPDH) gene, partial cds	glyceraldehyde-3-phosphate dehydrogenase (NADP+) (phosphorylating)	Glyceraldehyde-3-phosphate dehydrogenase B, chloroplastic OS=Spinacia oleracea GN=GAPB PE=1 SV=1	Glyceraldehyde 3-phosphate dehydrogenase, C-terminal domain//Glyceraldehyde 3-phosphate dehydrogenase, NAD binding domain//Eco47II restriction endonuclease	DNA catabolic process//DNA restriction-modification system//oxidation-reduction process	oxidoreductase activity, acting on the aldehyde or oxo group of donors, NAD or NADP as acceptor//DNA binding//Type II site-specific deoxyribonuclease activity	Type II site-specific deoxyribonuclease complex	Glyceraldehyde 3-phosphate dehydrogenase
comp64708_c0	53650.2	1853.1	1050	PSI type III chlorophyll a/b-binding protein [Arabidopsis thaliana]	Helianthus annuus genotype har3 chloroplast PSI type III chlorophyll a/b-binding protein (PSI-III-cab) gene, partial cds; nuclear gene for chloroplast product	light-harvesting complex I chlorophyll a/b binding protein 3	Chlorophyll a-b binding protein, chloroplastic OS=Oryza sativa subsp. indica GN=OsI_012078 PE=2 SV=1	--	--	--	--	--
comp55093_c0	55919.5	1832.03	1107	Cytochrome b6-f complex iron-sulfur subunit, chloroplast precursor, putative [Ricinus communis]	--	cytochrome b6-f complex iron-sulfur subunit	Cytochrome b6-f complex iron-sulfur subunit, chloroplastic OS=Chlamydomonas reinhardtii GN=petC PE=1 SV=1	Rieske [2Fe-2S] domain//Cytochrome B6-F complex Fe-S subunit	electron transport//oxidation-reduction process	plastoquinol--plastocyanin reductase activity//2 iron, 2 sulfur cluster binding//oxidoreductase activity	cytochrome b6f complex//thylakoid membrane	Ubiquinol cytochrome c reductase, subunit RIP1
comp64756_c0	23625.7	1830.86	468	hypothetical protein OsI_36302 [Oryza sativa Indica Group]	--	--	Nitrile-specifier protein 4 OS=Arabidopsis thaliana GN=NSP4 PE=2 SV=1	--	--	--	--	--
comp31818_c0	66816.2	1803.02	1344	chlorophyll a/b-binding apoprotein CP26 precursor [Zea mays]	Arabidopsis thaliana clone 39765 mRNA, complete sequence	light-harvesting complex II chlorophyll a/b binding protein 5	Chlorophyll a-b binding protein 151, chloroplastic OS=Gossypium hirsutum GN=CAB-151 PE=2 SV=2	--	--	--	--	--
comp67536_c0	56487.1	1743.53	1175	HSP18.1B [Citrullus lanatus]	Quercus suber partial hsp17a.20 gene for heat shock protein 17a.20	HSP20 family protein	17.6 kDa class I heat shock protein 3 OS=Arabidopsis thaliana GN=HSP17.6C PE=2 SV=2	Repeated sequence found in lipoprotein LPP	--	--	outer membrane	Molecular chaperone (small heat-shock protein Hsp26/Hsp42)
comp51293_c0	82693.8	1724.61	1739	aminotransferase 2 [Cucumis melo]	Centaurea cephalariifolia isolate C2 clone 1con alanine-glyoxylate transaminase (agt1) gene, exons 2, 3 and partial cds	alanine-glyoxylate transaminase / serine-glyoxylate transaminase / serine-pyruvate transaminase	Serine--pyruvate aminotransferase OS=Pongo abelii GN=AGXT PE=2 SV=1	Aminotransferase class I and II//Aminotransferase class-V	metabolic process//biosynthetic process	transferase activity//pyridoxal phosphate binding	--	--
comp32043_c0	59629.8	1587.83	1362	RecName: Full=Carbonic anhydrase; AltName: Full=Carbonate dehydratase	Flaveria bidentis carbonic anhydrase mRNA, complete cds	carbonic anhydrase	Carbonic anhydrase 2 (Fragment) OS=Flaveria linearis PE=2 SV=1	Carbonic anhydrase//FtsH Extracellular//ATP synthase protein 8	one-carbon metabolic process//ATP synthesis coupled proton transport//nitrogen compound metabolic process//proton transport	ATP binding//metalloendopeptidase activity//zinc ion binding//carbonate dehydratase activity//hydrogen ion transmembrane transporter activity	mitochondrial proton-transporting ATP synthase complex, coupling factor F(o)//integral to membrane	Predicted carbonic anhydrase involved in protection against oxidative damage
comp64438_c1	29313.9	1582.05	672	drought-induced protein SDi-6 - common sunflower (fragment)	--	--	--	Vinculin family	cell adhesion	structural molecule activity	actin cytoskeleton	--
comp36045_c0	24900.1	1541.06	586	--	--	--	--	Extensin-like region	plant-type cell wall organization//cell wall biogenesis	structural constituent of cell wall	cell wall	--
comp73428_c0	80262.1	1507.46	1931	sorbitol transporter [Malus x domestica]	Plantago major partial plt2 gene for polyol transporter, exons 1-2	--	Major myo-inositol transporter IolT OS=Bacillus subtilis (strain 168) GN=iolT PE=2 SV=1	Sugar (and other) transporter//Major Facilitator Superfamily	transmembrane transport	transmembrane transporter activity	integral to membrane	Predicted transporter (major facilitator superfamily)
comp72456_c1	33738.5	1497.69	817	PREDICTED: ribulose bisphosphate carboxylase/oxygenase activase, chloroplastic-like [Glycine max]	Glycine max cultivar Kefeng No.1 beta-form rubisco activase (RCAbeta) mRNA, complete cds	--	Ribulose bisphosphate carboxylase/oxygenase activase 2, chloroplastic OS=Nicotiana tabacum GN=RCA PE=2 SV=1	ATPase family associated with various cellular activities (AAA)//Omega-atracotoxin//Transposase//recA bacterial DNA recombination protein//Torsin	transport//DNA repair//chaperone mediated protein folding requiring cofactor//transposition, DNA-mediated//SOS response//pathogenesis	DNA binding//ATP binding//calcium channel inhibitor activity//transposase activity//single-stranded DNA binding	extracellular region	--
comp72513_c0	36045.9	1436.59	910	RuBisCO activase small isoform precursor [Oryza sativa Japonica Group]	Helianthus annuus clone ZVG70_RHA801-F ZVG70 locus putative ribulose-1,5-bisphosphate carboxylase/oxygenase activase genomic sequence	--	Ribulose bisphosphate carboxylase/oxygenase activase, chloroplastic OS=Vigna radiata var. radiata GN=RCA PE=2 SV=2	--	--	--	--	--
comp70691_c1	18916.2	1397.24	491	rubisco activase (chloroplast) [Ammopiptanthus mongolicus]	Populus trichocarpa clone WS0122_H23 unknown mRNA	--	Ribulose bisphosphate carboxylase/oxygenase activase, chloroplastic OS=Spinacia oleracea PE=1 SV=2	--	--	--	--	--
comp68826_c0	50570.1	1387.33	1322	plasma membrane intrinsic protein 2-1 [Pyrus communis]	Zea mays plasma membrane intrinsic protein2 (pip2g), mRNA gi|13447810|gb|AF326496.1|AF326496 Zea mays plasma membrane integral protein ZmPIP2-7 mRNA, complete cds	aquaporin PIP	Aquaporin PIP2-5 OS=Zea mays GN=PIP2-5 PE=1 SV=1	Major intrinsic protein	transport	transporter activity	membrane	Aquaporin (major intrinsic protein family)
comp71574_c0	60294.7	1345.68	1625	chloroplast PsbO3 precursor [Nicotiana benthamiana]	Populus EST from leave	photosystem II oxygen-evolving enhancer protein 1	Oxygen-evolving enhancer protein 1, chloroplastic OS=Triticum aestivum GN=PSBO PE=2 SV=1	Manganese-stabilising protein / photosystem II polypeptide	photosystem II stabilization//photosynthesis	calcium ion binding	photosystem II//extrinsic to membrane//oxygen evolving complex	--
comp36026_c0	41105.5	1264.45	1179	PREDICTED: thaumatin-like protein [Vitis vinifera]	Poplar cDNA sequences	--	Protein NP24 OS=Solanum lycopersicum PE=1 SV=2	--	--	--	--	--
comp64648_c0	43465.3	1245.16	1266	light-harvesting complex I protein Lhca1 [Populus trichocarpa]	Populus trichocarpa clone POP051-I21, complete sequence	light-harvesting complex I chlorophyll a/b binding protein 1	Chlorophyll a-b binding protein type 2 member 1B, chloroplastic OS=Pinus sylvestris PE=2 SV=1	--	--	--	--	--
comp67991_c0	48656.3	1210.31	1458	PREDICTED: oxygen-evolving enhancer protein 2, chloroplastic-like [Glycine max]	Helianthus annuus clone ZVG79_SD-F ZVG79 locus putative photosystem II oxygen evolving system subunit genomic sequence	photosystem II oxygen-evolving enhancer protein 2	Oxygen-evolving enhancer protein 2, chloroplastic OS=Pisum sativum GN=PSBP PE=1 SV=1	Oxygen evolving enhancer protein 3 (PsbQ)//PsbP//APC cysteine-rich region	Wnt receptor signaling pathway//photosynthesis	calcium ion binding	photosystem II//extrinsic to membrane//oxygen evolving complex	--
comp63006_c0	28584.7	1172.73	884	histone H3 [Zea mays]	Populus trichocarpa clone WS0119_J09 unknown mRNA	histone H3	Histone H3.3 OS=Gossypium hirsutum GN=HIS3 PE=2 SV=3	Histone-like transcription factor (CBF/NF-Y) and archaeal histone//Domain of unknown function (DUF3329)//Transcription initiation factor IID, 31kD subunit//Core histone H2A/H2B/H3/H4	phosphorylation//DNA-dependent transcription, initiation	DNA binding//sequence-specific DNA binding//protein histidine kinase activity	intracellular//protein histidine kinase complex	Histones H3 and H4
comp55183_c0	24720.2	1168.89	767	Photosystem I reaction center subunit V, chloroplast precursor, putative [Ricinus communis]	Helianthus annuus genotype har3 chloroplast photosystem I reaction center V (CPSI) gene, partial cds; nuclear gene for chloroplast product	photosystem I subunit V	Photosystem I reaction center subunit psaK, chloroplastic OS=Medicago sativa GN=PSAK PE=2 SV=1	Matrix protein (MA), p15//Photosystem I psaG / psaK	photosynthesis	structural molecule activity	membrane//viral capsid//photosystem I	--
comp51300_c0	27549.3	1140.57	876	PREDICTED: ferredoxin-1, chloroplastic-like [Glycine max]	Helianthus annuus ferredoxin (FER1) mRNA, complete cds	ferredoxin	Ferredoxin OS=Sambucus nigra PE=1 SV=1	2Fe-2S iron-sulfur cluster binding domain//ATP synthase protein 8//Chorion family 2	electron transport//ATP synthesis coupled proton transport//multicellular organismal development//proton transport	electron carrier activity//iron-sulfur cluster binding//hydrogen ion transmembrane transporter activity	chorion//mitochondrial proton-transporting ATP synthase complex, coupling factor F(o)	--
comp54945_c0	33588	1125.83	1082	PREDICTED: chlorophyll a-b binding protein 13, chloroplastic-like [Vitis vinifera]	Rhododendron breviperulatum putative Lhcb3 gene, partial cds	light-harvesting complex II chlorophyll a/b binding protein 3	Chlorophyll a-b binding protein 215, chloroplastic OS=Pisum sativum GN=CAB215 PE=1 SV=1	--	--	--	--	--
comp51294_c0	50320.8	1094.79	1667	Os07g0558400 [Oryza sativa Japonica Group]	--	light-harvesting complex II chlorophyll a/b binding protein 4	Chlorophyll a-b binding protein P4, chloroplastic OS=Pisum sativum GN=lhcA-P4 PE=1 SV=1	--	--	--	--	--
comp64575_c0	24440.7	1075.73	824	Os05g0498400 [Oryza sativa Japonica Group]	Medicago truncatula clone MTYFP_FQ_FR_FS1G-L-23 unknown mRNA	translation initiation factor 1	Protein translation factor SUI1 homolog OS=Anopheles gambiae GN=AGAP006459 PE=3 SV=1	Translation initiation factor SUI1	translational initiation//regulation of translational initiation	translation initiation factor activity	ribosome	Translation initiation factor 1 (eIF-1/SUI1)
comp36018_c0	10705.9	1060.86	366	fructose-bisphosphate aldolase 3 [Camellia oleifera]	Camellia oleifera fructose-bisphosphate aldolase 3 mRNA, complete cds	fructose-bisphosphate aldolase, class I	Fructose-bisphosphate aldolase, cytoplasmic isozyme 1 OS=Pisum sativum PE=2 SV=1	Fructose-bisphosphate aldolase class-I	mannose metabolic process//pentose-phosphate shunt//carbon utilization//fructose metabolic process//gluconeogenesis//glycolysis//inositol metabolic process	fructose-bisphosphate aldolase activity	--	Fructose-biphosphate aldolase
comp51277_c0	38026.7	1046.38	1318	Thioredoxin H-type 5 [Medicago truncatula]	Vitis vinifera contig VV78X037326.30, whole genome shotgun sequence	--	Thioredoxin H4 OS=Arabidopsis thaliana GN=TRX4 PE=2 SV=2	Redoxin//Mitosis protein DIM1//Thioredoxin	cell redox homeostasis//mitosis	oxidoreductase activity	spliceosomal complex	Thioredoxin
comp60246_c0	39390.8	1042.77	1370	unnamed protein product [Spinacia oleracea]	Solanum lycopersicum cDNA, clone: FC03CA08, HTC in fruit	photosystem I subunit II	Photosystem I reaction center subunit II OS=Guillardia theta GN=psaD PE=3 SV=1	PsaD	photosynthesis	--	photosystem I reaction center//photosystem I	--
comp36075_c0	40128.6	1042.52	1396	hypothetical protein ARALYDRAFT_918614 [Arabidopsis lyrata subsp. lyrata]	PREDICTED: Cucumis sativus thiamine thiazole synthase, chloroplastic-like (LOC101211553), mRNA	thiamine biosynthetic enzyme	Thiamine thiazole synthase 1, chloroplastic OS=Zea mays GN=THI1-1 PE=2 SV=1	GMC oxidoreductase//Pyridine nucleotide-disulphide oxidoreductase//Glucose inhibited division protein A//Lycopene cyclase protein//FAD dependent oxidoreductase	oxidation-reduction process//carotenoid biosynthetic process//tRNA processing	oxidoreductase activity, acting on CH-OH group of donors//oxidoreductase activity, acting on paired donors, with incorporation or reduction of molecular oxygen//flavin adenine dinucleotide binding//oxidoreductase activity	--	Protein involved in thiamine biosynthesis and DNA damage tolerance
comp62100_c0	34172.4	1031.07	1202	predicted protein [Populus trichocarpa]	Vitis vinifera clone SS0AEB4YM20	peptidylprolyl isomerase	Peptidyl-prolyl cis-trans isomerase CYP18-4 OS=Arabidopsis thaliana GN=CYP18-4 PE=1 SV=1	Cyclophilin type peptidyl-prolyl cis-trans isomerase/CLD	protein folding	peptidyl-prolyl cis-trans isomerase activity	--	Cyclophilin type peptidyl-prolyl cis-trans isomerase
comp67329_c0	36372.9	1024.19	1288	uncharacterized protein LOC100272534 precursor [Zea mays]	--	interferon, gamma-inducible protein 30	GILT-like protein CBG03282 OS=Caenorhabditis briggsae GN=CBG03282 PE=3 SV=1	--	--	--	--	--
comp51304_c0	27850.7	1018.22	992	hypothetical protein POPTRDRAFT_830089 [Populus trichocarpa]	--	photosystem II PsbW protein	Photosystem II reaction center W protein, chloroplastic OS=Chlamydomonas reinhardtii GN=psbW PE=1 SV=1	Photosystem II reaction centre W protein (PsbW)	photosynthesis	--	photosystem II//chloroplast	--
comp68809_c0	65248.5	1006.98	2350	cysteine protease [Gossypium hirsutum]	Daucus carota DcCysP4 mRNA for cysteine protease, complete cds	--	Cysteine proteinase COT44 (Fragment) OS=Brassica napus PE=2 SV=1	ZIP Zinc transporter//Peptidase C1-like family//Papain family cysteine protease	transmembrane transport//proteolysis//metal ion transport	metal ion transmembrane transporter activity//cysteine-type peptidase activity//cysteine-type endopeptidase activity	membrane	Cysteine proteinase Cathepsin L
comp73159_c0	85242.1	984.871	3139	hypothetical protein VITISV_031127 [Vitis vinifera]	Stevia rebaudiana P450 mono-oxygenase mRNA, complete cds	--	Isoflavone 2&apos;-hydroxylase OS=Glycyrrhiza echinata GN=CYP81E1 PE=1 SV=2	GDSL-like Lipase/Acylhydrolase//Cytochrome P450	electron transport//oxidation-reduction process//lipid metabolic process	electron carrier activity//heme binding//oxidoreductase activity, acting on paired donors, with incorporation or reduction of molecular oxygen//iron ion binding//hydrolase activity, acting on ester bonds	--	Cytochrome P450 CYP2 subfamily
comp62351_c0	17529.5	978.077	650	TO86-3 [Taraxacum officinale]	--	--	--	Plant PEC family metallothionein//Metallothionein//Metallothionein	--	metal ion binding//zinc ion binding	--	--
comp58674_c0	32117	971.479	1199	RecName: Full=Photosystem I reaction center subunit III, chloroplastic; AltName: Full=Light-harvesting complex I 17 kDa protein; AltName: Full=PSI-F; Flags: Precursor	Lactuca sativa photosystem I subunit III (psaF) mRNA, partial cds; chloroplast gene for chloroplast product	photosystem I subunit III	Photosystem I reaction center subunit III OS=Cyanophora paradoxa GN=psaF PE=3 SV=1	Photosystem I reaction centre subunit III	photosynthesis	--	photosystem I reaction center//photosystem I	--
comp51303_c0	23713.6	968.505	888	carbonic anhydrase 3 [Flaveria anomala]	Nicotiana tabacum mRNA for carbonic anhydrase, partial cds	carbonic anhydrase	Carbonic anhydrase 2 (Fragment) OS=Flaveria linearis PE=2 SV=1	Carbonic anhydrase	nitrogen compound metabolic process//one-carbon metabolic process	zinc ion binding//carbonate dehydratase activity	--	Predicted carbonic anhydrase involved in protection against oxidative damage
comp65004_c1	26867.2	967.63	1007	ATARD4 [Arabidopsis lyrata subsp. lyrata]	Medicago truncatula clone JCVI-FLMt-8C23 unknown mRNA	1,2-dihydroxy-3-keto-5-methylthiopentene dioxygenase	1,2-dihydroxy-3-keto-5-methylthiopentene dioxygenase 1 OS=Oryza sativa subsp. japonica GN=ARD1 PE=2 SV=1	ARD/ARD' family//Cupin//3-hydroxyanthranilic acid dioxygenase//AraC-like ligand binding domain	tryptophan metabolic process//regulation of transcription, DNA-dependent//oxidation-reduction process	acireductone dioxygenase [iron(II)-requiring] activity//nutrient reservoir activity//3-hydroxyanthranilate 3,4-dioxygenase activity//iron ion binding	--	Uncharacterized conserved protein, contains double-stranded beta-helix domain
comp72553_c1	48571.6	946.062	1862	vacuolar processing enzyme 2 precursor [Glycine max]	Soybean clone JCVI-FLGm-26C5 unknown mRNA	legumain	Vacuolar-processing enzyme beta-isozyme OS=Arabidopsis thaliana GN=At1g62710 PE=2 SV=3	Poxvirus P4A protein//Peptidase C13 family//Cortexin of kidney//Nepovirus coat protein, N-terminal domain	proteolysis	cysteine-type endopeptidase activity//structural molecule activity	intrinsic to membrane//viral capsid//virion	Gpi-anchor transamidase
comp56493_c0	26817	945.173	1029	chloroplast oxygen-evolving enhancer protein [Manihot esculenta]	Phyllostachys edulis cDNA clone: bphylf045p12, full insert sequence	photosystem II oxygen-evolving enhancer protein 3	Oxygen-evolving enhancer protein 3, chloroplastic OS=Oryza sativa subsp. indica GN=OsI_025465 PE=1 SV=2	Oxygen evolving enhancer protein 3 (PsbQ)	photosynthesis	calcium ion binding	photosystem II//extrinsic to membrane//oxygen evolving complex	--
comp31819_c0	25797.2	940.298	995	qLTG-3-1 [Oryza sativa Japonica Group]	--	--	36.4 kDa proline-rich protein OS=Solanum lycopersicum GN=TPRP-F1 PE=2 SV=1	Insect cuticle protein//Domain of unknown function (DUF3327)	iron ion transport	enterochelin esterase activity//structural constituent of cuticle//iron ion binding	cytoplasm	--
comp62463_c0	51260.8	939.413	1979	Plastocyanin major isoform [Arabidopsis thaliana]	--	plastocyanin	Plastocyanin B&apos;/B&apos;&apos; OS=Nicotiana tabacum PE=1 SV=1	Copper binding proteins, plastocyanin/azurin family	electron transport	electron carrier activity//copper ion binding	--	--
comp51244_c0	28769.9	934.955	1116	unknown [Lotus japonicus]	--	--	Heme-binding protein 1 OS=Mus musculus GN=Hebp1 PE=1 SV=2	Tc3 transposase	--	DNA binding	--	--
comp56523_c0	196576	923.846	7717	hypothetical protein PhapfoPp091 [Phalaenopsis aphrodite subsp. formosana]	Cornus florida ribosomal protein L2 (rpl2) and ribosomal protein L23 (rpl23) genes, complete cds; tRNA-Ile (trnI-CAU) gene, complete sequence; hypothetical chloroplast RF2 (ycf2) gene, complete cds; tRNA-Leu (trnL-CAA) gene, complete sequence; NADH-plastoquinone oxidoreductase subunit 2 (ndhB) and ribosomal protein S7 (rps7) genes, complete cds; ribosomal protein S12 (rps12) gene, exons 2, 3 and …	--	Uncharacterized protein ycf68 OS=Saccharum hybrid GN=ycf68-1 PE=3 SV=1	Lipoprotein Rz1 precursor	viral entry into host cell via membrane fusion with the plasma membrane	--	outer membrane	--
comp68589_c0	45647.1	923.829	1792	Fra e 12.01 allergen [Fraxinus excelsior]	Linum usitatissimum (+)-pinoresinol-(+)-lariciresinol reductase (PLR-Lu2) mRNA, complete cds	--	Leucoanthocyanidin reductase OS=Desmodium uncinatum GN=LAR PE=1 SV=1	TrkA-N domain//NAD dependent epimerase/dehydratase family//Popeye protein conserved region//Tricarboxylate carrier//Semialdehyde dehydrogenase, NAD binding domain//short chain dehydrogenase//3-beta hydroxysteroid dehydrogenase/isomerase family//Saccharopine dehydrogenase//Polysaccharide biosynthesis protein	oxidation-reduction process//biosynthetic process//C21-steroid hormone metabolic process//cellular metabolic process//steroid biosynthetic process//transmembrane transport//potassium ion transport//androgen metabolic process//metabolic process//cellular amino acid metabolic process//cation transport//estrogen metabolic process	oxidoreductase activity//oxidoreductase activity, acting on the aldehyde or oxo group of donors, NAD or NADP as acceptor//oxidoreductase activity, acting on the CH-OH group of donors, NAD or NADP as acceptor//catalytic activity//NAD binding//3-beta-hydroxy-delta5-steroid dehydrogenase activity//cation transmembrane transporter activity//coenzyme binding	membrane//cytoplasm	--
comp51256_c0	29362.8	916.449	1162	1-aminocyclopropane-1-carboxylic acid oxidase [Helianthus annuus]	Helianthus annuus genotype rha293 1-aminocyclopropane-1-carboxylic acid oxidase gene, partial cds	aminocyclopropanecarboxylate oxidase	1-aminocyclopropane-1-carboxylate oxidase 2 OS=Solanum lycopersicum GN=ACO2 PE=2 SV=1	Secretin N-terminal domain//Bacterial DNA-binding protein//2OG-Fe(II) oxygenase superfamily	oxidation-reduction process//pilus assembly	DNA binding//oxidoreductase activity, acting on paired donors, with incorporation or reduction of molecular oxygen, 2-oxoglutarate as one donor, and incorporation of one atom each of oxygen into both donors//oxidoreductase activity	outer membrane	Iron/ascorbate family oxidoreductases
comp55198_c0	18922.5	916.247	749	lipid transfer protein [Helianthus annuus]	Davidia involucrata lipid transfer protein precursor, mRNA, complete cds	--	Non-specific lipid-transfer protein 3 OS=Prunus dulcis PE=2 SV=1	Photosystem I reaction centre subunit IX / PsaJ	photosynthesis	--	photosystem I	--
comp51290_c0	37338.6	915.601	1479	hypothetical protein OsI_08703 [Oryza sativa Indica Group]	--	--	--	Metallothionein family 11//2OG-Fe(II) oxygenase superfamily	oxidation-reduction process	oxidoreductase activity, acting on paired donors, with incorporation or reduction of molecular oxygen, 2-oxoglutarate as one donor, and incorporation of one atom each of oxygen into both donors//copper ion binding//oxidoreductase activity	--	--
comp72730_c0	32017.4	900.844	1289	unknown [Populus trichocarpa]	Vitis vinifera clone SS0AFA20YE14	light-harvesting complex I chlorophyll a/b binding protein 2	Chlorophyll a-b binding protein 1B-21, chloroplastic OS=Hordeum vulgare GN=LHC Ib-21 PE=1 SV=1	--	--	--	--	--
comp68822_c0	51914.2	893.167	2108	PREDICTED: laccase-14-like [Vitis vinifera]	Medicago truncatula chromosome 2 BAC clone mth2-81c8, complete sequence	--	Laccase-2 OS=Oryza sativa subsp. japonica GN=LAC2 PE=2 SV=1	Multicopper oxidase//Multicopper oxidase//Multicopper oxidase	oxidation-reduction process	copper ion binding//oxidoreductase activity	--	Multicopper oxidases
comp51301_c0	23385.6	889.03	954	photosystem I subunit XI precursor [Arabidopsis thaliana]	Helianthus annuus clone ZVG36_HA383-F ZVG36 locus putative photosystem I subunit genomic sequence	photosystem I subunit XI	Photosystem I reaction center subunit XI OS=Thermosynechococcus elongatus (strain BP-1) GN=psaL PE=1 SV=1	Photosystem I reaction centre subunit XI	photosynthesis	--	photosystem I reaction center//photosystem I	--
comp67196_c0	46608.2	883.616	1913	beta-1,3-glucanase [Hevea brasiliensis]	--	--	Glucan endo-1,3-beta-glucosidase OS=Nicotiana tabacum GN=SP41A PE=1 SV=1	Glycosyl hydrolases family 17	carbohydrate metabolic process	hydrolase activity, hydrolyzing O-glycosyl compounds	--	--
comp68792_c0	6750.02	865.038	283	RecName: Full=Ribulose bisphosphate carboxylase small chain 3, chloroplastic; Short=RuBisCO small subunit 3; Flags: Precursor	Flaveria pringlei ribulose-1,5-bisphosphate carboxylase/oxygenase small subunit protein (rbcS3) mRNA, complete cds	ribulose-bisphosphate carboxylase small chain	Ribulose bisphosphate carboxylase small chain 7, chloroplastic OS=Flaveria pringlei GN=RBCS7 PE=2 SV=1	--	--	--	--	--
comp51201_c0	43778.5	854.999	1857	PREDICTED: isoflavone 2&apos;-hydroxylase-like [Vitis vinifera]	--	--	Cytochrome P450 82A4 OS=Glycine max GN=CYP82A4 PE=2 SV=1	Cytochrome P450	electron transport//oxidation-reduction process	electron carrier activity//heme binding//oxidoreductase activity, acting on paired donors, with incorporation or reduction of molecular oxygen//iron ion binding	--	Cytochrome P450 CYP2 subfamily
comp67183_c0	11495.8	800.234	521	pentameric polyubiquitin [Medicago sativa]	Medicago truncatula clone JCVI-FLMt-16H19 unknown mRNA	ubiquitin C	Polyubiquitin 3 OS=Oryza sativa subsp. japonica GN=UBQ3 PE=2 SV=2	Ubiquitin family	--	protein binding	--	Ubiquitin and ubiquitin-like proteins
comp74781_c0	56632.7	785.138	2616	cell division protease ftsH-1 [Arabidopsis thaliana]	Prochlorococcus marinus str. NATL1A, complete genome	cell division protease FtsH	ATP-dependent zinc metalloprotease FtsH OS=Guillardia theta GN=ftsH PE=3 SV=1	Zeta toxin//FtsH Extracellular//ATPase family associated with various cellular activities (AAA)//Receptor L domain//Holliday junction DNA helicase ruvB N-terminus//IstB-like ATP binding protein//Peptidase family M41//TIP49 C-terminus//AAA domain (Cdc48 subfamily)//Magnesium chelatase, subunit ChlI//AAA domain (dynein-related subfamily)	chlorophyll metabolic process//chlorophyll biosynthetic process//DNA repair//proteolysis//DNA recombination//photosynthesis	ATP binding//metalloendopeptidase activity//magnesium chelatase activity//four-way junction helicase activity//zinc ion binding//ATPase activity//kinase activity//DNA helicase activity	membrane//magnesium chelatase complex//Holliday junction helicase complex//integral to membrane//replication fork	AAA+-type ATPase containing the peptidase M41 domain
comp60256_c0	26636.9	782.229	1235	predicted protein [Hordeum vulgare subsp. vulgare]	--	photosystem II 22kDa protein	Photosystem II 22 kDa protein, chloroplastic OS=Spinacia oleracea GN=PSBS PE=1 SV=1	--	--	--	--	--
comp64270_c0	35849.7	781.357	1664	unknown [Medicago truncatula]	Lotus japonicus cDNA, clone: LjFL1-001-CB10, HTC	F-type H+-transporting ATPase subunit gamma	ATP synthase gamma chain OS=Cyanothece sp. (strain PCC 8801) GN=atpG PE=3 SV=1	Laminin Domain II//ATP synthase	ATP synthesis coupled proton transport//oxidative phosphorylation//cell adhesion//proton transport	hydrogen ion transporting ATP synthase activity, rotational mechanism//proton-transporting ATPase activity, rotational mechanism	proton-transporting ATP synthase complex, catalytic core F(1)//proton-transporting ATP synthase complex//basement membrane	F0F1-type ATP synthase, gamma subunit
comp64494_c0	14243.2	780.31	662	Photosystem II 5 kD protein [Arabidopsis thaliana]	--	--	Photosystem II 5 kDa protein, chloroplastic OS=Arabidopsis thaliana GN=PSBT PE=2 SV=2	--	--	--	--	--
comp62754_c0	35476.1	770.434	1670	Unknown protein [Arabidopsis thaliana]	Platanus x acerifolia partial mRNA for hypothetical protein (ORF3)	--	--	4Fe-4S binding domain	electron transport	electron carrier activity//iron-sulfur cluster binding	--	--
comp73868_c4	49764.2	744.255	2425	putative aspartic protease [Ipomoea batatas]	Oryza sativa Japonica Group genomic DNA, chromosome 1, BAC clone:B1158C05	phytepsin	Procardosin-A OS=Cynara cardunculus GN=cardA PE=1 SV=1	Saposin-like type B, region 1//Eukaryotic aspartyl protease//TraL protein	proteolysis//conjugation//lipid metabolic process	aspartic-type endopeptidase activity	outer membrane	Aspartyl protease
comp74127_c0	41497.6	736.306	2044	NAD-dependent glyceraldehyde 3-P dehydrogenase [Solanum chacoense]	Medicago truncatula clone JCVI-FLMt-9I19 unknown mRNA	glyceraldehyde 3-phosphate dehydrogenase	Glyceraldehyde-3-phosphate dehydrogenase, cytosolic OS=Craterostigma plantagineum GN=GAPC PE=2 SV=1	Dihydrodipicolinate reductase, N-terminus//D-isomer specific 2-hydroxyacid dehydrogenase, NAD binding domain//Glyceraldehyde 3-phosphate dehydrogenase, C-terminal domain//Glyceraldehyde 3-phosphate dehydrogenase, NAD binding domain	lysine biosynthetic process via diaminopimelate//lysine biosynthetic process//oxidation-reduction process	oxidoreductase activity, acting on the aldehyde or oxo group of donors, NAD or NADP as acceptor//oxidoreductase activity, acting on the CH-OH group of donors, NAD or NADP as acceptor//cofactor binding//dihydrodipicolinate reductase activity	--	Glyceraldehyde 3-phosphate dehydrogenase
comp51303_c1	9333.86	727.989	465	carbonic anhydrase 3 [Flaveria anomala]	Flaveria brownii carbonic anhydrase mRNA, complete cds	carbonic anhydrase	Carbonic anhydrase, chloroplastic OS=Pisum sativum PE=1 SV=1	PASTA domain	--	penicillin binding	--	--
comp59111_c0	27283.3	724.374	1366	HSP18.2A [Citrullus lanatus]	M.truncatula DNA sequence from clone MTH2-188G9 on chromosome 3, complete sequence	HSP20 family protein	17.6 kDa class I heat shock protein OS=Glycine max GN=HSP17.6-L PE=3 SV=1	--	--	--	--	Molecular chaperone (small heat-shock protein Hsp26/Hsp42)
comp55011_c0	19369.9	720.509	975	stress responsive protein [Zea mays]	--	--	--	--	--	--	--	--
comp72988_c0	16494.5	715.568	836	ADP ribosylation factor 002 [Elaeis guineensis]	Arachis diogoi ADP-ribosylation factor mRNA, partial cds	Arf/Sar family, other	ADP-ribosylation factor OS=Zea mays GN=ARF1 PE=2 SV=2	Ras family//GTPase of unknown function//Gtr1/RagA G protein conserved region//ADP-ribosylation factor family//Miro-like protein//G-protein alpha subunit	G-protein coupled receptor signaling pathway//signal transduction//small GTPase mediated signal transduction	guanyl nucleotide binding//GTP binding//signal transducer activity	nucleus//intracellular//cytoplasm	GTP-binding ADP-ribosylation factor Arf1
comp76916_c0	16093.1	707.46	825	low molecular weight heat shock protein Hsp22.3 precursor [Glycine max]	Nicotiana tabacum cDNA-AFLP-fragment BC4-M42-015	HSP20 family protein	18.1 kDa class I heat shock protein (Fragment) OS=Medicago sativa GN=HSP18.1 PE=2 SV=1	--	--	--	--	Molecular chaperone (small heat-shock protein Hsp26/Hsp42)
comp31803_c0	13560.7	703.595	699	Proteinase inhibitor, putative [Ricinus communis]	Zinnia elegans ZePI2 mRNA for protease inhibitor 2, partial cds	--	Wound-induced proteinase inhibitor 1 OS=Solanum lycopersicum GN=PIIF PE=2 SV=1	Potato inhibitor I family	response to wounding	serine-type endopeptidase inhibitor activity	--	--
comp63349_c0	16631.7	695.718	867	catalase-3 [Nicotiana tabacum]	Jatropha curcas catalase 1 (Cat1) mRNA, complete cds	catalase	Catalase-3 OS=Glycine max GN=CAT3 PE=2 SV=1	--	--	--	--	--
comp61014_c0	29558.6	690.287	1553	hypothetical protein ARALYDRAFT_890765 [Arabidopsis lyrata subsp. lyrata]	Cucumis sativus clone CU17C11 chloroplast phosphoribulokinase mRNA, partial cds; nuclear gene for chloroplast product	phosphoribulokinase	Uridine kinase OS=Haemophilus influenzae (strain PittGG) GN=udk PE=3 SV=1	Phosphoribulokinase / Uridine kinase family	metabolic process	ATP binding//kinase activity	--	Armadillo/beta-Catenin/plakoglobin
comp55428_c0	12462.4	687.941	657	hypothetical protein ARALYDRAFT_916213 [Arabidopsis lyrata subsp. lyrata]	--	glutaredoxin 3	Monothiol glutaredoxin-S10 OS=Oryza sativa subsp. japonica GN=GRXS10 PE=2 SV=2	DSBA-like thioredoxin domain//Glutaredoxin	electron transport//cell redox homeostasis	protein disulfide oxidoreductase activity//electron carrier activity	--	Glutaredoxin and related proteins
comp71500_c2	18948.1	686.513	1001	hypothetical protein ARALYDRAFT_902809 [Arabidopsis lyrata subsp. lyrata]	Capsicum annuum S-adenosyl-L-methionine synthetase mRNA, complete cds	S-adenosylmethionine synthetase	S-adenosylmethionine synthase 2 OS=Nicotiana tabacum GN=SAMS2 PE=2 SV=1	S-adenosylmethionine synthetase, central domain//S-adenosylmethionine synthetase, C-terminal domain	methionine metabolic process	methionine adenosyltransferase activity	--	S-adenosylmethionine synthetase
comp62378_c0	16378.6	683.556	869	photosystem I reaction center subunit psi-N [Arabidopsis lyrata subsp. lyrata]	Lotus japonicus genomic DNA, chromosome 4, clone: LjT05B12, TM1884, complete sequence	photosystem I subunit PsaN	Photosystem I reaction center subunit N, chloroplastic OS=Volvox carteri GN=PSAN PE=2 SV=1	Photosystem I reaction centre subunit N (PSAN or PSI-N)	photosynthesis	calmodulin binding	thylakoid membrane//photosystem I	--
comp62432_c0	13601.2	676.652	729	--	--	--	--	High-affinity nickel-transport protein//ZIP Zinc transporter//Selenoprotein P, N terminal region	transmembrane transport//metal ion transport	metal ion transmembrane transporter activity//metal ion binding//selenium binding	membrane//integral to membrane	--
comp68460_c0	33198.5	670.765	1795	hydroxymethylbutenyl diphosphate reductase [Camellia sinensis]	Catharanthus roseus 1-hydroxy-2-methyl-butenyl 4-diphosphate reductase mRNA, complete cds	4-hydroxy-3-methylbut-2-enyl diphosphate reductase	4-hydroxy-3-methylbut-2-enyl diphosphate reductase OS=Cyanothece sp. (strain ATCC 51142) GN=ispH PE=3 SV=1	LytB protein	oxidation-reduction process//isopentenyl diphosphate biosynthetic process, mevalonate-independent pathway	--	--	--
comp76852_c0	28121.7	650.032	1569	PREDICTED: peroxidase 42 isoform 1 [Vitis vinifera]	PREDICTED: Cucumis sativus peroxidase 42-like (LOC101209739), mRNA	peroxidase	Peroxidase 49 OS=Arabidopsis thaliana GN=PER49 PE=2 SV=2	Peroxidase	peroxidase reaction//response to oxidative stress//oxidation-reduction process	heme binding//peroxidase activity	--	--
comp57076_c0	23628.4	649.69	1319	pyridoxine biosynthesis protein-like [Arabidopsis thaliana]	Arabidopsis thaliana pyridoxine biosynthesis protein (PDX1.3) mRNA, complete cds	pyridoxine biosynthesis protein	Pyridoxal biosynthesis lyase PdxS OS=Chloroflexus aggregans (strain MD-66 / DSM 9485) GN=pdxS PE=3 SV=1	Indole-3-glycerol phosphate synthase//Nitronate monooxygenase//Histidine biosynthesis protein//Dihydrouridine synthase (Dus)//Putative N-acetylmannosamine-6-phosphate epimerase//SOR/SNZ family//Thiazole biosynthesis protein ThiG	tyrosine biosynthetic process//tryptophan biosynthetic process//oxidation-reduction process//thiamine biosynthetic process//nitrogen compound metabolic process//N-acetylmannosamine metabolic process//histidine biosynthetic process//L-phenylalanine biosynthetic process//tRNA processing//pyridoxal phosphate biosynthetic process//amino sugar metabolic process	flavin adenine dinucleotide binding//nitronate monooxygenase activity//N-acylglucosamine-6-phosphate 2-epimerase activity//tRNA dihydrouridine synthase activity//indole-3-glycerol-phosphate synthase activity	--	Stationary phase-induced protein, SOR/SNZ family
comp66218_c0	33640.5	642.472	1899	cytochrome P450, putative [Ricinus communis]	Stevia rebaudiana ent-kaurenoic acid 13-hydroxylase mRNA, complete cds	--	Abscisic acid 8&apos;-hydroxylase 3 OS=Arabidopsis thaliana GN=CYP707A3 PE=1 SV=1	Cytochrome P450	electron transport//oxidation-reduction process	electron carrier activity//heme binding//oxidoreductase activity, acting on paired donors, with incorporation or reduction of molecular oxygen//iron ion binding	--	Cytochrome P450 CYP4/CYP19/CYP26 subfamilies
comp63997_c0	17535.2	641.732	991	chloroplast small heat shock protein class I [Capsicum frutescens]	Rhododendron breviperulatum partial CTsHSP2 gene for cytosolic class I small heat shock protein type 2	HSP20 family protein	17.5 kDa class I heat shock protein OS=Glycine max GN=HSP17.5-E PE=3 SV=1	GPI biosynthesis protein family Pig-F	GPI anchor biosynthetic process	--	integral to membrane//endoplasmic reticulum membrane	Molecular chaperone (small heat-shock protein Hsp26/Hsp42)
comp70104_c0	25485.2	637.875	1449	TO101-3 [Taraxacum officinale]	--	--	--	Dehydrin//Domain of unknown function (DUF750)	glycoprotein catabolic process//response to water stimulus//response to stress	--	cytoplasm	Nuclear localization sequence binding protein
comp62204_c1	15300.9	630.597	880	putative aquaporin PIP2-1 [Vitis cinerea var. helleri x Vitis rupestris]	Arabidopsis thaliana plasma membrane intrinsic protein 2a (F4P12.12) mRNA, complete cds	aquaporin PIP	Aquaporin PIP2-1 OS=Arabidopsis thaliana GN=PIP2-1 PE=1 SV=1	NUMOD3 motif (2 copies)//Major intrinsic protein	transport	endonuclease activity//transporter activity	membrane	Aquaporin (major intrinsic protein family)
comp62198_c0	33301.1	629.691	1918	aquaporin PIP1-2 [Arabidopsis thaliana]	Gossypium hirsutum PIP protein (PIP1;5) mRNA, complete cds	aquaporin PIP	Probable aquaporin PIP1-5 OS=Arabidopsis thaliana GN=PIP1-5 PE=2 SV=2	MerT mercuric transport protein//Eukaryotic cytochrome b561//Major intrinsic protein	transport//mercury ion transport	mercury ion transmembrane transporter activity//transporter activity	membrane//integral to membrane	Aquaporin (major intrinsic protein family)
comp68471_c0	12119.4	628.809	699	unknown [Populus trichocarpa]	Helianthus annuus genotype rha801 glycolate oxidase (GO) gene, partial cds	(S)-2-hydroxy-acid oxidase	Peroxisomal (S)-2-hydroxy-acid oxidase GLO1 OS=Oryza sativa subsp. indica GN=GLO1 PE=3 SV=1	FMN-dependent dehydrogenase//IMP dehydrogenase / GMP reductase domain//Conserved region in glutamate synthase//Thiazole biosynthesis protein ThiG//Nitronate monooxygenase//Indole-3-glycerol phosphate synthase//Histidine biosynthesis protein//Dihydroorotate dehydrogenase	tyrosine biosynthetic process//glutamate biosynthetic process//tryptophan biosynthetic process//oxidation-reduction process//thiamine biosynthetic process//nitrogen compound metabolic process//histidine biosynthetic process//pyrimidine nucleobase metabolic process//L-phenylalanine biosynthetic process//UMP biosynthetic process	nitronate monooxygenase activity//glutamate synthase activity//oxidoreductase activity//dihydroorotate dehydrogenase activity//catalytic activity//indole-3-glycerol-phosphate synthase activity//oxidoreductase activity, acting on the CH-NH2 group of donors	--	Glycolate oxidase
comp51291_c0	15202.6	625.834	881	uncharacterized protein LOC100306506 [Glycine max]	--	thioredoxin 1	Thioredoxin H-type OS=Fagopyrum esculentum PE=3 SV=1	Cyanobacterial and plant NDH-1 subunit O//Redoxin//Mitosis protein DIM1//Glutaredoxin//AhpC/TSA family//Thioredoxin	electron transport//oxidation-reduction process//cell redox homeostasis//mitosis	protein disulfide oxidoreductase activity//electron carrier activity//antioxidant activity//oxidoreductase activity, acting on NADH or NADPH, quinone or similar compound as acceptor//oxidoreductase activity	spliceosomal complex//plasma membrane	Thioredoxin
comp60612_c0	23055.1	625.391	1337	glutamine [Brassica napus]	Arabidopsis thaliana glutamine synthetase cytosolic isozyme 1-4 (GLN1;4) mRNA, complete cds	glutamine synthetase	Glutamine synthetase nodule isozyme OS=Vigna aconitifolia PE=2 SV=1	Glutamine synthetase, beta-Grasp domain//Glutamine synthetase, catalytic domain	peptidoglycan biosynthetic process//nitrogen compound metabolic process//glutamine biosynthetic process	glutamate-ammonia ligase activity	--	Glutamine synthetase
comp67322_c0	65651.4	623.791	3817	PREDICTED: glycine dehydrogenase [decarboxylating], mitochondrial-like [Glycine max]	F.pringlei gdcsPA gene for P-protein of the glycine cleavage system	glycine dehydrogenase	Glycine dehydrogenase [decarboxylating] OS=Anabaena variabilis (strain ATCC 29413 / PCC 7937) GN=gcvP PE=3 SV=1	Glycine cleavage system P-protein//Beta-eliminating lyase//Aminotransferase class-V	metabolic process//cellular amino acid metabolic process//threonine metabolic process//oxidation-reduction process//L-serine metabolic process//glycine metabolic process	glycine dehydrogenase (decarboxylating) activity//lyase activity	--	Glycine dehydrogenase (decarboxylating)
comp64682_c0	34991	615.438	2062	PREDICTED: alanine aminotransferase 2-like isoform 1 [Glycine max]	Vitis vinifera clone SS0ABG33YC24	glutamate--glyoxylate aminotransferase	Alanine aminotransferase 2 OS=Xenopus tropicalis GN=gpt2 PE=2 SV=1	Aminotransferase class I and II//HNH endonuclease//Beta-eliminating lyase	biosynthetic process//cellular amino acid metabolic process	lyase activity//transferase activity//pyridoxal phosphate binding//endonuclease activity//nucleic acid binding	--	Alanine aminotransferase
comp67967_c0	38990	615.348	2298	heat shock protein 70 [Nicotiana tabacum]	Gossypium hirsutum clone Spotx11 heat shock protein 70 mRNA, complete cds	heat shock 70kDa protein 1/8	Heat shock 70 kDa protein OS=Glycine max GN=HSP70 PE=3 SV=1	FGGY family of carbohydrate kinases, C-terminal domain//MreB/Mbl protein//Hydantoinase/oxoprolinase//ATP synthase protein 8	cell morphogenesis//ATP synthesis coupled proton transport//carbohydrate metabolic process//proton transport	hydrolase activity//phosphotransferase activity, alcohol group as acceptor//hydrogen ion transmembrane transporter activity	mitochondrial proton-transporting ATP synthase complex, coupling factor F(o)	Molecular chaperones HSP70/HSC70, HSP70 superfamily
comp71355_c0	24301.7	615.044	1433	PREDICTED: 1-aminocyclopropane-1-carboxylate oxidase homolog 1-like [Glycine max]	--	--	1-aminocyclopropane-1-carboxylate oxidase homolog 9 OS=Arabidopsis thaliana GN=At5g43440 PE=2 SV=1	2OG-Fe(II) oxygenase superfamily	oxidation-reduction process	oxidoreductase activity, acting on paired donors, with incorporation or reduction of molecular oxygen, 2-oxoglutarate as one donor, and incorporation of one atom each of oxygen into both donors//oxidoreductase activity	--	Iron/ascorbate family oxidoreductases
comp67291_c2	33688.9	614.903	1987	predicted protein [Populus trichocarpa]	Populus trichocarpa predicted protein, mRNA	phosphoglycerate kinase	Phosphoglycerate kinase OS=Anabaena variabilis (strain ATCC 29413 / PCC 7937) GN=pgk PE=3 SV=1	STE like transcription factor//Phosphoglycerate kinase	phosphorylation//gluconeogenesis//regulation of transcription, DNA-dependent//glycolysis//carbon utilization	phosphoglycerate kinase activity//sequence-specific DNA binding transcription factor activity	nucleus//transcription factor complex	3-phosphoglycerate kinase
comp31865_c0	28985.4	614.393	1711	beta-1,3-glucanase [Hevea brasiliensis]	--	--	Glucan endo-1,3-beta-glucosidase, basic isoform OS=Prunus persica GN=GNS1 PE=3 SV=1	Glycosyl hydrolases family 17	carbohydrate metabolic process	hydrolase activity, hydrolyzing O-glycosyl compounds	--	--
comp62204_c0	7698.32	604.325	462	aquaporin, MIP family, PIP subfamily [Populus trichocarpa]	Fragaria chiloensis plasma membrane intrinsic protein PIP2;1 mRNA, complete cds	aquaporin PIP	Aquaporin PIP2-1 OS=Arabidopsis thaliana GN=PIP2-1 PE=1 SV=1	ATP synthase protein 8//Major intrinsic protein	transport//ATP synthesis coupled proton transport//proton transport	hydrogen ion transmembrane transporter activity//transporter activity	membrane//mitochondrial proton-transporting ATP synthase complex, coupling factor F(o)	--
comp70592_c0	24613.8	603.57	1479	RecName: Full=60S ribosomal protein L10; AltName: Full=EQM	Arabidopsis thaliana At1g14320/F14L17_28 mRNA, complete cds	large subunit ribosomal protein L10e	60S ribosomal protein L10-2 OS=Oryza sativa subsp. japonica GN=SG12 PE=2 SV=1	RNA polymerase Rpb1, domain 2//Ribosomal protein L16p/L10e	transcription, DNA-dependent//ribosome biogenesis//translation//purine nucleobase metabolic process//pyrimidine nucleobase metabolic process	DNA binding//DNA-directed RNA polymerase activity//structural constituent of ribosome	ribosome//nucleolus	60s ribosomal protein L10
comp62792_c0	24954.9	602.562	1502	PREDICTED: 3&apos;-hydroxy-N-methyl-(S)-coclaurine 4&apos;-O-methyltransferase-like [Glycine max]	--	--	Isoflavone-7-O-methyltransferase 9 OS=Medicago sativa PE=2 SV=1	Dimerisation domain//O-methyltransferase	--	O-methyltransferase activity//protein dimerization activity	--	--
comp55367_c0	10082.1	596.499	613	--	--	--	--	--	--	--	--	--
comp36083_c0	9162.65	586.077	567	chloroplast protein 12 precursor [Cynara cardunculus var. scolymus]	--	--	Calvin cycle protein CP12, chloroplastic OS=Chlamydomonas reinhardtii GN=CP12 PE=1 SV=2	--	--	--	--	--
comp35901_c0	3278.66	585.757	203	RecName: Full=Ribulose bisphosphate carboxylase small chain 3, chloroplastic; Short=RuBisCO small subunit 3; Flags: Precursor	--	--	Ribulose bisphosphate carboxylase small chain SSU5B, chloroplastic OS=Lemna gibba GN=SSU5B PE=3 SV=1	--	--	--	--	--
comp73570_c0	55426.1	584.349	3440	ATP-dependent clp protease, putative [Ricinus communis]	Oryza sativa Japonica Group Os04g0397100 (Os04g0397100) mRNA, partial cds	ATP-dependent Clp protease ATP-binding subunit ClpC	Chaperone protein ClpC3, chloroplastic OS=Oryza sativa subsp. japonica GN=CLPC3 PE=2 SV=1	Na+ dependent nucleoside transporter N-terminus//Sigma-54 interaction domain//Zeta toxin//BAF1 / ABF1 chromatin reorganising factor//Holliday junction DNA helicase ruvB N-terminus//UvrB/uvrC motif//Selenoprotein P, N terminal region//Torsin//AAA domain (Cdc48 subfamily)//RNA helicase//ZIP Zinc transporter//Type III restriction enzyme, res subunit//Clp amino terminal domain//Magnesium chelatase, s…	chromatin remodeling//chlorophyll metabolic process//metal ion transport//cation transport//protein metabolic process//DNA recombination//photosynthesis//chaperone mediated protein folding requiring cofactor//regulation of transcription, DNA-dependent//nucleoside transport//chlorophyll biosynthetic process//transport//transmembrane transport//DNA repair	magnesium chelatase activity//protein binding//hydrolase activity//four-way junction helicase activity//ATPase activity//metal ion transmembrane transporter activity//kinase activity//GTPase activity//GTP binding//DNA helicase activity//DNA binding//RNA binding//ATP binding//RNA helicase activity//nucleoside:sodium symporter activity//unfolded protein binding//selenium binding//transcription fact…	membrane//magnesium chelatase complex//replication fork//Holliday junction helicase complex//transcription factor complex//nucleus	Chaperone HSP104 and related ATP-dependent Clp proteases
comp63349_c4	5800.89	576.393	365	catalase [Camellia sinensis]	Cucumis sativus catalase mRNA, partial cds	catalase	Catalase-1 OS=Arabidopsis thaliana GN=CAT1 PE=1 SV=3	Catalase	peroxidase reaction//response to oxidative stress//tryptophan metabolic process//methane metabolic process//oxidation-reduction process	heme binding//catalase activity	--	Catalase
comp55685_c0	36516.3	574.556	2305	chlorophyll a/b-binding protein [Beta vulgaris subsp. vulgaris]	Vitis vinifera clone SS0AFA26YH07	light-harvesting complex II chlorophyll a/b binding protein 2	Chlorophyll a-b binding protein 5, chloroplastic (Fragment) OS=Solanum lycopersicum GN=CAB5 PE=2 SV=1	--	--	--	--	--
comp66265_c0	31869.1	564.912	2046	PREDICTED: NADP-dependent glyceraldehyde-3-phosphate dehydrogenase-like [Brachypodium distachyon]	Ricinus communis NADP-dependent glyceraldehyde-3-phosphate dehydrogenase, putative, mRNA	glyceraldehyde-3-phosphate dehydrogenase (NADP)	Aldehyde dehydrogenase, thermostable OS=Geobacillus stearothermophilus GN=aldHT PE=1 SV=1	Aldehyde dehydrogenase family//Villin headpiece domain	metabolic process//cytoskeleton organization//oxidation-reduction process	actin binding//oxidoreductase activity	--	Aldehyde dehydrogenase
comp54438_c0	17395.3	563.793	1119	hypothetical protein VITISV_035293 [Vitis vinifera]	--	chaperonin GroES	10 kDa chaperonin OS=Synechococcus sp. (strain ATCC 27264 / PCC 7002 / PR-6) GN=groS PE=3 SV=1	Trypsin//Chaperonin 10 Kd subunit	protein folding//proteolysis	serine-type endopeptidase activity	cytoplasm	Mitochondrial chaperonin
comp36386_c0	3397.57	560.096	220	RecName: Full=Ribulose bisphosphate carboxylase small chain 5, chloroplastic; Short=RuBisCO small subunit 5; Flags: Precursor	Rosa roxburghii clone C35 defense-related mRNA, partial sequence	ribulose-bisphosphate carboxylase small chain	Ribulose bisphosphate carboxylase small chain 7, chloroplastic OS=Flaveria pringlei GN=RBCS7 PE=2 SV=1	--	--	--	--	--
comp72593_c0	29610.7	559.325	1920	PREDICTED: elongation factor Tu, chloroplastic-like isoform 1 [Vitis vinifera]	Arabidopsis thaliana AT4g20360/F9F13_10 mRNA, complete cds	elongation factor Tu	Elongation factor Tu, chloroplastic OS=Chlorella vulgaris GN=tufA PE=3 SV=1	Elongation factor Tu C-terminal domain//GTPase of unknown function//Elongation factor Tu domain 2//Elongation factor Tu GTP binding domain//Miro-like protein	small GTPase mediated signal transduction	GTP binding//GTPase activity	intracellular	Mitochondrial translation elongation factor Tu
comp35991_c0	23664.8	556.23	1543	PREDICTED: malate dehydrogenase, glyoxysomal [Vitis vinifera]	Vitis vinifera clone SS0AEB14YC14	malate dehydrogenase	Malate dehydrogenase 1, mitochondrial OS=Arabidopsis thaliana GN=At1g53240 PE=1 SV=1	lactate/malate dehydrogenase, alpha/beta C-terminal domain//lactate/malate dehydrogenase, NAD binding domain//Uncharacterized conserved protein//Semialdehyde dehydrogenase, NAD binding domain//3-beta hydroxysteroid dehydrogenase/isomerase family//Cytochrome c552	steroid biosynthetic process//androgen metabolic process//cellular amino acid metabolic process//oxidation-reduction process//nitrogen compound metabolic process//C21-steroid hormone metabolic process//estrogen metabolic process	oxidoreductase activity, acting on the aldehyde or oxo group of donors, NAD or NADP as acceptor//oxidoreductase activity, acting on the CH-OH group of donors, NAD or NADP as acceptor//NAD binding//3-beta-hydroxy-delta5-steroid dehydrogenase activity//hydrolase activity, acting on carbon-nitrogen (but not peptide) bonds, in linear amides//oxidoreductase activity	cytoplasm	NAD-dependent malate dehydrogenase
comp60993_c0	8024.07	547.016	532	--	--	--	--	--	--	--	--	--
comp63271_c0	103788	546.95	6882	hypothetical protein MTR_5g051110 [Medicago truncatula]	Scabiosa sp. Albach 39 26S ribosomal RNA gene, complete sequence	--	Protein TAR1 OS=Saccharomyces cerevisiae (strain ATCC 204508 / S288c) GN=TAR1 PE=2 SV=1	Retroviral GAG p10 protein	--	structural molecule activity	viral capsid	--
comp67598_c0	15224.2	545.595	1012	CF0 ATP synthase:SUBUNIT=9	--	F-type H+-transporting ATPase subunit b	ATP synthase subunit b&apos;, chloroplastic OS=Ochrosphaera neapolitana GN=atpG PE=3 SV=1	Fibrinogen alpha/beta chain family//HSCB C-terminal oligomerisation domain//ATP synthase B/B' CF(0)//Mitochondrial ATP synthase B chain precursor (ATP-synt_B)//Apolipoprotein A1/A4/E domain//Rabaptin//fzo-like conserved region//Baculovirus polyhedron envelope protein, PEP, C terminus	lipid transport//platelet activation//cell proliferation//proton transport//lipoprotein metabolic process//protein folding//signal transduction//GTP catabolic process//protein polymerization//ATP synthesis coupled proton transport//mitochondrial fusion//growth	growth factor activity//protein binding, bridging//receptor binding//hydrogen ion transmembrane transporter activity//GTPase activity//lipid binding//structural molecule activity//GTPase activator activity	fibrinogen complex//viral capsid//mitochondrial outer membrane//mitochondrial proton-transporting ATP synthase complex, coupling factor F(o)//extracellular region//integral to membrane//proton-transporting ATP synthase complex, coupling factor F(o)//viral envelope	--
comp51380_c0	22688.5	545.298	1509	unnamed protein product [Vitis vinifera]	Helianthus annuus genotype rha266 leucine zipper protein (LZP) gene, partial cds	magnesium-protoporphyrin IX monomethyl ester (oxidative) cyclase	Magnesium-protoporphyrin IX monomethyl ester [oxidative] cyclase OS=Porphyra yezoensis GN=acsF PE=3 SV=1	Phenazine biosynthesis-like protein//Rubrerythrin	biosynthetic process//oxidation-reduction process	metal ion binding//catalytic activity//oxidoreductase activity	--	--
comp63874_c0	30252.4	544.775	2014	sucrose transporter 1 [Populus trichocarpa]	Arabidopsis thaliana putative sucrose transport protein SUC2 (At1g22710) mRNA, complete cds	solute carrier family 45, member 1/2/4	Sucrose transport protein SUT2 OS=Oryza sativa subsp. indica GN=SUT2 PE=2 SV=2	Sugar (and other) transporter//CHDNT (NUC034) domain//Major Facilitator Superfamily	transmembrane transport//regulation of transcription, DNA-dependent	DNA binding//ATP binding//zinc ion binding//hydrolase activity, acting on acid anhydrides, in phosphorus-containing anhydrides//transmembrane transporter activity	nucleus//integral to membrane	Sucrose transporter and related proteins
comp55235_c0	6506.29	542.452	435	predicted protein [Populus trichocarpa]	--	--	Proteinase inhibitor OS=Linum usitatissimum PE=1 SV=1	Potato inhibitor I family	response to wounding	serine-type endopeptidase inhibitor activity	--	--
comp32081_c0	6297.09	541.183	422	photosystem II3 [Zea mays]	Populus EST from leave	--	Photosystem II 10 kDa polypeptide, chloroplastic OS=Hordeum vulgare GN=PSBR PE=3 SV=1	Photosystem II 10 kDa polypeptide PsbR//LIM domain	photosynthesis	zinc ion binding	photosystem II//thylakoid membrane//oxygen evolving complex	--
comp55372_c0	10809.2	537.754	729	photosystem I reaction center subunit IV A [Zea mays]	Glycine max cDNA, clone: GMFL01-21-O17	photosystem I subunit IV	Photosystem I reaction center subunit IV OS=Nostoc sp. (strain PCC 7120 / UTEX 2576) GN=psaE PE=3 SV=1	Photosystem I reaction centre subunit IV / PsaE	photosynthesis	--	photosystem I reaction center//photosystem I	--
comp57031_c0	9844.98	533.71	669	hypothetical protein OsI_31732 [Oryza sativa Indica Group]	--	--	Putative EG45-like domain containing protein 1 OS=Arabidopsis thaliana GN=EGC1 PE=2 SV=1	Barwin family	defense response to fungus//defense response to bacterium	--	--	--
comp51243_c0	10956	533.35	745	16kda membrane protein [Camellia sinensis]	Silene latifolia isolate X_div_21 sex-linked protein 9 gene, exons 1 through 4 and partial cds	photosystem I subunit PsaO	--	--	--	--	--	--
comp73631_c0	25934.3	530.496	1773	actin [Ricinus communis]	Populus trichocarpa clone PX0015_H06 unknown mRNA	actin, other eukaryote	Actin-97 OS=Solanum tuberosum GN=AC97 PE=3 SV=1	Type I phosphodiesterase / nucleotide pyrophosphatase	--	catalytic activity	--	Actin and related proteins
comp74670_c0	22490.6	527.946	1545	chalcone synthase [Rudbeckia hirta]	Silybum marianum chalcone synthase 1 (chs1) gene, partial cds	chalcone synthase	Chalcone synthase 3 OS=Sorghum bicolor GN=CHS3 PE=3 SV=1	3-Oxoacyl-[acyl-carrier-protein (ACP)] synthase III C terminal//Chalcone and stilbene synthases, C-terminal domain//Chalcone and stilbene synthases, N-terminal domain//3-Oxoacyl-[acyl-carrier-protein (ACP)] synthase III//FAE1/Type III polyketide synthase-like protein	acyl-carrier-protein biosynthetic process//biosynthetic process//fatty acid biosynthetic process//lipid biosynthetic process	transferase activity, transferring acyl groups//3-oxoacyl-[acyl-carrier-protein] synthase activity//transferase activity, transferring acyl groups other than amino-acyl groups	membrane//fatty acid synthase complex	--
comp76869_c0	11831.9	527.164	814	ATEXPB4, putative [Ricinus communis]	--	--	Expansin-B18 OS=Oryza sativa subsp. japonica GN=EXPB18 PE=2 SV=1	--	--	--	--	--
comp67097_c0	39764	527.097	2736	(S)-2-hydroxy-acid oxidase, putative [Ricinus communis]	Helianthus annuus genotype rha801 glycolate oxidase (GO) gene, partial cds	(S)-2-hydroxy-acid oxidase	Peroxisomal (S)-2-hydroxy-acid oxidase GLO3 OS=Oryza sativa subsp. indica GN=GLO3 PE=3 SV=1	FMN-dependent dehydrogenase//Dihydrouridine synthase (Dus)//Thiamine monophosphate synthase/TENI//IMP dehydrogenase / GMP reductase domain//ATP synthase protein 8//Conserved region in glutamate synthase//Thiazole biosynthesis protein ThiG//Indole-3-glycerol phosphate synthase//Nitronate monooxygenase//Histidine biosynthesis protein//PAP2 superfamily//Dihydroorotate dehydrogenase	tyrosine biosynthetic process//glutamate biosynthetic process//tryptophan biosynthetic process//oxidation-reduction process//thiamine biosynthetic process//nitrogen compound metabolic process//histidine biosynthetic process//pyrimidine nucleobase metabolic process//proton transport//L-phenylalanine biosynthetic process//tRNA processing//UMP biosynthetic process//ATP synthesis coupled proton trans…	thiamine-phosphate diphosphorylase activity//flavin adenine dinucleotide binding//nitronate monooxygenase activity//glutamate synthase activity//hydrogen ion transmembrane transporter activity//oxidoreductase activity//dihydroorotate dehydrogenase activity//catalytic activity//tRNA dihydrouridine synthase activity//indole-3-glycerol-phosphate synthase activity//oxidoreductase activity, acting on …	membrane//mitochondrial proton-transporting ATP synthase complex, coupling factor F(o)	Glycolate oxidase
comp71888_c0	41291.5	526.005	2847	cytochrome P450 reductase-like protein [Nothapodytes foetida]	Ocimum basilicum cytochrome P450 oxidoreductase mRNA, complete cds	NADPH-ferrihemoprotein reductase	NADPH--cytochrome P450 reductase OS=Sus scrofa GN=POR PE=1 SV=2	Oxidoreductase NAD-binding domain//Flavodoxin//FAD binding domain	oxidation-reduction process	FMN binding//oxidoreductase activity	--	NADP/FAD dependent oxidoreductase
comp62796_c0	13074.3	521.642	909	unnamed protein product [Vitis vinifera]	--	--	Glutamate--tRNA ligase OS=Trichodesmium erythraeum (strain IMS101) GN=gltX PE=3 SV=1	--	--	--	--	--
comp71500_c1	13129.8	518.155	919	SRC2 [Zea mays]	--	--	--	C2 domain	--	protein binding	--	--
comp54626_c0	13456.5	518.083	942	uncharacterized protein LOC100499664 [Glycine max]	Ricinus communis proteasome subunit beta type, putative, mRNA	20S proteasome subunit beta 3	Proteasome subunit beta type-3 OS=Bos taurus GN=PSMB3 PE=1 SV=3	Proteasome subunit	proteolysis involved in cellular protein catabolic process	threonine-type endopeptidase activity	proteasome core complex	20S proteasome, regulatory subunit beta type PSMB3/PUP3
comp62538_c0	16628.4	517.657	1165	uncharacterized protein LOC100526924 [Glycine max]	Aquilegia coerulea clone COL05-D12, complete sequence	thioredoxin 1	Thioredoxin M-type, chloroplastic OS=Triticum aestivum PE=2 SV=1	Redoxin//AhpC/TSA family//Thioredoxin	oxidation-reduction process//cell redox homeostasis	antioxidant activity//oxidoreductase activity	--	Thioredoxin-like protein
comp64086_c0	23689.6	514.467	1670	unknown [Lotus japonicus]	C.sativus hpr-A gene for NADH-dependent hydroxypyruvate reductase	hydroxypyruvate reductase 1	Glyoxylate reductase OS=Pyrococcus horikoshii (strain ATCC 700860 / DSM 12428 / JCM 9974 / NBRC 100139 / OT-3) GN=gyaR PE=1 SV=2	NADP oxidoreductase coenzyme F420-dependent//D-isomer specific 2-hydroxyacid dehydrogenase, NAD binding domain//Fibrillarin//D-isomer specific 2-hydroxyacid dehydrogenase, catalytic domain//3-hydroxyacyl-CoA dehydrogenase, NAD binding domain//NAD binding domain of 6-phosphogluconate dehydrogenase	oxidation-reduction process//valine catabolic process//fatty acid metabolic process//fatty acid biosynthetic process//metabolic process//D-gluconate metabolic process//rRNA processing//benzoate metabolic process//tRNA processing//pentose-phosphate shunt//leucine catabolic process//lysine catabolic process//tryptophan metabolic process//isoleucine catabolic process	RNA binding//methyltransferase activity//cofactor binding//oxidoreductase activity//oxidoreductase activity, acting on the CH-OH group of donors, NAD or NADP as acceptor//phosphogluconate dehydrogenase (decarboxylating) activity//NAD binding//3-hydroxyacyl-CoA dehydrogenase activity	--	Glyoxylate/hydroxypyruvate reductase (D-isomer-specific 2-hydroxy acid dehydrogenase superfamily)
comp70760_c0	37156.5	513.948	2622	unknown [Populus trichocarpa x Populus deltoides]	Helianthus annuus genotype pac2 chloroplast chlorophyll a/b binding protein (cab) gene, partial cds; nuclear gene for chloroplast product	light-harvesting complex I chlorophyll a/b binding protein 4	Chlorophyll a-b binding protein 6A, chloroplastic OS=Solanum lycopersicum GN=CAB6A PE=2 SV=1	SRF-type transcription factor (DNA-binding and dimerisation domain)	--	DNA binding//protein dimerization activity	--	MADS box transcription factor
comp55462_c1	13651.9	510.431	970	Aquaporin PIP1.1, putative [Ricinus communis]	Cupressus sempervirens clone CYPLP006 putative aquaporin mRNA, partial cds	aquaporin PIP	Probable aquaporin PIP1-2 OS=Oryza sativa subsp. japonica GN=PIP1-2 PE=2 SV=3	Major intrinsic protein	transport	transporter activity	membrane	Aquaporin (major intrinsic protein family)
comp55399_c0	13617.8	508.109	972	ultraviolet-B-repressible protein [Gossypium hirsutum]	--	--	--	Photosystem II reaction centre X protein (PsbX)	photosynthesis	--	membrane//photosystem II	--
comp70927_c0	26585.7	507.47	1900	RecName: Full=S-adenosylmethionine decarboxylase proenzyme; Short=AdoMetDC; Short=SAMDC; Contains: RecName: Full=S-adenosylmethionine decarboxylase alpha chain; Contains: RecName: Full=S-adenosylmethionine decarboxylase beta chain; Flags: Precursor	Nicotiana tabacum S-adenosylmethionine decarboxylase mRNA, partial cds	S-adenosylmethionine decarboxylase	S-adenosylmethionine decarboxylase proenzyme OS=Spinacia oleracea GN=SAMDC PE=2 SV=1	Adenosylmethionine decarboxylase	arginine metabolic process//spermine biosynthetic process//spermidine biosynthetic process//proline metabolic process	adenosylmethionine decarboxylase activity	--	S-adenosylmethionine decarboxylase
comp59710_c0	13567.2	506.224	972	histone H1 [Hyacinthus orientalis]	--	histone H1/5	Histone H1-I OS=Volvox carteri GN=H1-I PE=2 SV=3	linker histone H1 and H5 family	nucleosome assembly	DNA binding	nucleus//nucleosome	Histone H1
comp64396_c1	9379.06	500.964	679	unknown [Medicago truncatula]	--	--	--	DSBA-like thioredoxin domain//Mediator complex subunit 13 C-terminal	regulation of transcription from RNA polymerase II promoter//electron transport	protein disulfide oxidoreductase activity//RNA polymerase II transcription cofactor activity	mediator complex	--
comp63628_c0	20058.7	498.614	1459	hypothetical protein MTR_1g116000 [Medicago truncatula]	--	--	--	--	--	--	--	--
comp69622_c0	27336.6	495.219	2002	ent-kaurene oxidase [Momordica charantia]	Glycine max cyochrome P450 monooxygenase CYP701A16 gene, partial cds	ent-kaurene oxidase	Flavonoid 3&apos;-monooxygenase OS=Arabidopsis thaliana GN=CYP75B1 PE=1 SV=1	Cytochrome P450	electron transport//oxidation-reduction process	electron carrier activity//heme binding//oxidoreductase activity, acting on paired donors, with incorporation or reduction of molecular oxygen//iron ion binding	--	Cytochrome P450 CYP2 subfamily
comp76855_c0	12040.4	495.094	882	predicted protein [Populus trichocarpa]	Populus trichocarpa predicted protein, mRNA	translation initiation factor 1A	Eukaryotic translation initiation factor 1A OS=Oryctolagus cuniculus GN=EIF1A PE=1 SV=2	Translation initiation factor 1A / IF-1	translational initiation//regulation of translational initiation	translation initiation factor activity//RNA binding	ribosome	Translation initiation factor 1A (eIF-1A)
comp55321_c0	16502.7	485.803	1232	unknown [Medicago truncatula]	--	--	--	7tm Chemosensory receptor	sensory perception of taste	--	integral to membrane	--
comp70956_c0	12464.4	485.555	931	superoxide dismutase [Cu-Zn] 1 [Solanum lycopersicum]	Olea europaea cultivar Picudo clone 3 allergen Ole e 5 gene, complete cds	superoxide dismutase, Cu-Zn family	Superoxide dismutase [Cu-Zn] OS=Spinacia oleracea GN=SODCC PE=2 SV=1	Copper/zinc superoxide dismutase (SODC)	superoxide metabolic process//oxidation-reduction process	metal ion binding	--	Cu2+/Zn2+ superoxide dismutase SOD1
comp51387_c0	17195.3	485.314	1285	delta-tonoplast intrinsic protein [Gossypium hirsutum]	Mimosa pudica tip2;1 mRNA for tonoplast intrinsic protein 2;1, complete cds	aquaporin TIP	Aquaporin TIP2-3 OS=Zea mays GN=TIP2-3 PE=2 SV=2	Major intrinsic protein	transport	transporter activity	membrane	Aquaporin (major intrinsic protein family)
comp55519_c0	8491.29	484.972	635	--	--	--	--	--	--	--	--	--
comp62869_c0	23151.4	483.943	1735	T6D22.2 [Arabidopsis lyrata subsp. lyrata]	Arabidopsis thaliana At5g60390/muf9_40 gene, complete cds	elongation factor 1-alpha	Elongation factor 1-alpha OS=Daucus carota PE=2 SV=1	Elongation factor Tu C-terminal domain//Elongation factor Tu domain 2//Elongation factor Tu GTP binding domain//Semialdehyde dehydrogenase, dimerisation domain	cellular amino acid biosynthetic process//urea cycle intermediate metabolic process//oxidation-reduction process	oxidoreductase activity, acting on the aldehyde or oxo group of donors, NAD or NADP as acceptor//GTPase activity//protein dimerization activity//N-acetyl-gamma-glutamyl-phosphate reductase activity//GTP binding	cytoplasm	Translation elongation factor EF-1 alpha/Tu
comp59250_c0	11349	483.664	851	putative histone [Medicago truncatula]	Zea mays clone 18162 mRNA sequence	histone H2B	Histone H2B.7 OS=Arabidopsis thaliana GN=At3g46030 PE=1 SV=3	Transcription initiation factor TFIID subunit A//Histone-like transcription factor (CBF/NF-Y) and archaeal histone//Core histone H2A/H2B/H3/H4	DNA-dependent transcription, initiation	DNA binding//sequence-specific DNA binding	intracellular//transcription factor TFIID complex	Histone H2B
comp70866_c0	16415.4	483.234	1232	PREDICTED: GTP-binding nuclear protein Ran-3-like [Vitis vinifera]	Populus trichocarpa clone WS0111_I06 unknown mRNA	GTP-binding nuclear protein Ran	GTP-binding nuclear protein Ran-1 OS=Oryza sativa subsp. indica GN=RAN1 PE=2 SV=2	Ras family//RNA helicase//Conserved hypothetical ATP binding protein//ADP-ribosylation factor family//Miro-like protein//G-protein alpha subunit	G-protein coupled receptor signaling pathway//signal transduction//small GTPase mediated signal transduction	RNA binding//RNA helicase activity//nucleotide binding//guanyl nucleotide binding//GTP binding//signal transducer activity	intracellular	GTPase Ran/TC4/GSP1 (nuclear protein transport pathway), small G protein superfamily
comp68344_c0	15393	477.967	1168	PREDICTED: polyneuridine-aldehyde esterase-like [Glycine max]	--	--	Putative methylesterase 19 OS=Arabidopsis thaliana GN=MES19 PE=2 SV=2	PGAP1-like protein//Cutinase//Thioesterase domain//Lecithin:cholesterol acyltransferase//Lipase (class 3)//Prolyl oligopeptidase family//Alpha/Beta hydrolase family of unknown function (DUF1234)	lipid catabolic process//metabolic process//glycerolipid metabolic process//acyl-carrier-protein biosynthetic process//GPI anchor metabolic process//intracellular protein transport//proteolysis//biosynthetic process//lipid metabolic process	hydrolase activity, acting on ester bonds//serine-type peptidase activity//hydrolase activity//triglyceride lipase activity//O-acyltransferase activity	intrinsic to endoplasmic reticulum membrane	--
comp67409_c0	20773.6	476.536	1581	Peroxisomal membrane protein, putative [Ricinus communis]	Arabidopsis thaliana chromosome 1, complete sequence	protein Mpv17	Peroxisomal membrane protein 2 OS=Mus musculus GN=Pxmp2 PE=2 SV=2	Mpv17 / PMP22 family	--	--	integral to membrane	Peroxisomal membrane protein MPV17 and related proteins
comp55059_c0	19746.9	474.6	1509	RecName: Full=Photosystem I reaction center subunit VI, chloroplastic; Short=PSI-H; AltName: Full=Light-harvesting complex I 11 kDa protein; Flags: Precursor	Spinach psaH mRNA for photosystem I reaction centre subunit VI	photosystem I subunit VI	Photosystem I reaction center subunit VI, chloroplastic OS=Chlamydomonas reinhardtii GN=PSAH PE=2 SV=1	Sec23/Sec24 zinc finger//BED zinc finger//Photosystem I reaction centre subunit VI	intracellular protein transport//ER to Golgi vesicle-mediated transport//photosynthesis	DNA binding//zinc ion binding	photosystem I reaction center//COPII vesicle coat//photosystem I	--
comp56322_c0	16894.7	473.514	1294	reticulon family protein [Capsella rubella]	--	--	Reticulon-like protein B10 OS=Arabidopsis thaliana GN=RTNLB10 PE=2 SV=1	Reticulon	--	--	endoplasmic reticulum	Reticulon
comp74237_c1	23200.5	469.545	1792	elongation factor-1 alpha [Nicotiana tabacum]	Arabidopsis thaliana Elongation factor 1-alpha (AT1G07940) mRNA, complete cds	elongation factor 1-alpha	Elongation factor 1-alpha OS=Zea mays GN=EF1A PE=3 SV=1	Elongation factor Tu C-terminal domain//Elongation factor Tu domain 2//Elongation factor Tu GTP binding domain//Semialdehyde dehydrogenase, dimerisation domain	cellular amino acid biosynthetic process//urea cycle intermediate metabolic process//oxidation-reduction process	oxidoreductase activity, acting on the aldehyde or oxo group of donors, NAD or NADP as acceptor//GTPase activity//protein dimerization activity//N-acetyl-gamma-glutamyl-phosphate reductase activity//GTP binding	cytoplasm	Translation elongation factor EF-1 alpha/Tu
comp70213_c1	24057.8	468.59	1862	Sedoheptulose-1 7-bisphosphatase [Medicago truncatula]	Populus deltoides x Populus maximowiczii partial mRNA for putative sedoheptulose-1,7-bisphosphatase (sbp gene)	sedoheptulose-bisphosphatase	Fructose-1,6-bisphosphatase class 1 OS=Geobacter uraniireducens (strain Rf4) GN=fbp PE=3 SV=1	NADH dehydrogenase subunit 2 C-terminus//Fructose-1-6-bisphosphatase	ubiquinone biosynthetic process//oxidation-reduction process//mitochondrial electron transport, NADH to ubiquinone//carbohydrate metabolic process//proton transport//sodium ion transport	phosphoric ester hydrolase activity//NADH dehydrogenase (ubiquinone) activity	--	Fructose-1,6-bisphosphatase
comp76849_c0	12525.5	464.96	977	unknown [Populus trichocarpa x Populus deltoides]	--	photosystem II PsbY protein	Photosystem II core complex proteins psbY, chloroplastic OS=Arabidopsis thaliana GN=PSBY PE=2 SV=1	Photosystem II protein Y (PsbY)	photosynthesis	manganese ion binding	photosystem II//integral to membrane	--
comp56498_c0	10154.6	462.086	797	--	--	--	--	--	--	--	--	--
comp65776_c0	17633.2	462.075	1384	RecName: Full=31 kDa ribonucleoprotein, chloroplastic; AltName: Full=CP-RBP31; Flags: Precursor	Arabidopsis thaliana chloroplast RNA-binding protein 29 (CP29) mRNA, complete cds	nucleolin	33 kDa ribonucleoprotein, chloroplastic OS=Nicotiana sylvestris PE=1 SV=1	RNA recognition motif. (a.k.a. RRM, RBD, or RNP domain)	--	nucleic acid binding	--	FOG: RRM domain
comp32137_c0	8184.87	459.511	646	--	--	--	--	LysE type translocator	amino acid transport	--	membrane	--
comp68716_c0	28541.5	458.02	2260	PREDICTED: beta-amylase 1, chloroplastic isoform 2 [Vitis vinifera]	Arabidopsis thaliana chromosome 3, complete sequence	beta-amylase	Beta-amylase OS=Ipomoea batatas GN=BMY1 PE=1 SV=4	Glycosyl hydrolase family 14//Glycosyl hydrolases family 35	starch metabolic process//polysaccharide catabolic process//carbohydrate metabolic process//sucrose metabolic process	hydrolase activity, hydrolyzing O-glycosyl compounds//beta-amylase activity	--	--
comp57571_c0	11567.3	456.491	919	profilin [Malus x domestica]	Jatropha curcas profilin-1 mRNA, complete cds	profilin	Profilin LP04 OS=Oryza sativa subsp. japonica GN=Os06g0152100 PE=2 SV=1	Profilin	cytoskeleton organization	actin binding	actin cytoskeleton	Profilin
comp64222_c0	16411	454.687	1309	putative RNA-binding protein [Arabidopsis thaliana]	--	--	Isoflavone reductase homolog P3 OS=Arabidopsis thaliana GN=At1g75280 PE=1 SV=1	NAD dependent epimerase/dehydratase family//RmlD substrate binding domain//short chain dehydrogenase	polyketide biosynthetic process//metabolic process//nucleotide metabolic process//extracellular polysaccharide biosynthetic process//nucleotide-sugar metabolic process//streptomycin biosynthetic process//cellular metabolic process	catalytic activity//dTDP-4-dehydrorhamnose reductase activity//oxidoreductase activity//coenzyme binding	--	--
comp60706_c0	10050.6	454.499	802	unknown [Populus trichocarpa]	Populus EST from leave	--	Macrophage migration inhibitory factor OS=Macaca fascicularis GN=MIF PE=3 SV=3	--	--	--	--	--
comp35993_c0	13586.6	450.823	1093	putative peroxisomal membrane protein PEX11-1 [Arabidopsis thaliana]	Carthamus oxyacanthus strain K604 A25 locus genomic sequence	--	Peroxisomal membrane protein 11-4 OS=Oryza sativa subsp. indica GN=PEX11-4 PE=2 SV=1	Peroxisomal biogenesis factor 11 (PEX11)//Septum formation inhibitor MinC, C-terminal domain//Alphavirus E3 glycoprotein	cell morphogenesis//peroxisome fission	serine-type endopeptidase activity	integral to peroxisomal membrane//virion membrane//viral capsid	--
comp35868_c0	18943.3	445.831	1541	NAD dependent epimerase/dehydratase, putative [Ricinus communis]	PREDICTED: Cucumis sativus chloroplast stem-loop binding protein of 41 kDa a, chloroplastic-like (LOC101219557), partial mRNA	--	Chloroplast stem-loop binding protein of 41 kDa b, chloroplastic OS=Arabidopsis thaliana GN=CSP41B PE=1 SV=1	NAD dependent epimerase/dehydratase family	cellular metabolic process	catalytic activity//coenzyme binding	--	--
comp73075_c1	17823.8	437.067	1479	2-oxoglutarate (2OG) and Fe(II)-dependent oxygenase-like protein [Arabidopsis thaliana]	--	--	Flavonol synthase/flavanone 3-hydroxylase OS=Petunia hybrida GN=FL PE=2 SV=1	2OG-Fe(II) oxygenase superfamily	oxidation-reduction process	oxidoreductase activity, acting on paired donors, with incorporation or reduction of molecular oxygen, 2-oxoglutarate as one donor, and incorporation of one atom each of oxygen into both donors//oxidoreductase activity	--	Iron/ascorbate family oxidoreductases
comp61212_c0	10910.8	434.365	911	H-protein [Flaveria chlorifolia]	F.floridana of gcsH gene encoding H-protein	glycine cleavage system H protein	Glycine cleavage system H protein, mitochondrial OS=Oryza sativa subsp. indica GN=GDCSH PE=2 SV=1	4Fe-4S binding domain//Glycine cleavage H-protein	glycine catabolic process//electron transport	electron carrier activity//iron-sulfur cluster binding	glycine cleavage complex	Glycine cleavage system H protein (lipoate-binding)
comp75039_c0	41805.4	433.937	3494	PREDICTED: plasma membrane ATPase 4 isoform 1 [Vitis vinifera]	Medicago truncatula Plasma membrane ATPase (MTR_2g036650) mRNA, complete cds	H+-transporting ATPase	ATPase 8, plasma membrane-type OS=Arabidopsis thaliana GN=AHA8 PE=1 SV=1	E1-E2 ATPase//Herpesvirus egress protein UL20//H-type lectin domain//haloacid dehalogenase-like hydrolase	cell adhesion//metabolic process//viral assembly, maturation, egress, and release	metal ion binding//carbohydrate binding//nucleotide binding//catalytic activity	--	Plasma membrane H+-transporting ATPase
comp51245_c0	9660.66	433.623	808	--	--	--	--	--	--	--	--	--
comp66606_c1	8625.37	430.289	727	uncharacterized protein LOC100812711 [Glycine max]	Brassica rapa subsp. pekinensis clone KBrH007P05, complete sequence	aquaporin PIP	Aquaporin PIP1-3/PIP1-4 OS=Zea mays GN=PIP1-3 PE=2 SV=1	Major intrinsic protein	transport	transporter activity	membrane	Aquaporin (major intrinsic protein family)
comp76844_c0	10108.2	428.271	856	unknown [Lotus japonicus]	Medicago truncatula clone JCVI-FLMt-5N22 unknown mRNA	photosystem I subunit X	Photosystem I reaction center subunit psaK, chloroplastic (Fragment) OS=Spinacia oleracea GN=PSAK PE=1 SV=2	Photosystem I psaG / psaK	photosynthesis	--	membrane//photosystem I	--
comp76857_c0	12814.3	423.262	1098	unknown [Populus trichocarpa]	--	--	--	--	--	--	--	--
comp62717_c0	9818.53	421.911	844	--	--	--	--	--	--	--	--	--
comp73253_c0	47146.5	421.881	4053	RecName: Full=Phenylalanine ammonia-lyase 3	Catharanthus roseus mRNA for phenylalanine ammonia lyase, complete cds	phenylalanine ammonia-lyase	Phenylalanine ammonia-lyase OS=Digitalis lanata PE=2 SV=1	Magnesium-protoporphyrin IX methyltransferase C-terminus//Phenylalanine and histidine ammonia-lyase	biosynthetic process//chlorophyll metabolic process//chlorophyll biosynthetic process	ammonia-lyase activity//magnesium protoporphyrin IX methyltransferase activity	--	Phenylalanine and histidine ammonia-lyase
comp51359_c0	16648.2	421.051	1434	Os03g0299600 [Oryza sativa Japonica Group]	I.batatas RNA for wound-inducible potato gene wun1, clone wun1-25A2	--	Wound-induced protein 1 OS=Solanum tuberosum GN=WUN1 PE=2 SV=1	Catalytic LigB subunit of aromatic ring-opening dioxygenase//Proteolipid membrane potential modulator	cellular aromatic compound metabolic process	oxidoreductase activity//ferrous iron binding	integral to membrane	--
comp70736_c0	27694.5	417.633	2405	PREDICTED: ferredoxin--NADP reductase, leaf isozyme, chloroplastic-like isoform 1 [Glycine max]	Populus trichocarpa predicted protein, mRNA	ferredoxin--NADP+ reductase	Ferredoxin--NADP reductase OS=Synechocystis sp. (strain PCC 6803 / Kazusa) GN=petH PE=1 SV=2	Ferric reductase NAD binding domain//Oxidoreductase NAD-binding domain//FAD binding domain	oxidation-reduction process	oxidoreductase activity	--	NADP/FAD dependent oxidoreductase
comp76881_c0	8514.84	416.749	741	PREDICTED: calcium-binding protein KIC-like [Glycine max]	--	--	Caltractin OS=Scherffelia dubia PE=1 SV=1	--	--	--	--	Ca2+-binding protein (centrin/caltractin), EF-Hand superfamily protein
comp66606_c2	4881.13	415.554	426	PIP1 aquaporin [Xerophyta humilis]	--	aquaporin PIP	Probable aquaporin PIP-type pTOM75 OS=Solanum lycopersicum PE=2 SV=1	Major intrinsic protein	transport	transporter activity	membrane	--
comp76831_c0	53953.9	414.482	4721	hypothetical protein SORBIDRAFT_06g002040 [Sorghum bicolor]	Marsilea quadrifolia mRNA for NAD+-dependent glyceraldehyde-3-phosphate dehydrogenase	--	Glyceraldehyde-3-phosphate dehydrogenase A, chloroplastic (Fragment) OS=Nicotiana tabacum GN=GAPA PE=2 SV=1	SH3 domain//Glyceraldehyde 3-phosphate dehydrogenase, C-terminal domain//Vps54-like protein//Bacterial regulatory protein, Fis family//Glyceraldehyde 3-phosphate dehydrogenase, NAD binding domain	regulation of transcription, DNA-dependent//retrograde transport, endosome to Golgi//oxidation-reduction process	oxidoreductase activity, acting on the aldehyde or oxo group of donors, NAD or NADP as acceptor//protein binding//sequence-specific DNA binding transcription factor activity	transcription factor complex	Vacuolar sorting protein VPS45
comp61680_c0	10977.7	413.43	963	ubiquitin-conjugating enzyme [Nicotiana tabacum]	Phyllostachys edulis cDNA clone: bphylf032c03, full insert sequence	ubiquitin-conjugating enzyme E2 A	Ubiquitin-conjugating enzyme E2 B OS=Rattus norvegicus GN=Ube2b PE=2 SV=1	RWD domain//Ubiquitin-conjugating enzyme	--	protein binding//acid-amino acid ligase activity	--	Ubiquitin-protein ligase
comp68846_c0	10091.3	413.077	886	hypothetical protein SORBIDRAFT_01g011740 [Sorghum bicolor]	Ricinus communis conserved hypothetical protein, mRNA	--	--	Cytochrome oxidase c subunit VIb	mitochondrial electron transport, cytochrome c to oxygen//proton transport	cytochrome-c oxidase activity	respiratory chain complex IV//mitochondrion	Uncharacterized conserved protein
comp66648_c0	10780.2	411.113	951	hypothetical protein OsI_19880 [Oryza sativa Indica Group]	--	--	Uncharacterized AIM2 family protein C977.15 OS=Schizosaccharomyces pombe (strain 972 / ATCC 24843) GN=SPAC977.15 PE=2 SV=1	Dienelactone hydrolase family//Chlorophyllase enzyme	chlorophyll metabolic process//chlorophyll catabolic process	hydrolase activity//chlorophyllase activity	--	Predicted hydrolase related to dienelactone hydrolase
comp71764_c0	42852.2	408.339	3806	putative zinc dependent protease [Trifolium pratense]	Thellungiella halophila mRNA, complete cds, clone: RTFL01-11-K02	cell division protease FtsH	ATP-dependent zinc metalloprotease FtsH OS=Vaucheria litorea GN=ftsH PE=3 SV=1	Sigma-54 interaction domain//Zeta toxin//FtsH Extracellular//ATPase family associated with various cellular activities (AAA)//Ribosomal protein S18//IstB-like ATP binding protein//Holliday junction DNA helicase ruvB N-terminus//Peptidase family M41//TIP49 C-terminus//AAA domain (Cdc48 subfamily)//Magnesium chelatase, subunit ChlI//AAA domain (dynein-related subfamily)//Parvovirus non-structural p…	viral genome replication//regulation of transcription, DNA-dependent//chlorophyll metabolic process//ribosome biogenesis//chlorophyll biosynthetic process//DNA repair//proteolysis//translation//DNA recombination//photosynthesis	ATP binding//metalloendopeptidase activity//magnesium chelatase activity//four-way junction helicase activity//zinc ion binding//structural constituent of ribosome//ATPase activity//kinase activity//transcription factor binding//DNA helicase activity	ribosome//magnesium chelatase complex//Holliday junction helicase complex//transcription factor complex//integral to membrane//intracellular//replication fork	AAA+-type ATPase containing the peptidase M41 domain
comp32773_c0	16686.8	405.894	1491	unknown [Populus trichocarpa x Populus deltoides]	Clarkia xantiana var. xantiana isolate sm4_b cysteine protease gene, partial cds	cathepsin F	Cathepsin F OS=Mus musculus GN=Ctsf PE=2 SV=1	Peptidase C1-like family//Papain family cysteine protease	proteolysis	cysteine-type peptidase activity//cysteine-type endopeptidase activity	--	Cysteine proteinase Cathepsin L
comp57273_c0	12816.4	405.248	1147	Stem-specific protein TSJT1, putative [Ricinus communis]	Astragalus brandegei clone 4 aluminum-induced protein-like gene, partial sequence	--	Probable asparagine synthetase [glutamine-hydrolyzing] OS=Dictyostelium discoideum GN=asns PE=1 SV=1	Glutamine amidotransferases class-II	metabolic process	--	--	--
comp68219_c0	13898.8	402.936	1251	predicted protein [Populus trichocarpa]	PREDICTED: Glycine max V-type proton ATPase 16 kDa proteolipid subunit-like (LOC100787215), mRNA	V-type H+-transporting ATPase 16kDa proteolipid subunit	V-type proton ATPase 16 kDa proteolipid subunit c1 OS=Arabidopsis thaliana GN=VHA-C1 PE=2 SV=1	Flavivirus non-structural protein NS4A//ATP synthase subunit C	RNA metabolic process//ATP hydrolysis coupled proton transport//proton transport//viral reproduction	hydrogen ion transmembrane transporter activity	proton-transporting two-sector ATPase complex, proton-transporting domain//virion part	Vacuolar H+-ATPase V0 sector, subunits c/c'
comp71500_c0	6679.17	401.054	604	RecName: Full=S-adenosylmethionine synthase 1; Short=AdoMet synthase 1; AltName: Full=Methionine adenosyltransferase 1; Short=MAT 1	Arabidopsis thaliana BAC T7B11 from chromosome IV near 10 cM, complete sequence	S-adenosylmethionine synthetase	S-adenosylmethionine synthase 1 OS=Vitis vinifera GN=METK1 PE=3 SV=1	Merozoite Surface Antigen 2 (MSA-2) family//S-adenosylmethionine synthetase, central domain//S-adenosylmethionine synthetase, N-terminal domain	methionine metabolic process//cell adhesion	methionine adenosyltransferase activity	--	S-adenosylmethionine synthetase
comp63359_c0	20212.5	400.14	1832	RecName: Full=Malate dehydrogenase [NADP], chloroplastic; AltName: Full=NADP-MDH; Flags: Precursor	Flaveria bidentis NADP-malate dehydrogenase precursor, mRNA, complete cds; nuclear gene encoding chloroplast protein	malate dehydrogenase (NADP+)	Malate dehydrogenase OS=Akkermansia muciniphila (strain ATCC BAA-835) GN=mdh PE=3 SV=1	lactate/malate dehydrogenase, alpha/beta C-terminal domain//lactate/malate dehydrogenase, NAD binding domain	oxidation-reduction process	oxidoreductase activity, acting on the CH-OH group of donors, NAD or NADP as acceptor//oxidoreductase activity	--	NAD-dependent malate dehydrogenase
comp68085_c0	10848.3	399.026	986	RecName: Full=Chlorophyll a-b binding protein CP24 10A, chloroplastic; Short=CAB-10A; Short=LHCP; Flags: Precursor	Populus EST from severe drought-stressed leaves	light-harvesting complex II chlorophyll a/b binding protein 6	Chlorophyll a-b binding protein CP29 OS=Chlamydomonas reinhardtii GN=Lhcb4 PE=1 SV=3	--	--	--	--	--
comp64699_c0	9829.68	398.321	895	ribosomal protein L12 [Arabidopsis thaliana]	--	large subunit ribosomal protein L7/L12	50S ribosomal protein L12, chloroplastic OS=Chara vulgaris GN=rpl12 PE=3 SV=2	Ribosomal protein L7/L12 C-terminal domain	ribosome biogenesis//translation	structural constituent of ribosome	ribosome//intracellular	Mitochondrial/chloroplast ribosomal protein L12
comp36068_c0	10042.1	397.602	916	ATP-dependent Clp protease adaptor protein ClpS containing protein [Zea mays]	--	ATP-dependent Clp protease adaptor protein ClpS	ATP-dependent Clp protease adapter protein ClpS OS=Myxococcus xanthus (strain DK 1622) GN=clpS PE=3 SV=1	ATP-dependent Clp protease adaptor protein ClpS//Thiamine pyrophosphate enzyme, N-terminal TPP binding domain	protein catabolic process	thiamine pyrophosphate binding	--	--
comp61369_c0	15980.2	394.529	1469	unknown [Glycine max]	Solanum tuberosum fructose-1,6-bisphosphatase precursor, mRNA, nuclear gene encoding chloroplast protein, complete cds	fructose-1,6-bisphosphatase I	Fructose-1,6-bisphosphatase, cytosolic OS=Oryza coarctata PE=2 SV=1	CobD/Cbib protein//Fructose-1-6-bisphosphatase	carbohydrate metabolic process//cobalamin biosynthetic process	phosphoric ester hydrolase activity	integral to membrane	Fructose-1,6-bisphosphatase
comp55237_c0	9124.23	390.688	847	phytosulfokine-beta [Arabidopsis thaliana]	--	--	Phytosulfokines OS=Asparagus officinalis GN=PSK PE=1 SV=1	Phytosulfokine precursor protein (PSK)	signal transduction//cell proliferation//growth	growth factor activity	extracellular region	--
comp68836_c0	11362.3	390.229	1056	unknown [Glycine max]	--	--	--	--	--	--	--	--
comp56108_c0	17532.6	389.86	1631	monodehydroascorbate reductase [Brassica rapa subsp. pekinensis]	Capsicum annuum monodehydroascorbate reductase (MDHAR1) mRNA, partial cds	monodehydroascorbate reductase (NADH)	Rubredoxin-NAD(+) reductase OS=Pseudomonas putida GN=alkT PE=3 SV=1	UDP-glucose/GDP-mannose dehydrogenase family, NAD binding domain//Pyridine nucleotide-disulphide oxidoreductase//Putative N-acetylmannosamine-6-phosphate epimerase//Pyridine nucleotide-disulphide oxidoreductase//Flavin containing amine oxidoreductase//Glucose inhibited division protein A//FAD dependent oxidoreductase	oxidation-reduction process//tRNA processing//amino sugar metabolic process//N-acetylmannosamine metabolic process	oxidoreductase activity, acting on the CH-OH group of donors, NAD or NADP as acceptor//flavin adenine dinucleotide binding//NAD binding//N-acylglucosamine-6-phosphate 2-epimerase activity//oxidoreductase activity	--	Monodehydroascorbate/ferredoxin reductase
comp76901_c0	10974.8	386.436	1030	hypothetical protein SORBIDRAFT_06g024770 [Sorghum bicolor]	Helianthus annuus clone ZVG25_RHA801 ZVG25 locus genomic sequence	--	36.4 kDa proline-rich protein OS=Solanum lycopersicum GN=TPRP-F1 PE=2 SV=1	--	--	--	--	--
comp72273_c0	19575.4	385.424	1842	plastid glutamine synthetase GS2 [Solanum tuberosum]	Ricinus communis glutamine synthetase plant, putative, mRNA	glutamine synthetase	Glutamine synthetase cytosolic isozyme OS=Lotus japonicus GN=GLN1 PE=2 SV=2	Glutamine synthetase, beta-Grasp domain//Glutamine synthetase, catalytic domain	peptidoglycan biosynthetic process//nitrogen compound metabolic process//glutamine biosynthetic process	glutamate-ammonia ligase activity	--	Glutamine synthetase
comp59206_c0	13494.6	384.459	1273	unknown [Medicago truncatula]	Soybean clone JCVI-FLGm-22J2 unknown mRNA	triosephosphate isomerase (TIM)	Triosephosphate isomerase, cytosolic OS=Oryza sativa subsp. japonica GN=TPI PE=1 SV=3	Triosephosphate isomerase	metabolic process//fructose metabolic process//gluconeogenesis//glycerolipid metabolic process//glycolysis//inositol metabolic process//carbon utilization//mannose metabolic process	triose-phosphate isomerase activity	--	Triosephosphate isomerase
comp66718_c0	15622.7	383.872	1476	predicted protein [Populus trichocarpa]	Arabidopsis thaliana DNA chromosome 5, BAC clone T5E8 (ESSA project)	solute carrier family 25 (mitochondrial oxoglutarate transporter), member 11	Mitochondrial dicarboxylate carrier OS=Homo sapiens GN=SLC25A10 PE=1 SV=2	--	--	--	--	Mitochondrial oxoglutarate/malate carrier proteins
comp68643_c0	12871.4	382.948	1219	triosephosphate isomerase, putative [Ricinus communis]	Populus EST from leave	triosephosphate isomerase (TIM)	Triosephosphate isomerase, chloroplastic OS=Spinacia oleracea GN=TPIP1 PE=1 SV=1	Triosephosphate isomerase	metabolic process//fructose metabolic process//gluconeogenesis//glycerolipid metabolic process//glycolysis//inositol metabolic process//carbon utilization//mannose metabolic process	triose-phosphate isomerase activity	--	Triosephosphate isomerase
comp68698_c0	20095.7	379.99	1918	unknown [Glycine max]	Solanum lycopersicum cDNA, clone: LEFL2041O09, HTC in fruit	cysteine synthase A	Cysteine synthase OS=Triticum aestivum GN=CYS1 PE=2 SV=1	Pyridoxal-phosphate dependent enzyme//Glycosyl hydrolases family 15	metabolic process//carbohydrate metabolic process//polysaccharide metabolic process	hydrolase activity, hydrolyzing O-glycosyl compounds//catalytic activity//pyridoxal phosphate binding	--	Cystathionine beta-synthase and related enzymes
comp58869_c0	12828.9	379.814	1225	unnamed protein product [Vitis vinifera]	S.tuberosum mRNA for putative glycine-rich RNA binding protein	cold-inducible RNA-binding protein	Glycine-rich RNA-binding protein 1 (Fragment) OS=Sorghum bicolor GN=GRP1 PE=2 SV=1	Ribosomal protein L34//KaiB domain//RNA recognition motif. (a.k.a. RRM, RBD, or RNP domain)	ribosome biogenesis//translation//rhythmic process	structural constituent of ribosome//nucleic acid binding	ribosome//intracellular	FOG: RRM domain
comp36096_c0	8496.52	378.559	814	--	--	--	--	--	--	--	--	--
comp36040_c0	9117.56	376.618	878	uncharacterized protein LOC100306555 [Glycine max]	Arabidopsis thaliana thioredoxin f2 mRNA, complete cds	thioredoxin 1	Thioredoxin OS=Ovis aries GN=TXN PE=1 SV=2	PemK-like protein//Zinc-binding dehydrogenase//Redoxin//AhpC/TSA family//Thioredoxin	oxidation-reduction process//cell redox homeostasis	antioxidant activity//DNA binding//zinc ion binding//oxidoreductase activity	--	Thioredoxin
comp51246_c0	7089.75	375.917	684	hypothetical protein MTR_4g012800 [Medicago truncatula]	Zea mays clone 301615 mRNA sequence	--	--	RNA polymerase III RPC4	transcription, DNA-dependent//purine nucleobase metabolic process//pyrimidine nucleobase metabolic process//transcription from RNA polymerase III promoter	DNA binding//DNA-directed RNA polymerase activity	DNA-directed RNA polymerase III complex//nucleolus	Uncharacterized conserved protein
comp56625_c0	11336.3	373.763	1100	calmodulin 4 [Daucus carota]	Populus trichocarpa clone WS01213_M14 unknown mRNA	calmodulin	Calmodulin-related protein OS=Petunia hybrida GN=CAM53 PE=2 SV=2	Secreted protein acidic and rich in cysteine Ca binding region//RNA polymerase Rpb4//Polysaccharide biosynthesis/export protein	signal transduction//transcription, DNA-dependent//polysaccharide transport//purine nucleobase metabolic process//pyrimidine nucleobase metabolic process	DNA-directed RNA polymerase activity//calcium ion binding//polysaccharide transmembrane transporter activity	membrane//proteinaceous extracellular matrix//nucleolus	Calmodulin and related proteins (EF-Hand superfamily)
comp70867_c0	14793.2	371.288	1445	predicted protein [Populus trichocarpa]	Lotus japonicus genomic DNA, chromosome 2, clone: LjB10A07, BM1477b	--	PGR5-like protein 1B, chloroplastic OS=Arabidopsis thaliana GN=PGRL1B PE=1 SV=1	DNA Polymerase alpha zinc finger//TFIIB zinc-binding	regulation of transcription, DNA-dependent//DNA replication	DNA-directed DNA polymerase activity//zinc ion binding//nucleoside binding	DNA polymerase complex	--
comp74935_c0	24539.3	366.095	2431	precursor of transferase serine hydroxymethyltransferase 7 [Populus trichocarpa]	Populus trichocarpa precursor of transferase serine hydroxymethyltransferase 2 (SHMT2), mRNA	glycine hydroxymethyltransferase	Serine hydroxymethyltransferase, mitochondrial OS=Candida albicans GN=SHM1 PE=3 SV=1	Aminotransferase class I and II//Beta-eliminating lyase//Aminotransferase class-V//Serine hydroxymethyltransferase	metabolic process//biosynthetic process//cellular amino acid metabolic process//glycine metabolic process//L-serine metabolic process	glycine hydroxymethyltransferase activity//lyase activity//transferase activity//pyridoxal phosphate binding	--	Glycine/serine hydroxymethyltransferase
comp63611_c0	13868.3	365.794	1375	unknown [Lotus japonicus]	Malus x domestica COL domain class transcription factor (COL4) mRNA, complete cds	--	Zinc finger protein CONSTANS OS=Arabidopsis thaliana GN=CO PE=1 SV=1	B-box zinc finger//Zn-finger in ubiquitin-hydrolases and other protein//PHD-finger	--	protein binding//zinc ion binding	intracellular	--
comp52624_c0	8632.37	364.039	860	PREDICTED: major allergen Pru ar 1 [Vitis vinifera]	--	--	Major allergen Pru ar 1 OS=Prunus armeniaca PE=1 SV=1	Pathogenesis-related protein Bet v I family	defense response//response to biotic stimulus	--	--	--
comp51205_c0	6905.68	361.402	693	PREDICTED: uncharacterized protein At2g23090 [Glycine max]	Oryza sativa (indica cultivar-group) cDNA clone:OSIGCEA045D06, full insert sequence	--	Uncharacterized protein At2g23090 OS=Arabidopsis thaliana GN=At2g23090 PE=1 SV=1	Hydrogenase expression/synthesis hypA family	cellular protein modification process	nickel cation binding	--	--
comp66224_c0	8622.33	361.097	866	calmodulin 5 [Arabidopsis thaliana]	Prunus avium calmodulin mRNA, complete cds	calmodulin	Calmodulin-3 OS=Arabidopsis thaliana GN=CAM3 PE=2 SV=1	Secreted protein acidic and rich in cysteine Ca binding region//RNA polymerase Rpb4//Polysaccharide biosynthesis/export protein	signal transduction//transcription, DNA-dependent//polysaccharide transport//purine nucleobase metabolic process//pyrimidine nucleobase metabolic process	DNA-directed RNA polymerase activity//calcium ion binding//polysaccharide transmembrane transporter activity	membrane//proteinaceous extracellular matrix//nucleolus	Calmodulin and related proteins (EF-Hand superfamily)
comp62429_c0	16711.5	360.335	1682	unknown [Lotus japonicus]	--	--	--	--	--	--	--	--
comp31764_c0	20681	357.505	2098	hypothetical protein ARALYDRAFT_479865 [Arabidopsis lyrata subsp. lyrata]	--	multidrug resistance protein, MATE family	Multidrug and toxin extrusion protein 1 OS=Danio rerio GN=slc47a1 PE=2 SV=1	MatE//SelR domain	transport//transmembrane transport//oxidation-reduction process//drug transport//cellular protein modification process//drug transmembrane transport	drug transmembrane transporter activity//peptide-methionine (S)-S-oxide reductase activity//antiporter activity	membrane	Uncharacterized membrane protein, predicted efflux pump
comp68817_c0	9640.68	356.778	980	putative protein [Arabidopsis thaliana]	--	cytochrome b-561	Cytochrome b561 OS=Ovis aries GN=CYB561 PE=2 SV=1	Cytochrome b(N-terminal)/b6/petB//Eukaryotic cytochrome b561//UL73 viral envelope glycoprotein	respiratory electron transport chain	--	membrane//viral envelope//integral to membrane	--
comp63349_c1	14764	354.84	1509	catalase [Bruguiera gymnorhiza]	Triticum aestivum catalase isozyme mRNA, partial cds	catalase	Catalase-3 OS=Glycine max GN=CAT3 PE=2 SV=1	Catalase	peroxidase reaction//response to oxidative stress//tryptophan metabolic process//methane metabolic process//oxidation-reduction process	heme binding//catalase activity	--	Catalase
comp64627_c0	26442.1	354.655	2704	Phospho-2-dehydro-3-deoxyheptonate aldolase 1, chloroplast precursor, putative [Ricinus communis]	Medicago truncatula 2-dehydro-3-deoxyphosphoheptonate aldolase (3-deoxy-d-arabino-heptulosonate 7-phosphate synthase) (MTR_5g064500) mRNA, complete cds	3-deoxy-7-phosphoheptulonate synthase	Probable phospho-2-dehydro-3-deoxyheptonate aldolase, chloroplastic OS=Catharanthus roseus GN=DHS1 PE=2 SV=2	Class-II DAHP synthetase family	L-phenylalanine biosynthetic process//tyrosine biosynthetic process//aromatic amino acid family biosynthetic process//tryptophan biosynthetic process	3-deoxy-7-phosphoheptulonate synthase activity	--	--
comp70869_c0	22685	352.648	2333	putative nucleoredoxin 1 [Arabidopsis thaliana]	--	--	Nucleoredoxin OS=Danio rerio GN=nxn PE=2 SV=1	Glycosyltransferase family 28 N-terminal domain//CHY zinc finger//Thioredoxin//Redoxin//KNOX2 domain//Glutaredoxin//C1-like domain//AhpC/TSA family//Phorbol esters/diacylglycerol binding domain (C1 domain)	lipid glycosylation//electron transport//intracellular signal transduction//oxidation-reduction process//cell redox homeostasis//carbohydrate metabolic process	protein disulfide oxidoreductase activity//electron carrier activity//DNA binding//transferase activity, transferring hexosyl groups//protein-disulfide reductase activity//antioxidant activity//zinc ion binding//oxidoreductase activity	nucleus	Thioredoxin, nucleoredoxin and related proteins
comp35912_c0	8338.43	351.235	861	unknown [Medicago truncatula]	Malus domestica putative actin depolymerizing factor (ADF) mRNA, complete cds	cofilin	Actin-depolymerizing factor 7 OS=Oryza sativa subsp. japonica GN=ADF7 PE=3 SV=2	Cofilin/tropomyosin-type actin-binding protein	--	actin binding	intracellular	Actin depolymerizing factor
comp55205_c0	16869	351.203	1742	unknown [Lotus japonicus]	Glycine max cDNA, clone: GMFL01-07-H23	ribulose-phosphate 3-epimerase	Ribulose-phosphate 3-epimerase OS=Shigella flexneri GN=rpe PE=3 SV=1	Ribulose-phosphate 3 epimerase family//GcpE protein//Putative N-acetylmannosamine-6-phosphate epimerase//Zona-pellucida-binding protein (Sp38)//PcrB family//Thiazole biosynthesis protein ThiG	oxidation-reduction process//binding of sperm to zona pellucida//thiamine biosynthetic process//amino sugar metabolic process//N-acetylmannosamine metabolic process//carbohydrate metabolic process//terpenoid biosynthetic process	racemase and epimerase activity, acting on carbohydrates and derivatives//transferase activity, transferring alkyl or aryl (other than methyl) groups//N-acylglucosamine-6-phosphate 2-epimerase activity//4-hydroxy-3-methylbut-2-en-1-yl diphosphate synthase activity	extracellular region	D-ribulose-5-phosphate 3-epimerase
comp36076_c0	6862.99	351.062	709	hypothetical protein SORBIDRAFT_07g001570 [Sorghum bicolor]	Fragaria vesca subsp. americana clone fosmid 52I20, complete sequence	large subunit ribosomal protein LP1	60S acidic ribosomal protein P1 OS=Dictyostelium discoideum GN=rplp1 PE=3 SV=1	60s Acidic ribosomal protein	ribosome biogenesis//translational elongation	structural constituent of ribosome	ribosome//intracellular	60s acidic ribosomal protein P1
comp74788_c1	10029.5	350.428	1038	unnamed protein product [Vitis vinifera]	Medicago truncatula clone mth2-13o7, complete sequence	--	Translationally-controlled tumor protein homolog OS=Nicotiana tabacum GN=TCTP PE=2 SV=1	Guanylate-binding protein, C-terminal domain	--	GTP binding//GTPase activity	--	Microtubule-binding protein (translationally controlled tumor protein)
comp51048_c0	4938.83	349.841	512	Os06g0175900 [Oryza sativa Japonica Group]	--	--	Cytochrome b-c1 complex subunit 8 OS=Solanum tuberosum PE=1 SV=2	UcrQ family	oxidative phosphorylation//electron transport//proton transport	ubiquinol-cytochrome-c reductase activity	--	--
comp55236_c0	7422.3	348.238	773	hypothetical protein [Monosiga brevicollis MX1]	--	--	--	--	--	--	--	--
comp59757_c0	10257.8	346.713	1073	WCOR413-like protein [Citrus japonica]	--	--	Cold-regulated 413 plasma membrane protein 3 OS=Arabidopsis thaliana GN=At2g23680 PE=2 SV=1	--	--	--	--	--
comp71061_c0	17437.7	346.342	1826	PREDICTED: triose phosphate/phosphate translocator, chloroplastic [Glycine max]	Zea mays uncharacterized LOC100273570 (LOC100273570), mRNA gi|194704657|gb|BT041408.1| Zea mays full-length cDNA clone ZM_BFc0061M18 mRNA, complete cds	solute carrier family 35, member E1	Glucose-6-phosphate/phosphate translocator 1, chloroplastic OS=Arabidopsis thaliana GN=GPT1 PE=2 SV=1	EamA-like transporter family//UAA transporter family	transmembrane transport	--	membrane	Glucose-6-phosphate/phosphate and phosphoenolpyruvate/phosphate antiporter
comp54842_c0	12921.8	345.861	1355	unknown [Picea sitchensis]	--	--	Unknown protein DS12 from 2D-PAGE of leaf, chloroplastic OS=Oryza sativa subsp. indica GN=OsI_027381 PE=1 SV=2	ACT domain	metabolic process	amino acid binding	--	--
comp55777_c0	5151.94	343.47	544	PREDICTED: 60S ribosomal protein L37-3-like [Glycine max]	Solanum lycopersicum genomic DNA, chromosome 8, complete sequence, clone: C08SLm0118A18	large subunit ribosomal protein L37e	60S ribosomal protein L37 OS=Bos taurus GN=RPL37 PE=3 SV=4	Ribosomal protein L37e//Ribosomal protein S14p/S29e	ribosome biogenesis//translation	structural constituent of ribosome	ribosome//intracellular	60S ribosomal protein L37
comp62642_c0	10174	342.287	1078	--	--	--	--	Amidase//Dehydrin	response to water stimulus//response to stress	carbon-nitrogen ligase activity, with glutamine as amido-N-donor	--	FOG: RRM domain
comp33043_c0	8618.36	341.602	915	YSL transporter [Medicago truncatula]	Crepis alpina cytochrome b5 type 11 mRNA, complete cds	--	Cytochrome B5 isoform C OS=Arabidopsis thaliana GN=CYTB5-C PE=1 SV=1	Cytochrome b5-like Heme/Steroid binding domain	--	heme binding	--	Cytochrome b5
comp73896_c0	13764.4	341.45	1462	quinone oxidoreductase-like protein [Arabidopsis thaliana]	Ricinus communis alcohol dehydrogenase, putative, mRNA	--	Quinone oxidoreductase PIG3 OS=Homo sapiens GN=TP53I3 PE=1 SV=2	MoeA N-terminal region (domain I and II)//Zinc-binding dehydrogenase//Alcohol dehydrogenase GroES-like domain	oxidation-reduction process//molybdopterin cofactor biosynthetic process	zinc ion binding//oxidoreductase activity	--	Zinc-binding oxidoreductase
comp61394_c0	9988.71	341.116	1062	copper transporter 5 [Arabidopsis thaliana]	Zea mays clone 286839 mRNA sequence	solute carrier family 31 (copper transporter), member 1	Putative copper transporter 5.2 OS=Oryza sativa subsp. japonica GN=COPT5.2 PE=3 SV=1	PetM family of cytochrome b6f complex subunit 7//Ctr copper transporter family	copper ion transmembrane transport//copper ion transport	copper ion transmembrane transporter activity	integral to membrane//cytochrome b6f complex	Copper transporter
comp68524_c0	10046.2	340.832	1069	PREDICTED: peptide methionine sulfoxide reductase isoform 2 [Vitis vinifera]	--	peptide-methionine (S)-S-oxide reductase	Peptide methionine sulfoxide reductase OS=Brassica napus GN=PMSR PE=2 SV=1	Peptide methionine sulfoxide reductase	protein metabolic process//oxidation-reduction process	oxidoreductase activity, acting on a sulfur group of donors, disulfide as acceptor	--	Peptide methionine sulfoxide reductase
comp71490_c0	14448.5	339.604	1543	uncharacterized protein LOC100794313 [Glycine max]	Vitis vinifera clone SS0AFA16YA16	formate dehydrogenase	Formate dehydrogenase OS=Pseudomonas sp. (strain 101) PE=1 SV=3	UDP-glucose/GDP-mannose dehydrogenase family, UDP binding domain//D-isomer specific 2-hydroxyacid dehydrogenase, NAD binding domain//D-isomer specific 2-hydroxyacid dehydrogenase, catalytic domain//Acetohydroxy acid isomeroreductase, catalytic domain//NAD binding domain of 6-phosphogluconate dehydrogenase	pantothenate biosynthetic process//cellular amino acid biosynthetic process//metabolic process//D-gluconate metabolic process//isoleucine biosynthetic process//oxidation-reduction process//leucine biosynthetic process//valine biosynthetic process//pentose-phosphate shunt	oxidoreductase activity, acting on the CH-OH group of donors, NAD or NADP as acceptor//phosphogluconate dehydrogenase (decarboxylating) activity//NAD binding//ketol-acid reductoisomerase activity//cofactor binding	--	Glyoxylate/hydroxypyruvate reductase (D-isomer-specific 2-hydroxy acid dehydrogenase superfamily)
comp51059_c0	9629.04	338.392	1032	hypothetical protein VITISV_012500 [Vitis vinifera]	Glycine max uncharacterized LOC100306042 (LOC100306042), mRNA gi|255627366|gb|BT089952.1| Soybean clone JCVI-FLGm-3A18 unknown mRNA	1,2-dihydroxy-3-keto-5-methylthiopentene dioxygenase	1,2-dihydroxy-3-keto-5-methylthiopentene dioxygenase 1 OS=Sorghum bicolor GN=Sb01g021500 PE=3 SV=2	ARD/ARD' family//Cupin//AraC-like ligand binding domain	regulation of transcription, DNA-dependent//oxidation-reduction process	acireductone dioxygenase [iron(II)-requiring] activity//nutrient reservoir activity	--	Uncharacterized conserved protein, contains double-stranded beta-helix domain
comp63349_c3	1912	338.26	205	catalase [Sesamum indicum]	Vigna radiata var. radiata mRNA for catalase, complete cds	catalase	Catalase-2 OS=Arabidopsis thaliana GN=CAT2 PE=1 SV=3	Catalase	peroxidase reaction//response to oxidative stress//tryptophan metabolic process//methane metabolic process//oxidation-reduction process	heme binding//catalase activity	--	Catalase
comp62315_c0	19902.5	337.928	2136	non-specific lipid-transfer protein type 2, partial [Olea europaea]	--	--	Probable non-specific lipid-transfer protein 2 OS=Zea mays PE=1 SV=1	--	--	--	--	--
comp54915_c0	13748.7	336.911	1480	Os05g0388600 [Oryza sativa Japonica Group]	Vitis vinifera clone SS0AFA20YF19	--	--	Adenylate cyclase associated (CAP) N terminal//Survival motor neuron protein (SMN)//Primase C terminal 2 (PriCT-2)	mRNA processing//cytoskeleton organization	actin binding//RNA binding//hydrolase activity, acting on acid anhydrides	nucleus//cytoplasm	--
comp70825_c0	16385.1	336.682	1765	dehydration-induced protein RD22-like protein 2 [Gossypium arboreum]	Helianthus annuus genotype PAC2 RD-22 like protein gene, partial cds	--	BURP domain-containing protein 8 OS=Oryza sativa subsp. japonica GN=BURP8 PE=2 SV=2	Parvovirus non-structural protein NS1	viral genome replication	--	--	--
comp73401_c0	10991.5	335.831	1187	--	--	--	--	--	--	--	--	Annexin
comp51223_c0	10351.7	335.803	1118	uncharacterized protein [Arabidopsis thaliana]	--	--	--	helix-turn-helix, Psq domain	--	DNA binding	--	--
comp36101_c0	9919.49	335.592	1072	--	--	--	--	Arp2/3 complex, 34 kD subunit p34-Arc//P-11 zinc finger//Microsomal signal peptidase 12 kDa subunit (SPC12)	regulation of actin filament polymerization//signal peptide processing	RNA binding//peptidase activity//zinc ion binding	cytoskeleton//signal peptidase complex//integral to membrane	--
comp64194_c0	11800.6	334.357	1280	hypothetical protein OsI_29063 [Oryza sativa Indica Group]	Helianthus annuus quinone oxidoreductase-like protein (Haploop) mRNA, complete cds	--	Quinone oxidoreductase-like protein 2 homolog OS=Nematostella vectensis GN=v1g238856 PE=3 SV=1	TrkA-N domain//Zinc-binding dehydrogenase//Alcohol dehydrogenase GroES-like domain	potassium ion transport//oxidation-reduction process	zinc ion binding//oxidoreductase activity	--	Zinc-binding oxidoreductase
comp63816_c0	11148.5	333.054	1214	putative thaumatin-like protein [Vitis hybrid cultivar]	--	--	Osmotin-like protein OSML13 OS=Solanum commersonii PE=2 SV=1	--	--	--	--	--
comp59515_c0	10885.2	332.026	1189	PREDICTED: peroxiredoxin Q, chloroplastic-like isoform 1 [Brachypodium distachyon]	Arabidopsis thaliana Full-length cDNA Complete sequence from clone GSLTSIL64ZG03 of Silique of strain col-0 of Arabidopsis thaliana (thale cress)	peroxiredoxin Q/BCP	Putative peroxiredoxin bcp OS=Shigella flexneri GN=bcp PE=3 SV=1	Redoxin//Glutathione peroxidase//AhpC/TSA family	peroxidase reaction//response to oxidative stress//glutathione metabolic process//oxidation-reduction process	antioxidant activity//glutathione peroxidase activity//oxidoreductase activity	--	Alkyl hydroperoxide reductase, thiol specific antioxidant and related enzymes
comp67739_c0	6084.04	331.31	666	60S ribosomal protein L23 [Zea mays]	PREDICTED: Glycine max 60S ribosomal protein L23-like, transcript variant 2 (LOC100794110), mRNA	large subunit ribosomal protein L23e	60S ribosomal protein L23 OS=Bos taurus GN=RPL23 PE=2 SV=2	Ribosomal protein L14p/L23e	ribosome biogenesis//translation	structural constituent of ribosome	ribosome	60S ribosomal protein L14/L17/L23
comp36327_c0	6610.11	329.755	727	PREDICTED: transcription elongation factor 1 homolog isoform 1 [Vitis vinifera]	Populus EST from mild drought-stressed leaves	--	Transcription elongation factor 1 homolog OS=Manduca sexta PE=3 SV=1	Sec23/Sec24 zinc finger//TFIIH C1-like domain	intracellular protein transport//DNA repair//ER to Golgi vesicle-mediated transport	zinc ion binding	nucleus//COPII vesicle coat	Uncharacterized Zn ribbon-containing protein
comp60287_c0	8643.75	329.293	952	ubiquitin-like protein 5 [Zea mays]	Picea glauca clone GQ02802_A24 mRNA sequence	ubiquitin-like protein 5	Ubiquitin-like modifier hub1 OS=Schizosaccharomyces pombe (strain 972 / ATCC 24843) GN=hub1 PE=1 SV=1	Ubiquitin family	--	protein binding	--	Ubiquitin-like protein
comp51009_c0	6981.06	327.536	773	peroxiredoxin [Gossypium hirsutum]	Populus trichocarpa clone POP101-G08, complete sequence	--	Putative peroxiredoxin-A OS=Candida boidinii GN=PMPA PE=1 SV=3	Redoxin//AhpC/TSA family	oxidation-reduction process	antioxidant activity//oxidoreductase activity	--	Alkyl hydroperoxide reductase/peroxiredoxin
comp62791_c0	9453.48	326.527	1050	integral membrane family protein [Arabidopsis lyrata subsp. lyrata]	--	--	CASP-like protein Os07g0442900 OS=Oryza sativa subsp. japonica GN=Os07g0442900 PE=2 SV=1	Bacterial purine repressor, N-terminal	regulation of transcription, DNA-dependent	DNA binding	--	--
comp35955_c0	8615.69	325.828	959	AT1G21065 [Arabidopsis thaliana]	--	--	UPF0047 protein AF_2050 OS=Archaeoglobus fulgidus (strain ATCC 49558 / VC-16 / DSM 4304 / JCM 9628 / NBRC 100126) GN=AF_2050 PE=3 SV=1	--	--	--	--	Uncharacterized conserved protein
comp58889_c0	11205	325.361	1249	post-illumination chlorophyll fluorescence increase protein [Arabidopsis thaliana]	Nicotiana tabacum chloroplast post-illumination chlorophyll fluorescence increase protein mRNA, complete cds; nuclear gene for chloroplast product	--	--	Carbohydrate binding domain (family 25)	--	starch binding	--	--
comp63619_c0	10897.4	325.284	1215	LRR protein [Solanum lycopersicum]	Soybean clone JCVI-FLGm-22G23 unknown mRNA	--	Probable LRR receptor-like serine/threonine-protein kinase At5g65240 OS=Arabidopsis thaliana GN=At5g65240 PE=2 SV=1	Leucine Rich Repeat	--	protein binding	--	--
comp35949_c0	9820.99	322.921	1103	hypothetical protein SORBIDRAFT_10g028450 [Sorghum bicolor]	Cyprinus carpio clone 436765 microsatellite sequence	--	--	--	--	--	--	--
comp68759_c0	24549.3	321.887	2766	PREDICTED: 4-hydroxy-3-methylbut-2-en-1-yl diphosphate synthase-like [Glycine max]	PREDICTED: Glycine max 4-hydroxy-3-methylbut-2-en-1-yl diphosphate synthase-like (LOC100819481), mRNA	(E)-4-hydroxy-3-methylbut-2-enyl-diphosphate synthase	4-hydroxy-3-methylbut-2-en-1-yl diphosphate synthase OS=Chlamydia trachomatis serovar A (strain HAR-13 / ATCC VR-571B) GN=ispG PE=3 SV=1	GcpE protein//Non-structural protein NS3/Small envelope protein E	terpenoid biosynthetic process//oxidation-reduction process	4-hydroxy-3-methylbut-2-en-1-yl diphosphate synthase activity	membrane	--
comp60529_c0	15759	318.938	1792	unknown [Medicago truncatula]	Flaveria trinervia GDCST gene	aminomethyltransferase	Aminomethyltransferase, mitochondrial OS=Bos taurus GN=AMT PE=1 SV=1	Aminomethyltransferase folate-binding domain	glycine catabolic process//glycine metabolic process//threonine metabolic process//L-serine metabolic process	aminomethyltransferase activity	cytoplasm	Aminomethyl transferase
comp68873_c0	14831.1	318.652	1688	PREDICTED: cytochrome P450 82A3-like [Vitis vinifera]	--	--	Isoflavone 2&apos;-hydroxylase OS=Glycyrrhiza echinata GN=CYP81E1 PE=1 SV=2	Cytochrome P450//Eukaryotic initiation factor 4E	electron transport//oxidation-reduction process//translational initiation//regulation of translational initiation	electron carrier activity//heme binding//RNA binding//iron ion binding//translation initiation factor activity//oxidoreductase activity, acting on paired donors, with incorporation or reduction of molecular oxygen	ribosome//cytoplasm	Cytochrome P450 CYP2 subfamily
comp54755_c0	9498.16	317.78	1084	unnamed protein product [Thellungiella halophila]	--	iron-sulfur cluster assembly protein	Iron--sulfur cluster insertion protein ErpA OS=Xylella fastidiosa (strain M12) GN=erpA PE=3 SV=1	--	--	--	--	Fe-S cluster biosynthesis protein ISA1 (contains a HesB-like domain)
comp64588_c0	9400.88	317.454	1074	ubiquitin-conjugating enzyme [Lycoris longituba]	PREDICTED: Cucumis sativus ubiquitin-conjugating enzyme E2 10-like, transcript variant 2 (LOC101220694), mRNA	ubiquitin-conjugating enzyme E2 D/E	Ubiquitin-conjugating enzyme E2 29 OS=Arabidopsis thaliana GN=UBC29 PE=2 SV=1	RWD domain//UEV domain//Ubiquitin-conjugating enzyme	cellular protein modification process//protein transport	protein binding//acid-amino acid ligase activity	--	Ubiquitin-protein ligase
comp69812_c0	16137.1	316.695	1848	geranylgeranyl hydrogenase, putative [Ricinus communis]	Ostreococcus lucimarinus CCE9901 chromosome 2, complete sequence	geranylgeranyl reductase	Uncharacterized protein Mbar_A1602 OS=Methanosarcina barkeri (strain Fusaro / DSM 804) GN=Mbar_A1602 PE=3 SV=2	Pyridine nucleotide-disulphide oxidoreductase//3-hydroxyacyl-CoA dehydrogenase, NAD binding domain//ThiF family//Lycopene cyclase protein//FAD dependent oxidoreductase//Glucose inhibited division protein A	oxidation-reduction process//valine catabolic process//fatty acid metabolic process//fatty acid biosynthetic process//carotenoid biosynthetic process//tRNA processing//benzoate metabolic process//leucine catabolic process//tryptophan metabolic process//lysine catabolic process//isoleucine catabolic process	flavin adenine dinucleotide binding//oxidoreductase activity, acting on paired donors, with incorporation or reduction of molecular oxygen//oxidoreductase activity//catalytic activity//3-hydroxyacyl-CoA dehydrogenase activity	--	--
comp63190_c0	7648.02	311.656	890	PREDICTED: universal stress protein A-like protein-like [Glycine max]	--	--	Putative universal stress protein SAOUHSC_01819 OS=Staphylococcus aureus (strain NCTC 8325) GN=SAOUHSC_01819 PE=3 SV=1	Universal stress protein family	response to stress	--	--	--
comp55063_c0	25716.6	311.203	2997	unknown [Arabidopsis thaliana]	--	--	Vacuole membrane protein 1 OS=Xenopus laevis GN=vmp1 PE=2 SV=1	Picornavirus core protein 2A	proteolysis//viral reproduction	peptidase activity	--	--
comp76931_c0	12623.3	309.544	1479	hypothetical protein VITISV_008795 [Vitis vinifera]	--	fructose-bisphosphate aldolase, class I	Fructose-bisphosphate aldolase A OS=Homo sapiens GN=ALDOA PE=1 SV=2	Fructose-bisphosphate aldolase class-I	mannose metabolic process//pentose-phosphate shunt//carbon utilization//fructose metabolic process//gluconeogenesis//glycolysis//inositol metabolic process	fructose-bisphosphate aldolase activity	--	Fructose-biphosphate aldolase
comp68802_c0	19319.2	309.478	2264	unknown [Picea sitchensis]	Brassica rapa subsp. pekinensis clone KBrB047D06, complete sequence	chaperonin GroEL	60 kDa chaperonin 1 OS=Trichodesmium erythraeum (strain IMS101) GN=groL1 PE=3 SV=1	TCP-1/cpn60 chaperonin family	cellular protein metabolic process	ATP binding	--	Mitochondrial chaperonin, Cpn60/Hsp60p
comp71479_c0	34283.6	309.375	4019	Os03g0255500 [Oryza sativa Japonica Group]	Lotus japonicus genomic DNA, chromosome 2, clone: LjT10N22, TM0381, complete sequence	phosphoenolpyruvate carboxykinase (ATP)	Phosphoenolpyruvate carboxykinase [ATP] OS=Ashbya gossypii (strain ATCC 10895 / CBS 109.51 / FGSC 9923 / NRRL Y-1056) GN=PCK1 PE=3 SV=1	Domain of unknown function (DUF1518)//Phosphoenolpyruvate carboxykinase	tricarboxylic acid cycle//carbon utilization//gluconeogenesis	ATP binding//phosphoenolpyruvate carboxykinase (ATP) activity	nucleus	--
comp57448_c0	5919.8	308.471	696	PREDICTED: hydrophobic protein LTI6A-like [Glycine max]	--	--	Hydrophobic protein OSR8 OS=Oryza sativa subsp. japonica GN=OSR8 PE=3 SV=1	Proteolipid membrane potential modulator	--	--	integral to membrane	Stress responsive protein
comp72001_c0	6351.22	307.944	748	Pollen Ole e 1 allergen and extensin family protein [Arabidopsis thaliana]	--	--	Phylloplanin OS=Nicotiana tabacum PE=1 SV=1	--	--	--	--	--
comp70886_c0	21447.7	307.452	2530	unknown [Medicago truncatula]	Ricinus communis calreticulin mRNA, complete cds	calnexin	Calnexin OS=Rattus norvegicus GN=Canx PE=1 SV=1	Erythromycin resistance leader peptide//Calreticulin family	response to antibiotic	calcium ion binding	--	Calnexin
comp68832_c0	17543.8	307.08	2072	hypothetical protein MTR_5g093390 [Medicago truncatula]	Populus trichocarpa clone WS0128_N19 unknown mRNA	GDP-L-galactose phosphorylase	GDP-D-glucose phosphorylase 1 OS=Caenorhabditis elegans GN=gdpgp1 PE=1 SV=1	Glutathione peroxidase//ATP synthase protein 8	oxidation-reduction process//ATP synthesis coupled proton transport//response to oxidative stress//peroxidase reaction//glutathione metabolic process//proton transport	glutathione peroxidase activity//hydrogen ion transmembrane transporter activity	mitochondrial proton-transporting ATP synthase complex, coupling factor F(o)	Predicted hydrolase (HIT family)
comp62564_c0	4627.67	304.598	551	60S ribosomal protein L37a [Arabidopsis lyrata subsp. lyrata]	Picea sitchensis clone WS02710_O05 unknown mRNA	large subunit ribosomal protein L37Ae	60S ribosomal protein L43 OS=Ashbya gossypii (strain ATCC 10895 / CBS 109.51 / FGSC 9923 / NRRL Y-1056) GN=RPL43 PE=3 SV=1	MYM-type Zinc finger with FCS sequence motif//U1 zinc finger//Carlavirus putative nucleic acid binding protein//Ribosomal L37ae protein family//Phorbol esters/diacylglycerol binding domain (C1 domain)	regulation of transcription, DNA-dependent//intracellular signal transduction//ribosome biogenesis//translation	nucleic acid binding//zinc ion binding//structural constituent of ribosome	ribosome//intracellular	60S ribosomal protein L37
comp75359_c1	27674.4	303.593	3306	DnaJ-like protein [Setaria italica]	Taraxacum officinale TO49-3 (To49-3) mRNA, partial cds	DnaJ homolog subfamily A member 2	DnaJ homolog subfamily A member 2 OS=Rattus norvegicus GN=Dnaja2 PE=2 SV=1	DnaJ C terminal domain//DnaJ central domain//Srg family chemoreceptor//DnaJ domain//Hydrogenase expression/synthesis hypA family	protein folding//signal transduction//sensory perception of chemical stimulus//cellular protein modification process	heat shock protein binding//unfolded protein binding//transmembrane signaling receptor activity//nickel cation binding	membrane	Molecular chaperone (DnaJ superfamily)
comp75597_c0	22848.5	303.537	2730	predicted protein [Populus trichocarpa]	Geranium macrorrhizum clone 08 Ger125 region genomic sequence	solute carrier family 25 (mitochondrial adenine nucleotide translocator), member 4/5/6/31	ADP,ATP carrier protein 1, mitochondrial OS=Triticum aestivum GN=ANT-G1 PE=3 SV=1	--	--	--	--	Mitochondrial ADP/ATP carrier proteins
comp74670_c1	6984.38	303.36	835	unknown [Zea mays]	Lilium hybrid cultivar cultivar Siberia chalcone synthase gene, complete cds	chalcone synthase	Chalcone synthase 5 OS=Sorghum bicolor GN=CHS5 PE=3 SV=1	3-Oxoacyl-[acyl-carrier-protein (ACP)] synthase III C terminal//Chalcone and stilbene synthases, C-terminal domain	lipid biosynthetic process	transferase activity, transferring acyl groups//transferase activity, transferring acyl groups other than amino-acyl groups	--	--
comp74237_c0	3093.47	299.179	375	putative translation elongation factor Tu family protein [Zea mays]	Solanum lycopersicum cDNA, clone: LEFL1003BD10, HTC in leaf	elongation factor 1-alpha	Elongation factor 1-alpha OS=Nicotiana tabacum PE=2 SV=1	Type II/IV secretion system protein//Elongation factor Tu GTP binding domain//Dynamin family	transport	ATP binding//GTP binding//GTPase activity	intracellular	Translation elongation factor EF-1 alpha/Tu
comp35972_c0	5060.86	297.962	616	unknown [Picea sitchensis]	--	--	--	--	--	--	--	Small EDRK-rich protein H4F5
comp75941_c0	16264	297.906	1980	1-aminocyclopropane-1-carboxylate oxidase-like protein [Medicago truncatula]	--	--	Probable 2-oxoacid dependent dioxygenase OS=Arabidopsis thaliana GN=GSL-OH PE=2 SV=1	Domain of unknown function (DUF3377)//2OG-Fe(II) oxygenase superfamily	oxidation-reduction process	metalloendopeptidase activity//oxidoreductase activity, acting on paired donors, with incorporation or reduction of molecular oxygen, 2-oxoglutarate as one donor, and incorporation of one atom each of oxygen into both donors//oxidoreductase activity	--	Iron/ascorbate family oxidoreductases
comp68572_c0	12734.6	297.776	1551	lipoxygenase LOX2 [Populus deltoides]	Pyrus pyrifolia lipoxygenase LOX-3 mRNA, partial cds	lipoxygenase	Linoleate 13S-lipoxygenase 3-1, chloroplastic OS=Solanum tuberosum GN=LOX3.1 PE=1 SV=1	Lipoxygenase	oxidation-reduction process	oxidoreductase activity, acting on single donors with incorporation of molecular oxygen, incorporation of two atoms of oxygen//metal ion binding	--	--
comp52768_c0	12443.5	296.903	1520	Senescence-associated nodulin 1A [Medicago truncatula]	--	--	Gibberellin 20 oxidase 1-B OS=Triticum aestivum GN=GA20ox1B PE=2 SV=1	2OG-Fe(II) oxygenase superfamily	oxidation-reduction process	oxidoreductase activity, acting on paired donors, with incorporation or reduction of molecular oxygen, 2-oxoglutarate as one donor, and incorporation of one atom each of oxygen into both donors//oxidoreductase activity	--	Iron/ascorbate family oxidoreductases
comp67066_c0	9053.66	295.813	1110	PREDICTED: iron-sulfur cluster assembly enzyme ISCU, mitochondrial-like [Brachypodium distachyon]	--	--	Iron-sulfur cluster assembly protein 2 OS=Arabidopsis thaliana GN=ISU2 PE=2 SV=1	Defensin-like peptide family//NifU-like N terminal domain	iron-sulfur cluster assembly	iron ion binding//iron-sulfur cluster binding	extracellular region	Iron binding protein involved in Fe-S cluster formation
comp72121_c0	10765.9	295.571	1321	unknown [Helianthus annuus]	Helianthus anomalus isolate 03 unknown (HT998) gene, partial cds	--	Elicitor-responsive protein 1 OS=Oryza sativa subsp. indica GN=ERG1 PE=2 SV=2	C2 domain	--	protein binding	--	--
comp63263_c0	8769.1	295.295	1077	plastid 2C-methyl-D-erythritol 2,4-cyclodiphosphate synthase [Rauvolfia verticillata]	Hevea brasiliensis cultivar Haiken putative 2C-methyl-D-erythritol 2,4-cyclodiphosphate synthase mRNA, complete cds	2-C-methyl-D-erythritol 2,4-cyclodiphosphate synthase	2-C-methyl-D-erythritol 2,4-cyclodiphosphate synthase OS=Bacillus cereus (strain AH187) GN=ispF PE=3 SV=1	YgbB family	terpenoid biosynthetic process	2-C-methyl-D-erythritol 2,4-cyclodiphosphate synthase activity	--	--
comp50994_c0	8040.33	294.845	989	--	--	--	--	--	--	--	--	--
comp51308_c0	6647.12	294.352	819	unknown [Picea sitchensis]	--	--	Damage response protein 1 OS=Saccharomyces cerevisiae (strain ATCC 204508 / S288c) GN=DAP1 PE=1 SV=1	Cytochrome b5-like Heme/Steroid binding domain	--	heme binding	--	Putative steroid membrane receptor Hpr6.6/25-Dx
comp64745_c0	6742.94	293.576	833	predicted protein [Populus trichocarpa]	--	--	Pollen allergen Amb a 3 OS=Ambrosia artemisiifolia var. elatior PE=1 SV=2	Plastocyanin-like domain	electron transport	electron carrier activity//copper ion binding	--	--
comp72691_c0	21141.5	292.541	2621	Os09g0482400 [Oryza sativa Japonica Group]	Nicotiana tabacum heat shock protein 90 (OINtHsp90) mRNA, complete cds	molecular chaperone HtpG	Heat shock protein 83 OS=Ipomoea nil GN=HSP83A PE=2 SV=1	Hsp90 protein//Transcription factor Tfb4//Histidine kinase-, DNA gyrase B-, and HSP90-like ATPase	protein folding//DNA repair//regulation of transcription, DNA-dependent//response to stress	ATP binding//unfolded protein binding	core TFIIH complex	Molecular chaperone (HSP90 family)
comp32523_c0	5446.5	292.205	676	unknown [Medicago truncatula]	--	--	--	Erythromycin resistance leader peptide//InsA N-terminal domain	response to antibiotic//transposition, DNA-mediated	--	--	--
comp50983_c0	5649.95	291.893	702	unknown [Picea sitchensis]	--	--	30S ribosomal protein S31, chloroplastic OS=Spinacia oleracea GN=RPS31 PE=1 SV=2	--	--	--	--	--
comp31783_c0	9007.7	290.13	1126	PREDICTED: glutathione S-transferase F9 [Vitis vinifera]	--	glutathione S-transferase	Glutathione S-transferase PARB OS=Nicotiana tabacum GN=PARB PE=2 SV=1	SicP binding//Glutathione S-transferase, N-terminal domain	--	protein binding	extracellular space	Glutathione S-transferase
comp64775_c0	7569.23	288.055	953	ubiquitin, partial [Lycoris longituba]	Glycine max cDNA, clone: GMFL01-06-A20	ubiquitin C	Polyubiquitin 4 OS=Arabidopsis thaliana GN=UBQ4 PE=1 SV=1	Ubiquitin family	--	protein binding	--	Ubiquitin and ubiquitin-like proteins
comp72780_c0	5368.89	288.041	676	catalytic, putative [Ricinus communis]	--	--	Probable fructose-bisphosphate aldolase 3, chloroplastic OS=Arabidopsis thaliana GN=FBA3 PE=1 SV=1	Fructose-bisphosphate aldolase class-I	mannose metabolic process//pentose-phosphate shunt//carbon utilization//fructose metabolic process//gluconeogenesis//glycolysis//inositol metabolic process	fructose-bisphosphate aldolase activity	--	Fructose-biphosphate aldolase
comp35702_c0	10460.2	287.833	1318	Peroxidase [Medicago truncatula]	Medicago truncatula clone JCVI-FLMt-14K19 unknown mRNA	peroxidase	Peroxidase 66 OS=Zea mays GN=PER66 PE=1 SV=1	Peroxidase//Phosphatidylinositolglycan class N (PIG-N)	GPI anchor biosynthetic process//oxidation-reduction process//response to oxidative stress//peroxidase reaction	heme binding//peroxidase activity//transferase activity	endoplasmic reticulum membrane	--
[truncated: 297 more rows]

## Sheet: SR-3
gene_id	SR_3_Read_count	SR_3_RPKM	Gene Length	NR Description	NT Description	KO Description	Swissprot Description	PFAM description	BP Description	MF Description	CC Description	KOG Description
[truncated: 598 more rows]
