# Supplementary material for: RNA-Seq for gene identification and transcript profiling of three Stevia rebaudiana genotypes
Source: BMC Genomics. 2014 Jul 7;15(1):571. doi: 10.1186/1471-2164-15-571 (PMC4108789; doi:10.1186/1471-2164-15-571)
Supplement: Supplementary file 10 — Additional file 10: The differently expressed unigenes of SR-2 vs SR-1, SR-1 vs SR-3, and SR-2 vs SR-3. (XLSX 376 KB) [file 12864_2013_6267_MOESM10_ESM.xlsx]

## Sheet: SR-1 vs SR-2 up
Gene_id	SR_2_readcount	SR_1_readcount	log2.Fold_change.	p.value	q.value.Storey.et.al..2003.
comp31783_c0	9007.7	2481.64	1.8731	5.45e-29	4.0519e-26
comp31803_c0	13560.7	2704.81	2.339	1.3722e-58	2.6384e-55
comp31819_c0	25797.2	9984.12	1.3827	2.4119e-48	3.2802e-45
comp31857_c0	2229	617.37	1.8654	3.019e-08	3.5071e-06
comp32137_c0	8184.87	2798.42	1.5616	4.826e-20	2.086e-17
comp32157_c0	1847	525	1.828	6.9376e-07	6.3003e-05
comp32157_c2	2312.01	618.08	1.9165	8.2698e-09	1.0433e-06
comp32324_c0	864.48	175.12	2.3167	5.1742e-05	0.0030708
comp32617_c0	1430.99	391.01	1.8849	7.6213e-06	0.00055478
comp35534_c0	4087.98	1152.8	1.8395	1.166e-13	2.839e-11
comp35702_c0	10460.2	2483.25	2.0878	4.4214e-39	4.7411e-36
comp35803_c0	683	32	4.4289	6.7939e-07	6.19e-05
comp35881_c0	909.49	138.34	2.73	3.949e-06	0.00030927
comp35893_c0	2458.82	94	4.7224	1.0019e-21	4.9008e-19
comp35933_c0	2108.98	816	1.3831	2.949e-05	0.0018497
comp35955_c0	8615.69	3950.32	1.1382	2.3956e-12	4.911e-10
comp36001_c0	2797.22	1208.85	1.2236	1.8089e-05	0.0011922
comp36004_c0	6314.19	2190.24	1.5407	1.7353e-15	5.1744e-13
comp36045_c0	24900.1	6422.53	1.9681	4.6751e-83	1.7379e-79
comp36071_c0	1146	306	1.9182	4.9059e-05	0.0029257
comp36079_c0	3026.13	946	1.6908	2.4861e-09	3.4229e-07
comp36111_c0	2489	809	1.6346	1.4685e-07	1.4997e-05
comp36382_c0	3075.38	1255	1.3063	1.7154e-06	0.00014255
comp36849_c0	1286.03	307	2.0798	4.8276e-06	0.00036875
comp37027_c0	679	17	5.333	2.7996e-07	2.7484e-05
comp37056_c0	1384.8	159	3.1358	7.6052e-10	1.113e-07
comp37234_c0	1385.42	294.47	2.2473	5.2405e-07	4.846e-05
comp37549_c0	2556.05	527.47	2.29	5.0313e-12	9.8784e-10
comp46995_c0	513	47	3.4614	8.4916e-05	0.0047635
comp49024_c0	3052.37	260	3.5666	2.586e-22	1.3476e-19
comp50575_c0	4455.7	1210.06	1.8938	2.2524e-15	6.6451e-13
comp50955_c0	4533.95	1151.55	1.9904	9.7561e-17	3.2771e-14
comp51274_c0	1.90749e+06	1	20.876	0	0
comp52624_c0	8632.37	1577.71	2.4651	1.4576e-40	1.6255e-37
comp52667_c0	1008.9	8	6.9918	5.285e-10	7.9218e-08
comp52768_c0	12443.5	6213.05	1.0152	6.614e-14	1.725e-11
comp53189_c0	1803.19	0	7.1236	1.3141e-16	4.3614e-14
comp53192_c0	8528.48	4269.1	1.0116	6.3522e-10	9.4453e-08
comp53525_c0	3497.73	1668	1.0815	2.2195e-05	0.0014374
comp53669_c0	692.99	78	3.1645	1.2246e-05	0.00084406
comp53956_c0	1408	289	2.2977	2.7987e-07	2.7484e-05
comp53956_c1	4539.19	1294.84	1.8229	8.2724e-15	2.3063e-12
comp54049_c0	992.96	93	3.4296	5.1913e-08	5.8126e-06
comp54701_c0	4624.9	2209.02	1.0792	1.1333e-06	9.8129e-05
comp55068_c0	2608.91	594	2.1481	2.6008e-11	4.5892e-09
comp55235_c0	6506.29	1831	1.8424	6.9979e-21	3.2248e-18
comp55237_c0	9124.23	3245.01	1.5047	7.1314e-21	3.2594e-18
comp55306_c0	1396.67	185.05	2.9292	2.5828e-09	3.5299e-07
comp55468_c0	1474.09	184.56	3.0109	5.2139e-10	7.8575e-08
comp55519_c0	8491.29	1068.98	3.003	3.8338e-50	5.6256e-47
comp55781_c0	455	28	4.0356	8.2201e-05	0.0046298
comp55875_c0	788	41	4.2777	1.279e-07	1.3183e-05
comp56081_c0	1330.29	355	1.9191	1.2096e-05	0.00083925
comp56162_c0	3188.59	1262.84	1.3495	5.1279e-07	4.7497e-05
comp56261_c0	174710	81947.2	1.1054	3.2098e-207	4.4745e-203
comp56279_c0	4036.26	605	2.7512	1.5858e-22	8.5848e-20
comp56367_c0	1159.9	6	7.608	6.7411e-11	1.1288e-08
comp56367_c1	863.78	3	8.1828	3.9564e-08	4.4748e-06
comp56405_c0	5184.72	1748	1.5818	1.611e-13	3.8063e-11
comp56523_c0	196576	95021.6	1.062	6.075e-215	1.6937e-210
comp57031_c0	9844.98	3518.72	1.4975	3.1883e-22	1.6461e-19
comp57120_c0	3102.48	420.45	2.8966	1.1296e-18	4.4671e-16
comp57284_c0	3322.34	1282.72	1.3862	1.4892e-07	1.5153e-05
comp57610_c0	1924.35	204	3.2509	1.497e-13	3.5673e-11
comp58472_c0	2493.73	1101	1.1927	7.8559e-05	0.0044471
comp58973_c0	3624.75	1300.64	1.4919	4.5675e-09	5.9505e-07
comp59111_c0	27283.3	5705.18	2.2709	1.8833e-111	9.5466e-108
comp59169_c0	1394.42	288	2.2887	3.4346e-07	3.2906e-05
comp59208_c0	4740.12	573.43	3.0604	2.62e-29	2.0291e-26
comp59246_c0	2945.29	1050.74	1.5002	1.0945e-07	1.1514e-05
comp59600_c0	2835	1266.59	1.1756	3.3077e-05	0.0020402
comp59671_c0	2007.82	757	1.4205	2.9678e-05	0.0018566
comp59757_c0	10257.8	4006.21	1.3696	6.7694e-20	2.8596e-17
comp60110_c0	2357.92	350	2.7653	7.0787e-14	1.8023e-11
comp60509_c0	2616	961	1.458	1.0637e-06	9.3511e-05
comp60614_c0	2680.51	765.14	1.8219	2.4735e-09	3.4139e-07
comp60700_c0	1133.12	176.76	2.6936	3.245e-07	3.1413e-05
comp60837_c0	1282	355	1.8657	2.6431e-05	0.001671
comp60893_c0	1898.66	572	1.7441	1.266e-06	0.00010811
comp61244_c0	7737.32	3825	1.0296	2.0068e-09	2.7975e-07
comp61269_c0	1276	116	3.4726	5.3867e-10	8.0526e-08
comp61356_c0	6621.33	2971.96	1.1689	2.8117e-10	4.3793e-08
comp61394_c0	9988.71	3816	1.4014	3.5169e-20	1.5564e-17
comp61441_c0	1399.99	324.22	2.1236	1.2743e-06	0.00010865
comp61585_c0	3999.2	1961.65	1.0408	1.298e-05	0.00088808
comp61602_c0	1122.21	109	3.3771	9.1084e-09	1.1362e-06
comp61689_c2	1368	394.98	1.8054	2.346e-05	0.0015053
comp61846_c0	5681.74	1482.21	1.9518	5.078e-20	2.1781e-17
comp61921_c0	3368.89	1266.99	1.4241	5.9042e-08	6.5712e-06
comp62099_c0	5544.18	2541.63	1.1384	1.8702e-08	2.2331e-06
comp62167_c0	5384.68	1759.95	1.6265	1.3651e-14	3.7312e-12
comp62260_c0	4952.85	2076.08	1.2676	3.5978e-09	4.7647e-07
comp62261_c0	1738.31	539	1.7025	5.4953e-06	0.00041241
comp62351_c0	17529.5	3198.74	2.4674	1.2854e-80	4.2162e-77
comp62470_c0	2575.91	436	2.5759	6.7634e-14	1.746e-11
comp62506_c0	1139	218	2.3986	1.9694e-06	0.00016196
comp62536_c0	5576.7	2089.84	1.4292	2.5874e-12	5.2847e-10
comp62642_c0	10174	3607.76	1.5089	3.3786e-23	1.8652e-20
comp62738_c0	2816.65	455	2.6432	1.6937e-15	5.0774e-13
comp62791_c0	9453.48	3523.01	1.4372	5.2696e-20	2.243e-17
comp62817_c0	820	30	4.7858	2.9159e-08	3.3944e-06
comp63200_c0	569.44	41	3.8091	1.6164e-05	0.0010768
comp63217_c0	1867	258	2.8685	1.0089e-11	1.907e-09
comp63271_c1	736.18	123.53	2.5884	5.8796e-05	0.0034474
comp63407_c0	1804.9	161.99	3.4911	1.3573e-13	3.2482e-11
comp63430_c0	8255.89	4008.28	1.0556	2.0518e-10	3.2502e-08
comp63457_c0	1090	284	1.9536	5.9264e-05	0.0034712
comp63816_c0	11148.5	5049.19	1.1559	5.6376e-16	1.7928e-13
comp63843_c0	526	3	7.4672	9.9597e-06	0.00070298
comp63997_c0	17535.2	970.91	4.188	2.8499e-135	1.9864e-131
comp64194_c0	11800.6	5606.02	1.087	4.7958e-15	1.3714e-12
comp64396_c1	9379.06	4529.83	1.0632	8.7334e-12	1.685e-09
comp64563_c0	659.82	8	6.3791	3.7305e-07	3.5316e-05
comp64657_c0	2751	664.45	2.0629	2.9904e-11	5.2272e-09
comp64722_c0	6478.3	1340.95	2.2856	4.8696e-28	3.5263e-25
comp64756_c0	23625.7	954	4.6434	3.2976e-192	3.6774e-188
comp65004_c1	26867.2	13321.5	1.0253	8.965e-29	6.5775e-26
comp65023_c0	5455.44	2671.05	1.0435	3.285e-07	3.1746e-05
comp65086_c0	2657.06	1103.11	1.2815	1.2576e-05	0.00086255
comp65123_c0	7335.82	3260.95	1.1829	1.8362e-11	3.2922e-09
comp65384_c0	1164.99	266	2.144	8.6138e-06	0.00061895
comp65472_c0	3182.9	757	2.0852	5.7317e-13	1.2632e-10
comp65475_c0	2955.36	1037.96	1.5228	7.0631e-08	7.7834e-06
comp65918_c0	3419.38	1276.03	1.4353	3.7795e-08	4.3097e-06
comp65928_c0	2494.96	974.99	1.3688	6.7834e-06	0.00050165
comp65947_c0	5745.04	1291.36	2.1666	2.377e-23	1.3254e-20
comp66019_c0	4266.72	1230.91	1.8066	7.8375e-14	1.9775e-11
comp66058_c0	2532.16	911.6	1.4871	1.0301e-06	9.1281e-05
comp66375_c0	3692	1103.08	1.7561	1.09e-11	2.0395e-09
comp66435_c0	2171.18	885	1.3079	5.7051e-05	0.0033486
comp66543_c0	9216.05	4115.91	1.1761	6.9635e-14	1.7875e-11
comp66584_c0	9481.15	4044.55	1.2423	1.1467e-15	3.5326e-13
comp66606_c1	8625.37	2420.64	1.8464	3.0324e-27	2.1403e-24
comp66606_c2	4881.13	1326.35	1.893	1.0986e-16	3.668e-14
comp66711_c0	5339.74	1355	1.9917	1.8764e-19	7.8081e-17
comp66915_c0	5249.91	2195.7	1.2708	1.1236e-09	1.6065e-07
comp66925_c0	4579.76	2179.79	1.0843	1.137e-06	9.8297e-05
comp66984_c0	2487.01	323	2.958	1.3335e-15	4.0321e-13
comp66986_c0	1442	348	2.0641	1.4761e-06	0.00012359
comp66993_c0	2066.02	262	2.9924	2.2971e-13	5.3148e-11
comp67064_c0	6102.06	2794.14	1.1401	3.4539e-09	4.5855e-07
comp67157_c0	894.78	100	3.1747	6.4412e-07	5.8782e-05
comp67192_c0	2509.64	995.62	1.347	8.6909e-06	0.00062288
comp67196_c0	46608.2	15048.1	1.6442	9.1219e-116	5.0864e-112
comp67223_c0	6727.17	2334.09	1.5403	2.1499e-16	7.0104e-14
comp67281_c0	4383.03	1041	2.0872	2.607e-17	9.2005e-15
comp67497_c0	3271.36	800.14	2.0448	5.9746e-13	1.3116e-10
comp67536_c0	56487.1	25570.2	1.1567	2.1517e-74	5.999e-71
comp67656_c0	1563.44	517	1.6097	3.919e-05	0.0023883
comp67657_c1	1761.11	196.03	3.1805	2.7561e-12	5.6088e-10
comp67772_c0	4958.69	2462.98	1.0228	1.8626e-06	0.00015364
comp68008_c0	3485.95	1002.48	1.8112	1.3022e-11	2.3807e-09
comp68069_c0	1073.01	198.34	2.4488	2.8609e-06	0.00022855
comp68092_c0	1679.03	11	7.2672	1.9049e-15	5.6499e-13
comp68092_c1	1024	47	4.4586	1.1071e-09	1.587e-07
comp68131_c0	7930.16	3448.03	1.2148	7.5535e-13	1.6262e-10
comp68288_c0	3968.09	694	2.5286	3.9108e-20	1.7171e-17
comp68344_c0	15393	7634.92	1.0248	3.7981e-17	1.3154e-14
comp68371_c0	576.79	67	3.119	7.4982e-05	0.0042794
comp68540_c0	3670.64	35	6.7257	9.3135e-33	7.9895e-30
comp68572_c0	12734.6	3689.01	1.8007	6.0281e-38	6.1114e-35
comp68572_c1	10591.1	3271.52	1.708	2.3305e-29	1.8303e-26
comp68589_c0	45647.1	18968.6	1.2801	3.5804e-73	9.0747e-70
comp68610_c0	2722.51	1139.44	1.2698	1.1721e-05	0.00081695
comp68618_c0	7634.08	3782.94	1.0262	2.9126e-09	3.9229e-07
comp68785_c0	6220.97	2823.56	1.1528	1.6202e-09	2.2871e-07
comp68822_c0	51914.2	16959.8	1.6272	1.5608e-126	9.6698e-123
comp68923_c0	3544.31	1433.52	1.3191	2.1769e-07	2.1676e-05
comp68946_c0	478	29	4.0561	5.2704e-05	0.0031231
comp69139_c0	510	24	4.4226	1.7825e-05	0.0011762
comp69241_c0	1988.15	722.49	1.4736	1.7521e-05	0.001159
comp69684_c0	6639.8	2936.16	1.1904	1.2621e-10	2.0399e-08
comp69752_c0	803	53	3.9345	2.1707e-07	2.1652e-05
comp69892_c0	3149.8	927.73	1.7767	2.3727e-10	3.7163e-08
comp69990_c0	1237.64	77	4.0198	8.8284e-11	1.4436e-08
comp70017_c0	8434.19	4000.9	1.0891	3.2624e-11	5.6847e-09
comp70160_c0	1737.96	158.25	3.4703	4.4127e-13	9.9215e-11
comp70211_c0	1067.39	180	2.5812	1.3706e-06	0.0001158
comp70367_c0	2920.66	1219	1.2738	5.2901e-06	0.00039862
comp70529_c0	4645.04	1963.27	1.2556	1.4796e-08	1.7974e-06
comp70592_c0	24613.8	11035.2	1.1706	3.8132e-34	3.4295e-31
comp70762_c0	4665.46	1592.07	1.5643	4.1509e-12	8.2367e-10
comp70800_c1	1728.08	587	1.5709	2.2951e-05	0.001476
comp70841_c0	1378	290	2.2617	5.0057e-07	4.6442e-05
comp70922_c0	3145.3	1524.97	1.0576	8.449e-05	0.0047444
comp70927_c0	26585.7	10474.3	1.357	3.8475e-48	5.108e-45
comp71355_c0	24301.7	10324.2	1.2482	5.4617e-38	5.6397e-35
comp71479_c0	34283.6	13610.5	1.346	1.117e-60	2.2243e-57
comp71490_c0	14448.5	6778.85	1.105	1.2285e-18	4.757e-16
comp71500_c1	13129.8	2185.64	2.5999	6.2584e-65	1.3422e-61
comp71507_c0	1130.02	244.14	2.2238	6.8649e-06	0.000507
comp71508_c0	6557.5	2316.06	1.5147	1.3378e-15	4.0321e-13
comp72001_c0	6351.22	2642.4	1.2784	1.6146e-11	2.9137e-09
comp72101_c0	731	105	2.8127	2.5518e-05	0.0016224
comp72164_c0	1356	154.01	3.1515	1.032e-09	1.4869e-07
comp72294_c0	1086.98	52	4.3989	3.9909e-10	6.0801e-08
comp72690_c0	3779.41	401.47	3.248	4.2555e-25	2.6662e-22
comp72799_c0	4239	1545.03	1.4693	3.9889e-10	6.0801e-08
comp72824_c0	587	38	3.9625	8.8379e-06	0.00063018
comp72838_c0	717.93	88	3.0415	1.3046e-05	0.00089038
comp72864_c0	12022.2	2519.08	2.2679	4.7381e-50	6.7743e-47
comp73018_c0	5890.45	2448	1.28	8.2582e-11	1.3583e-08
comp73075_c1	17823.8	5132.59	1.8092	8.3992e-53	1.3775e-49
comp73176_c0	626.52	42	3.9121	4.89e-06	0.0003725
comp73301_c0	945	143	2.7375	2.4656e-06	0.00020012
comp73318_c0	737	88	3.0793	8.7445e-06	0.00062556
comp73506_c0	11148.5	2884.09	1.9639	4.7578e-38	5.0055e-35
comp73588_c0	5694.14	1907.7	1.5908	7.868e-15	2.2046e-12
comp73936_c0	2827.3	889.32	1.6819	9.5859e-09	1.1905e-06
comp74185_c1	3287.02	1369.71	1.2761	1.3088e-06	0.00011142
comp74217_c0	2384.69	880.15	1.4512	3.4944e-06	0.00027638
comp74323_c0	533	43	3.6449	4.1688e-05	0.0025294
comp74362_c1	2524.01	1026.27	1.3115	1.358e-05	0.0009257
comp74573_c1	661	29	4.5237	8.9118e-07	7.9891e-05
comp74882_c0	8067.76	3784.62	1.1052	4.5315e-11	7.7035e-09
comp74920_c0	4437.31	1705.6	1.3926	1.0772e-09	1.548e-07
comp74963_c0	8286.53	2244.31	1.8977	2.5475e-27	1.8211e-24
comp75136_c0	12389.5	5277.35	1.2444	4.6414e-20	2.0219e-17
comp75206_c0	1926.39	322.9	2.5899	7.953e-11	1.312e-08
comp75210_c1	1847.34	391.94	2.2499	6.6956e-09	8.5975e-07
comp75259_c1	636	61.97	3.3726	1.5368e-05	0.00103
comp75536_c0	523.17	9	5.8744	5.7161e-06	0.00042725
comp75684_c0	1426.06	424	1.7631	2.274e-05	0.0014676
comp75777_c0	30466.1	10098.3	1.6063	1.9899e-73	5.2836e-70
comp75848_c0	1511.34	311.41	2.2921	1.0796e-07	1.1379e-05
comp75884_c0	776.25	62	3.6594	7.2841e-07	6.5935e-05
comp75944_c0	6975.38	3204	1.1356	3.1271e-10	4.8167e-08
comp76111_c0	1968.3	79	4.6522	1.3535e-17	4.8691e-15
comp76116_c1	4537.87	870.82	2.3948	2.4388e-21	1.1524e-18
comp76171_c0	11794.5	4716.17	1.3356	1.1013e-21	5.3397e-19
comp76412_c0	1342.94	294.03	2.2046	1.0974e-06	9.5604e-05
comp76458_c0	1932.03	479	2.0252	3.9215e-08	4.4535e-06
comp76596_c0	1473	404.71	1.877	6.0169e-06	0.00044793
comp76774_c0	2640.45	1050.05	1.3435	5.3412e-06	0.00040177
comp76779_c0	3744.61	1006.82	1.9082	2.6786e-13	6.1465e-11
comp76785_c0	3819.49	960.43	2.0048	1.7631e-14	4.7957e-12
comp76827_c0	37140.3	16751.7	1.1619	6.0958e-50	8.4976e-47
comp76859_c0	2201.14	95	4.5474	2.7134e-19	1.1125e-16
comp76876_c0	10855.6	1602	2.7737	2.8453e-58	5.1178e-55
comp76901_c0	10974.8	4917.19	1.1715	3.9402e-16	1.27e-13
comp76916_c0	16093.1	255.09	5.9925	9.8906e-140	7.8786e-136
comp77223_c0	9333.66	148	5.992	7.4225e-82	2.5867e-78
comp77639_c0	6625.87	1593.44	2.0692	4.6788e-25	2.8988e-22
comp77669_c0	1374.02	109	3.6692	4.1694e-11	7.1314e-09
comp78117_c0	2435.28	751.01	1.7104	6.6647e-08	7.3735e-06
comp78786_c0	964	0	6.2202	7.6271e-10	1.1133e-07
comp89703_c0	613	0	5.567	9.6069e-07	8.5572e-05
comp90248_c0	520	0	5.3297	6.9671e-06	0.00051251

## Sheet: SR-1 vs SR-2 down
Gene_id	SR_2_readcount	SR_1_readcount	log2.Fold_change.	p.value	q.value.Storey.et.al..2003.
comp26340_c0	0	503.06	-5.2687	2.423e-06	0.00019723
comp31394_c0	1321.81	3401.91	-1.3506	9.9661e-12	1.8902e-09
comp31860_c0	1484	4562.03	-1.607	1.3803e-18	5.308e-16
comp32049_c0	1140.15	2673.16	-1.2161	1.7479e-08	2.096e-06
comp32590_c0	32	637.99	-4.3042	2.4004e-07	2.3732e-05
comp34335_c0	29	1138	-5.2811	1.3246e-12	2.7977e-10
comp35935_c0	2469	9754.13	-1.9689	8.3873e-48	1.0876e-44
comp35990_c0	1418.19	3532.72	-1.3035	1.2103e-11	2.2421e-09
comp36173_c0	92	900.19	-3.2773	1.57e-08	1.8908e-06
comp36319_c0	181.13	1956.59	-3.42	2.5206e-17	8.9522e-15
comp49848_c1	29.9	448.63	-3.8941	2.3827e-05	0.0015254
comp51326_c0	6176.64	13517.2	-1.1167	4.5759e-33	4.05e-30
comp51609_c0	213.03	819.07	-1.9297	3.1776e-05	0.0019687
comp51741_c0	6	432.85	-6.1596	1.3021e-05	0.00088977
comp51993_c0	479.98	3813.47	-2.9769	4.3142e-29	3.2508e-26
comp53406_c0	363	3327.63	-3.1832	6.0051e-27	4.1856e-24
comp54059_c0	13	879	-6.0661	4.9327e-10	7.4741e-08
comp54460_c0	228	814.07	-1.8229	6.028e-05	0.003527
comp54598_c0	329.46	1180.04	-1.8275	1.3172e-06	0.00011162
comp54927_c0	840.07	2554.99	-1.5915	5.9301e-11	9.9899e-09
comp55305_c0	1352	2863.96	-1.0697	8.432e-08	9.1472e-06
comp55382_c0	150.43	799.08	-2.396	3.7265e-06	0.00029266
comp55710_c0	983.98	2051.67	-1.0469	7.8306e-06	0.00056853
comp55724_c0	972.93	2082.05	-1.0844	4.0315e-06	0.00031484
comp55891_c0	1250.03	2931.07	-1.2163	3.606e-09	4.7647e-07
comp56225_c0	79	1365.23	-4.0979	7.9473e-14	1.9961e-11
comp57200_c0	397.81	2093.95	-2.3829	8.1735e-14	2.0346e-11
comp57430_c0	57.1	1006.99	-4.1272	1.2957e-10	2.0881e-08
comp57652_c0	0	435	-5.059	1.2344e-05	0.00084973
comp58158_c0	225	849.72	-1.9039	2.6172e-05	0.0016588
comp58224_c0	1399	4076.04	-1.5296	7.3074e-16	2.2891e-13
comp58787_c0	597.31	1686.28	-1.4841	3.5846e-07	3.4167e-05
comp59187_c0	0	635.61	-5.6061	1.1107e-07	1.1653e-05
comp59472_c0	709.8	1644.13	-1.1986	1.2005e-05	0.00083531
comp59624_c0	393.38	2103.09	-2.4053	5.4828e-14	1.4421e-11
comp59665_c0	1211.06	3685.99	-1.5926	3.6867e-15	1.0651e-12
comp59978_c0	1160.85	3136.89	-1.4209	1.4483e-11	2.6391e-09
comp60012_c0	320	981.86	-1.6042	4.5504e-05	0.002743
comp60068_c0	2304	4824.19	-1.0529	5.9569e-12	1.1614e-09
comp60173_c0	1507.9	3863.01	-1.344	4.8079e-13	1.0723e-10
comp60453_c0	867.81	2123.71	-1.2779	2.1197e-07	2.1182e-05
comp60600_c0	963.77	2398.19	-1.302	2.3916e-08	2.8253e-06
comp60600_c1	1008.01	2748.59	-1.434	2.0425e-10	3.2447e-08
comp61113_c0	4	1444	-8.4827	3.5012e-13	7.9361e-11
comp61113_c1	73.79	2922.75	-5.2946	6.1274e-30	4.9517e-27
comp61572_c0	532.97	3094.41	-2.5243	9.0994e-21	4.0918e-18
comp61698_c0	25	633.01	-4.649	1.7993e-07	1.8175e-05
comp61702_c0	386	1136.58	-1.5448	1.8247e-05	0.0012002
comp61959_c0	158.93	761	-2.2463	1.2748e-05	0.00087328
comp62276_c0	6870.58	24254.2	-1.8065	3.175e-105	1.4753e-101
comp62276_c1	15853	52071.8	-1.7025	1.7076e-208	3.1738e-204
comp62783_c0	881.62	2250.36	-1.3387	3.6989e-08	4.2352e-06
comp62892_c0	261	1145.24	-2.1203	2.1183e-07	2.1182e-05
comp62911_c0	3183.37	6514.3	-1.0199	5.0032e-15	1.4233e-12
comp62923_c0	279	939	-1.7377	2.8265e-05	0.0017788
comp62975_c0	463.44	1272.53	-1.444	1.39e-05	0.00094634
comp62986_c0	1878.93	6106.4	-1.6872	9.6974e-26	6.3615e-23
comp62998_c0	365.6	1143.57	-1.632	8.6904e-06	0.00062288
comp63129_c0	361	1117.02	-1.6164	1.2452e-05	0.00085509
comp63175_c0	929.04	2781.88	-1.569	1.2894e-11	2.365e-09
comp63632_c0	112	593.01	-2.3914	6.8575e-05	0.0039543
comp63636_c0	343.02	991.47	-1.5181	7.5315e-05	0.0042896
comp63695_c1	140	821.04	-2.5388	1.3813e-06	0.00011635
comp63739_c0	1606.01	3263.34	-1.0097	3.7489e-08	4.2836e-06
comp63740_c0	524	1925.45	-1.8644	4.0508e-10	6.1546e-08
comp63784_c0	110	646.26	-2.5414	1.8253e-05	0.0012002
comp63870_c0	2688.87	5716.85	-1.075	3.0824e-14	8.2632e-12
comp63988_c0	511.92	1280.28	-1.3093	4.2673e-05	0.0025835
comp63991_c0	657.99	2170.74	-1.7088	2.9344e-10	4.5578e-08
comp64032_c0	747.69	1752.99	-1.2161	5.0347e-06	0.00038248
comp64043_c0	782.01	1867	-1.2423	1.7915e-06	0.00014865
comp64360_c0	734	1628.06	-1.1361	2.6168e-05	0.0016588
comp64466_c1	338	1106.11	-1.6972	7.4637e-06	0.00054616
comp64666_c0	1155.76	2517.75	-1.1101	2.6208e-07	2.5865e-05
comp64691_c0	441	1489.71	-1.743	1.2671e-07	1.3084e-05
comp64740_c0	328.97	2812.86	-3.0828	1.7374e-22	9.3149e-20
comp64787_c0	549	1433	-1.371	8.1749e-06	0.00059199
comp64792_c0	641	2305.77	-1.8336	1.2425e-11	2.2865e-09
comp65001_c0	310	1102	-1.8166	3.1937e-06	0.00025367
comp65034_c0	604	1548.98	-1.3455	4.6092e-06	0.000354
comp65154_c0	103	2424.73	-4.5439	2.5381e-24	1.4742e-21
comp65176_c0	641	1421.07	-1.1354	8.6204e-05	0.004826
comp65348_c0	595	1468.81	-1.2905	1.4086e-05	0.0009567
comp65373_c0	11	634.3	-5.8364	1.1751e-07	1.2179e-05
comp65565_c0	3999.88	9212.14	-1.1904	5.9801e-25	3.6643e-22
comp65714_c0	784.07	2062.69	-1.3823	7.4495e-08	8.1448e-06
comp65717_c0	676.05	2450.67	-1.8448	2.3867e-12	4.9107e-10
comp65910_c0	568	2128.9	-1.8929	3.2926e-11	5.7195e-09
comp65974_c0	1931	4160.97	-1.0944	5.4986e-11	9.2909e-09
comp66046_c0	1217.77	2672	-1.1205	9.441e-08	1.0104e-05
comp66121_c0	604	2202.97	-1.8536	2.6494e-11	4.6456e-09
comp66170_c0	1701.22	6530.05	-1.9273	8.0229e-32	6.677e-29
comp66252_c0	294	928	-1.6451	5.6709e-05	0.003339
comp66342_c0	386	1299.01	-1.7375	8.4579e-07	7.5944e-05
comp66347_c0	1115.28	2628.27	-1.2235	2.0231e-08	2.4105e-06
comp66521_c0	482.04	1279.33	-1.395	2.0274e-05	0.0013191
comp66566_c0	749.31	2242.98	-1.5686	1.2193e-09	1.7388e-07
comp66690_c0	612.99	2792.63	-2.1745	2.1149e-16	6.9368e-14
comp66781_c0	651.88	2039.03	-1.632	2.8725e-09	3.8782e-07
comp66911_c0	133	922.13	-2.7803	9.212e-08	9.9163e-06
comp67021_c0	428	1338.24	-1.6315	1.5085e-06	0.00012611
comp67055_c0	1001.69	2130.06	-1.0753	3.5458e-06	0.00028005
comp67244_c0	801.02	1913.17	-1.2429	1.3259e-06	0.00011219
comp67435_c0	390.86	1256.94	-1.672	2.219e-06	0.00018196
comp67441_c0	665	1507.02	-1.1671	3.8244e-05	0.0023331
comp67476_c0	935	1974.16	-1.065	9.2066e-06	0.00065396
comp67571_c0	655	1686.01	-1.3508	1.6474e-06	0.00013731
comp67640_c0	144	2098.83	-3.8522	8.093e-20	3.393e-17
comp67703_c0	421.82	1219.68	-1.5186	1.1239e-05	0.00078732
comp67742_c0	1215	2556.27	-1.0599	4.8911e-07	4.5531e-05
comp67844_c0	131	1573.5	-3.5731	1.2772e-14	3.5256e-12
comp67913_c0	322	1159	-1.8345	1.5491e-06	0.00012931
comp67960_c0	143	784	-2.4416	3.7196e-06	0.00029253
comp67980_c0	341.02	1114.57	-1.6954	6.9847e-06	0.00051313
comp67992_c0	514.45	1427.98	-1.4597	3.5727e-06	0.00028177
comp68063_c0	2607.92	8188.66	-1.6375	8.5938e-33	7.4873e-30
comp68291_c0	358.84	1603.24	-2.1464	6.3885e-10	9.474e-08
comp68389_c0	1027.78	2088.03	-1.0094	1.0801e-05	0.00075855
comp68555_c0	287.85	1007.11	-1.7936	9.8986e-06	0.00070044
comp68675_c0	3957.43	18616.8	-2.2208	3.8486e-102	1.6507e-98
comp68739_c0	2053.92	4247.97	-1.0352	1.7291e-10	2.7706e-08
comp68746_c0	337.47	1334.01	-1.9697	7.7632e-08	8.4546e-06
comp68805_c0	10577.8	21899.2	-1.0366	1.0304e-47	1.2768e-44
comp68818_c0	591.87	4403.49	-2.8821	1.8508e-32	1.5637e-29
comp68827_c0	7481.79	20853.2	-1.4656	1.4108e-70	3.4203e-67
comp69084_c0	295	2225.08	-2.9019	2.7275e-17	9.565e-15
comp69192_c1	91	588.95	-2.681	2.6985e-05	0.0017041
comp69204_c0	13.17	428.18	-5.0097	1.4702e-05	0.00099124
comp69210_c0	17	364.7	-4.4099	8.6828e-05	0.0048561
comp69525_c0	395.11	1418.01	-1.8303	1.1118e-07	1.1653e-05
comp69596_c0	824.63	2669.07	-1.6813	4.5282e-12	8.9536e-10
comp69674_c0	171	966	-2.4848	2.2071e-07	2.1937e-05
comp69688_c0	621	1449.98	-1.2102	3.5204e-05	0.0021619
comp69697_c0	1228.71	2769.08	-1.1591	2.7512e-08	3.2296e-06
comp69719_c0	397	1122.21	-1.4859	3.2477e-05	0.0020054
comp69776_c0	339	1107	-1.6941	7.5756e-06	0.00055218
comp69810_c0	149	751.04	-2.3204	1.0297e-05	0.00072588
comp69825_c1	5676.36	11490.8	-1.0042	7.913e-25	4.796e-22
comp69862_c0	323	1484.04	-2.1867	1.8888e-09	2.6396e-07
comp70030_c0	820.7	2162.88	-1.3848	3.4753e-08	4.0121e-06
comp70126_c0	14	1081.11	-6.2577	6.0385e-12	1.1732e-09
comp70173_c0	760.1	1584.41	-1.0465	8.6056e-05	0.0048226
comp70213_c2	2589.97	8534.35	-1.7071	8.5329e-36	8.0643e-33
comp70341_c3	1739.35	3951.51	-1.1707	2.3623e-11	4.2085e-09
comp70363_c0	2809.62	5755.49	-1.0214	1.7837e-13	4.1965e-11
comp70368_c0	213	1041.26	-2.2762	2.7291e-07	2.6886e-05
comp70387_c0	339	1024.64	-1.5826	3.6199e-05	0.0022157
comp70424_c0	703.89	1537.8	-1.1142	5.4855e-05	0.0032402
comp70516_c0	652	2417.23	-1.8772	2.0154e-12	4.1933e-10
comp70554_c0	303.25	1486.74	-2.2804	7.7797e-10	1.1326e-07
comp70616_c0	246.01	1055.57	-2.088	7.8465e-07	7.0796e-05
comp70730_c0	300.5	2138.46	-2.8179	2.7425e-16	8.8909e-14
comp70738_c0	1200	2535	-1.0657	4.9547e-07	4.6046e-05
comp70754_c0	148.57	1480.94	-3.3041	3.4917e-13	7.9361e-11
comp70770_c1	490	1204.84	-1.2848	8.7942e-05	0.0049036
comp70801_c0	217.1	859.82	-1.9725	1.5841e-05	0.0010604
comp70824_c0	1015.8	3081.2	-1.5877	7.1148e-13	1.5416e-10
comp70871_c0	242	1224.31	-2.3257	1.7162e-08	2.0624e-06
comp70876_c0	7200.89	17682.3	-1.2829	6.1309e-51	9.4961e-48
comp70895_c0	833.56	1806.02	-1.1023	1.4232e-05	0.00096305
comp70964_c0	216	859.56	-1.9794	1.5279e-05	0.0010265
comp70997_c0	2517.28	5944.63	-1.2265	2.887e-17	1.0061e-14
comp71016_c0	1286.44	6905.34	-2.4111	2.2052e-42	2.5095e-39
comp71091_c0	1499.89	4137	-1.4505	3.9135e-15	1.1248e-12
comp71108_c0	184	767.04	-2.0464	3.1391e-05	0.0019513
comp71117_c0	637.05	1473	-1.1961	3.5098e-05	0.0021577
comp71222_c0	355	1476.92	-2.0435	7.8209e-09	9.9338e-07
comp71238_c0	1052	2221.03	-1.0649	2.553e-06	0.00020661
comp71262_c0	1055	2218.01	-1.0588	2.8306e-06	0.00022678
comp71267_c0	948	2365.61	-1.306	2.789e-08	3.2671e-06
comp71308_c0	300.99	929.15	-1.613	6.8917e-05	0.0039658
comp71311_c0	521.1	1283.55	-1.2873	5.0586e-05	0.0030136
comp71424_c0	389.27	1197.02	-1.6074	6.552e-06	0.00048582
comp71425_c2	436.37	1145.41	-1.379	6.2544e-05	0.0036365
comp71435_c2	370	1324.31	-1.8264	3.0131e-07	2.922e-05
comp71494_c0	679.12	1998.72	-1.5441	1.3372e-08	1.6351e-06
comp71510_c0	400	1859.43	-2.2036	1.4569e-11	2.6461e-09
comp71533_c0	821.62	3089.69	-1.8977	1.2199e-15	3.7375e-13
comp71587_c0	1167.86	4567.14	-1.9542	4.3267e-23	2.3652e-20
comp71596_c0	199.92	1314	-2.7033	3.0904e-10	4.7734e-08
comp71820_c0	168.08	805.12	-2.2469	7.1323e-06	0.00052328
comp71847_c0	316.91	2442.42	-2.933	5.4702e-19	2.1944e-16
comp71904_c0	232	802.01	-1.7763	8.8191e-05	0.0049077
comp71922_c0	443	1509.01	-1.755	9.3091e-08	1.0001e-05
comp71985_c0	618	2100.99	-1.7522	3.0827e-10	4.7734e-08
comp71991_c0	1388.4	2881.45	-1.0402	1.3322e-07	1.3655e-05
comp72014_c0	295	1259.39	-2.0807	7.2662e-08	7.9599e-06
comp72358_c0	353	2146.34	-2.5909	3.1834e-15	9.2452e-13
comp72412_c0	1261.35	3030.22	-1.2512	9.7796e-10	1.4127e-07
comp72443_c0	637.91	2420.16	-1.9105	1.1596e-12	2.4679e-10
comp72445_c0	549.4	2006.21	-1.8553	1.9696e-10	3.1378e-08
comp72471_c0	934.18	2330.48	-1.3057	3.5538e-08	4.0773e-06
comp72505_c0	1023.85	4381.74	-2.0843	8.8767e-24	5.1027e-21
comp72585_c1	531.74	1523.35	-1.5053	1.0552e-06	9.2952e-05
comp72683_c2	826.16	2015.28	-1.2733	4.5991e-07	4.2956e-05
comp72717_c0	287.7	907.71	-1.6445	6.8657e-05	0.0039549
comp72753_c0	471	1338.9	-1.494	5.2509e-06	0.0003962
comp73011_c1	4366.48	9658.86	-1.1322	1.6374e-24	9.7126e-22
comp73110_c1	350	1178.4	-1.7382	2.7136e-06	0.00021834
comp73121_c0	393.05	1131.29	-1.512	2.4636e-05	0.0015717
comp73150_c0	661.99	6072.97	-3.1843	8.6605e-48	1.0975e-44
comp73158_c0	215	777.15	-1.8407	8.0746e-05	0.0045526
comp73249_c0	1079.85	2183.18	-1.0024	7.5116e-06	0.00054895
comp73266_c0	266	982.9	-1.8724	7.5267e-06	0.00054933
comp73269_c1	165	689.95	-2.0508	7.7115e-05	0.0043788
comp73281_c0	236	847.94	-1.832	4.0198e-05	0.002447
comp73362_c0	90	608.47	-2.744	1.6109e-05	0.0010745
comp73405_c0	309.98	965.41	-1.6258	4.568e-05	0.0027507
comp73416_c0	876.42	1874.96	-1.084	1.2237e-05	0.00084406
comp73427_c0	889.87	2019.13	-1.1689	1.8305e-06	0.00015121
comp73452_c0	512.94	1759.87	-1.7654	7.1672e-09	9.1451e-07
comp73456_c1	308	1165	-1.9061	8.3728e-07	7.5301e-05
comp73581_c0	498	2877.5	-2.5174	2.2523e-19	9.303e-17
comp73605_c0	426.97	2250.4	-2.3848	9.5863e-15	2.6594e-12
comp73621_c0	168.47	749.59	-2.1404	2.4474e-05	0.001565
comp73667_c0	1052.1	2171.51	-1.0322	5.232e-06	0.00039531
comp73694_c0	1133.46	2323.4	-1.0223	2.8475e-06	0.0002278
comp73732_c0	1328.97	2921	-1.1229	2.2902e-08	2.7113e-06
comp73805_c2	854.01	1784.18	-1.0497	2.97e-05	0.0018566
comp73819_c0	1245.88	3234.93	-1.3634	2.4202e-11	4.2977e-09
comp73863_c0	76	660.22	-3.1057	2.1293e-06	0.00017486
comp73866_c0	153	743.98	-2.2685	1.4378e-05	0.00097178
comp73869_c0	663.81	1551.24	-1.2114	1.8545e-05	0.0012165
comp73885_c1	377.01	1835.54	-2.2703	9.3111e-12	1.7841e-09
comp73905_c0	87	864.1	-3.2989	2.8086e-08	3.2832e-06
comp73993_c0	603.99	1619	-1.4093	1.3938e-06	0.00011704
comp74014_c1	246.98	1257.27	-2.3346	1.0326e-08	1.2767e-06
comp74035_c0	598.15	1435.39	-1.2497	2.6261e-05	0.0016621
comp74062_c0	1163.69	2721.65	-1.2126	1.385e-08	1.6899e-06
comp74065_c0	725.57	1885.79	-1.3648	3.3585e-07	3.2344e-05
comp74092_c0	347	1488.23	-2.0874	4.527e-09	5.9116e-07
comp74142_c0	3044.73	7248.85	-1.2382	5.9602e-21	2.7695e-18
comp74219_c0	0	506.12	-5.2774	2.2537e-06	0.00018453
comp74263_c0	451.99	1393	-1.6106	1.1227e-06	9.7507e-05
comp74284_c0	108	700.02	-2.6832	4.6949e-06	0.00036009
comp74359_c0	22	1450.02	-6.0292	1.3042e-15	3.9738e-13
comp74372_c1	387.33	2340.33	-2.5819	2.0677e-16	6.8222e-14
comp74403_c0	267.16	866.99	-1.6851	7.8446e-05	0.0044471
comp74414_c2	494.09	2196.81	-2.1394	5.1309e-13	1.1353e-10
comp74453_c0	300.4	1171.28	-1.9499	5.5842e-07	5.1467e-05
comp74539_c0	1014.93	2374.5	-1.213	1.1437e-07	1.1898e-05
comp74550_c0	312.01	1393.4	-2.1457	8.3645e-09	1.0481e-06
comp74700_c0	1059.68	2643.34	-1.3055	4.3661e-09	5.7284e-07
comp74712_c0	4441.96	9895.07	-1.1423	2.3757e-25	1.5226e-22
comp74745_c0	137.83	752	-2.4346	6.0545e-06	0.00045014
comp74788_c0	514	1411.51	-1.4442	4.7191e-06	0.00036145
comp74794_c0	806.39	1732.35	-1.09	2.4513e-05	0.0015657
comp74805_c1	339.5	1006.23	-1.5543	5.1767e-05	0.0030708
comp74840_c0	1008.56	2419.96	-1.2495	4.822e-08	5.4099e-06
comp74850_c0	373.89	8089.03	-4.4221	2.2971e-76	6.7414e-73
comp74863_c0	649.46	3095.14	-2.2395	1.5271e-18	5.8321e-16
comp74866_c2	681.4	2009.65	-1.5472	1.172e-08	1.4395e-06
comp74870_c1	407.18	1437.42	-1.8065	1.1431e-07	1.1898e-05
comp74898_c0	1841.56	3861.06	-1.0549	7.1356e-10	1.0498e-07
comp74956_c0	849.79	2031.97	-1.2445	6.0996e-07	5.6032e-05
comp75005_c0	645.63	1429.08	-1.1331	8.4144e-05	0.0047297
comp75064_c0	917.69	2486.01	-1.4245	1.7293e-09	2.4289e-07
comp75068_c0	529.96	1569.47	-1.5531	4.358e-07	4.091e-05
comp75118_c0	940.17	6959.72	-2.8748	3.4394e-50	5.1833e-47
comp75138_c0	747.91	3298.99	-2.1279	1.106e-18	4.4052e-16
comp75160_c1	966.94	2943.39	-1.5928	2.0826e-12	4.3169e-10
comp75179_c0	1107.95	2256.03	-1.0127	4.5605e-06	0.00035075
comp75201_c0	711.92	3868.03	-2.4286	1.1996e-24	7.1924e-22
comp75236_c0	662.55	4301.58	-2.6856	7.1312e-30	5.6805e-27
comp75247_c0	257	1196	-2.2052	6.0505e-08	6.7206e-06
comp75257_c0	533	1970.5	-1.8732	2.2643e-10	3.5566e-08
comp75279_c1	242.97	992.14	-2.0166	2.6572e-06	0.00021442
comp75326_c0	868	2088.08	-1.2532	3.7828e-07	3.5751e-05
comp75343_c0	43	659	-3.9247	2.8585e-07	2.7963e-05
comp75348_c0	292.02	985.04	-1.7409	1.7606e-05	0.0011631
comp75403_c0	280	1209.64	-2.0979	1.1505e-07	1.1946e-05
comp75465_c0	494.65	1461.08	-1.5494	1.1295e-06	9.7944e-05
comp75497_c0	269	863	-1.6686	8.9904e-05	0.0049981
comp75523_c0	1474	5490.74	-1.8841	2.3211e-26	1.5594e-23
comp75552_c0	1424.52	3557.53	-1.3072	9.4143e-12	1.7977e-09
comp75670_c0	230	797.58	-1.7808	9.0012e-05	0.0049991
comp75670_c1	380.27	1090.83	-1.5071	3.5709e-05	0.0021905
comp75673_c0	943	2501.34	-1.3942	2.5661e-09	3.5157e-07
comp75674_c0	834.94	2426.37	-1.5259	5.1954e-10	7.8508e-08
comp75679_c0	521	2250.23	-2.0975	4.84e-13	1.0752e-10
comp75714_c0	1437.31	2975.25	-1.0364	8.9593e-08	9.6629e-06
comp75718_c0	521	2059.26	-1.9696	2.4757e-11	4.3824e-09
comp75720_c0	421	1453.44	-1.7744	1.3273e-07	1.363e-05
comp75755_c0	1901.71	4171.24	-1.12	2.6178e-11	4.6047e-09
comp75774_c0	483.12	1371	-1.4916	4.1453e-06	0.00032237
comp75802_c2	736.93	1974.03	-1.4083	1.0012e-07	1.0633e-05
comp75814_c1	500.97	1667.88	-1.722	2.8579e-08	3.3338e-06
comp75831_c0	29	446.85	-3.9325	2.3505e-05	0.0015065
comp75863_c0	4609.9	15059.4	-1.6946	2.7321e-61	5.6424e-58
comp75865_c1	3215.42	7596.7	-1.2272	1.2128e-21	5.8297e-19
comp75896_c0	1068.89	2371.87	-1.1367	3.8404e-07	3.6234e-05
comp75897_c0	455.02	1267	-1.4642	1.2179e-05	0.00084362
comp75908_c0	617.41	1718.28	-1.4635	3.5331e-07	3.3734e-05
comp75977_c0	1278.36	2724.88	-1.0787	1.4791e-07	1.5078e-05
comp75978_c0	1124.43	3945.57	-1.7978	1.9552e-18	7.4163e-16
comp75988_c0	1908.95	4499.36	-1.2237	2.1165e-13	4.9173e-11
comp75997_c0	536.13	1538.94	-1.5081	9.026e-07	8.0785e-05
comp76014_c2	1426.18	3838.49	-1.4152	9.2797e-14	2.2895e-11
comp76017_c1	948.67	3185.86	-1.7345	1.3181e-14	3.6206e-12
comp76022_c1	1469.27	3115.9	-1.0713	2.2186e-08	2.6321e-06
comp76023_c0	684	1519.76	-1.1386	4.74e-05	0.0028389
comp76054_c0	597.1	1381	-1.1965	6.1457e-05	0.0035771
comp76055_c0	535.91	1471.29	-1.4438	2.9823e-06	0.00023756
comp76057_c0	402.72	1124.04	-1.4676	3.6866e-05	0.002254
comp76086_c0	1242.72	3958.18	-1.6581	6.515e-17	2.2151e-14
comp76093_c0	927.19	2026.8	-1.1151	3.5975e-06	0.00028333
comp76124_c0	743.88	2143.41	-1.5136	6.2483e-09	8.065e-07
comp76141_c0	1008.68	2212	-1.1197	1.2115e-06	0.00010409
comp76158_c0	663.01	1514.74	-1.1788	3.2436e-05	0.0020051
comp76174_c1	127	626.07	-2.2883	6.3942e-05	0.0037063
comp76186_c0	578.99	2511.73	-2.1039	1.9925e-14	5.3673e-12
comp76191_c2	906.97	1968.08	-1.1045	5.7102e-06	0.00042725
comp76202_c0	5616.69	11483.5	-1.0186	2.9431e-25	1.8648e-22
comp76210_c1	276	969.01	-1.7986	1.4108e-05	0.00095698
comp76214_c0	231.38	1170.32	-2.3254	3.542e-08	4.0722e-06
comp76218_c0	158.9	2320.73	-3.8552	9.3704e-22	4.6239e-19
comp76243_c0	170.27	787.27	-2.1958	1.1593e-05	0.00080904
comp76247_c1	802.93	2231.38	-1.4614	6.7072e-09	8.5975e-07
comp76261_c0	389.04	1377.64	-1.811	2.0085e-07	2.0143e-05
comp76271_c1	756.87	1845.26	-1.2725	1.4141e-06	0.00011858
comp76274_c0	667.6	2950.68	-2.1308	6.7528e-17	2.282e-14
comp76278_c0	1292.02	3242.47	-1.3143	6.6126e-11	1.1106e-08
comp76282_c1	431.84	1385.75	-1.6689	6.929e-07	6.3003e-05
comp76296_c0	4358.23	11235.2	-1.353	3.1235e-35	2.9028e-32
comp76317_c1	353.97	1276.21	-1.837	4.5156e-07	4.2246e-05
comp76327_c0	350.02	1898.77	-2.4264	7.1221e-13	1.5416e-10
comp76333_c1	1476.77	4987.9	-1.7428	4.1386e-22	2.0979e-19
comp76351_c0	1202.12	2544.43	-1.0686	4.5054e-07	4.2222e-05
comp76362_c0	303	1141	-1.8997	1.1393e-06	9.8343e-05
comp76365_c0	297	3056.31	-3.3501	8.337e-26	5.5342e-23
comp76374_c0	1639.56	8897.78	-2.4269	1.8819e-54	3.2792e-51
comp76415_c0	1625.28	3698.11	-1.1729	9.6686e-11	1.5672e-08
comp76419_c0	338.45	1042.93	-1.6104	2.5256e-05	0.0016076
comp76427_c0	1278.78	2756.89	-1.0951	9.3335e-08	1.0008e-05
comp76430_c0	608.37	1546.66	-1.3329	5.3464e-06	0.00040177
comp76436_c1	1322.64	2885.32	-1.1121	3.4174e-08	3.9534e-06
comp76451_c0	401.17	1648.87	-2.026	1.2829e-09	1.8156e-07
comp76454_c0	463	2621.98	-2.4884	1.3203e-17	4.7806e-15
comp76466_c1	325.7	1443.06	-2.1343	5.0498e-09	6.5636e-07
comp76482_c1	698	1626.18	-1.207	1.2228e-05	0.00084406
comp76500_c0	165.67	1192.87	-2.8348	8.8487e-10	1.2816e-07
comp76509_c0	980.84	2042.49	-1.045	8.4105e-06	0.00060512
comp76525_c0	67	554.53	-3.0358	1.675e-05	0.0011132
comp76536_c0	732.4	2409.21	-1.7047	3.3686e-11	5.8333e-09
comp76541_c0	788.6	2274.9	-1.5152	2.1024e-09	2.9089e-07
comp76569_c0	410.97	5755.33	-3.7946	5.1887e-51	8.2663e-48
comp76571_c0	187	788.27	-2.0624	2.246e-05	0.0014529
comp76572_c1	1380.38	3038.84	-1.1253	1.1439e-08	1.4097e-06
comp76580_c0	915.04	2131.6	-1.2068	5.534e-07	5.1089e-05
comp76581_c1	808.87	1803.9	-1.1439	8.7507e-06	0.00062556
comp76584_c0	349.91	1420.65	-2.0083	2.0717e-08	2.4631e-06
comp76613_c0	683.47	1890.37	-1.4545	1.0335e-07	1.0915e-05
comp76615_c0	267.99	1803.07	-2.737	1.2097e-13	2.9199e-11
comp76619_c0	499.18	2674.7	-2.4085	2.1328e-17	7.6234e-15
comp76623_c1	251.91	869.97	-1.7749	4.4698e-05	0.0026974
comp76631_c0	291	1122	-1.9338	1.0869e-06	9.5142e-05
comp76635_c0	830.84	3144.68	-1.9071	5.6587e-16	1.7928e-13
comp76639_c0	655.48	1457.12	-1.1393	6.7469e-05	0.0038945
comp76641_c0	366.14	1153.1	-1.6418	7.3786e-06	0.00054065
comp76643_c0	143	642.59	-2.1547	8.8141e-05	0.0049077
comp76662_c0	149.98	711.07	-2.232	2.618e-05	0.0016588
comp76681_c0	1102.88	2462.31	-1.1455	2.0018e-07	2.0112e-05
comp76685_c0	336	1039.98	-1.6168	2.4774e-05	0.0015788
comp76687_c0	1286.99	2786.85	-1.1014	7.0886e-08	7.796e-06
comp76690_c0	85	541.98	-2.6595	6.0367e-05	0.0035284
comp76696_c1	1410.16	3302.23	-1.2144	3.9124e-10	5.9932e-08
comp76708_c0	820.61	1906.95	-1.2033	2.2843e-06	0.00018649
comp76711_c0	1441.66	6580.01	-2.1772	1.6503e-36	1.5865e-33
comp76712_c0	1376.62	2915.18	-1.0693	6.5253e-08	7.2336e-06
comp76730_c0	762.42	3635.27	-2.2402	1.646e-21	7.8448e-19
comp76751_c0	104	745	-2.8275	1.3123e-06	0.00011155
comp76753_c0	1124.56	3864.16	-1.7676	9.3544e-18	3.4543e-15
comp76755_c0	1959.97	4320.47	-1.1272	9.5143e-12	1.8106e-09
comp76759_c0	1780.86	3792.19	-1.0773	5.8638e-10	8.7424e-08
comp76763_c0	821	2451.92	-1.5653	2.2087e-10	3.479e-08
comp76766_c1	422.95	2355.42	-2.4642	7.847e-16	2.4444e-13
comp76773_c0	3990.97	8203.11	-1.0262	1.1456e-18	4.4671e-16
comp76775_c0	253.62	1625.83	-2.6672	3.4692e-12	6.9834e-10
comp76777_c0	3437.45	7287.1	-1.0708	1.2057e-17	4.3942e-15
comp76784_c0	132	621.83	-2.2228	8.7469e-05	0.0048822
comp76787_c0	1399.48	3160.29	-1.162	2.748e-09	3.7464e-07
comp76792_c0	885.29	1793.62	-1.0054	4.7476e-05	0.0028404
comp76796_c0	3067.07	6898.47	-1.1562	2.0135e-18	7.5861e-16
comp76809_c0	1661.9	4194.06	-1.3223	8.9685e-14	2.2226e-11
comp76810_c1	281.25	1796.87	-2.6624	2.7163e-13	6.2073e-11
comp77242_c0	174	8904.17	-5.6641	8.2848e-88	3.2997e-84
comp77781_c0	467	1239	-1.3945	2.7504e-05	0.0017329
comp78887_c0	15.48	2080	-7.0568	9.8318e-21	4.3858e-18

## Sheet: SR-1vsSR-3_up
Gene_id	SR_1_readcount	SR_3_readcount	log2.Fold_change.	p.value	q.value.Storey.et.al..2003.
comp26724_c0	10	567	-5.993	4.5864e-07	1.183e-05
comp27107_c0	8	338.34	-5.5701	0.00010094	0.0017562
comp29524_c0	3	730.65	-8.0958	6.3999e-08	1.8546e-06
comp30314_c0	120	1269.4	-3.5708	1.7921e-11	7.5889e-10
comp30912_c0	47	1015.09	-4.6006	6.0623e-11	2.4467e-09
comp30945_c0	147	659	-2.3322	0.00012827	0.0021762
comp31145_c0	277	2731.53	-3.4695	2.0713e-22	1.7368e-20
comp31181_c0	115	566.74	-2.4688	0.00022822	0.003637
comp31200_c0	168.58	695.45	-2.2123	0.00014696	0.0024601
comp31297_c0	648	2660.92	-2.2056	1.2606e-13	6.263e-12
comp31387_c0	505.9	2890.06	-2.6819	1.9862e-18	1.3569e-16
comp31480_c0	132	1680	-3.8376	1.7266e-15	9.8779e-14
comp31483_c0	29	1596	-5.95	2.6468e-17	1.6889e-15
comp31542_c0	692.98	1523.97	-1.3047	0.00023024	0.0036629
comp31611_c0	314	984.84	-1.8169	9.2072e-05	0.0016122
comp31656_c0	883.78	4089.99	-2.3781	4.2622e-22	3.5419e-20
comp31672_c0	20	2664.91	-7.2257	1.1024e-26	1.1085e-24
comp31677_c0	2008.99	3912.17	-1.1292	2.4705e-07	6.6033e-06
comp31731_c0	1080.48	7125.27	-2.889	1.0311e-46	1.7546e-44
comp31775_c0	3011.05	37865.2	-3.8203	0	0
comp31783_c0	2481.64	5808.79	-1.3947	2.3175e-14	1.2206e-12
comp31827_c0	255.96	13917.2	-5.9326	8.5067e-138	4.5422e-135
comp31839_c0	324	19758.2	-6.0981	1.3407e-194	1.0738e-191
comp31857_c0	617.37	34582	-5.9755	0	0
comp31870_c0	495	17707	-5.3285	7.7677e-173	5.3065e-170
comp32002_c0	105	864.17	-3.2087	1.2889e-07	3.5841e-06
comp32046_c0	467	1602.25	-1.9464	1.4718e-07	4.0575e-06
comp32496_c0	817	2307.56	-1.6657	2.2983e-08	6.9917e-07
comp32583_c0	49	7524.18	-7.4304	3.3078e-71	8.5844e-69
comp32617_c0	391.01	2802.76	-3.0093	3.4963e-20	2.6029e-18
comp32675_c0	2402.75	4309.69	-1.0106	1.1791e-06	2.8722e-05
comp32793_c0	2638	5312	-1.1776	3.935e-10	1.4577e-08
comp32823_c0	506	1267	-1.492	0.000158	0.0026198
comp33047_c0	60	858	-4.0057	7.6175e-09	2.4557e-07
comp33050_c0	31	479	-4.1174	1.3239e-05	0.00027098
comp34223_c0	46	430.01	-3.3924	0.00013088	0.0022165
comp35074_c0	40	1068	-4.9065	1.0357e-11	4.4755e-10
comp35260_c0	36	456	-3.8307	3.413e-05	0.00065031
comp35421_c0	1444.72	3919	-1.6074	1.5102e-12	7.0085e-11
comp35866_c0	600	3021.03	-2.4998	9.7577e-18	6.3574e-16
comp35871_c0	126	1780.51	-3.9885	9.6239e-17	5.9529e-15
comp35886_c0	8985.03	19331.9	-1.2731	1.0664e-37	1.4743e-35
comp35887_c0	1257	2281.91	-1.028	0.00032304	0.0049444
comp35893_c0	94	3351.12	-5.3236	3.489e-34	4.4405e-32
comp35924_c0	190	1536.95	-3.1837	2.3006e-12	1.0519e-10
comp35943_c0	71.97	1341.04	-4.3876	1.0947e-13	5.462e-12
comp35944_c1	21	328.99	-4.1373	0.00029949	0.0046297
comp35965_c0	141	905	-2.85	3.8535e-07	1.0085e-05
comp36001_c0	1208.85	5336.02	-2.3099	2.5199e-27	2.6014e-25
comp36004_c0	2190.24	55660	-4.8352	0	0
comp36061_c0	1663.12	5828.32	-1.9769	3.6048e-24	3.3094e-22
comp36071_c0	306	1802	-2.7257	2.9098e-12	1.32e-10
comp36079_c0	946	4386.5	-2.3809	1.2885e-23	1.1401e-21
comp36090_c0	82.97	1489.22	-4.3336	6.1147e-15	3.3856e-13
comp36132_c0	1559	3739.94	-1.4301	3.8697e-10	1.4347e-08
comp36151_c0	1298	3439.19	-1.5735	7.4961e-11	2.9994e-09
comp36169_c0	46	456.01	-3.4771	6.8132e-05	0.0012282
comp36173_c0	900.19	4260.82	-2.4106	2.4713e-23	2.1661e-21
comp36192_c0	4403.84	9770.17	-1.3174	5.0205e-21	3.9066e-19
comp36195_c0	181.55	929	-2.5231	1.7198e-06	4.1011e-05
comp36202_c0	783	23386.8	-5.0683	1.0015e-224	1.0113e-221
comp36251_c0	4734	12893.5	-1.6133	6.6514e-38	9.3631e-36
comp36297_c0	3191.32	6311.52	-1.1516	2.428e-11	1.0161e-09
comp36301_c0	857.23	2238	-1.5522	2.0778e-07	5.5921e-06
comp36303_c0	259	2602.06	-3.4964	1.4695e-21	1.179e-19
comp36319_c0	1956.59	11657.6	-2.7426	4.5922e-71	1.1786e-68
comp36331_c0	190.76	1740.95	-3.3578	1.8639e-14	9.8842e-13
comp36331_c1	625.69	6213.65	-3.4797	5.8155e-49	1.0351e-46
comp36340_c0	12	673	-5.9772	3.9245e-08	1.1619e-06
comp36368_c0	692.81	1522.17	-1.3033	0.00023537	0.0037305
comp36376_c0	588.37	1355	-1.3712	0.00028229	0.0043991
comp36382_c0	1255	4314.55	-1.9493	5.8744e-18	3.8873e-16
comp36408_c0	56	816	-4.0328	1.6368e-08	5.0657e-07
comp36433_c0	19	372.97	-4.4627	8.2962e-05	0.001467
comp36450_c0	42	634.88	-4.0858	5.661e-07	1.4441e-05
comp36454_c0	18	350	-4.449	0.00013926	0.0023405
comp36454_c1	27	913.01	-5.2473	2.1164e-10	8.0587e-09
comp36503_c0	42.79	571	-3.9059	3.0024e-06	6.8944e-05
comp36510_c0	33	3074.06	-6.7093	2.5004e-31	2.9405e-29
comp36533_c0	29	485	-4.2316	9.8201e-06	0.00020558
comp36542_c0	1	615	-9.4322	4.2819e-06	9.5355e-05
comp36570_c0	922	2170	-1.4026	2.7658e-06	6.3827e-05
comp36615_c0	28	839	-5.0729	1.3456e-09	4.6965e-08
comp36625_c0	351	3012.81	-3.2693	2.5226e-23	2.2069e-21
comp36634_c0	8	925	-7.0211	2.3243e-10	8.8142e-09
comp36744_c0	229	955	-2.2279	7.8185e-06	0.00016707
comp36795_c0	0	385	-5.0684	4.0297e-05	0.00075819
comp36853_c1	102	815	-3.166	3.5063e-07	9.2389e-06
comp36987_c0	40	608	-4.0937	9.6553e-07	2.3909e-05
comp37068_c0	1012	2291	-1.3465	3.3878e-06	7.7145e-05
comp37101_c0	0	1849.72	-7.3327	6.8782e-19	4.8121e-17
comp37126_c0	14	1530.84	-6.9405	3.0451e-16	1.8252e-14
comp37167_c0	855	4452.64	-2.5484	5.7131e-26	5.6109e-24
comp37185_c0	20.89	1807.44	-6.6027	3.6823e-19	2.6155e-17
comp37234_c0	294.47	1523.94	-2.5394	7.6618e-10	2.7274e-08
comp37274_c0	591	1611.98	-1.6154	5.2431e-06	0.00011489
comp37290_c0	372	1737.84	-2.3917	2.5625e-10	9.6542e-09
comp37290_c1	171	766.76	-2.3325	3.6054e-05	0.00068474
comp37318_c0	69.99	483.17	-2.9551	0.00015449	0.0025686
comp37336_c0	71	538.86	-3.0918	4.2685e-05	0.00079988
comp37413_c0	28	372	-3.8996	0.00016477	0.0027181
comp37419_c0	259.99	1467.82	-2.6649	5.0413e-10	1.8411e-08
comp37438_c0	638	2247.99	-1.9848	2.6726e-10	1.0045e-08
comp37439_c0	878.6	1889	-1.2721	6.1332e-05	0.0011173
comp37442_c0	407.55	1361.15	-1.9075	1.8259e-06	4.3452e-05
comp37481_c0	89.87	500.64	-2.6456	0.00029976	0.0046324
comp37488_c0	4	428	-6.9092	1.5307e-05	0.00031037
comp37516_c0	134	887	-2.8944	4.0019e-07	1.045e-05
comp37517_c0	122	607	-2.4826	0.00012935	0.0021914
comp37517_c1	140	1040.91	-3.0621	1.5175e-08	4.7089e-07
comp37549_c0	527.47	22970	-5.6123	1.8998e-225	1.9612e-222
comp37578_c0	11	644.02	-6.0393	7.7114e-08	2.2058e-06
comp38069_c0	60.06	453	-3.0828	0.00017922	0.0029305
comp38839_c1	53	485	-3.3617	5.2325e-05	0.00096533
comp43069_c0	19	2000.03	-6.8856	8.4982e-21	6.5361e-19
comp43926_c0	41	1905	-5.7058	2.5198e-20	1.891e-18
comp44094_c0	41	479.02	-3.7141	2.7078e-05	0.00052631
comp47018_c0	1355.31	2436.47	-1.0139	0.0002471	0.0039004
comp47072_c0	325	4175.59	-3.8512	3.2739e-36	4.3829e-34
comp47173_c0	921	1861.11	-1.1826	0.00020066	0.0032423
comp47175_c0	487	3823.81	-3.1408	4.2806e-28	4.54e-26
comp47246_c0	542	1278.86	-1.4062	0.0003102	0.0047669
comp47272_c0	516	1471	-1.6791	7.1087e-06	0.00015303
comp47301_c0	777	2806.06	-2.0203	8.6857e-13	4.0963e-11
comp47310_c0	0	374	-5.0265	5.3117e-05	0.00097801
comp47323_c0	67	758	-3.6677	1.4999e-07	4.1278e-06
comp47440_c0	533	1482.71	-1.6438	9.3718e-06	0.00019759
comp47457_c0	1012.42	5514.99	-2.6133	1.0293e-32	1.2484e-30
comp47458_c0	31	2364.96	-6.4212	1.0317e-24	9.6625e-23
comp47491_c0	558.49	1552.04	-1.6423	5.8899e-06	0.00012809
comp47516_c0	165	695.27	-2.2429	0.00012732	0.0021617
comp47521_c0	336	2523	-3.0764	1.0227e-18	7.1117e-17
comp47571_c0	601	2884.66	-2.4307	1.8309e-16	1.1161e-14
comp47612_c0	15	3862.36	-8.1761	3.1762e-35	4.133e-33
comp47646_c0	171.01	888	-2.5442	2.5824e-06	5.9907e-05
comp47752_c0	575	2378.71	-2.2163	2.0706e-12	9.5045e-11
comp48003_c0	122	801.3	-2.8832	1.529e-06	3.6765e-05
comp48056_c0	1178.7	5730.32	-2.4492	2.0366e-31	2.4135e-29
comp48137_c0	310.18	998.86	-1.8549	6.2883e-05	0.0011418
comp48222_c0	331	3920.99	-3.7341	2.3915e-33	2.9784e-31
comp48254_c0	357	1537.46	-2.2743	8.8215e-09	2.8223e-07
comp48300_c0	1524	2746.01	-1.0172	9.4707e-05	0.0016564
comp48341_c0	5	1532	-8.427	1.3476e-14	7.2454e-13
comp48805_c0	860.99	1805.48	-1.2361	0.00013561	0.0022899
comp48912_c0	0	774.64	-6.077	3.8001e-09	1.2573e-07
comp48942_c0	807	3176.25	-2.1444	2.0387e-15	1.1606e-13
comp49015_c0	31	474	-4.1023	1.5038e-05	0.00030519
comp49035_c0	1526.92	2736.24	-1.0093	0.00011035	0.0019008
comp49364_c0	5	402.43	-6.4984	2.3492e-05	0.00046163
comp49631_c0	243	964	-2.1558	1.1342e-05	0.0002347
comp49717_c0	145	914.06	-2.824	3.8726e-07	1.0129e-05
comp50011_c0	48	11160.6	-8.0289	9.5526e-100	3.6373e-97
comp50078_c0	321	1102.02	-1.9473	1.2976e-05	0.0002659
comp50078_c1	458.75	1181.86	-1.533	0.00018851	0.0030661
comp50202_c0	512	6711.06	-3.8801	1.9342e-57	4.0112e-55
comp50293_c0	2140.28	4940.8	-1.3747	3.6698e-12	1.6503e-10
comp50481_c0	38	5195.91	-7.263	2.7328e-50	4.9784e-48
comp50512_c0	224	3436.37	-4.1071	2.0833e-31	2.4625e-29
comp50674_c0	29	374	-3.8567	0.00016826	0.0027697
comp50696_c0	548.59	1514	-1.6323	8.5002e-06	0.00018047
comp50791_c0	67	5412.55	-6.5038	3.0841e-54	6.0708e-52
comp50986_c0	2648.14	6047.99	-1.3592	2.6969e-14	1.4077e-12
comp51000_c0	1481	3880	-1.5572	7.117e-12	3.1102e-10
comp51063_c0	2866.09	6129.94	-1.2645	6.94e-13	3.2897e-11
comp51087_c0	646	1438	-1.3222	0.00029335	0.0045485
comp51117_c0	41	16365.9	-8.8086	3.9727e-134	2.028e-131
comp51118_c0	708.06	2412.24	-1.9362	1.327e-10	5.1714e-09
comp51256_c0	21818.1	61757.2	-1.6688	1.4503e-184	1.0365e-181
comp51266_c0	0	500	-5.4454	2.3702e-06	5.5357e-05
comp51291_c0	8323.7	50525.6	-2.7695	5.4323e-305	7.4221e-302
comp51291_c1	79	1235.76	-4.1352	2.4433e-12	1.1138e-10
comp51396_c0	6164.29	11420.8	-1.0574	1.3043e-16	7.9933e-15
comp51400_c0	21	354.51	-4.2451	0.00015465	0.0025695
comp51532_c0	50	648	-3.8637	7.2011e-07	1.8131e-05
comp51755_c0	1574.41	3739.67	-1.4158	5.4884e-10	1.995e-08
comp51935_c0	1441	2931.86	-1.1925	2.5597e-06	5.9426e-05
comp52207_c0	35	402.81	-3.6924	0.00012332	0.0020992
comp52256_c0	1556.78	2946.02	-1.088	1.5624e-05	0.00031611
comp52345_c0	247	4163.62	-4.243	1.945e-38	2.7973e-36
comp52441_c0	519.07	1747.81	-1.9193	5.5608e-08	1.6185e-06
comp52441_c1	176	676	-2.1092	0.00029486	0.0045658
comp52558_c0	1096.04	2676	-1.4555	7.6283e-08	2.1847e-06
comp52683_c0	194.91	1018.92	-2.5539	4.4629e-07	1.1524e-05
comp52717_c0	720.44	1726	-1.4282	2.1658e-05	0.00042813
comp52730_c0	1722	5441.38	-1.8276	2.5914e-20	1.9417e-18
comp52741_c0	0	507	-5.4655	2.0007e-06	4.7154e-05
comp52754_c0	958	2913	-1.7722	4.2159e-11	1.7285e-09
comp52756_c0	1636	3692.01	-1.342	4.1018e-09	1.3504e-07
comp52783_c0	1827	3282	-1.0128	2.1423e-05	0.00042366
comp52793_c0	1267.36	2757.22	-1.2891	9.5416e-07	2.364e-05
comp52812_c1	200	739.07	-2.0535	0.00020488	0.0033024
comp52913_c0	26	2623.01	-6.8243	7.5811e-27	7.7062e-25
comp53039_c0	1174	6406.73	-2.6159	9.0025e-38	1.2521e-35
comp53109_c0	1	1336.04	-10.551	3.9953e-10	1.4777e-08
comp53181_c0	4	468	-7.0381	6.5993e-06	0.00014292
comp53192_c0	4269.1	8908.77	-1.229	3.3685e-17	2.1348e-15
comp53197_c0	2094.97	4237.87	-1.1842	1.9354e-08	5.9266e-07
comp53208_c0	1009.84	6166.04	-2.778	5.6534e-39	8.1559e-37
comp53224_c0	226	794	-1.9806	0.00017814	0.0029149
comp53228_c0	13	395	-5.093	3.1578e-05	0.00060542
comp53298_c0	111	924.72	-3.2262	4.328e-08	1.2773e-06
comp53355_c0	245	1205	-2.4659	7.8693e-08	2.2482e-06
comp53367_c0	890.98	1879.87	-1.2449	8.8706e-05	0.0015574
comp53407_c0	1317.99	3003.83	-1.3562	8.6125e-08	2.4515e-06
comp53525_c0	1668	3373.2	-1.1837	5.4367e-07	1.39e-05
comp53555_c0	944	3285.05	-1.9668	3.3276e-14	1.7291e-12
comp53564_c0	1056.98	2731.32	-1.5374	1.2696e-08	3.977e-07
comp53625_c0	507	1586.98	-1.814	7.1206e-07	1.7938e-05
comp53630_c0	881.59	1964.04	-1.3234	2.2819e-05	0.00044993
comp53643_c0	1483.88	9787.12	-2.8893	1.6853e-63	3.8376e-61
comp53703_c0	5770.38	12074.1	-1.2329	7.0855e-23	6.0841e-21
comp53719_c0	916	1999.78	-1.2942	2.808e-05	0.00054397
comp53803_c0	15	814.06	-5.9298	1.5135e-09	5.2428e-08
comp53919_c0	172.55	874.02	-2.5084	3.7787e-06	8.513e-05
comp54037_c0	3336	9717.03	-1.7101	1.0901e-31	1.2952e-29
comp54049_c0	93	18644.8	-7.8151	1.8783e-168	1.2465e-165
comp54081_c0	1810.56	12566.4	-2.9628	3.2754e-83	9.8802e-81
comp54292_c0	1315.23	5659	-2.273	2.6962e-28	2.8859e-26
comp54299_c0	32	708	-4.6354	4.4169e-08	1.3028e-06
comp54405_c0	506	2007.79	-2.1561	2.3566e-10	8.9221e-09
comp54406_c0	594	2331.3	-2.1403	1.1033e-11	4.7543e-10
comp54415_c0	225	981.53	-2.2929	3.8177e-06	8.5882e-05
comp54423_c0	778	1712	-1.3056	9.371e-05	0.0016396
comp54428_c0	861.17	1965.41	-1.3582	1.4494e-05	0.0002948
comp54512_c0	1713	10827	-2.8278	1.9809e-68	4.9209e-66
comp54525_c0	526	9971.78	-4.4125	1.5781e-91	5.4302e-89
comp54588_c0	786	2171.16	-1.6336	9.5495e-08	2.7066e-06
comp54617_c1	2664.97	5661.81	-1.2549	7.247e-12	3.164e-10
comp54673_c1	15	495	-5.2121	2.9585e-06	6.797e-05
comp54889_c0	1590	3896.6	-1.4609	7.6286e-11	3.0471e-09
comp54922_c0	394	1742.93	-2.313	5.8611e-10	2.1221e-08
comp54936_c0	10	3002.22	-8.3976	3.5401e-27	3.6464e-25
comp55144_c0	13	490	-5.4039	3.0354e-06	6.9565e-05
comp55202_c0	1713.02	3601.26	-1.2397	6.5082e-08	1.8825e-06
comp55217_c0	1086.18	6734	-2.7999	8.9731e-43	1.4082e-40
comp55297_c0	24.26	1616.24	-6.2257	1.8434e-17	1.1877e-15
comp55346_c0	198	7541.31	-5.419	5.7834e-75	1.5992e-72
comp55380_c0	475	1308	-1.6291	3.603e-05	0.00068455
comp55441_c0	352	1722.02	-2.4582	1.4861e-10	5.7482e-09
comp55443_c0	10	341	-5.2594	0.00010301	0.0017868
comp55444_c0	654	1525.14	-1.3893	9.7376e-05	0.0016999
comp55468_c0	184.56	846	-2.3643	1.1942e-05	0.00024623
comp55499_c0	1	566	-9.3124	8.8029e-06	0.00018639
comp55567_c0	1259	2578	-1.2017	8.9027e-06	0.00018833
comp55603_c0	137	938	-2.9432	1.4369e-07	3.9686e-06
comp55618_c0	8671.42	27229.5	-1.8186	3.8316e-94	1.3798e-91
comp55697_c0	29	16686.1	-9.3361	2.7265e-128	1.3619e-125
comp55777_c0	3590.4	6504.27	-1.025	1.4129e-09	4.9128e-08
comp55809_c0	1913.07	20446	-3.5856	6.8699e-161	4.3126e-158
comp55823_c0	3083.96	13051.8	-2.2491	3.8977e-62	8.705e-60
comp55830_c0	2508.67	7620.61	-1.7707	1.5184e-26	1.5137e-24
comp55837_c0	293.89	936.61	-1.8399	0.00011767	0.0020141
comp55920_c0	285.98	1242.01	-2.2864	2.1208e-07	5.7048e-06
comp55980_c0	193.65	726	-2.0743	0.00020992	0.0033708
comp55980_c1	769	2272.28	-1.7308	1.0761e-08	3.4007e-07
comp56026_c0	1382.91	3186.04	-1.3718	2.5478e-08	7.6953e-07
comp56081_c0	355	1326.95	-2.07	5.6176e-07	1.4338e-05
comp56095_c0	1625	10553.8	-2.867	9.2406e-68	2.2475e-65
comp56129_c0	497.74	1257	-1.5043	0.00015088	0.0025167
comp56150_c0	31	366	-3.7293	0.00023849	0.0037747
comp56162_c0	1262.84	10222.5	-3.1847	3.4694e-73	9.3701e-71
comp56169_c0	605.01	1400	-1.3781	0.00020953	0.0033669
comp56190_c0	1003.71	2904.01	-1.7005	1.844e-10	7.0678e-09
comp56241_c0	3163.96	19945.9	-2.824	2.7464e-124	1.3429e-121
comp56243_c0	522	1293.89	-1.4773	0.00015307	0.0025495
comp56245_c0	1081.06	2454.23	-1.3506	1.4259e-06	3.4462e-05
comp56290_c0	2974.39	18609.5	-2.8131	1.372e-115	6.1877e-113
comp56331_c0	1114.66	19462.4	-4.2938	4.109e-174	2.849e-171
comp56337_c0	2294.37	7259.88	-1.8296	1.3217e-26	1.3261e-24
comp56352_c0	218	1709.94	-3.1393	2.0243e-13	9.9404e-12
comp56367_c0	6	772	-7.1752	8.205e-09	2.6378e-07
comp56367_c1	3	555.5	-7.7004	1.6031e-06	3.8399e-05
comp56375_c0	238	2421.01	-3.5143	2.9745e-20	2.2215e-18
comp56523_c0	95021.6	193095	-1.1907	0	0
comp56542_c0	110.05	567	-2.5329	0.00017936	0.0029317
comp56574_c0	1136	3198.92	-1.6614	5.1894e-11	2.1054e-09
comp56597_c0	136.39	3169.72	-4.7063	3.2431e-31	3.7853e-29
comp56600_c0	3816.7	15026	-2.1448	7.6745e-67	1.8472e-64
comp56625_c0	8835.2	18490.4	-1.2332	3.5686e-34	4.5294e-32
comp56642_c1	1324.09	2400.02	-1.0258	0.00023313	0.0037
comp56645_c0	186.01	1414.26	-3.0943	3.2933e-11	1.366e-09
comp56658_c0	3827	12978.1	-1.9295	5.6354e-50	1.0226e-47
comp56674_c0	1271.99	2862.85	-1.3381	2.4117e-07	6.4534e-06
comp56750_c0	518	1774.8	-1.9444	3.2452e-08	9.7196e-07
comp56758_c0	634.95	2972.61	-2.3948	1.2637e-16	7.7549e-15
comp56882_c0	18	734	-5.5175	1.0438e-08	3.3081e-07
comp56996_c0	37	965.9	-4.874	1.0451e-10	4.111e-09
comp56996_c1	26	573.26	-4.6304	8.4875e-07	2.1198e-05
comp57003_c0	3516.71	19535	-2.6415	9.0699e-113	3.9377e-110
comp57052_c0	84.03	18537.3	-7.9531	1.7013e-165	1.0977e-162
comp57085_c0	1725	5159.03	-1.7483	3.7813e-18	2.5384e-16
comp57109_c0	40	640	-4.1677	4.3074e-07	1.116e-05
comp57151_c0	416.81	2088.29	-2.4926	1.0957e-12	5.1464e-11
comp57174_c1	326	1763.36	-2.6031	1.8258e-11	7.7177e-10
comp57199_c0	166.61	1021.1	-2.7833	1.0385e-07	2.9308e-06
comp57226_c0	296.95	1475.31	-2.4805	2.4577e-09	8.2791e-08
comp57235_c0	202.99	992.5	-2.4574	1.1569e-06	2.824e-05
comp57242_c0	386	1054.97	-1.6183	0.00022405	0.0035766
comp57249_c0	356	1295.31	-2.0311	1.0794e-06	2.643e-05
comp57285_c0	1370.98	3273.4	-1.4233	5.4934e-09	1.7908e-07
comp57385_c0	3213.08	6963.02	-1.2835	8.6471e-15	4.7037e-13
comp57391_c0	683.01	2686.89	-2.1437	2.8765e-13	1.4007e-11
comp57418_c0	2412	7210.75	-1.7477	1.0077e-24	9.4573e-23
comp57486_c0	3602.18	13154.6	-2.0364	1.1291e-54	2.232e-52
comp57499_c0	2243	4226.98	-1.0819	2.6518e-07	7.0676e-06
comp57524_c0	317	1122.36	-1.9917	7.6482e-06	0.00016373
comp57550_c0	541.59	2069.36	-2.1017	2.6629e-10	1.0017e-08
comp57565_c0	1113.55	2161.25	-1.1244	0.00013373	0.0022615
comp57610_c0	204	1027	-2.4995	5.7227e-07	1.4575e-05
comp57635_c0	991	3280.11	-1.8945	1.7123e-13	8.4441e-12
comp57645_c0	1058.06	20869.2	-4.4696	1.1042e-190	8.2734e-188
comp57665_c0	276	2070.29	-3.0748	1.2547e-15	7.2049e-14
comp57684_c0	329	4982.96	-4.0886	1.2085e-44	1.9767e-42
comp57691_c0	37	671	-4.3485	1.5898e-07	4.3572e-06
comp57732_c0	189.74	1393.22	-3.0441	6.6859e-11	2.6914e-09
comp57745_c0	188	866.03	-2.3714	9.0405e-06	0.00019089
comp57869_c0	284.57	894.81	-1.8205	0.00018892	0.0030718
comp57901_c0	898.42	3394.96	-2.0857	8.4443e-16	4.8912e-14
comp57944_c0	45	807	-4.3323	9.3285e-09	2.9763e-07
comp58051_c0	719.03	2011.01	-1.6515	2.2134e-07	5.9469e-06
comp58069_c0	10	695	-6.2867	2.5072e-08	7.5827e-07
comp58116_c0	24	503.62	-4.559	4.2643e-06	9.5055e-05
comp58126_c0	3437.01	15276.3	-2.3198	2.0308e-75	5.683e-73
comp58146_c0	543	7684.68	-3.9907	8.4166e-67	2.0154e-64
comp58254_c0	663	1551.18	-1.394	8.0849e-05	0.001433
comp58294_c0	724.05	3309.01	-2.36	5.1733e-18	3.4332e-16
comp58399_c0	1233.04	3219.84	-1.5525	4.6931e-10	1.7207e-08
comp58465_c0	208.1	805.12	-2.1197	7.3611e-05	0.0013172
comp58471_c0	1155.69	3426.85	-1.7359	1.9408e-12	8.9445e-11
comp58474_c0	2118.22	3887.99	-1.0439	1.8793e-06	4.4611e-05
comp58560_c0	291	5108.84	-4.3017	3.9071e-47	6.849e-45
comp58570_c0	1591	6546.05	-2.2084	2.7862e-31	3.2602e-29
comp58592_c0	2	370	-7.6991	9.0051e-05	0.0015798
comp58711_c0	1315.41	3253.94	-1.4744	2.0474e-09	6.9781e-08
comp58811_c0	1217	5473.89	-2.337	2.116e-28	2.2754e-26
comp58828_c0	2174.01	7364.91	-1.9281	4.5523e-29	4.9525e-27
comp58839_c0	689	2799	-2.1901	3.9376e-14	2.0257e-12
comp58847_c0	1272	2668.2	-1.2365	3.4732e-06	7.8859e-05
comp58919_c0	66.03	945.01	-4.0069	1.3346e-09	4.6616e-08
comp59044_c0	1931.98	4059.21	-1.2389	9.8075e-09	3.1205e-07
comp59060_c0	61	2093.45	-5.2687	6.3287e-22	5.2219e-20
comp59066_c0	1463	3399.58	-1.3842	6.6553e-09	2.1545e-07
comp59082_c0	905.46	2220.6	-1.462	8.85e-07	2.2008e-05
comp59092_c0	593	1481.92	-1.4891	4.5152e-05	0.00084203
comp59108_c0	1524.07	2955.47	-1.1232	8.1271e-06	0.00017302
comp59144_c0	445	1481	-1.9024	6.7843e-07	1.7137e-05
comp59148_c0	1320	2893.99	-1.3003	4.1875e-07	1.088e-05
comp59154_c0	80.2	555	-2.9586	4.9526e-05	0.00091625
comp59178_c0	798	1791.01	-1.3341	4.6273e-05	0.00086052
comp59199_c0	87	1506.72	-4.282	5.2773e-15	2.936e-13
comp59205_c0	594.25	1485.43	-1.4895	4.4056e-05	0.00082346
comp59208_c0	573.43	63894.6	-6.9677	0	0
comp59228_c0	1706.93	3091	-1.0244	3.0341e-05	0.00058314
comp59262_c0	1125	3543.66	-1.8231	1.0242e-13	5.1212e-12
comp59282_c0	453	2321	-2.5249	3.8774e-14	1.9991e-12
comp59289_c0	718	3598.24	-2.493	9.2435e-21	7.0741e-19
comp59315_c0	2408	5570.94	-1.3778	1.4231e-13	7.0404e-12
comp59316_c0	1250	3045.08	-1.4523	1.0434e-08	3.3081e-07
comp59336_c0	58	1325.62	-4.6822	6.0781e-14	3.0858e-12
comp59362_c0	56	595.03	-3.5772	4.1099e-06	9.1922e-05
comp59467_c0	2369.21	4413.56	-1.0653	2.2188e-07	5.9579e-06
comp59500_c0	99	578	-2.7133	8.0252e-05	0.001423
comp59502_c0	327.13	1101	-1.9186	1.6294e-05	0.00032868
comp59514_c0	9	762.01	-6.5715	6.1732e-09	2.004e-07
comp59544_c0	58	1440.16	-4.8018	3.6712e-15	2.0597e-13
comp59546_c0	785.89	1713.97	-1.2927	0.00010723	0.0018518
comp59582_c0	464	2287.54	-2.4693	1.3055e-13	6.4721e-12
comp59600_c0	1266.59	43832.9	-5.2807	0	0
comp59601_c0	678	2890.03	-2.2595	4.1149e-15	2.3003e-13
comp59602_c0	253.9	1078.97	-2.2551	1.6605e-06	3.9659e-05
comp59603_c0	236	975	-2.2144	6.8666e-06	0.00014829
comp59637_c0	2437.85	12655.4	-2.5438	1.7563e-70	4.449e-68
comp59653_c0	108	1537.72	-3.9994	1.081e-14	5.8322e-13
comp59669_c0	1994.45	4020.43	-1.1791	5.0453e-08	1.4787e-06
comp59671_c0	757	1980.17	-1.555	1.0014e-06	2.469e-05
comp59678_c0	233.99	1187.25	-2.5109	6.9819e-08	2.0095e-06
comp59701_c0	58	4268.88	-6.3694	2.606e-43	4.1318e-41
comp59749_c0	2806.49	7839.96	-1.6498	1.6014e-24	1.4878e-22
comp59750_c0	3051.73	6066.89	-1.1591	4.4778e-11	1.8279e-09
comp59754_c0	1146	3003.86	-1.558	1.5983e-09	5.5081e-08
comp59757_c0	4006.21	14238.2	-1.9972	1.9853e-57	4.0989e-55
comp59853_c0	494.72	1728.02	-1.9722	3.544e-08	1.058e-06
comp59876_c0	2113.02	4392.96	-1.2236	3.6955e-09	1.2253e-07
comp59955_c0	3525.04	12636.9	-2.0097	1.2661e-51	2.3621e-49
comp59955_c1	4439.6	16391.3	-2.0522	2.0136e-68	4.9756e-66
comp59962_c0	38	487.87	-3.8502	1.7507e-05	0.00035115
comp59974_c0	63	964.54	-4.1042	6.6163e-10	2.3715e-08
comp59987_c0	0	418	-5.187	1.7696e-05	0.00035448
comp59988_c0	520.75	1293.76	-1.4807	0.00014877	0.0024886
comp60020_c0	206	1306.99	-2.8333	1.2018e-09	4.2168e-08
comp60025_c0	2269.67	7666.27	-1.9238	4.2804e-30	4.838e-28
comp60034_c0	1324.45	3039.02	-1.366	5.9796e-08	1.7339e-06
comp60065_c0	2	544.49	-8.2565	3.6309e-06	8.2158e-05
comp60076_c0	75.8	1041.99	-3.9487	2.3853e-10	9.0086e-09
comp60110_c0	350	68158.9	-7.7732	0	0
comp60168_c0	643	1751	-1.613	2.1206e-06	4.9879e-05
comp60168_c1	899.1	2206.41	-1.4629	9.4602e-07	2.3463e-05
comp60173_c0	3863.01	17332.3	-2.3334	5.7067e-86	1.8158e-83
comp60184_c0	488	10206.8	-4.5543	3.7936e-95	1.3876e-92
comp60250_c0	212	4857.54	-4.6858	7.7806e-47	1.3436e-44
comp60275_c0	1701.34	6955.91	-2.1993	5.902e-33	7.2725e-31
comp60355_c0	988.09	2612.98	-1.5707	1.4593e-08	4.5343e-07
comp60462_c0	142	9597.84	-6.2465	2.3872e-95	8.8715e-93
comp60484_c0	1845.16	3419	-1.0576	5.9892e-06	0.00013013
comp60487_c0	1325.6	23341.3	-4.3059	9.5486e-209	8.3692e-206
comp60523_c0	43	686.63	-4.1649	1.6533e-07	4.5204e-06
comp60563_c0	151	5500.82	-5.3548	4.6777e-55	9.326e-53
comp60614_c0	765.14	3817.73	-2.4867	7.2727e-22	5.948e-20
comp60630_c0	19	614.29	-5.1826	1.9646e-07	5.3062e-06
comp60635_c0	612.96	1839	-1.7528	2.0373e-07	5.4896e-06
comp60647_c0	1894.8	11044.5	-2.711	1.5397e-66	3.668e-64
comp60682_c0	133.93	7857.62	-6.0423	1.3148e-78	3.8174e-76
comp60787_c1	205.08	882.35	-2.2729	1.3268e-05	0.0002714
comp60799_c0	3	531.31	-7.6362	2.5453e-06	5.9119e-05
comp60819_c0	325.98	1062.67	-1.8726	3.2166e-05	0.00061618
comp60826_c0	295	2850.97	-3.4404	3.7086e-23	3.2262e-21
comp60834_c0	1176.06	2286.96	-1.1272	8.2071e-05	0.0014529
comp60985_c0	2303.56	6164.1	-1.5878	1.6102e-18	1.1049e-16
comp61008_c0	36	446	-3.7987	4.4023e-05	0.00082329
comp61026_c0	375	1863.85	-2.4811	2.0165e-11	8.5083e-10
comp61124_c0	140	1122.91	-3.1715	2.1702e-09	7.3804e-08
comp61185_c1	643	2176.1	-1.9266	1.2102e-09	4.243e-08
comp61218_c0	6	588.44	-6.7835	3.6639e-07	9.6377e-06
comp61225_c0	3433.53	9096.34	-1.5733	3.3997e-26	3.3531e-24
comp61251_c1	111.98	563	-2.4976	0.00021519	0.0034497
comp61265_c1	2524.01	4568.52	-1.0238	4.0294e-07	1.051e-05
comp61266_c0	6040.83	13684.2	-1.3474	6.4006e-30	7.182e-28
comp61283_c1	1481	6496.47	-2.3008	9.6556e-33	1.1742e-30
comp61288_c0	6064.07	27740.7	-2.3614	1.3771e-138	7.4387e-136
comp61325_c1	30	410	-3.9403	7.1783e-05	0.0012885
comp61338_c0	3030.04	7515.77	-1.4783	6.8009e-20	5.0147e-18
comp61378_c0	588	2896.04	-2.4679	8.112e-17	5.0514e-15
comp61384_c1	425	1296	-1.7763	1.0446e-05	0.00021751
comp61421_c0	2501.97	8005.63	-1.8457	1.5271e-29	1.685e-27
comp61513_c0	62	668.92	-3.5992	9.7804e-07	2.4167e-05
comp61545_c0	1060.12	2148.01	-1.1865	6.1539e-05	0.0011206
comp61556_c0	2017	3827.74	-1.092	7.7383e-07	1.941e-05
comp61579_c0	34.9	1761.2	-5.8249	6.2663e-19	4.4039e-17
comp61602_c0	109	589.98	-2.6041	0.0001013	0.0017618
comp61604_c0	290.35	960.01	-1.893	6.7669e-05	0.0012203
comp61623_c0	899.18	2682.15	-1.7445	4.0679e-10	1.501e-08
comp61626_c0	390	1948.88	-2.4888	6.4355e-12	2.8257e-10
comp61672_c0	1483.3	3305.09	-1.3236	3.9027e-08	1.157e-06
comp61682_c0	200.98	1910.13	-3.4163	6.1087e-16	3.592e-14
comp61697_c0	486	2347.16	-2.4396	9.7935e-14	4.9183e-12
comp61698_c0	633.01	1440.04	-1.3536	0.00021528	0.0034497
comp61760_c0	581.01	1605.98	-1.6346	4.4195e-06	9.8325e-05
comp61769_c0	328.2	1175	-2.0078	4.1134e-06	9.1955e-05
comp61787_c0	36	1814.48	-5.8232	1.8708e-19	1.3453e-17
comp61830_c0	34	387.99	-3.6802	0.00016783	0.0027637
comp61858_c0	2253	5077.7	-1.3401	5.6924e-12	2.5089e-10
comp61877_c0	14	328	-4.7179	0.00018398	0.003002
comp61893_c0	1451	3061.06	-1.2447	5.7027e-07	1.4532e-05
comp61962_c0	2987.99	6540.04	-1.2979	3.0859e-14	1.6053e-12
comp62003_c0	805	1950.62	-1.4446	5.1181e-06	0.00011231
comp62037_c0	769.01	7685.07	-3.4887	2.8946e-60	6.2542e-58
comp62045_c0	1119.63	2365.4	-1.2468	1.0682e-05	0.00022182
comp62099_c0	2541.63	10848.5	-2.2614	2.5332e-52	4.8426e-50
comp62113_c0	235.01	1084.9	-2.3745	6.6081e-07	1.6702e-05
comp62132_c0	743.96	1573	-1.248	0.00032628	0.0049842
comp62167_c0	1759.95	56196.7	-5.1646	0	0
comp62181_c0	1220.01	6548.66	-2.5921	3.6712e-38	5.2153e-36
comp62200_c0	405	1331	-1.8843	2.9391e-06	6.759e-05
comp62200_c1	495.5	1554	-1.8168	9.0092e-07	2.238e-05
comp62204_c0	4682.35	15472.4	-1.8921	1.4395e-57	2.9987e-55
comp62204_c1	8616	26818.9	-1.8059	9.0058e-92	3.122e-89
comp62207_c0	374	1491	-2.1629	4.4479e-08	1.3102e-06
comp62235_c0	3667.04	10270.5	-1.6536	1.0058e-31	1.198e-29
comp62261_c0	539	1458.01	-1.6034	1.6669e-05	0.00033535
comp62266_c0	977	2370	-1.4462	4.8788e-07	1.2542e-05
comp62322_c0	199	1364	-2.9448	2.2186e-10	8.4408e-09
comp62331_c0	3085.9	8038.95	-1.5491	8.8126e-23	7.4978e-21
comp62342_c0	2	399	-7.808	5.1644e-05	0.00095352
comp62346_c0	940.25	2466.85	-1.5593	4.447e-08	1.3102e-06
comp62400_c0	3085.07	6016.33	-1.1313	1.4523e-10	5.6268e-09
comp62431_c0	67	2195.03	-5.2017	7.6173e-23	6.5047e-21
comp62439_c1	598	1443.04	-1.4386	9.3097e-05	0.0016295
comp62564_c0	3958.4	7292.74	-1.0493	5.3538e-11	2.1702e-09
comp62575_c0	1212.84	2798.73	-1.3741	1.7112e-07	4.6624e-06
comp62575_c1	3165.02	6675.56	-1.2444	1.5365e-13	7.585e-12
comp62607_c0	1729	3273.39	-1.0886	5.2127e-06	0.00011428
comp62621_c0	214	1841.43	-3.2729	7.0912e-15	3.9077e-13
comp62642_c0	3607.76	116431	-5.18	0	0
comp62644_c0	917	2117.82	-1.3753	5.3271e-06	0.00011656
comp62648_c0	3208.63	6889	-1.2701	2.1251e-14	1.1231e-12
comp62697_c0	2962.79	5550.79	-1.0735	4.8296e-09	1.5799e-07
comp62704_c0	355	1786.38	-2.4989	4.2878e-11	1.756e-09
comp62713_c0	1022.11	3620.91	-1.9925	8.9781e-16	5.1939e-14
comp62746_c0	38	576	-4.0897	1.8759e-06	4.4552e-05
comp62810_c0	634.81	1425.64	-1.335	0.00027618	0.0043111
comp62817_c0	30	738	-4.7883	1.8288e-08	5.63e-07
comp62860_c0	3455.81	6444.65	-1.0668	3.6457e-10	1.3559e-08
comp62875_c0	2088	3893.8	-1.0668	1.1036e-06	2.6983e-05
comp62906_c0	214.04	943.57	-2.308	5.3422e-06	0.00011684
comp62923_c0	939	2456.55	-1.5552	5.0763e-08	1.4868e-06
comp62993_c0	696.04	2252.82	-1.8622	1.6602e-09	5.7002e-08
comp63018_c0	39	525.08	-3.9187	7.3177e-06	0.00015701
comp63033_c0	873.12	4894.43	-2.6546	9.5092e-30	1.0593e-27
comp63045_c0	290.9	3990.29	-3.9456	2.8785e-35	3.7667e-33
comp63079_c0	460	1814.99	-2.148	1.8757e-09	6.4117e-08
comp63147_c0	172	1682.03	-3.4575	2.349e-14	1.2358e-12
comp63159_c0	5507.52	32817.5	-2.7427	1.3723e-196	1.1384e-193
comp63176_c0	366	2290.94	-2.8138	1.0729e-15	6.1915e-14
comp63181_c0	1873.19	3613.76	-1.1158	9.4693e-07	2.3473e-05
comp63206_c0	2494	25512	-3.5224	2.9103e-197	2.4581e-194
comp63252_c1	3776.08	7648.08	-1.186	4.0971e-14	2.1054e-12
comp63323_c0	686	3149.53	-2.3666	2.8143e-17	1.7909e-15
comp63351_c0	166.62	682.48	-2.202	0.00017789	0.0029118
comp63360_c0	270	904	-1.9111	9.8494e-05	0.0017182
comp63393_c0	2958.1	5598.27	-1.0881	2.5919e-09	8.7248e-08
comp63410_c0	288	2690.35	-3.3914	1.1134e-21	8.995e-20
comp63419_c0	19	350	-4.371	0.00014988	0.0025043
comp63426_c0	4596.39	10574.1	-1.3697	3.8801e-24	3.5552e-22
comp63427_c0	41	2391.57	-6.0339	3.9428e-25	3.7456e-23
comp63434_c0	1054	2160.21	-1.203	4.6905e-05	0.00087191
comp63464_c1	249.03	1478.01	-2.737	2.3198e-10	8.8042e-09
comp63466_c0	969.99	2100.37	-1.2823	2.0724e-05	0.00041053
comp63509_c0	1577	3013.01	-1.1018	9.7669e-06	0.00020474
comp63545_c0	1138.67	7107.48	-2.8097	3.1996e-45	5.2707e-43
comp63546_c0	629.68	1602	-1.5149	1.6781e-05	0.00033732
comp63552_c0	2994.16	8438.15	-1.6625	1.4097e-26	1.4083e-24
comp63703_c0	1058.99	4297.47	-2.1885	7.4686e-21	5.7536e-19
comp63753_c0	505	22098.2	-5.6192	5.3435e-217	5.1714e-214
comp63834_c0	5181.9	15312.7	-1.7309	7.2478e-50	1.3101e-47
comp63835_c0	1235	2757.33	-1.3265	4.9308e-07	1.2655e-05
comp63899_c0	255	970.01	-2.0953	1.5913e-05	0.00032155
comp63946_c0	108	706	-2.8764	6.5894e-06	0.00014277
comp63970_c0	1363.63	2606.94	-1.1027	3.8442e-05	0.00072682
comp64014_c0	1041	2018.06	-1.1227	0.00022832	0.0036373
comp64033_c0	716.43	6234.64	-3.2892	9.8749e-47	1.6927e-44
comp64070_c0	1737.1	3185.67	-1.0427	1.6404e-05	0.00033075
comp64168_c0	1232	2313	-1.0765	0.00015162	0.0025273
comp64182_c0	83	1539	-4.3805	1.7932e-15	1.0246e-13
comp64215_c0	418.31	1501.74	-2.0117	1.8455e-07	5.0078e-06
comp64216_c0	462	1440.9	-1.8088	2.4316e-06	5.6592e-05
comp64230_c0	12	307	-4.8449	0.0002748	0.0042924
comp64287_c0	2934.33	5540.33	-1.0847	3.4874e-09	1.163e-07
comp64295_c0	722.19	5928.64	-3.205	1.8402e-43	2.9376e-41
comp64297_c0	1260.22	2461.01	-1.1333	4.016e-05	0.00075591
comp64310_c0	708.99	1573.88	-1.3182	0.00015802	0.0026198
comp64343_c0	1076	6401.66	-2.7405	8.5509e-40	1.2531e-37
comp64367_c0	152	778.98	-2.5253	1.1707e-05	0.00024182
comp64382_c0	332.03	4838.02	-4.0328	5.1406e-43	8.1225e-41
comp64425_c0	3889.84	14927	-2.1079	7.5848e-65	1.7617e-62
comp64437_c0	123	977	-3.1574	2.5506e-08	7.6989e-07
comp64445_c0	610.82	4925.86	-3.1793	3.9755e-36	5.3068e-34
comp64447_c0	149.51	766.02	-2.5249	1.3867e-05	0.00028279
comp64559_c0	0	594	-5.694	2.4978e-07	6.6686e-06
comp64563_c0	8	532	-6.223	1.0683e-06	2.6189e-05
comp64594_c1	3794.98	6945.42	-1.0397	2.2245e-10	8.4562e-09
comp64627_c0	25816.5	76202.1	-1.7293	1.521e-240	1.6823e-237
comp64628_c0	434	2585.09	-2.7422	4.7757e-17	2.9899e-15
comp64633_c0	20	940.12	-5.7225	8.5784e-11	3.4031e-09
comp64647_c0	283.68	881.72	-1.8038	0.00023368	0.0037074
comp64657_c0	664.45	4530.94	-2.9373	7.4323e-31	8.5886e-29
comp64671_c0	1347.61	3061	-1.3513	7.1535e-08	2.0551e-06
comp64694_c0	5833.13	29616.8	-2.5118	6.9979e-160	4.3344e-157
comp64705_c0	227	1170.04	-2.5335	7.3403e-08	2.1062e-06
comp64722_c0	1340.95	62370.2	-5.7073	0	0
comp64731_c0	150.33	668.27	-2.32	0.00012144	0.0020732
comp64753_c0	317	1147.21	-2.0233	4.7276e-06	0.00010463
comp64756_c0	954	31021.5	-5.1909	2.1094e-299	2.6484e-296
comp64816_c0	930.28	2753.06	-1.733	2.9641e-10	1.1078e-08
comp64822_c0	1224.32	4965.83	-2.1878	7.755e-24	6.9952e-22
comp64875_c0	39	1470	-5.4039	6.1684e-16	3.6226e-14
comp64972_c0	87	534	-2.7855	0.00011868	0.0020306
comp65000_c0	638.9	2511.84	-2.1428	1.711e-12	7.901e-11
comp65026_c0	1893.06	3407.83	-1.0159	1.4045e-05	0.00028603
comp65041_c0	2422.8	18754.8	-3.1203	5.1136e-130	2.582e-127
comp65068_c0	14	1654.97	-7.053	2.446e-17	1.563e-15
comp65091_c0	2261.04	5158.86	-1.3578	2.1597e-12	9.904e-11
comp65094_c0	702	1871.87	-1.5827	1.3919e-06	3.3676e-05
comp65123_c0	3260.95	6778.92	-1.2235	2.3831e-13	1.1666e-11
comp65133_c0	716.75	1620	-1.3442	9.5946e-05	0.0016756
comp65172_c0	116	2168.19	-4.392	3.4261e-21	2.6976e-19
comp65180_c0	2068.99	5131.51	-1.4782	4.5599e-14	2.3277e-12
comp65224_c0	3407.16	8350.22	-1.461	1.6121e-21	1.2889e-19
comp65225_c0	2058.18	4165.4	-1.1848	2.5122e-08	7.593e-07
comp65232_c0	251.04	906.14	-2.0196	4.8689e-05	0.00090219
comp65270_c0	880.46	2001.54	-1.3525	1.3028e-05	0.00026684
comp65272_c0	342	1372	-2.172	1.4059e-07	3.8874e-06
comp65281_c0	99	2421	-4.7798	2.2229e-24	2.057e-22
comp65284_c0	1036.01	3084.97	-1.742	2.1292e-11	8.9593e-10
comp65293_c1	15	11576.3	-9.7597	9.0464e-85	2.8016e-82
comp65298_c0	162.84	877	-2.5969	2.2271e-06	5.2171e-05
comp65313_c0	549.81	2128	-2.1202	1.1462e-10	4.4931e-09
comp65339_c0	747.76	13017.2	-4.2895	4.8059e-117	2.2104e-114
comp65356_c0	163	1087	-2.9052	1.8793e-08	5.7739e-07
comp65401_c0	257	1616	-2.8203	1.5498e-11	6.5988e-10
comp65420_c0	1849.21	6298.84	-1.9359	3.0518e-25	2.923e-23
comp65423_c0	1784.45	3746.28	-1.2377	3.7154e-08	1.1071e-06
comp65425_c0	24	783.88	-5.1973	4.1209e-09	1.3558e-07
comp65429_c0	146.02	630.82	-2.2788	0.00022487	0.0035885
comp65449_c0	2321.27	4648.84	-1.1697	6.0211e-09	1.9573e-07
comp65548_c0	642.68	1896.15	-1.7286	1.8053e-07	4.9102e-06
comp65551_c0	105	7886.81	-6.3987	1.9992e-78	5.7682e-76
comp65571_c0	6	1016.46	-7.5721	6.8749e-11	2.7603e-09
comp65578_c0	2075.8	5517.2	-1.578	1.3891e-16	8.5019e-15
comp65598_c0	194	986	-2.5133	8.8133e-07	2.1929e-05
comp65625_c0	4397.11	28916.2	-2.885	1.3595e-183	9.5689e-181
comp65663_c0	2484.82	5392.69	-1.2856	8.0776e-12	3.5069e-10
comp65666_c0	4185.01	13451.9	-1.8523	9.8455e-49	1.7457e-46
comp65675_c0	142	709	-2.4876	3.4404e-05	0.00065499
comp65736_c0	2739.13	6732	-1.4651	9.9156e-18	6.4422e-16
comp65766_c0	54	555.94	-3.5316	9.5317e-06	0.00020036
comp65797_c0	7466.1	34275.9	-2.3665	2.9175e-171	1.9642e-168
comp65851_c0	1578	3401	-1.2756	7.0027e-08	2.0143e-06
comp65860_c0	499	1779.8	-2.0024	1.5395e-08	4.7709e-07
comp65863_c0	8	304	-5.4157	0.00023522	0.0037293
comp65864_c1	4034.23	7602.03	-1.0818	5.1392e-12	2.2802e-10
comp65870_c0	131.86	735	-2.6465	1.1778e-05	0.00024307
comp65873_c0	4615.55	43732.7	-3.4119	0	0
comp65892_c0	1284	2400	-1.0701	0.0001247	0.0021211
comp65911_c0	21	736	-5.299	1.1289e-08	3.5553e-07
comp65914_c0	2089.27	6078.41	-1.7084	2.1148e-20	1.5922e-18
comp65922_c0	18	350	-4.449	0.00013926	0.0023405
comp65928_c0	974.99	2559.04	-1.5599	2.4725e-08	7.4826e-07
comp65947_c0	1291.36	65863.2	-5.8403	0	0
comp65972_c0	123	606.01	-2.4684	0.00013856	0.002333
comp65994_c1	854.37	1771.81	-1.22	0.00018779	0.0030565
comp66015_c0	1398.01	3143.04	-1.3365	6.4601e-08	1.8698e-06
comp66042_c0	1953	3651.11	-1.0704	2.2079e-06	5.18e-05
comp66057_c0	1178	6413.52	-2.6125	9.3926e-38	1.3025e-35
comp66058_c0	911.6	56262.3	-6.1154	0	0
comp66067_c0	3	303	-6.826	0.00026657	0.0041765
comp66090_c0	492.77	1322.19	-1.5917	4.5972e-05	0.00085628
comp66092_c1	515.71	1285.28	-1.4852	0.00015029	0.0025087
comp66100_c0	490	2977.83	-2.7712	1.2798e-19	9.3333e-18
comp66128_c0	605	1397	-1.3751	0.00021905	0.0035052
comp66150_c0	91	725	-3.1618	1.5764e-06	3.7865e-05
comp66154_c1	1132.31	2621.79	-1.379	3.8505e-07	1.0083e-05
comp66160_c0	1174	3847.32	-1.8802	2.0981e-15	1.193e-13
comp66210_c0	3	480	-7.4897	6.8994e-06	0.00014893
comp66213_c0	466.1	1408.02	-1.7627	4.9551e-06	0.00010901
comp66217_c0	210	1259.05	-2.7516	4.4017e-09	1.4471e-07
comp66243_c0	997	2479.05	-1.4819	1.485e-07	4.0917e-06
comp66284_c0	19208	72505.9	-2.0841	7.2626e-303	9.6394e-300
comp66323_c0	946.33	3124.01	-1.8907	6.9163e-13	3.2852e-11
comp66334_c0	3077.11	8772.12	-1.6791	5.5356e-28	5.8577e-26
comp66337_c0	3716.44	7646.21	-1.2086	1.453e-14	7.7953e-13
comp66338_c0	1083.09	6589.88	-2.7728	1.8912e-41	2.8995e-39
comp66340_c0	23	389	-4.2478	7.3701e-05	0.0013183
comp66342_c0	1299.01	5615.49	-2.2797	3.382e-28	3.6034e-26
comp66349_c0	1128	2230.01	-1.151	7.2714e-05	0.0013037
comp66361_c0	27	9561.98	-8.636	1.0713e-80	3.1699e-78
comp66375_c0	1103.08	2238.22	-1.1886	4.1906e-05	0.00078624
comp66517_c0	161	994	-2.7939	1.4386e-07	3.9707e-06
comp66521_c0	1279.33	2921.01	-1.3588	1.2331e-07	3.4425e-06
comp66538_c1	2513	29648.6	-3.7282	7.3951e-240	7.9892e-237
comp66543_c0	4115.91	8911.34	-1.2822	1.8154e-18	1.242e-16
comp66560_c0	2024.68	3729.07	-1.0489	2.7407e-06	6.331e-05
comp66584_c0	4044.55	20146.8	-2.4843	6.8046e-108	2.8736e-105
comp66586_c0	336	1157	-1.9516	7.627e-06	0.00016335
comp66604_c0	383.01	2924.03	-3.1003	1.3384e-21	1.0775e-19
comp66606_c1	2420.64	4375	-1.0216	7.4643e-07	1.8763e-05
comp66608_c0	276.73	893.51	-1.8588	0.00015017	0.0025076
comp66634_c0	1762.09	3255.72	-1.0534	1.0807e-05	0.00022422
comp66639_c0	2101.09	7454.4	-1.9947	7.7595e-31	8.9444e-29
comp66665_c0	190	903	-2.4165	4.4619e-06	9.9222e-05
comp66687_c0	88	985.63	-3.6532	2.2329e-09	7.5659e-08
comp66693_c0	1066.99	2052.2	-1.1114	0.00023297	0.0036986
comp66694_c0	777.74	3145.93	-2.1839	1.2211e-15	7.0207e-14
comp66727_c0	450.07	1141.13	-1.51	0.0002919	0.0045291
comp66747_c1	2.27	313.06	-7.2754	0.00025327	0.0039843
comp66747_c2	119.99	732.26	-2.7772	6.8171e-06	0.00014736
comp66756_c0	4548.65	9280.64	-1.1965	4.6476e-17	2.9136e-15
comp66759_c0	892.72	12440.1	-3.9684	1.4624e-106	6.1203e-104
comp66782_c0	913.12	2791.25	-1.7798	9.2494e-11	3.6599e-09
comp66815_c0	179	2151	-3.7547	4.2041e-19	2.9771e-17
comp66857_c1	7576.29	18669.6	-1.4689	1.789e-46	3.0221e-44
comp66860_c0	639	1608.02	-1.4991	1.9216e-05	0.00038262
comp66908_c0	1697.27	3234.32	-1.098	4.9561e-06	0.00010901
comp66915_c0	2195.7	12586.4	-2.6869	8.5033e-75	2.3374e-72
comp66925_c0	2179.79	14432.4	-2.8948	5.9953e-93	2.1424e-90
comp66935_c0	216	1513.01	-2.9761	1.8009e-11	7.6194e-10
comp66935_c2	273	1484.56	-2.6108	6.5604e-10	2.3588e-08
comp66950_c0	275	1554	-2.6662	1.5572e-10	6.0032e-09
comp66950_c1	115	602	-2.5559	0.00010359	0.0017955
comp66978_c0	105	5214.06	-5.8017	8.8527e-53	1.7135e-50
comp66984_c0	323	21284.2	-6.2099	3.726e-209	3.3939e-206
comp67049_c0	4526.98	74833.9	-4.2148	0	0
comp67055_c0	2130.06	12241.1	-2.6905	6.5444e-73	1.7472e-70
comp67061_c0	1368.59	2454	-1.0102	0.00024741	0.0039039
comp67095_c0	869	1818.33	-1.2329	0.0001331	0.0022517
comp67122_c0	3149.89	5943	-1.0836	9.839e-10	3.4757e-08
comp67157_c0	100	921	-3.3709	2.3878e-08	7.2452e-07
comp67173_c0	1726.11	3421.99	-1.1551	8.1881e-07	2.0505e-05
comp67190_c0	8	16101.1	-11.143	2.7298e-95	1.0064e-92
comp67197_c0	75	522.95	-2.9695	7.9215e-05	0.0014062
comp67206_c0	11	1361.02	-7.1188	1.7651e-14	9.3922e-13
comp67254_c0	2631	5237.67	-1.1611	8.7618e-10	3.1023e-08
comp67262_c0	807.62	2247.25	-1.6442	4.8597e-08	1.4279e-06
comp67312_c0	323.45	974.43	-1.7588	0.00014925	0.0024958
comp67351_c0	459.2	2855.72	-2.8044	4.0628e-19	2.8814e-17
comp67370_c0	832	3158.92	-2.0925	7.1972e-15	3.9613e-13
comp67385_c0	128.01	962	-3.0775	4.896e-08	1.4377e-06
comp67389_c0	1434	3324.75	-1.3809	1.044e-08	3.3081e-07
comp67491_c0	2372.06	4532.07	-1.1018	5.8337e-08	1.6937e-06
comp67525_c0	207.02	976.7	-2.4059	1.949e-06	4.6028e-05
comp67540_c0	4377.19	14089.9	-1.8543	4.7941e-51	8.8376e-49
comp67541_c0	2412.49	4858.31	-1.1777	2.1775e-09	7.3944e-08
comp67563_c0	579.75	4036.62	-2.9674	5.854e-28	6.1805e-26
comp67574_c0	1894.99	5507.16	-1.7069	1.3187e-18	9.1162e-17
comp67611_c0	24	427	-4.3209	2.9934e-05	0.00057603
comp67646_c0	2213.47	5659.03	-1.522	4.6063e-16	2.7363e-14
comp67656_c0	517	1678.5	-1.8667	1.8617e-07	5.0458e-06
comp67657_c1	196.03	25641.2	-7.199	1.1964e-241	1.3555e-238
comp67660_c0	1894.13	3404.88	-1.0138	1.4744e-05	0.00029934
comp67667_c0	2468.42	4446.96	-1.017	6.8082e-07	1.7189e-05
comp67669_c0	2660.05	8355.72	-1.8191	4.0718e-30	4.6135e-28
comp67670_c0	1325	2672.74	-1.1801	8.7181e-06	0.00018468
comp67717_c0	2127.29	6016.86	-1.6677	1.6785e-19	1.2108e-17
comp67732_c0	1430	2643.85	-1.0544	7.2237e-05	0.001296
comp67739_c0	5583.54	12467.9	-1.3267	1.0544e-26	1.0648e-24
comp67768_c0	804.01	2024.58	-1.5001	1.6016e-06	3.839e-05
comp67791_c0	5893.66	11082.8	-1.0788	9.478e-17	5.8705e-15
comp67814_c0	583	1626.97	-1.6484	3.2824e-06	7.4892e-05
comp67860_c0	1712.08	4598.7	-1.5932	2.8161e-14	1.4682e-12
comp67863_c0	467	1835.08	-2.1421	1.6427e-09	5.6526e-08
comp67879_c0	268.26	849.88	-1.8314	0.00025702	0.0040364
comp67884_c0	2554.53	5289.94	-1.2179	1.1672e-10	4.5679e-09
comp67896_c0	489.15	1303.13	-1.5814	5.7219e-05	0.0010473
comp67900_c0	22	1669.2	-6.4133	6.5048e-18	4.2922e-16
comp67914_c0	490	3549.99	-3.0247	2.9045e-25	2.7877e-23
comp67958_c0	2697.87	5398.73	-1.1685	3.8019e-10	1.4118e-08
comp67967_c0	45007.8	85922	-1.1006	2.3773e-123	1.1503e-120
comp67996_c0	932	2211.16	-1.4141	1.8813e-06	4.4633e-05
comp68040_c0	1020.03	4677.88	-2.365	7.1519e-25	6.7527e-23
comp68069_c0	198.34	1272	-2.8488	1.7818e-09	6.1043e-08
comp68106_c0	77	892	-3.7019	1.0695e-08	3.3842e-07
comp68113_c0	598	1658.05	-1.639	2.9422e-06	6.7629e-05
comp68120_c0	640.96	1892.11	-1.7294	1.8415e-07	5.0013e-06
comp68184_c0	2312.98	7046.98	-1.775	9.3235e-25	8.7853e-23
comp68231_c0	343.95	1092	-1.8345	3.3451e-05	0.00063894
comp68282_c0	738.23	2280.83	-1.7952	3.7249e-09	1.2342e-07
comp68288_c0	694	1711.42	-1.4699	1.4539e-05	0.00029531
comp68297_c0	1209.02	2617.88	-1.2823	2.0099e-06	4.7346e-05
comp68301_c0	9	328.03	-5.3555	0.00013543	0.0022882
comp68305_c0	9661.4	21004.6	-1.2882	1.1782e-41	1.8183e-39
comp68335_c0	160	1692.3	-3.5706	8.4108e-15	4.5912e-13
comp68351_c0	185	759	-2.2043	7.6219e-05	0.0013571
comp68371_c0	67	1326.28	-4.4748	1.1117e-13	5.5409e-12
comp68376_c0	2019.07	5619.78	-1.6446	6.0998e-18	4.0307e-16
comp68377_c2	568	2433	-2.2665	5.2344e-13	2.5042e-11
comp68383_c0	1335.16	11656.5	-3.2938	6.6855e-86	2.1127e-83
comp68401_c0	1050.02	10290.5	-3.4606	1.6433e-79	4.8011e-77
comp68428_c0	639.58	1612.76	-1.5021	1.8091e-05	0.00036164
comp68461_c0	1028	4383	-2.2598	4.0382e-22	3.3679e-20
comp68461_c1	272	848	-1.8082	0.00029999	0.0046344
comp68483_c0	504.01	1730.69	-1.9476	4.6233e-08	1.3593e-06
comp68484_c1	5426.07	17831.1	-1.8842	1.17e-65	2.7589e-63
comp68556_c0	676.81	3140.9	-2.3821	2.2784e-17	1.4639e-15
comp68572_c0	3689.01	86988.9	-4.7273	0	0
comp68572_c1	3271.52	56784.1	-4.2852	0	0
comp68576_c5	1636.19	12948.4	-3.1521	2.8264e-91	9.6543e-89
comp68603_c0	1862.99	3691.61	-1.1544	3.0788e-07	8.1449e-06
comp68610_c0	1139.44	17280.3	-4.0905	2.7723e-150	1.6511e-147
comp68619_c0	1021.39	3158.91	-1.7966	3.833e-12	1.7204e-10
comp68631_c0	1052.37	2430.67	-1.3755	1.0799e-06	2.643e-05
comp68665_c0	452	1224.08	-1.6051	7.8718e-05	0.0013984
comp68679_c1	19	456.49	-4.7543	9.8982e-06	0.00020703
comp68693_c0	261	1616	-2.7981	1.9095e-11	8.0641e-10
comp68749_c0	536	1938	-2.022	2.7558e-09	9.2498e-08
comp68786_c0	332.18	4327.86	-3.8714	1.3132e-37	1.7996e-35
comp68796_c0	4193.43	9043.89	-1.2766	1.3935e-18	9.5901e-17
comp68800_c0	1583.3	3607.17	-1.3557	4.4941e-09	1.4733e-07
comp68803_c1	499.97	2455.23	-2.4637	1.844e-14	9.7898e-13
comp68817_c0	5707.17	17793.3	-1.8082	1.2677e-61	2.7779e-59
comp68820_c0	3126.29	6557.7	-1.2365	3.4529e-13	1.6761e-11
comp68833_c0	5221.2	21319.1	-2.1974	3.1548e-97	1.1819e-94
comp68839_c0	1349	5439.93	-2.1794	7.9073e-26	7.7332e-24
comp68842_c0	4336.92	7767.06	-1.0084	7.545e-11	3.0163e-09
comp68848_c0	1020.06	6410.59	-2.8196	4.0943e-41	6.2565e-39
comp68850_c0	2099.04	5784.04	-1.6301	3.5324e-18	2.3747e-16
comp68871_c1	4431.07	8205.12	-1.0566	2.4365e-12	1.1118e-10
comp68925_c0	277	1247.89	-2.3393	1.2869e-07	3.5839e-06
comp68945_c0	63	535	-3.2539	2.874e-05	0.00055489
comp68948_c0	809.87	2515.08	-1.8026	5.2551e-10	1.9147e-08
comp68970_c0	199.05	1755.35	-3.3083	2.2082e-14	1.1643e-12
comp68983_c0	76.47	1013.94	-3.8967	5.0155e-10	1.8331e-08
comp69011_c0	555.82	2278	-2.2028	7.3661e-12	3.213e-10
comp69054_c0	17	485.96	-5.005	4.1515e-06	9.2673e-05
comp69096_c0	621.99	1708.73	-1.6257	2.4268e-06	5.6509e-05
comp69107_c0	235.81	1403.07	-2.7406	6.3897e-10	2.3028e-08
comp69243_c0	463	1892.25	-2.1988	4.5036e-10	1.6539e-08
comp69261_c0	8	475.22	-6.0602	3.9171e-06	8.7949e-05
comp69287_c0	122	906.42	-3.061	1.2892e-07	3.5841e-06
comp69349_c0	1287.71	2623.99	-1.1947	8.3031e-06	0.00017661
comp69374_c0	649	1622	-1.4892	1.971e-05	0.00039195
comp69446_c0	1036	2382.61	-1.3693	1.5183e-06	3.6545e-05
comp69448_c0	237	834.24	-1.9833	0.00012011	0.0020535
comp69468_c0	5	319.97	-6.1676	0.0001536	0.0025557
comp69483_c0	584	2138.86	-2.0405	3.2232e-10	1.2026e-08
comp69514_c0	303.97	1493.22	-2.4642	2.2976e-09	7.7736e-08
comp69539_c0	1713	3521.61	-1.2075	1.8368e-07	4.9927e-06
comp69603_c0	575.88	2376.92	-2.213	2.2217e-12	1.0178e-10
comp69611_c1	339.66	1152	-1.9297	9.4996e-06	0.00019985
comp69647_c0	793	1925.71	-1.4477	5.6481e-06	0.00012301
comp69665_c0	248.03	996	-2.1734	7.2065e-06	0.00015484
comp69695_c0	35	739.9	-4.5697	2.4549e-08	7.4341e-07
comp69716_c0	4338.09	9336.27	-1.2735	4.6739e-19	3.2997e-17
comp69752_c0	53	497	-3.3969	3.8809e-05	0.00073257
comp69753_c0	64	565.55	-3.3113	1.4433e-05	0.00029367
comp69781_c0	2216.78	4864.67	-1.3016	5.1328e-11	2.0843e-09
comp69786_c0	950.96	3033.3	-1.8412	4.0916e-12	1.8311e-10
comp69791_c0	227.63	1653.93	-3.0289	1.3081e-12	6.1074e-11
comp69808_c0	381.18	1905.43	-2.4893	1.0947e-11	4.7219e-10
comp69808_c1	7212.75	36271.7	-2.498	5.0066e-194	3.942e-191
comp69820_c0	1315.43	4272.74	-1.8674	8.8498e-17	5.4961e-15
comp69870_c0	574	1520.33	-1.573	1.5094e-05	0.00030619
comp69912_c0	722.15	2372.65	-1.8839	4.3496e-10	1.5998e-08
comp69939_c0	1579.81	7414.45	-2.3983	4.0004e-39	5.8074e-37
comp69946_c0	1275.99	8287.7	-2.8671	1.3276e-53	2.6021e-51
comp69958_c0	476	1246.01	-1.556	0.00010353	0.0017951
comp69987_c0	537.05	1661	-1.7967	4.7857e-07	1.2317e-05
comp69990_c0	77	1513.14	-4.4643	2.2269e-15	1.2647e-13
comp70007_c0	548.34	2876	-2.5587	2.049e-17	1.3184e-15
comp70017_c0	4000.9	8705.8	-1.2894	3.0173e-18	2.0343e-16
comp70018_c0	781	2046	-1.5572	6.4319e-07	1.6292e-05
comp70030_c0	2162.88	5255.86	-1.4487	6.2062e-14	3.144e-12
comp70043_c0	590.01	2434.26	-2.2124	1.2234e-12	5.7234e-11
comp70049_c0	263	910	-1.9586	6.905e-05	0.0012433
comp70100_c0	163.2	1422.01	-3.291	7.015e-12	3.0685e-10
comp70104_c0	23920.6	81746.7	-1.9407	1.1356e-307	1.5985e-304
comp70110_c0	399	1671.11	-2.2341	3.1338e-09	1.0488e-07
comp70112_c0	1956.06	4605.25	-1.4031	8.4374e-12	3.6597e-10
comp70144_c1	99	596	-2.7576	5.2868e-05	0.0009738
comp70189_c0	135	632	-2.3947	0.00013546	0.0022882
comp70211_c0	180	2257.3	-3.8163	3.3545e-20	2.5013e-18
comp70232_c1	19347.4	38694.7	-1.1677	4.6549e-63	1.0497e-60
comp70261_c1	33	452	-3.9435	3.0473e-05	0.00058544
comp70261_c2	862.06	4274.31	-2.4776	3.501e-24	3.2205e-22
comp70271_c0	2315.84	5701.31	-1.4675	2.7352e-15	1.542e-13
comp70315_c0	583.08	2811	-2.4371	3.9352e-16	2.3467e-14
comp70326_c0	2569.03	7966.04	-1.8004	2.3336e-28	2.5036e-26
comp70333_c0	225	861.87	-2.1053	4.4676e-05	0.00083383
comp70343_c0	264.02	1035.2	-2.1389	6.0674e-06	0.00013177
comp70359_c0	1367.54	13563.8	-3.4779	1.1888e-104	4.8441e-102
comp70363_c0	5755.49	11873.6	-1.2125	6.9482e-22	5.7037e-20
comp70367_c0	1219	7059.12	-2.7015	5.2803e-43	8.3149e-41
comp70370_c0	261	1655.01	-2.8325	7.8825e-12	3.4286e-10
comp70371_c0	132	797.84	-2.7633	2.8281e-06	6.5168e-05
comp70391_c0	181.88	733.32	-2.1792	0.00011445	0.001967
comp70410_c0	1454	10294.5	-2.9915	3.3824e-69	8.4476e-67
comp70425_c0	2963	6346.45	-1.2666	2.5273e-13	1.2358e-11
comp70428_c0	2961	7329	-1.4753	2.244e-19	1.6087e-17
comp70454_c0	2047.87	4481.14	-1.2975	3.2849e-10	1.2237e-08
comp70458_c0	53	905.97	-4.2631	1.3955e-09	4.8595e-08
comp70481_c0	1294.65	4230.08	-1.8759	9.8701e-17	6.0972e-15
comp70517_c1	106	6777.01	-6.1663	5.765e-68	1.417e-65
comp70522_c0	830.02	1909.68	-1.3699	1.6563e-05	0.00033351
comp70567_c0	389.41	1090.2	-1.653	0.00013511	0.0022841
comp70583_c0	1248.74	2437.45	-1.1326	4.4167e-05	0.00082499
comp70592_c0	11035.2	25262.8	-1.3626	7.712e-55	1.531e-52
comp70595_c0	1	788.03	-9.7899	3.7822e-07	9.9152e-06
comp70596_c1	1159	4789	-2.2146	2.0761e-23	1.8232e-21
comp70614_c0	488	1928	-2.1499	5.7809e-10	2.0947e-08
comp70622_c0	120.23	584.91	-2.4502	0.00019448	0.0031556
comp70707_c0	25.03	346	-3.9568	0.00025952	0.0040715
comp70708_c0	449.08	1434.22	-1.843	1.8291e-06	4.3508e-05
comp70713_c0	512.05	1265.75	-1.4734	0.00018694	0.0030449
comp70724_c0	386.22	1862.78	-2.4377	3.4058e-11	1.4088e-09
comp70732_c0	5729.43	15465.4	-1.6003	1.5067e-44	2.4559e-42
comp70739_c0	636.6	2191.96	-1.9515	7.2811e-10	2.6018e-08
comp70754_c0	1480.94	3029.47	-1.2003	1.5075e-06	3.6341e-05
comp70763_c0	38	620.21	-4.1964	6.1403e-07	1.5604e-05
comp70775_c1	5151.95	66416.1	-3.8561	0	0
comp70794_c0	2099.98	4676.68	-1.3229	6.4276e-11	2.5896e-09
comp70811_c0	74	4533.05	-6.1046	4.3032e-46	7.2167e-44
comp70849_c0	3775.61	9785.46	-1.5417	3.5799e-27	3.6792e-25
comp70858_c0	1242.86	2304.42	-1.0585	0.00019965	0.0032282
comp70859_c0	1424.2	4696.25	-1.8891	1.3804e-18	9.5139e-17
comp70915_c0	39	1675.19	-5.5925	4.9654e-18	3.3094e-16
comp70922_c0	1524.97	4873.87	-1.844	1.3667e-18	9.4336e-17
comp70927_c0	10474.3	38736.3	-2.0546	2.0988e-159	1.2828e-156
comp70934_c0	569.09	2004.89	-1.9845	2.4483e-09	8.2536e-08
comp70950_c0	798.99	2394.16	-1.751	3.146e-09	1.0522e-07
comp70968_c0	22	384	-4.2933	7.786e-05	0.0013847
comp70969_c1	4227.67	12862.7	-1.773	9.9126e-44	1.5989e-41
comp70969_c2	129	1074.28	-3.2257	3.5746e-09	1.187e-07
comp70997_c0	5944.63	14357.2	-1.4399	5.6788e-35	7.3483e-33
comp71024_c0	6453.6	11740	-1.031	2.805e-16	1.6857e-14
comp71094_c0	681	1760	-1.5376	4.9225e-06	0.0001085
comp71115_c0	273	938.72	-1.9495	5.6253e-05	0.0010316
comp71129_c0	168	775	-2.3735	2.651e-05	0.0005157
comp71140_c0	5772.85	44028.4	-3.0988	1.955e-300	2.5227e-297
comp71142_c0	1130.54	3347.4	-1.7338	3.6552e-12	1.6453e-10
comp71159_c0	1678.98	3506.35	-1.2301	1.1934e-07	3.3458e-06
comp71162_c0	1216.36	2264.41	-1.0643	0.00020981	0.0033701
comp71196_c0	645	2273.93	-1.9856	2.0853e-10	7.9468e-09
comp71205_c0	822.78	2535.48	-1.7914	5.424e-10	1.9731e-08
comp71299_c0	395.03	1207.09	-1.7792	2.0496e-05	0.00040672
comp71307_c0	7	544	-6.4479	8.6338e-07	2.1505e-05
comp71324_c0	3774.94	13584.8	-2.0152	1.4078e-55	2.8189e-53
comp71365_c1	4165.1	8304.61	-1.1633	1.043e-14	5.6406e-13
comp71378_c0	509.6	2226.86	-2.2953	3.2709e-12	1.481e-10
comp71407_c0	80	520.71	-2.8702	0.00011083	0.0019083
comp71414_c0	8547.37	38040.9	-2.3217	3.5693e-185	2.5907e-182
comp71416_c0	46	578.67	-3.8208	3.1062e-06	7.1047e-05
comp71435_c1	117	1146	-3.4598	2.9814e-10	1.1133e-08
comp71466_c0	451.12	1683.5	-2.0676	1.7847e-08	5.505e-07
comp71497_c0	248.66	1423.88	-2.6853	7.6531e-10	2.7264e-08
comp71500_c0	5365.92	11628.7	-1.2835	1.1689e-23	1.0362e-21
comp71500_c2	14635.8	33570.4	-1.3654	1.529e-72	4.0588e-70
comp71508_c0	2316.06	24832.4	-3.5902	3.4824e-195	2.8381e-192
comp71550_c0	807.02	1977	-1.4604	3.5899e-06	8.1348e-05
comp71560_c0	6	472	-6.4654	4.6031e-06	0.00010212
comp71569_c0	655.17	4461.02	-2.9352	2.2097e-30	2.5283e-28
comp71585_c0	1819.29	3481.47	-1.1041	1.905e-06	4.5128e-05
comp71593_c0	35	468	-3.9088	2.3409e-05	0.0004602
comp71602_c0	88	502	-2.6799	0.00026391	0.0041389
comp71604_c0	1290.08	2631.77	-1.1963	7.8411e-06	0.0001674
comp71647_c0	1067	2517	-1.4059	4.2199e-07	1.0951e-05
comp71666_c0	585.44	1420	-1.446	9.8665e-05	0.0017205
comp71693_c0	743.81	2076.38	-1.6488	1.465e-07	4.0413e-06
comp71694_c0	55	908	-4.2129	1.5305e-09	5.294e-08
comp71699_c1	74	578	-3.1332	1.9775e-05	0.00039309
comp71726_c0	1056.14	3043.58	-1.6947	7.6404e-11	3.0492e-09
comp71733_c0	363.02	1343.45	-2.0556	5.4523e-07	1.3932e-05
comp71744_c0	953	2106.05	-1.3117	1.3548e-05	0.00027677
comp71753_c1	3	616.91	-7.8517	5.0594e-07	1.2957e-05
comp71757_c0	2404.45	7845.43	-1.8739	1.261e-29	1.3981e-27
comp71779_c0	2259.06	5041.72	-1.3259	1.0618e-11	4.5842e-10
comp71797_c0	3202.66	15485.3	-2.4413	1.4154e-81	4.2147e-79
comp71813_c0	304	1122.41	-2.0522	4.7939e-06	0.00010585
comp71862_c1	355.68	2248.53	-2.8281	1.632e-15	9.3479e-14
comp71879_c0	5683.15	15112.3	-1.5787	1.2211e-42	1.91e-40
comp71917_c0	361	1126	-1.8089	3.0836e-05	0.00059217
comp71984_c0	2381.66	5245.43	-1.3068	7.7058e-12	3.3549e-10
comp72000_c0	45.19	770.58	-4.2596	2.3531e-08	7.1523e-07
comp72075_c0	5554.83	10176.7	-1.0412	1.4532e-14	7.7953e-13
comp72120_c0	2299.23	7111.83	-1.7968	2.0259e-25	1.9648e-23
comp72167_c0	688	3535.83	-2.5293	8.9712e-21	6.8884e-19
comp72244_c0	2738	18350.4	-2.9124	1.9596e-118	9.1949e-116
comp72258_c0	91	712.36	-3.1364	2.1375e-06	5.0226e-05
comp72294_c0	52	1510	-5.0276	4.6239e-16	2.7433e-14
comp72300_c0	1786.73	4419.26	-1.4742	2.8556e-12	1.2967e-10
comp72306_c0	542	1364.85	-1.5001	8.1616e-05	0.0014454
comp72332_c0	8530.51	32837.6	-2.1124	7.8751e-141	4.3551e-138
comp72340_c0	2237.06	3997.16	-1.0051	3.2551e-06	7.4307e-05
comp72346_c0	1571	4204.44	-1.588	4.0684e-13	1.9687e-11
comp72378_c0	282.82	1376.34	-2.4506	1.0877e-08	3.4351e-07
comp72392_c0	740.51	2742.53	-2.0567	8.0343e-13	3.8007e-11
comp72398_c1	796.2	2277.3	-1.6839	2.1438e-08	6.5347e-07
comp72406_c0	1538.9	3709.33	-1.437	3.8625e-10	1.4332e-08
comp72451_c0	432.01	1221.09	-1.6668	4.7636e-05	0.00088409
comp72499_c0	2532.15	6523.41	-1.533	1.7397e-18	1.192e-16
comp72514_c1	396.94	1225.51	-1.7941	1.5614e-05	0.00031611
comp72521_c0	375	4204.1	-3.6546	4.7345e-35	6.1435e-33
comp72553_c0	1017	6655.04	-2.8779	1.4454e-43	2.3153e-41
comp72562_c0	259.09	949.11	-2.0409	2.8032e-05	0.00054326
comp72562_c1	12	6790.97	-9.3122	1.7438e-53	3.4036e-51
comp72573_c0	927.95	5593.53	-2.7594	2.9697e-35	3.8751e-33
comp72602_c0	536	1466.99	-1.6203	1.3241e-05	0.00027098
comp72621_c0	606.81	1513	-1.4858	3.8847e-05	0.00073298
comp72628_c1	472.05	1587.83	-1.9178	2.2823e-07	6.1178e-06
comp72641_c0	725.86	2454.44	-1.9254	1.0973e-10	4.3089e-09
comp72652_c0	362.1	1012.1	-1.6506	0.0002393	0.0037849
comp72661_c0	1006.93	3108.17	-1.7939	6.0329e-12	2.6539e-10
comp72677_c0	1494.39	2899.11	-1.1238	9.8109e-06	0.00020557
comp72690_c0	401.47	4450.69	-3.6384	7.0457e-37	9.5146e-35
comp72691_c0	33030.8	71233.7	-1.2765	7.983e-135	4.1205e-132
comp72732_c0	705.08	1590.04	-1.341	0.00011523	0.0019782
comp72735_c0	72	618.99	-3.2716	6.4386e-06	0.00013964
comp72744_c0	389.05	1349.98	-1.9627	1.2063e-06	2.9324e-05
comp72779_c0	3622.65	7241.16	-1.1669	4.3936e-13	2.1194e-11
comp72796_c0	1437	4758.79	-1.8953	6.7257e-19	4.7124e-17
comp72799_c0	1545.03	3781.02	-1.4589	1.526e-10	5.8877e-09
comp72815_c0	548.39	1540	-1.6574	5.4568e-06	0.00011918
comp72851_c0	55	649.07	-3.7286	9.9438e-07	2.4531e-05
comp72852_c0	26	368.15	-3.9915	0.00015726	0.002609
comp72864_c0	2519.08	24999.9	-3.4787	2.8956e-191	2.2051e-188
comp72904_c0	439	1647.97	-2.0761	2.2915e-08	6.9758e-07
comp72921_c0	943.04	12159.2	-3.8563	4.2165e-102	1.646e-99
comp72926_c0	753.37	1665.04	-1.3119	0.00010924	0.0018829
comp72928_c0	0	388.63	-5.0819	3.6794e-05	0.00069822
comp72981_c0	1540.98	3218.59	-1.2303	3.9093e-07	1.022e-05
comp72988_c2	1069.57	2284	-1.2623	1.2104e-05	0.00024935
comp73018_c0	2448	5723.7	-1.3931	3.7926e-14	1.9598e-12
comp73056_c0	870.28	1759.74	-1.1836	0.00029673	0.0045901
comp73091_c0	4055.01	8962.21	-1.3119	2.7695e-19	1.9793e-17
comp73191_c0	3453.89	28722.8	-3.2236	1.4861e-204	1.2784e-201
comp73191_c1	1377.97	13238.8	-3.4319	5.2518e-101	2.0163e-98
comp73215_c1	2333.02	6944.53	-1.7414	9.5935e-24	8.6034e-22
comp73223_c0	192	936.12	-2.4533	2.3848e-06	5.5642e-05
comp73253_c0	38351.7	107968	-1.661	0	0
comp73298_c0	92	503.98	-2.6214	0.00030919	0.0047544
comp73329_c0	1360.59	3966.07	-1.7112	7.072e-14	3.5787e-12
comp73337_c0	137.89	667	-2.4419	7.1759e-05	0.0012885
comp73344_c0	83	652	-3.1414	5.6688e-06	0.0001234
comp73359_c2	1028.68	6388.09	-2.8023	1.054e-40	1.5846e-38
comp73378_c1	5807.02	11044.2	-1.0952	3.8113e-17	2.4056e-15
comp73391_c0	1138.96	9644.96	-3.2498	1.6593e-70	4.2353e-68
comp73420_c0	506.97	1307	-1.534	8.5359e-05	0.0015049
comp73429_c0	736	2973.01	-2.1819	7.5837e-15	4.1642e-13
comp73429_c1	697.87	2893.98	-2.2198	8.3509e-15	4.5639e-13
comp73429_c2	92	2464.2	-4.9111	4.9934e-25	4.7243e-23
comp73485_c1	15	533.26	-5.3196	1.1591e-06	2.828e-05
comp73486_c0	336.03	1260.37	-2.0749	1.0334e-06	2.536e-05
comp73498_c0	196.91	839.07	-2.259	2.3386e-05	0.00045995
comp73564_c0	1726.45	3158.41	-1.0391	1.9017e-05	0.00037947
comp73568_c0	1356.76	2551.61	-1.079	6.6647e-05	0.0012037
comp73573_c0	332	2272	-2.9425	2.6993e-16	1.6264e-14
comp73590_c0	1685.24	6199.87	-2.047	7.3487e-27	7.4863e-25
comp73652_c0	97.94	572	-2.7138	8.7261e-05	0.0015343
comp73711_c1	128.01	702	-2.623	2.0521e-05	0.00040704
comp73727_c0	266.58	953.23	-2.006	3.3898e-05	0.00064616
comp73734_c1	474	2283.21	-2.4359	2.23e-13	1.0928e-11
comp73750_c0	2338.74	6105.78	-1.5522	9.7736e-18	6.3588e-16
comp73766_c1	1822.92	7676.22	-2.2419	4.1043e-37	5.5586e-35
comp73782_c0	1454.32	3576.26	-1.4659	4.0386e-10	1.4925e-08
comp73817_c0	511	3194.56	-2.812	2.9351e-21	2.3189e-19
comp73850_c1	498.4	1297.23	-1.5478	8.0259e-05	0.001423
comp73854_c0	543.08	1317.17	-1.446	0.00017683	0.0028966
comp73880_c0	3051.87	8819.88	-1.6988	1.2533e-28	1.3509e-26
comp73939_c0	961.45	3036.28	-1.8268	5.3677e-12	2.3748e-10
comp73942_c0	7781.74	28077.8	-2.019	3.2729e-113	1.448e-110
comp73969_c0	94	506.6	-2.5979	0.00032186	0.0049281
comp73992_c0	32	473	-4.0534	1.6591e-05	0.00033393
comp74075_c0	8741.1	101439	-3.7044	0	0
comp74097_c0	403.67	2914.18	-3.0196	5.4242e-21	4.212e-19
comp74123_c0	255	1267.95	-2.4817	3.1855e-08	9.5533e-07
comp74170_c0	757	1715.93	-1.3484	5.6839e-05	0.0010407
comp74184_c0	2120.21	4647.54	-1.3	1.4402e-10	5.594e-09
comp74184_c1	3564.08	8078.98	-1.3484	2.4213e-18	1.642e-16
comp74185_c0	160.98	1813.24	-3.6614	4.7304e-16	2.8029e-14
comp74185_c1	1369.71	14364.7	-3.5583	6.6947e-113	2.9339e-110
comp74206_c0	2611.3	11374.9	-2.2908	1.0475e-55	2.1065e-53
comp74251_c1	8603.61	23132.3	-1.5946	2.2219e-65	5.2131e-63
comp74294_c0	28	1503.4	-5.9144	2.1724e-16	1.3157e-14
comp74302_c0	3202.44	6487.58	-1.1863	3.3446e-12	1.5128e-10
comp74362_c1	1026.27	3264.22	-1.8371	6.9328e-13	3.2896e-11
comp74377_c0	4419.87	98568.4	-4.6468	0	0
comp74406_c0	310.13	970	-1.8129	0.0001069	0.0018468
comp74407_c0	4050.41	11136.8	-1.6269	2.0876e-33	2.607e-31
comp74410_c1	570.98	5362.44	-3.3991	1.2012e-41	1.8477e-39
comp74415_c0	3319	6451.88	-1.1267	3.7802e-11	1.5568e-09
comp74432_c1	249	895.57	-2.0144	5.5649e-05	0.0010214
comp74438_c0	98.93	723.41	-3.0381	2.6178e-06	6.0622e-05
comp74445_c0	1223.02	3349.2	-1.6211	4.5554e-11	1.8563e-09
comp74450_c1	1479	2963.08	-1.1702	3.3969e-06	7.7314e-05
comp74451_c0	874.42	1944	-1.3204	2.61e-05	0.00050837
comp74453_c0	1171.28	2712.19	-1.3791	2.4266e-07	6.4898e-06
comp74496_c0	2024	4251.02	-1.2383	4.4728e-09	1.4674e-07
comp74499_c0	9909.62	30472.3	-1.7883	1.7758e-102	7.0508e-100
comp74506_c0	256.31	2610.47	-3.5161	1.0092e-21	8.1963e-20
comp74602_c0	2377.14	4315.65	-1.0281	7.5741e-07	1.9019e-05
comp74605_c0	212	1041	-2.4636	6.0922e-07	1.549e-05
comp74608_c0	4375.98	12335.1	-1.6628	4.3292e-38	6.1314e-36
comp74613_c0	220	776	-1.9863	0.00020455	0.0032993
comp74618_c0	5551.36	29160.1	-2.5608	3.1218e-161	1.9866e-158
comp74628_c0	231	1306.09	-2.667	4.4088e-09	1.4484e-07
comp74670_c0	19183.4	51029	-1.5792	8.974e-140	4.9044e-137
comp74670_c1	3810.07	30242.3	-3.1564	7.3757e-211	6.8526e-208
comp74674_c0	2074.69	4576.75	-1.3092	1.5229e-10	5.8807e-09
comp74693_c0	1422.1	3413.27	-1.4309	2.2009e-09	7.4682e-08
comp74696_c0	3117.81	18993.3	-2.7746	4.0429e-116	1.8413e-113
comp74717_c0	4624.62	21582.3	-2.3902	5.9706e-110	2.5446e-107
comp74751_c0	1265.04	3567.74	-1.6636	3.892e-12	1.7452e-10
comp74761_c0	3046.73	15933.1	-2.5544	1.0589e-88	3.5134e-86
comp74780_c0	1756.03	6673.43	-2.0939	1.1066e-29	1.2298e-27
comp74814_c0	2167.6	4433.42	-1.2001	5.951e-09	1.9359e-07
comp74840_c0	2419.96	21460.8	-3.3164	1.5766e-157	9.5116e-155
comp74845_c0	559.93	1566.76	-1.6522	4.7833e-06	0.00010571
comp74856_c0	145	645.19	-2.3214	0.00015826	0.0026228
comp74869_c0	1405.63	5193.45	-2.0532	7.4175e-23	6.3574e-21
comp74891_c0	932	1961.96	-1.2416	6.482e-05	0.0011739
comp74892_c0	2296.01	7090.47	-1.7945	2.6654e-25	2.5635e-23
comp74919_c0	485	1250.92	-1.5347	0.00012056	0.0020606
comp74920_c0	1705.6	3067.61	-1.0146	3.8652e-05	0.00073019
comp74935_c0	41694.6	77018.8	-1.0531	8.7717e-102	3.3957e-99
comp74936_c0	7224.67	22566.1	-1.8109	7.7382e-78	2.2189e-75
comp74970_c0	775.75	1665.3	-1.2699	0.00017208	0.0028236
comp74988_c0	2671.94	4952.82	-1.0581	5.0037e-08	1.4674e-06
comp74995_c0	2587.85	6765.39	-1.5542	1.6006e-19	1.1564e-17
comp75026_c0	4033.66	7672.51	-1.0954	2.2562e-12	1.0326e-10
comp75038_c1	103.09	1082.92	-3.5607	5.6035e-10	2.0336e-08
comp75045_c0	1242.73	2541.57	-1.2	1.0594e-05	0.00022038
comp75070_c0	3856.95	13932.5	-2.0207	3.5752e-57	7.3164e-55
comp75134_c0	23069.2	128658	-2.6473	0	0
comp75140_c0	4168.45	8175.53	-1.1395	5.2861e-14	2.6896e-12
comp75165_c0	1034.88	3349.99	-1.8624	1.9609e-13	9.6496e-12
comp75185_c0	415	1097.58	-1.5709	0.00024007	0.0037958
comp75210_c1	391.94	34404.2	-6.6236	0	0
comp75241_c1	3739.57	23247.1	-2.8039	2.2342e-143	1.2813e-140
comp75283_c0	246	861	-1.9751	9.8144e-05	0.0017127
comp75295_c0	358.06	1653.9	-2.3753	8.1997e-10	2.9099e-08
comp75308_c0	3162.67	8514.63	-1.5965	3.4451e-25	3.293e-23
comp75312_c0	257.59	1107.18	-2.2715	1.0768e-06	2.6383e-05
comp75328_c1	382.94	1323.01	-1.9564	1.6313e-06	3.8983e-05
comp75338_c0	140	658.17	-2.4008	9.5816e-05	0.001674
comp75360_c0	7693.21	23994.1	-1.8088	1.6884e-82	5.0603e-80
comp75369_c0	52	1145.77	-4.6294	3.3851e-12	1.5282e-10
comp75383_c0	1608.6	3336.97	-1.2205	2.9366e-07	7.7998e-06
comp75416_c0	565.63	1523.71	-1.5974	1.1452e-05	0.00023676
comp75416_c2	1396.47	3442.85	-1.4696	7.8403e-10	2.7845e-08
comp75419_c0	1493.79	4014.69	-1.5941	1.1592e-12	5.4338e-11
comp75430_c2	2169.92	7830.38	-2.0192	7.3585e-33	9.0194e-31
comp75430_c3	1276.98	3363.99	-1.5652	1.4518e-10	5.6268e-09
comp75431_c0	1552.94	3040.33	-1.137	4.6842e-06	0.00010382
comp75483_c0	2121.14	5138.48	-1.4442	1.3661e-13	6.7658e-12
comp75485_c0	123.96	606.09	-2.4574	0.00014463	0.0024256
comp75486_c0	448.17	5542.13	-3.7961	5.3579e-47	9.2872e-45
comp75528_c0	1054.91	5320.04	-2.5021	4.7727e-30	5.3683e-28
comp75531_c0	194.83	712.11	-2.0376	0.00028985	0.0044987
comp75580_c0	435	4833.76	-3.6418	6.2047e-40	9.1213e-38
comp75580_c1	698.08	6734.48	-3.4379	2.2809e-52	4.3966e-50
comp75615_c0	957.63	3002.94	-1.8166	8.6148e-12	3.7331e-10
comp75692_c0	100	856.77	-3.2667	1.1339e-07	3.1903e-06
comp75721_c0	571.02	1522.67	-1.5827	1.3436e-05	0.00027459
comp75732_c0	270.49	1067.45	-2.1483	4.0647e-06	9.0955e-05
comp75768_c0	42.98	521.25	-3.768	1.0692e-05	0.00022193
comp75801_c0	3087.3	6215.01	-1.1772	1.329e-11	5.685e-10
comp75802_c0	3262.34	6047.27	-1.0581	1.7057e-09	5.8478e-08
comp75837_c0	1347.95	2451.39	-1.0306	0.00018659	0.0030403
comp75848_c0	311.41	1098.75	-1.9867	9.9026e-06	0.00020703
comp75890_c1	3455.93	10782.2	-1.8093	4.5726e-38	6.4564e-36
comp75896_c0	2371.87	4569.68	-1.1138	3.7204e-08	1.1079e-06
comp75942_c1	4487.04	8112.49	-1.0221	1.5562e-11	6.6201e-10
comp75961_c0	140.15	641.75	-2.3628	0.00013785	0.0023236
comp75978_c0	3945.57	8115.6	-1.2082	2.3365e-15	1.3236e-13
comp76030_c0	82.01	824.08	-3.4967	7.9953e-08	2.2814e-06
comp76033_c0	925.19	3936	-2.2567	5.4356e-20	4.0272e-18
comp76057_c0	1124.04	3482.01	-1.799	2.9415e-13	1.4308e-11
comp76058_c1	5277.02	10490	-1.159	4.6464e-18	3.1012e-16
comp76076_c0	1661.43	3930.53	-1.41	2.3266e-10	8.8157e-09
comp76083_c0	2929.63	5459.75	-1.0659	8.1911e-09	2.6351e-07
comp76111_c0	79	513	-2.8668	0.00012591	0.0021401
comp76139_c0	0	962	-6.3895	5.8106e-11	2.3472e-09
comp76156_c0	621	2002.5	-1.8569	1.4221e-08	4.4218e-07
comp76157_c0	131.39	607.33	-2.3764	0.00019738	0.0031993
comp76159_c0	166.03	658.41	-2.1553	0.0002864	0.0044526
comp76198_c0	1140.44	2221.06	-1.1294	0.00010094	0.0017562
comp76226_c0	517	1889.87	-2.0378	3.5362e-09	1.1776e-07
comp76286_c0	417	1235.23	-1.7344	2.4115e-05	0.00047307
comp76340_c0	1089.08	2237.92	-1.2068	3.2506e-05	0.00062192
comp76367_c1	930.57	3374.77	-2.0264	3.8984e-15	2.1845e-13
comp76368_c0	356.47	1556.63	-2.2943	5.8146e-09	1.8942e-07
comp76400_c0	493.86	2009.36	-2.1923	1.4317e-10	5.5701e-09
comp76412_c0	294.03	3801.32	-3.8602	3.5791e-33	4.4455e-31
comp76416_c0	53	2894.45	-5.9389	4.4437e-30	5.0103e-28
comp76434_c0	5057.02	13783.4	-1.6143	1.9206e-40	2.8597e-38
comp76442_c0	1159.58	2222.15	-1.1061	0.00013776	0.0023228
comp76446_c0	60.99	459.88	-3.0824	0.00016019	0.002652
comp76481_c0	1669.97	3706.25	-1.3179	6.7717e-09	2.1906e-07
comp76519_c0	1063	3448.08	-1.8654	8.1829e-14	4.1363e-12
comp76532_c0	1184.7	2397.1	-1.1845	2.3779e-05	0.00046688
comp76548_c0	2113.01	10825.2	-2.5248	5.2565e-60	1.1305e-57
comp76559_c0	1176.03	2422.91	-1.2106	1.4505e-05	0.00029481
comp76569_c0	5755.33	10556.5	-1.0429	4.2763e-15	2.3848e-13
comp76588_c0	6851.79	12443.1	-1.0285	4.3515e-17	2.7354e-15
comp76595_c1	534.53	1431.53	-1.589	2.292e-05	0.00045174
comp76618_c0	309	931.48	-1.7597	0.00020785	0.0033444
comp76630_c2	481	1240.52	-1.5346	0.00012879	0.0021835
comp76646_c0	4268.64	9672.53	-1.3479	1.2312e-21	9.9297e-20
comp76655_c0	40.01	1097.14	-4.945	5.0847e-12	2.2582e-10
comp76661_c1	644.18	1918.16	-1.7419	1.2882e-07	3.5841e-06
comp76668_c0	310.37	2004.31	-2.8588	3.8106e-14	1.9669e-12
comp76699_c1	1064.71	2284.88	-1.2694	1.0868e-05	0.00022539
comp76719_c0	1455.15	2792.84	-1.1083	1.8522e-05	0.00036991
comp76743_c1	237	6421.12	-4.9276	1.5414e-62	3.4591e-60
comp76783_c0	2398.81	5061.11	-1.2449	1.2642e-10	4.9392e-09
comp76785_c0	960.43	2092.58	-1.2913	1.9036e-05	0.00037969
comp76859_c0	95	4013.69	-5.5686	6.705e-41	1.0179e-38
comp76876_c0	1602	53504.4	-5.2295	0	0
comp76878_c0	187.99	26036.8	-7.2815	4.7256e-244	5.6288e-241
comp76962_c0	1883.85	4671.52	-1.478	6.1642e-13	2.94e-11
comp76989_c0	27	1671.02	-6.1194	5.0237e-18	3.3434e-16
comp77017_c0	137	6902.67	-5.8227	2.7217e-69	6.8344e-67
comp77036_c0	1640.13	4960.84	-1.7645	9.558e-18	6.2361e-16
comp77247_c0	411.62	1220	-1.7352	2.6878e-05	0.00052265
comp77491_c0	5	7768.03	-10.769	9.904e-50	1.7833e-47
comp77549_c0	362	1819.28	-2.4971	2.9086e-11	1.2107e-09
comp77575_c0	39	1031	-4.8922	2.4053e-11	1.0084e-09
comp77794_c0	371.87	3912.89	-3.5631	4.3311e-32	5.1855e-30
comp77835_c0	237	1301.99	-2.6255	6.4816e-09	2.0997e-07
comp78295_c0	72	727.86	-3.5053	4.4263e-07	1.1436e-05
comp78534_c0	41	406	-3.4755	0.0001718	0.0028221
comp78864_c0	344	1691	-2.4651	2.0141e-10	7.6819e-09
comp78956_c0	9	777	-6.5996	4.4662e-09	1.4663e-07
comp79239_c0	120	722.94	-2.7586	8.4568e-06	0.00017971
comp79445_c0	61	1201.67	-4.4678	1.5885e-12	7.3573e-11
comp79590_c0	0	334	-4.8633	0.00014627	0.0024503
comp80559_c0	10	493	-5.7913	2.5831e-06	5.9907e-05
comp82986_c0	89	516	-2.7032	0.00020082	0.0032437

## Sheet: SR-1vsSR-3 down
Gene_id	SR_1_readcount	SR_3_readcount	log2.Fold_change.	p.value	q.value.Storey.et.al..2003.
comp26340_c0	503.06	3.99	6.8104	3.608e-06	8.1689e-05
comp29688_c0	389.93	28.1	3.6268	0.00012197	0.00208
comp29823_c0	565.28	77	2.7083	4.0462e-05	0.00076037
comp29980_c0	1078	255	1.912	2.6778e-06	6.195e-05
comp30045_c0	527	83	2.4989	0.00013971	0.0023463
comp31035_c0	419.82	21	4.1536	3.3762e-05	0.00064462
comp31161_c0	2212.45	968.19	1.0245	7.9588e-06	0.0001696
comp31205_c0	3272	228	3.6753	5.1937e-29	5.6372e-27
comp31268_c0	1512	448	1.5871	7.2579e-07	1.8264e-05
comp31394_c0	3401.91	227	3.7378	2.1004e-30	2.4092e-28
comp31394_c1	788	93	2.9151	5.3226e-07	1.3616e-05
comp31657_c0	3190.88	1315	1.1111	1.3973e-08	4.3565e-07
comp31803_c0	2704.81	272.93	3.1412	8.6253e-22	7.0418e-20
comp31860_c0	4562.03	51	6.3153	2.8709e-45	4.7461e-43
comp31865_c0	18867.5	2047.99	3.0359	1.0663e-137	5.6289e-135
comp32028_c0	2934.11	979	1.4158	1.4729e-10	5.7019e-09
comp32044_c0	6153	981.98	2.4798	1.9661e-38	2.8189e-36
comp32049_c0	2673.16	1089	1.1278	1.5503e-07	4.259e-06
comp32052_c0	705	126	2.3165	2.301e-05	0.00045331
comp32101_c0	1367.05	448	1.4417	9.5741e-06	0.00020106
comp32105_c0	2475.06	150	3.8767	4.9228e-23	4.2585e-21
comp32106_c0	2119.84	668	1.4983	1.5813e-08	4.8972e-07
comp32590_c0	637.99	147	1.95	0.00025867	0.0040595
comp32656_c0	797	188	1.9161	5.3159e-05	0.00097838
comp32657_c0	1999	632	1.4935	4.309e-08	1.2725e-06
comp32905_c0	927	276	1.5802	0.00010959	0.0018883
comp32957_c0	966	29	4.8902	8.9447e-11	3.5424e-09
comp33074_c0	1754.27	198	2.9796	4.2168e-14	2.1621e-12
comp34036_c0	7756	3316.04	1.0581	1.2072e-17	7.8326e-16
comp34335_c0	1138	6	7.3996	8.8386e-12	3.8265e-10
comp34801_c0	2245.66	105	4.2509	5.2603e-22	4.3481e-20
comp35077_c0	549	0	5.4126	8.3191e-07	2.0811e-05
comp35301_c0	1372	4	8.2543	6.3317e-13	3.0167e-11
comp35442_c0	3108.63	607	2.1888	6.8039e-18	4.4769e-16
comp35534_c0	1152.8	235.94	2.1209	2.5224e-07	6.7305e-06
comp35791_c0	566.58	4	6.9784	1.0044e-06	2.4752e-05
comp35906_c0	1982.03	191	3.2076	1.2218e-16	7.5173e-15
comp35935_c0	9754.13	1742.96	2.3167	6.9515e-56	1.404e-53
comp35949_c0	7713.93	3083.6	1.1551	1.2979e-19	9.4505e-18
comp35963_c0	4934.42	1461	1.5882	3.4231e-19	2.4351e-17
comp35963_c1	1497.58	530	1.3308	1.1141e-05	0.00023074
comp35990_c0	3532.72	187	4.0719	5.2049e-33	6.4305e-31
comp36020_c0	1742.08	384	2.0139	7.6225e-10	2.7175e-08
comp36026_c0	27790.9	1463.96	4.0789	2.5799e-247	3.1539e-244
comp36034_c0	3702.97	1294	1.3491	3.1163e-12	1.4123e-10
comp36045_c0	6422.53	1379.04	2.0517	7.1399e-33	8.7745e-31
comp36068_c0	8404.05	2070.99	1.853	7.2616e-38	1.013e-35
comp36070_c0	3060.1	631.56	2.1088	5.5925e-17	3.4918e-15
comp36075_c0	58720.8	5176.5	3.3361	0	0
comp36078_c0	3838.34	1385	1.3028	4.0634e-12	1.8203e-10
comp36092_c0	375	14	4.5756	6.3397e-05	0.00115
comp36101_c0	12389.5	3530.17	1.6436	1.1761e-47	2.0695e-45
comp36127_c0	3482.48	1541.56	1.008	3.0184e-08	9.0695e-07
comp36188_c0	1152	362	1.5023	2.9907e-05	0.00057575
comp36204_c0	3071.13	1032	1.4056	6.8077e-11	2.7357e-09
comp36220_c0	6014.83	857.12	2.6432	5.5961e-40	8.2527e-38
comp36262_c0	3614.72	931.62	1.7883	1.5176e-16	9.2638e-15
comp36298_c0	2563.56	1071.11	1.0913	5.0969e-07	1.3045e-05
comp36354_c0	1998.76	659.93	1.431	1.0028e-07	2.8369e-06
comp36427_c0	1369.35	518.99	1.232	6.6472e-05	0.001201
comp36451_c0	621	56.56	3.289	2.8535e-06	6.5719e-05
comp36515_c0	736	18	5.1859	1.2533e-08	3.9286e-07
comp36640_c0	562.05	40.05	3.6431	3.8438e-06	8.6428e-05
comp36700_c0	427	39	3.2849	0.00010455	0.0018108
comp36785_c0	1986	864	1.033	2.0826e-05	0.00041238
comp36797_c0	1477	654	1.0076	0.00030974	0.0047614
comp36854_c0	338	0	4.7128	0.00013574	0.0022914
comp36946_c0	1221.08	409.01	1.4102	3.738e-05	0.00070789
comp37074_c0	379	29	3.5403	0.00017194	0.0028234
comp37084_c0	637	127	2.1587	0.00010835	0.001869
comp37116_c0	1084.39	281.92	1.7758	6.7367e-06	0.00014576
comp37141_c0	580.7	5	6.692	5.9077e-07	1.5038e-05
comp37271_c0	789.19	54.02	3.7011	3.75e-08	1.1146e-06
comp37414_c0	639.42	102	2.4804	2.9223e-05	0.00056398
comp37463_c0	2209.96	790	1.3163	1.1672e-07	3.2762e-06
comp37465_c0	614	0	5.574	1.8421e-07	5.0013e-06
comp37507_c0	426	45	3.0751	0.00016116	0.0026653
comp37509_c0	3906	224.32	3.9543	8.8914e-36	1.1835e-33
comp37514_c0	1854	751	1.136	1.1279e-05	0.00023349
comp37554_c0	1282.01	42	4.7641	9.8115e-14	4.9216e-12
comp39825_c0	369	0	4.8394	6.2812e-05	0.0011411
comp45833_c0	1212.93	11	6.6171	4.7555e-13	2.2865e-11
comp47039_c0	499	79	2.4914	0.00021523	0.0034497
comp47076_c0	1865.43	683.99	1.2797	1.783e-06	4.2475e-05
comp47077_c0	498.44	17	4.7061	3.6084e-06	8.1689e-05
comp47381_c0	2394.35	386.01	2.4652	7.5028e-16	4.3731e-14
comp47416_c0	855	11	6.1126	8.6443e-10	3.0654e-08
comp47524_c0	1145.85	424.98	1.2632	0.00020649	0.003326
comp47539_c0	3095	588	2.2283	3.789e-18	2.5399e-16
comp47560_c0	725	154	2.0673	5.587e-05	0.001025
comp47574_c0	1752.19	765.42	1.0271	6.8475e-05	0.0012334
comp47644_c0	922	160.02	2.3588	1.0161e-06	2.5002e-05
comp47702_c0	712.98	17	5.2225	2.0783e-08	6.3433e-07
comp47748_c0	911	260	1.6412	8.5532e-05	0.0015073
comp47872_c0	1262.98	442	1.347	4.7509e-05	0.00088209
comp47969_c0	2273	57	5.1497	1.5528e-23	1.3687e-21
comp48005_c0	328	0	4.6694	0.00017438	0.0028594
comp48150_c0	932	41	4.3389	4.36e-10	1.6024e-08
comp48175_c0	3525.03	1382	1.1831	4.7901e-10	1.7549e-08
comp48314_c0	709	49	3.6872	1.8994e-07	5.136e-06
comp48424_c0	1587	668	1.0806	8.6707e-05	0.0015251
comp48491_c0	718	74	3.1106	8.5603e-07	2.1352e-05
comp48549_c0	2348.19	854.95	1.2899	7.1317e-08	2.0501e-06
comp48795_c0	429.24	0	5.0575	1.4383e-05	0.00029279
comp48846_c0	995.15	148	2.5816	1.0352e-07	2.9252e-06
comp48876_c2	319	11	4.6902	0.00021202	0.0034021
comp49055_c0	969.99	200	2.1102	2.4049e-06	5.6054e-05
comp49257_c0	3527	616	2.3497	1.4037e-21	1.1282e-19
comp49277_c0	2090.96	816.7	1.1885	1.5103e-06	3.639e-05
comp49295_c0	2069.99	435	2.0828	8.0197e-12	3.485e-10
comp49473_c0	374.82	7	5.575	4.616e-05	0.00085911
comp49511_c0	1244.96	23	5.5906	1.1237e-13	5.5951e-12
comp49520_c0	323	16	4.1676	0.00027257	0.0042633
comp49601_c1	343	8.4	5.1839	0.00010198	0.0017724
comp49684_c1	664.44	159.8	1.8881	0.00025455	0.0040003
comp49755_c0	2645.51	650	1.8573	4.9524e-13	2.3742e-11
comp49856_c0	1824.74	517	1.6517	2.3746e-08	7.2099e-07
comp49989_c0	3119.48	1257.91	1.1425	1.0755e-08	3.4007e-07
comp50147_c0	7358.39	1532.6	2.0957	2.7133e-38	3.8663e-36
comp50320_c1	343	0	4.734	0.00011981	0.0020492
comp50383_c0	4958.03	1414	1.6422	4.7955e-20	3.5643e-18
comp50415_c0	2237.98	725	1.4584	1.1527e-08	3.6228e-07
comp50482_c0	1672	231	2.6879	2.006e-12	9.2356e-11
comp50514_c0	1802	734	1.128	1.6469e-05	0.00033191
comp50529_c0	1349	387	1.6337	1.8737e-06	4.4522e-05
comp50994_c0	5013.59	1768.08	1.3359	7.6222e-16	4.4371e-14
comp51134_c0	5961.09	1635.91	1.6977	1.007e-24	9.4573e-23
comp51244_c0	17006.1	5871.24	1.3666	2.4412e-51	4.5361e-49
comp51293_c0	60880.5	9066.63	2.5796	0	0
comp51300_c0	21131.7	8338.86	1.1737	6.1159e-52	1.1549e-49
comp51304_c0	20609.4	8259.76	1.1514	1.9833e-49	3.5436e-47
comp51326_c0	13517.2	517	4.5407	4.2328e-127	2.0918e-124
comp51359_c0	8673.66	2455.93	1.6526	4.1901e-34	5.3038e-32
comp51380_c0	22427.5	9235.3	1.1123	3.1342e-51	5.8006e-49
comp51609_c0	819.07	182.94	1.9949	2.7234e-05	0.0005289
comp51610_c0	4992.3	1891.85	1.2322	2.5988e-14	1.358e-12
comp51620_c1	1121.07	282	1.8234	3.2878e-06	7.4978e-05
comp51741_c0	432.85	3	7.005	1.9458e-05	0.00038728
comp51745_c0	370	1	8.3636	0.0002048	0.0033022
comp51887_c0	7777.13	3037.81	1.1885	1.7523e-20	1.3279e-18
comp51993_c0	3813.47	301	3.4955	1.8036e-32	2.1706e-30
comp52022_c0	1637.89	158	3.2061	5.2163e-14	2.657e-12
comp52314_c0	2055.54	118	3.9549	1.3273e-19	9.634e-18
comp52568_c0	12925.5	1619.38	2.829	2.6836e-89	9.0335e-87
comp52601_c0	5776.01	1916	1.4242	1.7715e-19	1.2759e-17
comp52624_c0	1577.71	637.87	1.1387	4.9622e-05	0.00091766
comp52728_c0	1402.01	331	1.9148	8.4167e-08	2.3972e-06
comp52739_c0	11073	1905.39	2.3711	9.7837e-65	2.2612e-62
comp52739_c1	1579.36	293	2.2626	3.944e-10	1.4599e-08
comp52850_c0	5776.21	1719.11	1.5807	4.5093e-22	3.7406e-20
comp52936_c0	14788.6	449.41	4.8726	7.1612e-142	4.008e-139
comp52957_c0	5060.39	1755.9	1.3593	2.5724e-16	1.5519e-14
comp53033_c0	1153	315.57	1.7016	6.1555e-06	0.00013356
comp53176_c0	499.87	47	3.2431	2.956e-05	0.00057026
comp53306_c0	559	84.95	2.5504	7.3888e-05	0.0013207
comp53370_c0	1118.02	150	2.7302	6.8313e-09	2.2084e-07
comp53406_c0	3327.63	756	1.9703	4.6457e-17	2.9136e-15
comp53533_c0	8653.8	1920.01	2.0045	1.405e-42	2.1902e-40
comp53559_c0	6521.97	1751.57	1.7289	1.7846e-27	1.8546e-25
comp53614_c0	1160.84	314	1.7186	5.0075e-06	0.00010999
comp53858_c0	1056.73	102	3.2052	1.4966e-09	5.1882e-08
comp53880_c0	400.04	37	3.2668	0.0001788	0.0029246
comp53956_c1	1294.84	309	1.8993	2.9883e-07	7.9324e-06
comp54009_c0	6330.3	2542	1.1486	2.939e-16	1.7639e-14
comp54032_c0	384	0	4.8969	4.3393e-05	0.00081215
comp54033_c0	1200.76	58	4.204	2.0207e-12	9.294e-11
comp54059_c0	879	0	6.0916	4.9767e-10	1.8204e-08
comp54087_c2	3831.16	1062.15	1.683	2.7248e-16	1.6396e-14
comp54219_c0	1250.03	504	1.1427	0.0002944	0.0045617
comp54291_c0	1406.32	278	2.171	7.9167e-09	2.5486e-07
comp54377_c0	506	72	2.6453	0.00012317	0.0020982
comp54460_c0	814.07	90	3.0094	2.3632e-07	6.3275e-06
comp54502_c0	1569.3	490.5	1.51	1.018e-06	2.502e-05
comp54587_c0	436	44	3.141	0.00011763	0.0020141
comp54598_c0	1180.04	105	3.3226	9.2881e-11	3.6712e-09
comp54614_c0	1311	143	3.0288	4.807e-11	1.9537e-09
comp54788_c0	2668.5	940	1.3375	3.9817e-09	1.3146e-07
comp54814_c0	2068.84	596.01	1.6277	3.8845e-09	1.2843e-07
comp54871_c0	2488	264	3.0686	8.1868e-20	6.0081e-18
comp54901_c0	1148	83	3.6221	4.4075e-11	1.8008e-09
comp54918_c0	8936.07	1143	2.7991	1.0178e-61	2.2407e-59
comp54927_c0	2554.99	336	2.759	1.318e-18	9.1162e-17
comp54938_c0	1163.92	42	4.6247	1.67e-12	7.7192e-11
comp55068_c0	594	125	2.0808	0.00025118	0.0039541
comp55071_c0	136109	21229.5	2.5129	0	0
comp55077_c0	65548.3	27306.6	1.0956	2.7298e-143	1.5465e-140
comp55099_c1	896	171	2.2218	3.082e-06	7.0527e-05
comp55173_c1	1698	619	1.2881	4.7121e-06	0.00010434
comp55203_c0	2705.49	50	5.5901	6.9143e-28	7.2668e-26
comp55229_c0	972	308.96	1.4858	0.00014083	0.0023643
comp55235_c0	1831	304	2.4227	2.8115e-12	1.278e-10
comp55293_c0	413	31	3.5681	8.4078e-05	0.001484
comp55314_c0	852	259.04	1.5499	0.00024942	0.0039304
comp55321_c0	16223.6	3287.95	2.1351	5.414e-84	1.6546e-81
comp55367_c0	11466.5	2769.8	1.8818	5.9604e-52	1.1301e-49
comp55416_c0	1377.45	235.84	2.3784	1.9558e-09	6.6708e-08
comp55435_c0	2352.19	832.18	1.3313	3.6322e-08	1.083e-06
comp55506_c0	2434.25	111	4.2871	8.3776e-24	7.5422e-22
comp55517_c0	1100	0	6.4152	4.5286e-12	2.0209e-10
comp55570_c0	1601	444	1.6826	1.2227e-07	3.4175e-06
comp55602_c0	516	56	3.0361	3.6229e-05	0.00068777
comp55632_c0	10529.8	4525.97	1.0504	3.5791e-23	3.1194e-21
comp55645_c0	1680.02	109	3.7783	6.4665e-16	3.7929e-14
comp55670_c0	1552.38	290	2.2526	6.1111e-10	2.2092e-08
comp55710_c0	2051.67	166	3.4598	4.2903e-18	2.8676e-16
comp55724_c0	2082.05	153	3.5987	8.3553e-19	5.8191e-17
comp55752_c0	1679.38	349	2.0989	6.1548e-10	2.2233e-08
comp55783_c0	1572.9	58	4.5935	2.4592e-16	1.4875e-14
comp55819_c0	1419.99	436	1.5357	2.5917e-06	6.0078e-05
comp55829_c0	1828	357.2	2.1877	3.9247e-11	1.6134e-09
comp55969_c0	1013	307	1.5546	6.2898e-05	0.0011418
comp56222_c0	408.64	44	3.0475	0.00023191	0.0036856
comp56225_c0	1365.23	45	4.7553	1.6014e-14	8.5607e-13
comp56370_c0	407.02	1	8.5012	0.00011152	0.0019194
comp56401_c0	11299.8	17	9.2088	1.5134e-84	4.6559e-82
comp56423_c0	454	34	3.5713	3.718e-05	0.00070496
comp56431_c0	533	82	2.5327	0.000115	0.0019749
comp56476_c0	1470.71	229.98	2.5092	1.8176e-10	6.9724e-09
comp56576_c0	690.92	126	2.2873	3.1482e-05	0.00060383
comp56602_c0	1483.02	547	1.2712	2.2377e-05	0.00044177
comp56638_c0	428	21	4.1814	2.7469e-05	0.00053302
comp56657_c0	1772.08	189	3.0612	1.5774e-14	8.4422e-13
comp56733_c0	1695.01	563	1.4223	1.0325e-06	2.5352e-05
comp56739_c0	81296.9	187	8.5963	0	0
comp56755_c0	961.63	21	5.3493	7.094e-11	2.8434e-09
comp56848_c0	1425.99	94	3.7554	1.0837e-13	5.413e-12
comp56853_c0	1968.31	622	1.4942	5.4151e-08	1.5801e-06
comp56856_c0	4235.84	1815	1.0549	2.8494e-10	1.0675e-08
comp56889_c1	322	8	5.1632	0.00016731	0.0027561
comp56959_c0	695	163	1.9244	0.00015461	0.0025695
comp56962_c0	4832.06	246	4.1282	8.1091e-45	1.3311e-42
comp56984_c0	7172.22	3015.04	1.0825	6.5568e-17	4.0885e-15
comp56998_c0	627	4	7.1246	3.0694e-07	8.1244e-06
comp57009_c0	4669	1619	1.3603	3.4793e-15	1.9544e-13
comp57016_c0	3489.51	440	2.8197	2.6423e-25	2.5466e-23
comp57031_c0	3518.72	7	8.8057	6.6382e-29	7.1714e-27
comp57045_c0	2053.3	157	3.5414	2.2144e-18	1.5083e-16
comp57061_c1	1438.89	10	7.0011	6.7991e-15	3.7556e-13
comp57062_c0	943.81	27	4.9597	1.3672e-10	5.3238e-09
comp57076_c0	21636.4	5835.05	1.7229	9.5963e-87	3.0744e-84
comp57076_c1	3798.84	1283	1.3983	4.7597e-13	2.2865e-11
comp57118_c0	1287.88	62	4.2088	3.1999e-13	1.5549e-11
comp57128_c0	1911	659.03	1.3682	4.2877e-07	1.1115e-05
comp57142_c0	1433.99	129	3.3068	1.0166e-12	4.7798e-11
comp57142_c1	1092.02	114	3.0921	1.4023e-09	4.8798e-08
comp57204_c0	811	190	1.926	4.3307e-05	0.00081087
comp57273_c0	11875.6	3505.04	1.5927	4.9489e-44	8.0383e-42
comp57308_c0	10322.2	1845	2.3163	5.0489e-59	1.071e-56
comp57369_c0	1922.56	556.99	1.6196	1.522e-08	4.7199e-07
comp57430_c0	1006.99	35	4.6788	4.74e-11	1.9281e-09
comp57447_c0	1444.1	485.99	1.4034	7.8359e-06	0.00016736
comp57543_c0	1504	1	10.387	6.7927e-11	2.732e-09
comp57555_c1	672.82	152	1.9784	0.0001543	0.0025663
comp57652_c0	435	1	8.5971	7.1157e-05	0.0012782
comp57652_c1	313	0	4.6019	0.00025435	0.0039984
comp57663_c0	3484.12	680	2.1894	7.1459e-20	5.2524e-18
comp57739_c0	3622.58	1103.42	1.5473	4.5315e-14	2.3183e-12
comp57768_c0	2320.71	671.35	1.6217	4.8871e-10	1.789e-08
comp57809_c0	4727.74	951.39	2.1453	7.8052e-26	7.6494e-24
comp57884_c0	1634.59	697	1.062	8.2956e-05	0.001467
comp57994_c0	2382.44	624.99	1.7628	3.0777e-11	1.2799e-09
comp58092_c0	4120.56	1530.27	1.2613	2.0609e-12	9.4697e-11
comp58196_c0	4650.53	1055	1.9724	3.046e-23	2.6598e-21
comp58224_c0	4076.04	502	2.8537	1.3825e-29	1.5291e-27
comp58230_c0	877.93	27	4.8553	6.5911e-10	2.3644e-08
comp58353_c0	4341	456	3.0832	1.7515e-33	2.1931e-31
comp58374_c0	740	187	1.8167	0.0001625	0.0026855
comp58489_c0	444	17	4.5392	1.3862e-05	0.00028279
comp58738_c0	402.99	39	3.2014	0.00019065	0.0030988
comp58756_c0	1731	682	1.176	1.3944e-05	0.00028409
comp58850_c0	3898.57	1037	1.7428	3.2288e-17	2.0491e-15
comp58856_c0	2787.66	387	2.6809	1.1762e-19	8.6181e-18
comp58869_c0	14293.3	4241.17	1.5851	2.5251e-52	4.8426e-50
comp58874_c0	2319.73	406	2.3467	1.0512e-14	5.6782e-13
comp58889_c0	16845.5	7090.6	1.0806	1.8528e-37	2.5314e-35
comp59029_c0	3259.75	259.02	3.4859	6.0246e-28	6.3462e-26
comp59045_c0	3103.5	1330.04	1.0547	6.7617e-08	1.9522e-06
comp59084_c0	2834.27	1147.98	1.1361	5.6451e-08	1.6421e-06
comp59099_c0	552.88	96.94	2.3441	0.00016136	0.0026675
comp59111_c0	5705.18	1693.02	1.5849	6.8699e-22	5.6584e-20
comp59142_c1	401.01	36	3.3098	0.00016272	0.0026875
comp59149_c0	1045.93	63	3.8855	1.2847e-10	5.0151e-09
comp59198_c0	6330.28	1636.22	1.7842	1.0431e-27	1.0913e-25
comp59248_c0	1936	602.21	1.517	5.1668e-08	1.5105e-06
comp59259_c2	3097.86	957	1.5269	4.594e-12	2.0481e-10
comp59278_c0	10815.4	3547.8	1.4403	1.5026e-35	1.9774e-33
comp59285_c0	2173.54	654.29	1.5643	3.9746e-09	1.3132e-07
comp59291_c0	1043	322	1.5279	5.9352e-05	0.0010829
comp59323_c0	444.05	37.01	3.417	5.9278e-05	0.0010822
comp59355_c1	5574.33	648.38	2.9361	7.9566e-41	1.2001e-38
comp59400_c0	1513.44	266.96	2.3354	4.665e-10	1.7118e-08
comp59493_c0	1431	505	1.3349	1.6789e-05	0.00033734
comp59510_c0	3072.98	779	1.8122	1.6758e-14	8.9478e-13
comp59515_c0	7921.87	2766.63	1.35	1.9225e-24	1.7826e-22
comp59624_c0	2103.09	261	2.8426	5.5354e-16	3.2715e-14
comp59695_c0	2274.06	382	2.4059	8.6258e-15	4.6976e-13
comp59695_c1	2152.06	374.86	2.3535	8.6633e-14	4.3696e-12
comp59695_c2	2544.83	415	2.4486	1.2045e-16	7.4207e-15
comp59704_c2	346	1	8.2669	0.00030644	0.0047153
comp59710_c0	11999.4	2648.08	2.0122	1.3103e-58	2.7668e-56
comp59739_c0	22717.9	6002.94	1.7523	7.0606e-93	2.5038e-90
comp59777_c0	339	22	3.778	0.00028396	0.0044191
comp59835_c0	3241.9	474.24	2.6054	5.0638e-22	4.1931e-20
comp59916_c0	429	3	6.9921	2.1016e-05	0.00041597
comp59978_c0	3136.89	535.73	2.382	1.2566e-19	9.1781e-18
comp59993_c0	370	30	3.4567	0.00023233	0.0036897
comp60012_c0	981.86	14	5.9643	4.603e-11	1.874e-09
comp60017_c0	296.61	4	6.0447	0.00030013	0.0046351
comp60023_c0	2400.66	757.2	1.4969	1.8352e-09	6.278e-08
comp60057_c0	1578.29	135	3.3796	4.6979e-14	2.3956e-12
comp60063_c0	3268.57	527	2.465	4.539e-21	3.5497e-19
comp60068_c0	4824.19	1632.32	1.3956	3.9679e-16	2.3631e-14
comp60086_c0	570.5	96	2.4034	0.00010292	0.0017866
comp60126_c0	4604	1870	1.1321	5.0721e-12	2.2547e-10
comp60260_c0	1182	461	1.1906	0.00029385	0.0045547
comp60281_c0	948.18	271	1.6391	6.2146e-05	0.0011308
comp60282_c0	2695.75	862.95	1.4756	2.7678e-10	1.0377e-08
comp60307_c0	821.98	160	2.1933	9.1391e-06	0.00019289
comp60372_c0	975.04	112	2.9542	2.0146e-08	6.1609e-07
comp60389_c0	800	206	1.7896	0.00010226	0.0017765
comp60441_c0	5546.62	2086.46	1.2428	6.7131e-16	3.9325e-14
comp60482_c0	663.3	151	1.9674	0.0001805	0.0029493
comp60495_c1	587.02	95	2.4597	6.6854e-05	0.001207
comp60509_c0	961	99	3.1113	1.2339e-08	3.8704e-07
comp60534_c0	1657	102	3.8542	6.8703e-16	4.0145e-14
comp60551_c1	1639	689	1.0825	6.508e-05	0.0011777
comp60607_c0	347.1	8	5.2715	9.1031e-05	0.0015958
comp60640_c0	528.09	32.01	3.8764	4.9933e-06	0.00010978
comp60667_c0	836.08	203	1.8744	4.4068e-05	0.00082346
comp60710_c0	423.79	20	4.2375	2.8393e-05	0.00054888
comp60721_c0	537.02	72.98	2.7117	6.247e-05	0.001136
comp60725_c0	427.99	39	3.2883	0.00010199	0.0017724
comp60757_c0	4814.04	1091.05	1.9738	5.0687e-24	4.6079e-22
comp60765_c0	1363.93	211.45	2.5216	7.4776e-10	2.67e-08
comp60811_c0	1659	625.56	1.2393	1.0432e-05	0.00021731
comp60908_c1	619.61	112	2.3001	7.6949e-05	0.0013696
comp60926_c0	843.01	156.01	2.2662	4.7705e-06	0.00010548
comp60962_c0	2071.23	183	3.3328	8.5054e-18	5.5728e-16
comp61013_c0	966.98	287	1.5847	7.555e-05	0.0013472
comp61014_c0	38865.2	17204.1	1.008	1.4872e-76	4.187e-74
comp61047_c0	1110.07	279	1.8246	3.6399e-06	8.2322e-05
comp61057_c0	2302	64	5.0009	1.0737e-23	9.5731e-22
comp61057_c1	650.04	69	3.0681	3.2163e-06	7.3493e-05
comp61066_c0	2262	340	2.5662	1.2681e-15	7.2727e-14
comp61087_c0	1358.65	329.2	1.8774	1.8634e-07	5.0474e-06
comp61103_c0	543.72	30.72	3.9779	3.0697e-06	7.0316e-05
comp61113_c0	1444	7	7.5208	2.0368e-14	1.0776e-12
comp61113_c1	2922.75	99	4.716	3.1781e-29	3.4819e-27
comp61141_c0	6590.97	1832	1.6793	8.115e-27	8.2309e-25
comp61142_c0	1217.54	107	3.3405	4.2904e-11	1.756e-09
comp61155_c0	711	38	4.058	8.1209e-08	2.3158e-06
comp61180_c0	841.44	145	2.3691	2.8569e-06	6.5766e-05
comp61215_c0	337	8	5.2289	0.00011619	0.0019925
comp61283_c0	628	17	5.0394	1.5611e-07	4.2834e-06
comp61332_c0	898	3	8.0579	4.098e-09	1.3501e-07
comp61372_c0	3956.27	859.48	2.0349	1.0789e-20	8.23e-19
comp61466_c0	2970.11	1158.57	1.1904	9.5352e-09	3.0389e-07
comp61509_c0	305	0	4.5646	0.00031135	0.0047828
comp61553_c0	932	95	3.1266	1.912e-08	5.8628e-07
comp61572_c0	3094.41	545.01	2.3376	4.9753e-19	3.5072e-17
comp61584_c0	8554.12	1132.83	2.7489	3.3883e-58	7.0902e-56
comp61630_c0	1224.95	440	1.3094	8.467e-05	0.0014933
comp61675_c0	2495.88	1102.96	1.0104	2.6245e-06	6.0747e-05
comp61705_c0	431	29.96	3.6788	4.943e-05	0.00091483
comp61707_c0	680.49	25	4.5988	6.9367e-08	1.999e-06
comp61722_c0	2569.68	1117.08	1.0341	1.2686e-06	3.0806e-05
comp61728_c0	8745.89	690.25	3.4957	3.4165e-72	9.0177e-70
comp61745_c0	998.92	137	2.6984	5.1174e-08	1.4979e-06
comp61773_c0	873.6	200	1.9592	1.8092e-05	0.00036164
comp61784_c0	523	96	2.278	0.0003022	0.0046623
comp61789_c0	808.98	237.9	1.598	0.00027296	0.0042679
comp61804_c0	560.08	39	3.6763	3.7413e-06	8.4368e-05
comp61836_c0	2157.6	707.99	1.4399	2.7535e-08	8.2899e-07
comp61844_c0	1525	656.93	1.0472	0.00016661	0.0027455
comp61856_c0	1092	116	3.067	1.5951e-09	5.5052e-08
comp61866_c0	8759.96	3671.15	1.0869	2.0496e-20	1.5481e-18
comp61916_c0	2323.84	641	1.6904	1.639e-10	6.3133e-09
comp61959_c0	761	138	2.2955	1.2039e-05	0.00024812
comp62005_c0	686	127	2.2656	3.6887e-05	0.0006997
comp62006_c0	2213.68	718.04	1.4566	1.421e-08	4.4213e-07
comp62013_c0	2132	879.01	1.1105	3.5549e-06	8.0673e-05
comp62020_c0	2278	789	1.3619	3.7307e-08	1.1095e-06
comp62064_c0	961	85	3.3313	4.8629e-09	1.5897e-07
comp62064_c1	1011.96	61	3.8845	2.5621e-10	9.6542e-09
comp62120_c0	349.28	6	5.6955	8.3958e-05	0.0014824
comp62179_c0	2794.27	334.06	2.8965	4.7082e-21	3.6759e-19
comp62195_c0	3125.92	1385.61	1.006	1.5891e-07	4.3572e-06
comp62212_c0	703	113	2.4695	1.2294e-05	0.00025303
comp62229_c0	791.07	223	1.659	0.00022809	0.0036362
comp62231_c0	2196.42	813.14	1.2658	2.6739e-07	7.1224e-06
comp62246_c0	7944.51	344	4.3617	2.4409e-74	6.6701e-72
comp62260_c0	2076.08	113	4.0317	5.6408e-20	4.1725e-18
comp62355_c0	1197	103	3.371	5.3756e-11	2.1771e-09
comp62378_c0	17523.7	7725.05	1.0139	9.3972e-36	1.2473e-33
comp62455_c0	2869.05	877.47	1.5414	2.1151e-11	8.9079e-10
comp62459_c0	1814.27	705.77	1.1944	6.9468e-06	0.00014989
comp62464_c0	1131.87	282.94	1.8324	2.7538e-06	6.358e-05
comp62497_c0	2799.98	141.98	4.1339	1.0626e-26	1.0707e-24
comp62510_c0	2423.52	863	1.3219	2.6303e-08	7.9292e-07
comp62536_c0	2089.84	57	5.0285	1.1069e-21	8.9578e-20
comp62542_c0	1870.96	742	1.1665	7.0534e-06	0.00015198
comp62552_c0	366.02	7	5.5407	5.6761e-05	0.0010397
comp62555_c0	2268.41	51	5.3073	1.4056e-23	1.2414e-21
comp62567_c0	495.82	8	5.7859	2.8098e-06	6.4809e-05
comp62567_c1	2133.47	53	5.1633	3.3776e-22	2.822e-20
comp62574_c0	901.39	82	3.2907	1.6919e-08	5.2327e-07
comp62603_c0	2752.28	781.76	1.6481	7.5791e-12	3.3028e-10
comp62698_c0	597.05	5	6.732	4.2269e-07	1.0963e-05
comp62698_c1	1333.02	5	7.8908	5.0265e-13	2.4072e-11
comp62699_c0	1232.84	245	2.1634	6.9695e-08	2.0072e-06
comp62717_c0	9523.86	1949.95	2.1204	1.1059e-49	1.9836e-47
comp62726_c0	763	8	6.4078	8.2203e-09	2.6409e-07
comp62728_c0	2069	566	1.7023	1.3801e-09	4.8132e-08
comp62750_c0	2077.73	730	1.3413	1.9664e-07	5.3077e-06
comp62753_c0	1125	217.88	2.2006	1.9936e-07	5.3781e-06
comp62783_c0	2250.36	538	1.8967	1.4808e-11	6.3111e-10
comp62791_c0	3523.01	568.02	2.465	1.3838e-22	1.1688e-20
comp62793_c0	2550.74	1004.07	1.1773	1.3051e-07	3.626e-06
comp62805_c0	7458.37	1614.71	2.0398	1.1705e-37	1.6134e-35
comp62813_c0	13400.6	680	4.1329	4.3607e-121	2.0671e-118
comp62827_c0	1284.08	478.93	1.2551	9.1775e-05	0.0016076
comp62848_c0	192808	59585	1.5264	0	0
comp62864_c0	548.98	73	2.743	4.705e-05	0.00087426
comp62888_c0	3909.97	1611	1.1115	3.346e-10	1.2455e-08
comp62892_c0	1145.24	224	2.1863	1.7173e-07	4.6762e-06
comp62897_c0	1826.09	607.01	1.4212	4.0183e-07	1.0487e-05
comp62905_c0	984	218.39	2.004	4.0117e-06	8.9811e-05
comp62907_c0	1598	29	5.6163	4.0027e-17	2.523e-15
comp62911_c0	6514.3	2486.05	1.222	5.0486e-18	3.3552e-16
comp62917_c0	2596	769	1.5875	8.4292e-11	3.3553e-09
comp62935_c0	1611.59	514.73	1.4788	1.025e-06	2.518e-05
comp62953_c0	317.22	12	4.5566	0.00023687	0.0037516
comp62986_c0	6106.4	673.73	3.0123	1.5919e-45	2.6411e-43
comp62998_c0	1143.57	1	9.9916	4.5018e-09	1.4748e-07
comp63025_c0	419.1	2	7.5434	3.8488e-05	0.00072739
comp63056_c0	4234.01	1848.77	1.0277	5.9397e-10	2.1489e-08
comp63063_c0	1899.65	185	3.1924	5.8874e-16	3.4707e-14
comp63105_c0	4674.1	1954.6	1.0901	1.2275e-11	5.2654e-10
comp63126_c0	455.22	38	3.4147	4.8056e-05	0.00089154
comp63129_c0	1117.02	340	1.5483	2.775e-05	0.00053824
comp63140_c0	1807.77	588.51	1.4513	3.1789e-07	8.3952e-06
comp63154_c0	2368.92	752.08	1.4875	2.7239e-09	9.1494e-08
comp63190_c0	6995.92	2779.31	1.164	4.166e-18	2.7886e-16
comp63191_c0	1121.57	170.32	2.5515	1.9631e-08	6.0076e-07
comp63216_c0	9170.35	2431.93	1.7471	2.0094e-38	2.8721e-36
comp63279_c0	139679	33052	1.9116	0	0
comp63327_c0	3537.15	282	3.4811	3.7243e-30	4.2404e-28
comp63332_c1	2237.81	968	1.0413	5.5557e-06	0.00012111
comp63365_c0	5622.75	847.01	2.5631	2.0628e-36	2.7695e-34
comp63406_c0	3096.56	772	1.8362	8.1815e-15	4.4766e-13
comp63430_c0	4008.28	292	3.6112	8.9404e-35	1.1505e-32
comp63444_c0	6606.65	2061.56	1.5124	1.0128e-23	9.065e-22
comp63463_c0	1816.7	424.74	1.9289	9.0258e-10	3.1933e-08
comp63475_c0	3072	1225.6	1.1579	1.0219e-08	3.2469e-07
comp63492_c0	3936.89	838	2.0643	6.4416e-21	4.9873e-19
comp63506_c1	335	0	4.6999	0.00014632	0.0024503
comp63516_c0	540.11	87	2.4664	0.00012814	0.0021749
comp63543_c0	1352.7	448.27	1.4257	1.2373e-05	0.00025443
comp63622_c0	412	3	6.9338	2.9585e-05	0.00057051
comp63628_c0	11960.1	5246.43	1.0211	3.7186e-25	3.5398e-23
comp63636_c0	991.47	46	4.2621	1.4436e-10	5.6026e-09
comp63646_c0	1291.99	433	1.4094	2.2396e-05	0.00044196
comp63668_c0	5925.5	1769	1.5763	1.5878e-22	1.3362e-20
comp63725_c0	6027.99	1794.77	1.5801	5.9148e-23	5.1072e-21
comp63737_c0	1002.77	122	2.8713	1.9307e-08	5.9162e-07
comp63742_c1	1431.12	456	1.4823	3.9879e-06	8.9365e-05
comp63767_c0	1253.22	417.18	1.4191	2.7351e-05	0.00053095
comp63784_c0	646.26	0	5.6479	8.7969e-08	2.5009e-06
comp63816_c0	5049.19	28.01	7.3262	4.0414e-47	7.0578e-45
comp63874_c0	20266.3	7804.84	1.2089	7.3321e-52	1.379e-49
comp63915_c0	1562.02	240	2.5346	3.9866e-11	1.636e-09
comp63928_c0	433.89	15	4.6865	1.5633e-05	0.00031615
comp63941_c0	1557.17	686	1.0149	0.00019736	0.0031993
comp63949_c0	1103	393	1.3211	0.00017525	0.0028717
comp63949_c1	743.64	168	1.9784	6.9434e-05	0.0012497
comp63958_c0	2545.01	729.79	1.6344	5.8018e-11	2.3457e-09
comp63979_c0	6707.78	2935.69	1.0244	7.4573e-15	4.0996e-13
comp63980_c0	477.36	66	2.6868	0.00017147	0.0028177
comp63983_c0	1611	121	3.5671	8.0946e-15	4.4343e-13
comp63988_c0	1280.28	174	2.7116	6.3645e-10	2.2955e-08
comp63991_c0	2170.74	163	3.5675	1.9652e-19	1.411e-17
comp63995_c0	729	131	2.3086	1.7306e-05	0.00034728
comp64042_c0	576	58	3.1442	9.5034e-06	0.00019985
comp64046_c0	838.73	241	1.6314	0.00017327	0.0028423
comp64161_c0	1918.1	314	2.4431	6.8547e-13	3.2593e-11
comp64189_c0	1524	553.72	1.2929	1.3787e-05	0.00028152
comp64264_c0	1507	509	1.3982	5.2467e-06	0.00011491
comp64268_c0	2066	468	1.9745	3.5118e-11	1.4514e-09
comp64276_c0	535	24	4.3107	2.3415e-06	5.4742e-05
comp64284_c0	397.45	2	7.4669	5.7769e-05	0.0010565
comp64293_c0	906.36	148	2.4467	7.7742e-07	1.949e-05
comp64356_c1	17451.7	555	4.807	1.8015e-166	1.1787e-163
comp64360_c0	1628.06	42	5.1089	2.766e-17	1.7626e-15
comp64403_c0	926	64	3.6871	2.6344e-09	8.8616e-08
comp64416_c0	1838.79	518	1.66	1.8946e-08	5.8133e-07
comp64430_c0	3551.88	1411.93	1.1632	6.5247e-10	2.3478e-08
comp64438_c2	7735.6	3014.01	1.1921	1.8464e-20	1.3969e-18
comp64452_c0	1260.02	411	1.4485	2.019e-05	0.00040099
comp64468_c0	2458.71	898.39	1.2847	3.8338e-08	1.138e-06
comp64489_c0	1442.32	511.12	1.3289	1.649e-05	0.00033219
comp64502_c0	2297.03	147.97	3.7886	3.1965e-21	2.5211e-19
comp64507_c0	3595.78	535.91	2.5785	5.1094e-24	4.6358e-22
comp64513_c1	477.11	0	5.2101	4.5483e-06	0.00010095
comp64557_c0	1298	443.11	1.3828	2.7144e-05	0.00052738
comp64582_c0	1731.94	496	1.6362	6.4389e-08	1.8648e-06
comp64589_c0	1448.16	566.95	1.1852	6.4671e-05	0.0011717
comp64595_c0	973	234	1.8882	9.5872e-06	0.00020125
comp64646_c0	1077.32	18	5.7356	4.9769e-12	2.2146e-10
comp64674_c0	730.05	131	2.3107	1.6907e-05	0.0003394
comp64682_c0	34139.7	12579.8	1.2726	3.3694e-92	1.1858e-89
comp64691_c0	1489.71	357	1.8933	4.1166e-08	1.2165e-06
comp64708_c0	45049.7	14481.8	1.4695	3.7999e-146	2.2065e-143
comp64709_c0	410.01	33	3.4674	0.00010481	0.001814
comp64719_c0	2368.99	1032.08	1.031	3.4546e-06	7.8474e-05
comp64730_c0	6271.51	35.48	7.2979	3.2222e-58	6.7731e-56
comp64751_c0	3088	1088	1.3372	2.456e-10	9.2681e-09
comp64769_c0	2672.26	989.92	1.2649	1.408e-08	4.3837e-07
comp64787_c0	1433	337.85	1.9168	5.953e-08	1.7273e-06
comp64801_c0	3249	1102	1.3921	2.5826e-11	1.0769e-09
comp64814_c0	1063.01	246	1.9437	2.5138e-06	5.8445e-05
comp64842_c0	339.98	22	3.7821	0.00027692	0.0043212
comp64888_c0	2973.99	885.07	1.5808	4.1896e-12	1.8732e-10
comp64897_c0	1689.78	359	2.067	7.6759e-10	2.7303e-08
comp64941_c0	718.62	110	2.54	7.3077e-06	0.00015694
comp65004_c1	13321.5	5140.04	1.2062	1.4025e-34	1.7998e-32
comp65034_c0	1548.98	343	2.0073	7.0173e-09	2.2653e-07
comp65060_c0	996	59	3.9096	3.2828e-10	1.2237e-08
comp65110_c0	835	71	3.3881	4.0316e-08	1.1929e-06
comp65117_c0	1164.42	208.05	2.3169	5.2898e-08	1.5445e-06
comp65120_c0	2918.37	379.96	2.7735	4.0002e-21	3.1337e-19
comp65154_c0	2424.73	517.98	2.0591	1.9439e-13	9.5761e-12
comp65166_c0	566.78	106.01	2.2508	0.00018615	0.0030342
comp65166_c1	529	93.87	2.3268	0.00023697	0.003752
comp65192_c0	1559.09	377.77	1.8774	2.3541e-08	7.1523e-07
comp65194_c0	2083.36	384	2.272	5.9472e-13	2.8394e-11
comp65265_c0	9844.14	3001.07	1.546	1.7588e-35	2.3081e-33
comp65276_c0	2069.1	582	1.6622	2.4024e-09	8.1105e-08
comp65288_c0	1036.66	180	2.3581	2.1857e-07	5.8758e-06
comp65289_c0	4762.9	1074.96	1.9798	7.3015e-24	6.5989e-22
comp65318_c0	3682.63	460	2.8333	1.0034e-26	1.0155e-24
comp65374_c0	944.01	156	2.4295	5.0595e-07	1.2957e-05
comp65391_c0	6261.04	2163.45	1.3653	6.3039e-20	4.6557e-18
comp65395_c0	2172.07	932.75	1.0518	6.5855e-06	0.00014275
comp65444_c0	5293.8	2130	1.1457	8.4134e-14	4.2482e-12
comp65461_c0	521	69	2.7489	7.2257e-05	0.001296
comp65462_c0	3364.03	730.06	2.0364	7.6224e-18	5.0084e-16
comp65475_c0	1037.96	209	2.1444	8.5203e-07	2.1268e-05
comp65481_c0	1248.31	450	1.3042	7.5716e-05	0.0013497
comp65489_c0	421	34.61	3.4368	8.9173e-05	0.001565
comp65491_c0	735	141	2.2143	2.4697e-05	0.00048327
comp65517_c0	1357.68	44	4.7797	1.809e-14	9.6153e-13
comp65555_c0	8039.41	3124.37	1.1958	2.7672e-21	2.1899e-19
comp65565_c0	9212.14	1340.5	2.613	1.2391e-59	2.6405e-57
comp65593_c0	648	103	2.4856	2.5326e-05	0.00049454
comp65601_c0	7618.98	2244	1.5958	6.3476e-29	6.8734e-27
comp65616_c0	566.89	112	2.1718	0.00024805	0.0039128
comp65622_c0	789.28	114	2.6238	1.7847e-06	4.2494e-05
comp65626_c0	879.93	110	2.8321	1.6961e-07	4.6292e-06
comp65649_c0	915.59	235	1.7943	3.1404e-05	0.00060257
comp65714_c0	2062.69	367	2.3229	4.0968e-13	1.9804e-11
comp65717_c0	2450.67	699.34	1.6414	1.1667e-10	4.5679e-09
comp65750_c0	1062.71	301.48	1.6499	2.0718e-05	0.00041053
comp65825_c2	7306.01	1837.98	1.8232	1.5789e-32	1.9052e-30
comp65836_c0	1687.07	525	1.5164	3.7347e-07	9.8018e-06
comp65843_c0	508.03	16	4.821	2.6869e-06	6.2099e-05
comp65850_c0	5271.89	1643.46	1.5138	2.8536e-19	2.0331e-17
comp65853_c0	456.94	25	4.0243	1.7787e-05	0.000356
comp65871_c1	1417.3	610	1.0485	0.00028061	0.0043743
comp65887_c0	2588.56	364	2.6624	2.984e-18	2.0148e-16
comp65910_c0	2128.9	185.83	3.3503	2.5782e-18	1.7459e-16
comp65942_c0	1400	528.09	1.2388	5.1618e-05	0.00095343
comp65958_c0	1316.66	537.07	1.126	0.00023519	0.0037293
comp65974_c0	4160.97	1311	1.4985	2.3708e-15	1.3415e-13
comp65997_c0	820.01	156	2.2263	7.8899e-06	0.00016828
comp66002_c0	5241.21	2150.33	1.1176	2.8604e-13	1.3943e-11
comp66019_c0	1230.91	210.74	2.3784	1.4007e-08	4.364e-07
comp66025_c0	1265.74	214	2.3966	7.6463e-09	2.4633e-07
comp66046_c0	2672	555	2.0996	5.9501e-15	3.2984e-13
comp66051_c0	1713.65	572.2	1.4147	9.8407e-07	2.429e-05
comp66052_c0	2041	771.39	1.236	1.0592e-06	2.5978e-05
comp66121_c0	2202.97	459.46	2.0937	1.489e-12	6.917e-11
comp66161_c0	10883.5	4283.39	1.1776	1.0859e-27	1.1336e-25
comp66170_c0	6530.05	813	2.838	3.8147e-46	6.4206e-44
comp66197_c0	5245.6	2267	1.0426	3.3711e-12	1.5233e-10
comp66251_c0	343.97	14	4.451	0.00013834	0.0023309
comp66287_c0	1246.23	329	1.7537	1.6762e-06	4.0014e-05
comp66327_c0	12550.3	3761.01	1.5708	1.1987e-45	1.9958e-43
comp66353_c0	707.99	102	2.6274	5.9873e-06	0.00013013
comp66368_c0	2724.32	1109	1.1289	1.1581e-07	3.2547e-06
comp66390_c0	1374.37	339	1.8517	2.0023e-07	5.3984e-06
comp66404_c0	581.95	102.09	2.3433	0.00010876	0.0018755
comp66435_c0	885	70	3.4925	1.1043e-08	3.4849e-07
comp66452_c0	735.02	165	1.9876	7.3139e-05	0.0013103
comp66454_c0	840.99	112.47	2.7348	4.9029e-07	1.2597e-05
comp66478_c0	6664.63	1993	1.5738	4.3513e-25	4.1252e-23
comp66487_c1	344	22	3.7991	0.00024985	0.0039344
comp66491_c0	480.88	70	2.6125	0.00019895	0.0032203
comp66518_c0	2029.75	884.78	1.0302	1.7531e-05	0.00035148
comp66524_c0	746	168	1.983	6.6095e-05	0.0011952
comp66530_c0	525	50	3.2246	1.9472e-05	0.00038739
comp66558_c0	567.38	7	6.1731	5.9942e-07	1.5249e-05
comp66566_c0	2242.98	367	2.4438	7.9742e-15	4.3735e-13
comp66571_c0	14380.2	4964.01	1.3668	1.0861e-43	1.7458e-41
comp66620_c0	553.02	54	3.1886	1.2788e-05	0.00026262
comp66656_c0	3523.15	1467.98	1.0953	3.5689e-09	1.1859e-07
comp66690_c0	2792.63	8	8.2797	1.2051e-24	1.1264e-22
comp66691_c0	373.05	8	5.3755	4.887e-05	0.00090518
comp66717_c0	2436.01	765.42	1.5024	1.2765e-09	4.4617e-08
comp66728_c0	1908.65	773.5	1.1353	8.4478e-06	0.0001796
comp66737_c1	887.49	245	1.6892	7.8707e-05	0.0013984
comp66796_c0	1608	383.98	1.8984	1.1387e-08	3.5839e-07
comp66857_c0	627.04	0	5.6043	1.3654e-07	3.7867e-06
comp66883_c0	4473.42	1573.57	1.3396	2.3939e-14	1.258e-12
comp66933_c0	2928.94	683	1.9327	6.8536e-15	3.7812e-13
comp66954_c0	2108.95	913.46	1.0394	1.0612e-05	0.00022057
comp66982_c0	352	27	3.5368	0.00029519	0.0045694
comp67002_c0	1165.13	164	2.661	5.1161e-09	1.6701e-07
comp67004_c0	2040	857	1.0835	8.2656e-06	0.00017589
comp67021_c0	1338.24	135.99	3.131	1.6055e-11	6.8179e-10
comp67028_c0	416	44	3.0733	0.00019323	0.0031396
comp67064_c0	2794.14	784	1.6657	3.7949e-12	1.7049e-10
comp67079_c0	2208.81	383	2.3601	3.7683e-14	1.9494e-12
comp67115_c0	438	48	3.0221	0.00014599	0.0024465
comp67121_c0	406.95	5	6.179	2.3699e-05	0.0004655
comp67123_c0	4200.13	1736.62	1.1064	8.562e-11	3.3995e-09
comp67160_c0	12324.7	2061.02	2.4124	3.9678e-73	1.0654e-70
comp67164_c0	744	127	2.3827	1.0106e-05	0.00021108
comp67196_c0	15048.1	740.24	4.1777	1.9328e-136	1.0088e-133
comp67212_c0	1314.06	141	3.0525	3.9388e-11	1.6178e-09
comp67216_c0	2563.86	714.99	1.6746	2.4816e-11	1.0367e-09
comp67223_c0	2334.09	108	4.266	7.6447e-23	6.5161e-21
comp67244_c0	1913.17	758	1.1679	5.462e-06	0.00011924
comp67250_c0	3357.93	1224	1.2882	1.2155e-10	4.7529e-09
comp67257_c0	2546.4	1050.02	1.1103	4.0681e-07	1.0599e-05
comp67261_c0	816.04	218	1.7366	0.00011724	0.0020089
comp67280_c0	2336.12	881	1.2392	1.6924e-07	4.6219e-06
comp67322_c0	112980	26833.6	1.9062	0	0
comp67327_c0	823.77	101	2.8601	3.7143e-07	9.7538e-06
comp67329_c0	30281	10683.5	1.3353	2.5199e-87	8.1291e-85
comp67335_c0	5371.41	843	2.5039	4.3532e-34	5.4953e-32
comp67399_c0	3042	1163	1.2194	3.5523e-09	1.1821e-07
comp67409_c0	24733.5	5489	2.0041	2.7594e-118	1.2819e-115
comp67422_c0	553.97	4	6.9459	1.2907e-06	3.1309e-05
comp67434_c0	968	241.94	1.8326	1.4508e-05	0.00029481
comp67442_c0	1120.99	305	1.7101	7.7597e-06	0.00016589
comp67461_c0	1003.91	342	1.3858	0.00021934	0.0035087
comp67476_c0	1974.16	212	3.0514	5.6733e-16	3.3488e-14
comp67486_c0	1307	452	1.3641	3.0082e-05	0.00057865
comp67496_c0	1073.13	187.01	2.3529	1.3871e-07	3.8446e-06
comp67523_c0	3655.77	264	3.6238	6.1742e-32	7.3731e-30
comp67531_c0	4628.24	1339.3	1.6212	1.5443e-18	1.0612e-16
comp67536_c0	25570.2	9241.15	1.3006	1.5927e-71	4.1566e-69
comp67551_c0	4464.79	839.67	2.2429	1.1983e-25	1.167e-23
comp67557_c1	31772.1	5196.52	2.4444	4.9281e-188	3.6338e-185
comp67594_c0	1689.04	354	2.0866	6.2698e-10	2.2631e-08
comp67610_c0	1366.34	243	2.3235	3.5619e-09	1.1844e-07
comp67619_c0	297	4	6.0466	0.00029748	0.0046003
comp67633_c0	713.98	75	3.0832	1.0073e-06	2.4811e-05
comp67640_c0	2098.83	12	7.2827	1.2672e-20	9.6344e-19
comp67655_c0	786.99	190	1.8826	7.0766e-05	0.0012717
comp67682_c0	4202.06	1574.12	1.2488	1.7658e-12	8.1458e-11
comp67697_c0	59355	16501.1	1.6791	2.5986e-227	2.7435e-224
comp67703_c0	1219.68	43.57	4.6393	4.8127e-13	2.3096e-11
comp67718_c0	14844.8	3747.36	1.8183	4.3722e-64	1.0005e-61
comp67724_c0	580	0	5.4918	4.0403e-07	1.0533e-05
comp67742_c0	2556.27	271.97	3.0648	2.708e-20	2.0257e-18
comp67749_c0	3168.32	470.22	2.5846	2.1204e-21	1.6867e-19
comp67771_c0	3105.71	1024.74	1.4319	3.0899e-11	1.2839e-09
comp67778_c0	3462.87	1111	1.4724	9.1354e-13	4.2996e-11
comp67810_c0	945	255	1.7221	3.7315e-05	0.00070695
comp67828_c0	1209.54	449	1.2619	0.00013893	0.0023366
comp67844_c0	1573.5	0	6.9317	3.272e-16	1.9562e-14
comp67865_c0	324	12	4.5871	0.00019962	0.0032282
comp67903_c0	1290.16	376.98	1.6072	3.9624e-06	8.888e-05
comp67907_c1	2704.13	1092	1.1404	1.0527e-07	2.9656e-06
comp67923_c0	659	29	4.3384	1.5423e-07	4.2393e-06
comp67931_c0	1996	776	1.1952	2.3886e-06	5.5702e-05
comp67933_c0	2604.97	1058.09	1.1321	2.0741e-07	5.5855e-06
comp67940_c0	968.62	186.98	2.2053	1.3602e-06	3.2944e-05
comp67950_c0	1610.67	488	1.555	4.494e-07	1.1598e-05
comp67956_c0	4116.58	154	4.5727	4.4538e-40	6.5891e-38
comp67960_c0	784	107.96	2.6926	1.4304e-06	3.4554e-05
comp67978_c0	722.51	191	1.7517	0.00026856	0.0042035
comp67980_c0	1114.57	115	3.109	8.7157e-10	3.0883e-08
comp68026_c0	1592.29	255.21	2.4736	4.518e-11	1.8426e-09
comp68029_c0	1026.91	265	1.7865	1.097e-05	0.00022739
comp68036_c0	3033.31	974.68	1.4701	2.4117e-11	1.0102e-09
comp68063_c0	8188.66	457.01	3.9956	1.8227e-73	4.9516e-71
comp68085_c0	10144.2	3604.02	1.3252	3.9738e-30	4.5134e-28
comp68131_c0	3448.03	1313.8	1.2243	2.9289e-10	1.0955e-08
comp68134_c0	3547	1174.47	1.4268	1.4216e-12	6.6238e-11
comp68145_c0	24586.5	8329.92	1.3937	2.5808e-75	7.1789e-73
comp68176_c0	3078.55	892.96	1.6178	8.2872e-13	3.9163e-11
comp68191_c0	2390.09	756.73	1.4915	2.174e-09	7.3877e-08
comp68207_c0	1481.68	426.99	1.6272	6.2651e-07	1.5895e-05
comp68237_c0	1684.04	114	3.7171	8.37e-16	4.8542e-14
comp68241_c0	403	45	2.995	0.00028474	0.0044283
comp68244_c0	1010.11	231	1.9608	3.9838e-06	8.9317e-05
comp68251_c0	1250	353.78	1.6533	3.7839e-06	8.5205e-05
comp68259_c0	1957.98	722.02	1.2715	1.1021e-06	2.696e-05
comp68310_c0	4693.93	617	2.7597	7.783e-33	9.5145e-31
comp68326_c0	359.5	13	4.6217	8.7455e-05	0.0015366
comp68345_c0	361.72	5	6.0091	6.4988e-05	0.0011765
comp68385_c0	1485.04	333.04	1.989	1.7057e-08	5.2719e-07
comp68395_c0	2645.03	1042	1.1762	7.8176e-08	2.2348e-06
comp68407_c2	6865.83	2621.43	1.2213	6.7246e-19	4.7124e-17
comp68411_c0	13982.1	6091.78	1.0309	1.6844e-29	1.8542e-27
comp68456_c0	862	180	2.0919	9.6984e-06	0.0002034
comp68460_c0	30943.2	10679.3	1.3671	5.6731e-92	1.9815e-89
comp68473_c0	1495	256	2.3782	4.052e-10	1.4963e-08
comp68495_c0	1158.05	179	2.5259	1.3713e-08	4.2783e-07
comp68508_c0	651.41	88	2.7202	1.0066e-05	0.00021036
comp68528_c0	2534	956	1.2386	5.1621e-08	1.5101e-06
comp68530_c0	2229.41	862	1.2032	5.4965e-07	1.4037e-05
comp68539_c0	1749.61	55	4.8237	3.0224e-18	2.0348e-16
comp68555_c0	1007.11	331	1.4376	0.00014935	0.0024966
comp68558_c0	1661.74	510	1.5364	3.6455e-07	9.5947e-06
comp68561_c0	897.28	191	2.0642	7.4967e-06	0.00016063
comp68577_c0	9552.21	3578.21	1.2488	2.089e-26	2.0691e-24
comp68589_c0	18968.6	7120.29	1.2459	1.3114e-50	2.3984e-48
comp68613_c0	4017.35	998.01	1.8414	8.059e-19	5.6212e-17
comp68663_c0	631.03	34	4.0464	4.4199e-07	1.1426e-05
comp68675_c0	18616.8	5856.05	1.5009	3.8516e-63	8.728e-61
comp68697_c0	4446.04	1607.83	1.2997	9.2245e-14	4.6477e-12
comp68707_c1	5356.8	1761	1.4372	2.2325e-18	1.5185e-16
comp68715_c0	341.57	0	4.7279	0.00012416	0.0021128
comp68728_c0	6993.63	2028.74	1.6177	4.0033e-27	4.0962e-25
comp68741_c0	1831.97	616.89	1.4026	4.8491e-07	1.2473e-05
comp68763_c0	3188.32	561.98	2.3365	1.4998e-19	1.0852e-17
comp68765_c0	800.45	226.06	1.6564	0.00021246	0.0034079
comp68789_c0	5943.59	2292	1.207	2.5003e-16	1.5104e-14
comp68790_c0	1410.91	517.95	1.278	3.3201e-05	0.00063469
comp68791_c0	5170.81	1404.09	1.713	6.9495e-22	5.7037e-20
comp68793_c0	1300.65	280	2.048	7.9524e-08	2.2706e-06
comp68801_c0	9452.91	4184.39	1.008	6.9209e-20	5.0951e-18
comp68804_c0	2060	185.99	3.3016	1.3601e-17	8.7999e-16
comp68805_c0	21899.2	2774.95	2.8126	3.6734e-149	2.1601e-146
comp68809_c0	52268.7	21768.6	1.096	1.1139e-114	4.9753e-112
comp68810_c0	4994.22	1356.42	1.7127	3.4609e-21	2.7203e-19
comp68819_c0	3679.33	1474	1.152	4.2245e-10	1.5563e-08
comp68832_c0	15493.9	3286.99	2.0691	1.5146e-77	4.3165e-75
comp68835_c0	1856.41	719.05	1.2006	5.0337e-06	0.00011051
comp68836_c0	8357.21	2721.95	1.4506	4.2763e-28	4.54e-26
comp68837_c0	4564.34	106	5.2605	1.0676e-45	1.7839e-43
comp68844_c0	2230.72	606	1.7124	2.7324e-10	1.0253e-08
comp68853_c0	6422.56	1187.16	2.2679	1.3945e-36	1.8777e-34
comp68854_c0	4072.96	1440	1.3323	4.1244e-13	1.9916e-11
comp68858_c0	2178.74	821.59	1.2393	4.3876e-07	1.1355e-05
comp68861_c0	2437.11	461	2.2346	1.175e-14	6.3324e-13
comp68865_c0	2532.66	979.91	1.2022	9.5566e-08	2.707e-06
comp68873_c0	14578.8	2553.9	2.3454	1.0918e-83	3.315e-81
comp68903_c0	429.79	55.01	2.7981	0.00027827	0.0043394
comp68920_c0	533	93	2.3511	0.00020696	0.0033324
comp68923_c0	1433.52	434	1.556	1.9049e-06	4.5128e-05
comp69018_c0	1867	391	2.0877	7.8703e-11	3.1383e-09
comp69044_c0	1350.1	503.18	1.2562	5.9959e-05	0.0010936
comp69046_c0	907.93	230	1.8132	3.0164e-05	0.00057998
comp69059_c0	1024.31	136	2.7452	2.6774e-08	8.066e-07
comp69087_c0	853.89	201.28	1.9171	2.86e-05	0.00055265
comp69090_c0	3112	1308.85	1.0818	3.7853e-08	1.1243e-06
comp69099_c0	914.01	192	2.0834	5.5039e-06	0.00012004
comp69140_c0	926.05	177	2.2196	2.1338e-06	5.0164e-05
comp69141_c0	375	11	4.9236	5.2758e-05	0.00097215
comp69141_c2	1135.88	115	3.1364	5.2291e-10	1.9067e-08
comp69159_c0	1790.97	226.12	2.8178	9.7715e-14	4.9126e-12
comp69192_c1	588.95	117	2.1639	0.00019359	0.0031445
comp69220_c1	2105.98	649	1.5305	1.1162e-08	3.5203e-07
comp69241_c0	722.49	41	3.9715	7.5987e-08	2.1776e-06
comp69270_c0	1127.87	226	2.1515	2.7282e-07	7.2587e-06
comp69274_c0	2032.97	903.02	1.003	2.4594e-05	0.00048165
comp69295_c0	2379.01	524.5	2.0136	6.5103e-13	3.0987e-11
comp69328_c0	1370.55	301	2.0192	4.6152e-08	1.3578e-06
comp69366_c1	3526.82	1513.93	1.0523	9.2004e-09	2.9374e-07
comp69378_c1	894.08	171	2.2187	3.2133e-06	7.346e-05
comp69398_c0	1873.94	832.3	1.0032	5.1103e-05	0.00094428
comp69408_c0	3160.14	936	1.5877	7.83e-13	3.7078e-11
comp69419_c0	1425	215	2.5608	2.2824e-10	8.6694e-09
comp69431_c0	1321.02	497	1.2426	8.134e-05	0.0014411
comp69454_c0	1007	105	3.0939	6.0252e-09	1.9573e-07
comp69473_c0	1970.7	323.66	2.4384	3.5194e-13	1.7066e-11
comp69508_c0	993.32	145	2.6085	9.1461e-08	2.5954e-06
comp69515_c0	1162.12	415.14	1.3173	0.00012095	0.0020657
comp69526_c0	1083.91	219.01	2.1394	5.0545e-07	1.2957e-05
comp69566_c0	919.55	275	1.5737	0.00012167	0.0020765
comp69568_c0	450.07	54	2.8914	0.00015958	0.0026429
comp69568_c1	837.74	88.92	3.0682	1.2484e-07	3.4832e-06
comp69596_c0	2669.07	481	2.3045	2.1315e-16	1.2926e-14
comp69618_c0	2216	941	1.0679	4.2164e-06	9.4076e-05
comp69660_c0	1767.67	197	2.9978	2.8911e-14	1.5056e-12
comp69675_c0	410.84	27	3.7598	6.6161e-05	0.0011959
comp69684_c0	2936.16	362.02	2.852	9.3159e-22	7.579e-20
comp69688_c0	1449.98	471	1.4545	4.5347e-06	0.00010074
comp69704_c0	1097	232	2.0736	6.854e-07	1.7285e-05
comp69715_c0	4174.55	1393.31	1.4154	2.1357e-14	1.1274e-12
comp69719_c0	1122.21	407	1.2955	0.00018738	0.003051
comp69736_c0	748.99	150.28	2.1495	2.8193e-05	0.00054525
comp69759_c1	335	17	4.1328	0.0002161	0.0034604
comp69790_c0	1501.03	585.96	1.1893	4.5605e-05	0.0008498
comp69812_c0	14345.9	3431.17	1.8961	4.0755e-65	9.5137e-63
comp69822_c0	1013	87	3.3737	1.5724e-09	5.4309e-08
comp69825_c1	11490.8	513.66	4.3158	3.3741e-106	1.3871e-103
comp69829_c0	863.95	219.56	1.8086	4.8323e-05	0.00089612
comp69880_c0	1738.65	680	1.1866	1.1808e-05	0.00024357
comp69896_c0	1219	389	1.4801	2.1147e-05	0.00041839
comp69897_c0	642.18	146.19	1.9674	0.00022891	0.0036454
comp69901_c0	433.01	15	4.6836	1.5977e-05	0.00032255
comp69907_c0	6308.39	2491.44	1.1725	1.253e-16	7.6992e-15
comp69911_c0	1370.86	380	1.6833	9.7651e-07	2.4142e-05
comp70004_c0	439.96	6	6.0285	1.0638e-05	0.00022101
comp70008_c0	184740	64306.3	1.3547	0	0
comp70057_c0	4305.01	821.75	2.2215	1.5201e-24	1.4151e-22
comp70063_c0	5398.46	2066.73	1.2174	3.954e-15	2.213e-13
comp70073_c0	3165.43	1096.1	1.3623	8.6819e-11	3.4412e-09
comp70084_c0	893	278	1.5158	0.00021862	0.0034995
comp70099_c1	650	70	3.0473	3.4351e-06	7.8107e-05
comp70106_c0	744.97	121.28	2.4511	7.3386e-06	0.00015739
comp70117_c0	4254.92	545.99	2.7944	2.9703e-30	3.3902e-28
comp70126_c0	1081.11	146	2.7207	1.2765e-08	3.9959e-07
comp70167_c0	408	19	4.2567	3.9302e-05	0.00074127
comp70183_c0	2906.99	1056.05	1.2931	1.9159e-09	6.5441e-08
comp70218_c0	2284.01	284.6	2.8368	3.3866e-17	2.1434e-15
comp70224_c0	12756.9	3791.95	1.5825	8.4976e-47	1.462e-44
comp70250_c0	1791.82	296.96	2.4253	4.6607e-12	2.0758e-10
comp70288_c0	1460	3	8.759	5.7132e-13	2.7304e-11
comp70302_c1	1254.06	472.56	1.2403	0.00012585	0.0021399
comp70325_c0	2140.66	583.03	1.7087	6.5688e-10	2.36e-08
comp70331_c0	3277.63	1294.2	1.1728	2.4069e-09	8.12e-08
comp70336_c0	883	242.01	1.6996	7.7034e-05	0.0013706
comp70444_c0	3917.38	1131.66	1.6237	5.9052e-16	3.4768e-14
comp70496_c0	4689.83	1272	1.7147	5.0988e-20	3.7837e-18
comp70506_c0	1689.81	517	1.5409	2.7611e-07	7.3421e-06
comp70516_c0	2417.23	1037	1.0532	1.9485e-06	4.6028e-05
comp70518_c0	3592.5	847.05	1.9167	9.3293e-18	6.104e-16
comp70529_c0	1963.27	681	1.3598	3.3342e-07	8.8003e-06
comp70546_c0	1741.78	604.31	1.3595	1.5381e-06	3.6963e-05
comp70572_c0	507	87	2.3752	0.00027437	0.0042872
comp70577_c0	2273.63	514	1.9774	3.546e-12	1.5977e-10
comp70600_c0	500.2	6	6.2137	2.8185e-06	6.4977e-05
comp70642_c0	2007.55	818	1.1275	5.4725e-06	0.00011941
comp70647_c0	2467.04	960.97	1.1925	1.6378e-07	4.4834e-06
comp70658_c0	3423.78	225	3.7598	1.0751e-30	1.2362e-28
comp70659_c4	1077.08	334	1.5215	4.7137e-05	0.00087554
comp70667_c0	1979.98	869	1.0203	2.52e-05	0.00049249
comp70670_c0	2806.37	956	1.3859	6.4405e-10	2.3193e-08
comp70699_c0	1014	235	1.9416	4.3425e-06	9.6658e-05
comp70730_c0	2138.46	218.15	3.1254	1.719e-17	1.1091e-15
comp70738_c0	2535	715.96	1.6563	4.3661e-11	1.7854e-09
comp70751_c0	1726.14	670.96	1.1955	1.1461e-05	0.00023684
comp70757_c0	1801	706.06	1.1832	8.5798e-06	0.00018191
comp70760_c0	46068.8	18155.1	1.1757	2.3831e-111	1.0251e-108
comp70762_c0	1592.07	448.15	1.6611	1.6691e-07	4.5609e-06
comp70791_c0	1154.39	405.41	1.3419	0.00010486	0.0018143
comp70797_c0	3222.41	812.45	1.82	3.3157e-15	1.8647e-13
comp70800_c1	587	41	3.6719	2.2094e-06	5.1809e-05
comp70807_c0	4493.22	1606.32	1.3162	4.1891e-14	2.1503e-12
comp70824_c0	3081.2	1169.46	1.2299	2.2819e-09	7.7263e-08
comp70855_c0	477	74	2.5206	0.00027312	0.0042691
comp70867_c0	13540.6	5450.89	1.145	7.9649e-33	9.7114e-31
comp70889_c0	8951.8	2159.3	1.8839	5.4003e-41	8.225e-39
comp70909_c0	1528.05	282.37	2.2683	7.1759e-10	2.5662e-08
comp70912_c0	6390.94	582	3.2892	5.6039e-51	1.029e-48
comp70942_c0	2030.76	273	2.7273	5.8887e-15	3.2682e-13
comp70945_c0	8373.99	1799.06	2.0509	2.5356e-42	3.9394e-40
comp70955_c0	486.22	51	3.0853	5.4211e-05	0.00099617
comp71016_c0	6905.34	2186.85	1.4911	2.6804e-24	2.4754e-22
comp71033_c1	9236.65	3267.53	1.3314	9.6502e-28	1.0119e-25
comp71035_c1	7975.63	2920.67	1.2816	4.7412e-23	4.1091e-21
comp71111_c0	1085.17	194	2.316	1.5058e-07	4.1414e-06
comp71135_c0	997.65	294	1.595	5.4135e-05	0.00099517
comp71148_c0	1216	455.85	1.2478	0.00014992	0.0025043
comp71182_c1	910.8	214.83	1.9162	1.5581e-05	0.00031566
comp71199_c1	500.97	87	2.3579	0.00031493	0.00483
comp71217_c0	2225.33	443.76	2.1584	4.6576e-13	2.2421e-11
comp71238_c0	2221.03	735	1.4277	2.0701e-08	6.3224e-07
comp71239_c0	1628.94	603	1.266	9.3744e-06	0.00019759
comp71253_c0	5583.88	2027.04	1.2941	8.2844e-17	5.1518e-15
comp71262_c0	2218.01	730.04	1.4355	1.8838e-08	5.7839e-07
comp71263_c0	1536.03	541	1.3378	7.9964e-06	0.00017032
comp71288_c0	761	170.02	1.9944	5.2664e-05	0.00097082
comp71315_c0	1337.03	335	1.8291	3.5813e-07	9.4312e-06
comp71330_c2	1719	704.82	1.1185	2.8737e-05	0.00055489
comp71349_c0	4612.26	1622.47	1.3395	9.5779e-15	5.1978e-13
comp71353_c0	8319	3369.17	1.1363	1.3559e-20	1.0292e-18
comp71355_c0	10324.2	2988.19	1.6209	2.4535e-39	3.5729e-37
comp71408_c1	3344.22	757	1.9756	3.4728e-17	2.1949e-15
comp71415_c0	988.22	39	4.4955	9.6578e-11	3.8085e-09
comp71434_c0	952.17	124.14	2.7715	7.2043e-08	2.0684e-06
comp71435_c2	1324.31	225	2.3895	3.6562e-09	1.2132e-07
comp71445_c0	2854.14	827	1.6193	5.4005e-12	2.387e-10
comp71465_c0	1185	434	1.2814	0.00013878	0.0023358
comp71479_c0	13610.5	1363.77	3.1513	5.6326e-103	2.2557e-100
comp71498_c1	2443.04	169	3.6858	4.1181e-22	3.4283e-20
comp71510_c0	1859.43	29	5.8349	1.2025e-19	8.7973e-18
comp71531_c0	724.01	30	4.4252	3.335e-08	9.9695e-07
comp71535_c0	757.69	215	1.6495	0.00032557	0.004975
comp71540_c0	535.75	42	3.5054	8.5288e-06	0.00018099
comp71544_c0	2134.01	231	3.0399	4.3142e-17	2.7156e-15
comp71583_c0	1294.99	537	1.1022	0.00032526	0.0049719
comp71596_c0	1314	3	8.607	5.1995e-12	2.3047e-10
comp71597_c0	3586.51	1219.48	1.3886	2.6605e-12	1.2117e-10
comp71598_c0	2520.04	1068	1.0708	8.8813e-07	2.2074e-05
comp71611_c0	3191.05	502.76	2.4983	7.1651e-21	5.529e-19
comp71648_c0	2465.04	814.55	1.4298	3.3847e-09	1.1304e-07
comp71650_c0	7431.87	3028.53	1.1274	2.2077e-18	1.506e-16
comp71656_c0	2234.93	964	1.0454	5.31e-06	0.00011624
comp71669_c0	2840.06	1131.09	1.1605	3.4918e-08	1.0431e-06
comp71708_c0	3030.92	811.72	1.733	1.2264e-13	6.0995e-12
comp71717_c0	7263.2	2435	1.4089	9.1352e-24	8.2083e-22
comp71735_c2	940.83	313.69	1.4168	0.000283	0.0044086
comp71752_c0	2539.73	703.03	1.6853	2.566e-11	1.071e-09
comp71764_c0	38988.2	16031.8	1.1144	5.8956e-88	1.9424e-85
comp71766_c4	19152.2	4430.33	1.9443	7.1798e-89	2.3995e-86
comp71798_c0	867.95	113	2.7735	2.6887e-07	7.1576e-06
comp71808_c0	6213.5	2585	1.0975	4.1442e-15	2.3139e-13
comp71815_c0	1466	453.02	1.5265	1.9577e-06	4.621e-05
comp71830_c1	1383.47	200.58	2.6183	2.663e-10	1.0017e-08
comp71847_c0	2442.42	148.01	3.8768	9.4274e-23	7.9916e-21
comp71861_c0	613.03	5	6.7701	3.0528e-07	8.0945e-06
comp71904_c0	802.01	207.08	1.7857	0.00010241	0.0017785
comp71941_c0	1762	626.73	1.3235	2.0497e-06	4.8235e-05
comp71963_c0	4592.92	1709.35	1.2582	1.2623e-13	6.2646e-12
comp71972_c0	819.89	233.09	1.6468	0.00018789	0.0030572
comp71975_c0	676.01	81	2.8933	3.6793e-06	8.3092e-05
comp71985_c0	2100.99	867.02	1.1092	4.2611e-06	9.503e-05
comp72001_c0	2642.4	289	3.025	1.0382e-20	7.9326e-19
comp72049_c0	5271.49	1978.52	1.246	3.1042e-15	1.7479e-13
comp72051_c0	1228	347.96	1.6516	4.6698e-06	0.00010355
comp72062_c5	320.02	4	6.1543	0.00017705	0.0028991
comp72069_c0	5263.89	1613.87	1.5379	1.3149e-19	9.5592e-18
comp72150_c0	4531.01	450	3.1641	1.3633e-35	1.7992e-33
comp72151_c0	11187.4	2951.98	1.7544	1.0096e-46	1.7243e-44
comp72168_c0	1730.03	15	6.6819	6.5472e-18	4.3141e-16
comp72178_c1	403.97	36	3.3204	0.00015105	0.0025187
comp72186_c0	14071	3494.41	1.8419	9.0287e-62	1.9972e-59
comp72216_c0	3029.68	1273.94	1.0821	5.6839e-08	1.6523e-06
comp72269_c0	1019.38	122	2.895	1.3044e-08	4.0751e-07
comp72275_c0	1768.56	735.77	1.0975	2.8133e-05	0.00054453
comp72288_c0	7013.45	1614.51	1.9513	8.3671e-34	1.0534e-31
comp72315_c0	694.95	3	7.6881	1.3891e-07	3.8479e-06
comp72326_c0	1249.09	398.83	1.4793	1.6848e-05	0.00033838
comp72389_c0	5023.28	2190.58	1.0296	1.4477e-11	6.1868e-10
comp72391_c0	600.38	85	2.6526	2.8127e-05	0.00054453
comp72399_c0	9735.11	2693	1.6862	5.3158e-39	7.6929e-37
comp72425_c0	3361.42	1327.6	1.1725	1.5198e-09	5.2609e-08
comp72426_c0	2483.51	102	4.438	1.3852e-24	1.2921e-22
comp72442_c0	1599	654.99	1.1199	5.3904e-05	0.0009917
comp72443_c0	2420.16	1022.8	1.0748	1.3714e-06	3.3198e-05
comp72448_c0	2319.99	1004.02	1.0406	3.7786e-06	8.513e-05
comp72462_c0	1488.65	573	1.2096	4.0019e-05	0.00075357
comp72496_c0	1088.01	143	2.7599	9.1367e-09	2.9191e-07
comp72502_c0	3454.06	808.93	1.9265	3.1641e-17	2.0107e-15
comp72505_c0	4381.74	465	3.0685	1.1858e-33	1.4888e-31
comp72551_c0	8604.91	2172.86	1.8178	7.0505e-38	9.8651e-36
comp72553_c1	59554.4	6371.71	3.0567	0	0
comp72559_c0	2243.86	944	1.0814	3.02e-06	6.928e-05
comp72566_c0	1029	332	1.4642	0.00010463	0.0018117
comp72589_c0	4014.24	588	2.6035	7.2865e-27	7.4393e-25
comp72619_c0	1478.59	461	1.5136	2.0136e-06	4.741e-05
comp72624_c0	1305.89	454.03	1.3564	3.2471e-05	0.0006215
comp72635_c0	2228.34	799	1.312	1.1044e-07	3.1095e-06
comp72683_c2	2015.28	372.23	2.269	1.4635e-12	6.8053e-11
comp72694_c0	5079.56	2109.46	1.1001	1.1644e-12	5.4528e-11
comp72702_c0	17636.4	6631.68	1.2434	4.6936e-47	8.1662e-45
comp72730_c0	37096.4	13337.3	1.3081	1.017e-103	4.1081e-101
comp72738_c0	1755	742	1.0742	3.945e-05	0.00074346
comp72778_c2	3879.26	901.45	1.9377	2.8132e-19	2.0074e-17
comp72846_c0	1096	288.92	1.7558	6.9773e-06	0.00015041
comp72897_c0	4320.87	1714.83	1.1655	8.94e-12	3.8668e-10
comp72902_c0	1293	458	1.3296	4.5032e-05	0.00084014
comp72932_c0	645.74	96	2.5821	1.8174e-05	0.00036312
comp72987_c0	1855.73	712	1.2143	4.2681e-06	9.5093e-05
comp72991_c0	1857.37	357	2.2115	2.0857e-11	8.7922e-10
comp73000_c0	3212.42	1305.61	1.1312	8.2481e-09	2.6479e-07
comp73008_c0	1960	852.05	1.0341	2.3269e-05	0.00045802
comp73012_c0	1522.8	328	2.0472	6.3478e-09	2.0578e-07
comp73023_c0	2605	1151.01	1.0106	1.5824e-06	3.797e-05
comp73045_c0	2285	892.18	1.189	4.9163e-07	1.2625e-05
comp73047_c0	3941.77	1468	1.2572	6.8334e-12	2.9919e-10
comp73081_c1	1152.89	393	1.3849	7.5373e-05	0.0013446
comp73084_c0	2167.6	130	3.8918	2.0557e-20	1.5503e-18
comp73084_c1	1021	34	4.7406	3.1839e-11	1.3218e-09
comp73086_c0	47413.4	11103.2	1.9266	7.2295e-215	6.8538e-212
comp73101_c0	525.28	52	3.1688	2.2138e-05	0.00043725
comp73129_c0	2667.12	392	2.5986	2.3573e-18	1.601e-16
comp73159_c0	70871.3	21637.5	1.5439	7.3371e-244	8.5209e-241
comp73165_c0	1419.22	387	1.7069	5.0174e-07	1.287e-05
comp73204_c0	8283.3	2465.61	1.5805	6.129e-31	7.1001e-29
comp73234_c0	1409.02	609.45	1.0414	0.00031241	0.004796
comp73269_c1	689.95	41	3.905	1.7036e-07	4.6444e-06
comp73334_c0	358.99	12	4.7351	8.3094e-05	0.0014688
comp73405_c0	965.41	1	9.7472	4.1102e-08	1.2154e-06
comp73436_c0	881	264	1.5709	0.00017204	0.0028236
comp73452_c0	1759.87	781.32	1.0037	8.6049e-05	0.0015153
comp73479_c0	2183.8	382	2.3474	6.1776e-14	3.1329e-12
comp73480_c0	566.16	108.3	2.2184	0.00021108	0.0033881
comp73492_c0	2070.98	769.96	1.2597	6.3691e-07	1.6141e-05
comp73506_c0	2884.09	1201	1.0961	9.1071e-08	2.5859e-06
comp73562_c0	922.82	280.94	1.548	0.0001395	0.0023437
comp73579_c0	1446.02	634.12	1.0215	0.0003142	0.0048203
comp73602_c0	2055.94	913.05	1.0033	2.2048e-05	0.00043566
comp73603_c0	1085	185	2.3843	9.6374e-08	2.7282e-06
comp73605_c0	2250.4	969.47	1.0472	4.801e-06	0.00010595
comp73618_c0	775.62	154.29	2.162	1.9098e-05	0.00038076
comp73621_c0	749.59	130	2.3598	1.0392e-05	0.00021657
comp73622_c0	982.04	233	1.9077	7.6685e-06	0.00016409
comp73667_c0	2171.51	278.17	2.7969	3.122e-16	1.8689e-14
comp73709_c0	2225.98	765	1.3732	4.507e-08	1.3268e-06
comp73717_c1	5037.99	1068.99	2.0689	2.2222e-26	2.1964e-24
comp73721_c0	549.9	100.01	2.2913	0.00020167	0.0032563
comp73726_c0	709.99	62	3.3497	4.6467e-07	1.1979e-05
comp73732_c0	2921	699	1.8953	1.5093e-14	8.0868e-13
comp73744_c3	552.94	68	2.8558	3.1607e-05	0.00060572
comp73791_c2	3866.57	784.82	2.1329	2.7149e-21	2.1522e-19
comp73799_c0	1366.87	141	3.1094	1.1197e-11	4.8207e-10
comp73808_c0	1217.95	411.27	1.3985	4.216e-05	0.00079068
comp73827_c0	1652	675.91	1.1216	3.9797e-05	0.0007497
comp73843_c0	3608.12	25	7.0054	6.1643e-35	7.9544e-33
comp73868_c1	7972.76	2289.47	1.6323	5.0603e-31	5.8915e-29
comp73868_c4	41270.9	16034.2	1.1962	2.7347e-102	1.0766e-99
comp73878_c1	893.01	180	2.1429	5.0049e-06	0.00010998
comp73882_c1	1635.99	609.07	1.2577	9.8152e-06	0.00020557
comp73925_c1	617.95	72	2.9337	8.4702e-06	0.00017991
comp73928_c0	747	196.99	1.7552	0.00020747	0.0033395
comp73975_c0	1255	451	1.3087	6.9684e-05	0.0012537
comp73988_c0	661.48	52	3.5014	7.6411e-07	1.9177e-05
comp73989_c0	480	68	2.6517	0.000181	0.0029557
comp74015_c0	830.2	254	1.5409	0.00031568	0.0048367
comp74034_c0	563.88	83.83	2.5821	6.1929e-05	0.0011273
comp74036_c0	758.62	205.98	1.7131	0.00023087	0.0036716
comp74039_c0	809.88	233	1.6296	0.00022658	0.0036145
comp74046_c0	2436.77	606.96	1.8375	5.5427e-12	2.4452e-10
comp74051_c0	3143.91	368	2.927	1.0799e-23	9.602e-22
comp74065_c0	1885.79	498.94	1.7505	3.9933e-09	1.3175e-07
comp74073_c1	785.9	157.7	2.1494	1.7917e-05	0.00035845
comp74081_c1	2813.61	413	2.6005	2.7401e-19	1.9613e-17
comp74092_c0	1488.23	388	1.7717	1.3904e-07	3.8491e-06
comp74101_c1	8713.89	3580.92	1.1152	5.4311e-21	4.212e-19
comp74115_c0	586	127.02	2.0381	0.00032666	0.0049883
comp74135_c0	1613.03	119	3.593	6.6973e-15	3.7038e-13
comp74142_c0	7248.85	1418.31	2.1858	1.6808e-39	2.4553e-37
comp74174_c0	5855.61	783.36	2.7343	3.3521e-40	4.975e-38
comp74179_c0	823.57	223	1.7171	0.00012176	0.0020773
comp74195_c0	405.1	26.72	3.7545	7.4952e-05	0.0013381
comp74197_c0	1193	190	2.4828	1.1193e-08	3.5276e-07
comp74217_c0	880.15	150.74	2.3779	1.6122e-06	3.8565e-05
comp74219_c0	506.12	0	5.2952	2.282e-06	5.3405e-05
comp74229_c0	1810.03	501.16	1.6849	1.8051e-08	5.5644e-07
comp74243_c0	1549	428	1.6879	1.8508e-07	5.019e-06
comp74244_c0	1971.57	613.34	1.5168	3.9091e-08	1.1581e-06
comp74244_c1	3220.87	838	1.7747	8.7761e-15	4.7682e-13
comp74258_c0	1054.24	354.21	1.4058	0.00013176	0.0022298
comp74280_c0	3172.05	378	2.9012	1.0262e-23	9.1678e-22
comp74283_c0	403	47	2.9323	0.00032405	0.004955
comp74284_c0	700.02	125	2.3177	2.4458e-05	0.00047919
comp74303_c1	1368.56	493	1.3053	3.3835e-05	0.0006455
comp74359_c0	1450.02	87.12	3.8892	3.6827e-14	1.9093e-12
comp74366_c0	3972.87	1737.91	1.0251	2.1331e-09	7.2647e-08
comp74372_c1	2340.33	27	6.2699	4.4408e-24	4.053e-22
comp74373_c0	4947.2	2031.8	1.1161	1.375e-12	6.4129e-11
comp74380_c0	10669.2	1891.01	2.3285	2.7952e-61	6.0962e-59
comp74402_c0	1208.11	131.61	3.0307	2.7004e-10	1.0141e-08
comp74414_c2	2196.81	41	5.5759	5.9846e-23	5.1578e-21
comp74457_c0	1084.85	347.74	1.4737	6.3286e-05	0.0011484
comp74466_c0	1645.88	666.06	1.1374	3.4621e-05	0.00065886
comp74467_c0	899.89	268	1.5798	0.00013856	0.002333
comp74582_c0	1718	215	2.8306	2.7545e-13	1.3441e-11
comp74621_c0	5994.78	2525.23	1.0795	2.4645e-14	1.2936e-12
comp74640_c0	1359.02	466.98	1.3734	1.9177e-05	0.00038217
comp74659_c0	1686.37	549	1.4513	7.9009e-07	1.9797e-05
comp74668_c0	6811.32	550.02	3.4626	2.9289e-56	5.9414e-54
comp74687_c0	632.8	125.77	2.1632	0.00011209	0.0019284
comp74700_c0	2643.34	794.87	1.5658	8.3427e-11	3.3238e-09
comp74709_c0	3516.26	288	3.4422	9.2644e-30	1.037e-27
comp74738_c0	2514.83	187	3.5816	2.5644e-22	2.1464e-20
comp74779_c1	1191.04	357.95	1.5666	1.2964e-05	0.00026577
comp74781_c0	46836.5	19141.4	1.1232	2.0043e-106	8.313e-104
comp74788_c0	1411.51	574.99	1.1279	0.00013755	0.0023202
comp74796_c1	3825.64	1460	1.222	3.3518e-11	1.3878e-09
comp74802_c0	4270.46	764.68	2.3137	2.1618e-25	2.0922e-23
comp74806_c0	1497.26	474.01	1.4916	2.173e-06	5.1035e-05
comp74808_c0	3282.85	1116.3	1.3885	2.2072e-11	9.279e-10
comp74850_c0	8089.03	612.99	3.5543	1.1437e-67	2.767e-65
comp74871_c0	2256.9	336	2.5801	1.1464e-15	6.607e-14
comp74881_c0	1536.08	499.14	1.454	2.3776e-06	5.5501e-05
comp74890_c0	7353.43	2711.88	1.2714	3.6381e-21	2.8548e-19
comp74900_c2	706.99	132	2.2534	2.9611e-05	0.00057059
comp74907_c0	784.85	150	2.2197	1.2764e-05	0.00026225
comp74942_c0	2196	648.05	1.593	2.1678e-09	7.3775e-08
comp74956_c0	2031.97	686.9	1.397	1.2518e-07	3.4904e-06
comp74961_c1	939.98	120	2.8018	7.5047e-08	2.152e-06
comp74963_c0	2244.31	360	2.4725	5.4006e-15	3.0009e-13
comp75002_c0	838.25	242	1.6246	0.00018104	0.0029557
comp75007_c0	1716.61	751	1.0249	8.3151e-05	0.0014693
comp75068_c0	1569.47	232.98	2.5843	2.3082e-11	9.695e-10
comp75088_c1	2055.15	882.93	1.0511	1.1768e-05	0.00024296
comp75107_c0	2302.68	884.31	1.2129	3.0896e-07	8.1687e-06
comp75136_c0	5277.35	1312.9	1.8393	3.4123e-24	3.1451e-22
comp75138_c0	3298.99	1205.78	1.2843	1.9202e-10	7.3356e-09
comp75147_c0	584.97	113	2.2043	0.00017464	0.0028627
comp75160_c1	2943.39	212.72	3.6227	4.9591e-26	4.8807e-24
comp75162_c0	11934.8	2998.24	1.8252	4.1392e-52	7.8805e-50
comp75191_c0	1559.32	230	2.5935	2.4689e-11	1.0323e-09
comp75209_c0	4186.86	738	2.3364	3.5845e-25	3.4192e-23
comp75213_c0	1219.66	468.99	1.2111	0.00019857	0.0032152
comp75217_c0	1088.86	402	1.2698	0.00028317	0.0044098
comp75218_c0	2226.01	985.04	1.0085	9.3827e-06	0.00019767
comp75225_c0	1857.23	623	1.4081	3.775e-07	9.9019e-06
comp75231_c0	2103.76	576	1.7011	1.0235e-09	3.6101e-08
comp75240_c0	914.99	227	1.8433	2.3312e-05	0.00045868
comp75243_c2	2236.56	992.63	1.0042	9.4949e-06	0.00019985
comp75244_c0	1563.58	219	2.6681	1.2187e-11	5.2324e-10
comp75258_c0	2466.94	589.03	1.8986	1.5359e-12	7.1205e-11
comp75263_c0	965.96	333	1.3687	0.00032398	0.004955
comp75268_c0	6731.44	2745.71	1.126	9.0406e-17	5.6071e-15
comp75286_c0	2388.99	623.98	1.7691	2.6188e-11	1.0911e-09
comp75290_c0	6391.98	1795.9	1.6638	8.9668e-26	8.7509e-24
comp75319_c0	5012.19	1256.24	1.8286	6.596e-23	5.6743e-21
comp75342_c0	3524.19	1318.13	1.2511	1.0074e-10	3.9657e-09
comp75343_c0	659	27.58	4.4108	1.3971e-07	3.8655e-06
comp75346_c1	2070.76	709	1.3786	1.2277e-07	3.4295e-06
comp75347_c0	1946.42	461.21	1.9096	2.9237e-10	1.0944e-08
comp75410_c0	4376	714.23	2.4474	1.8157e-27	1.8827e-25
comp75438_c0	4782.29	1232	1.789	2.1529e-21	1.7096e-19
comp75461_c0	621	112	2.3033	7.4591e-05	0.0013327
comp75473_c0	309	4	6.1037	0.00022676	0.0036161
comp75489_c0	1087.02	291	1.7335	8.9628e-06	0.00018943
comp75491_c0	2306.49	616.65	1.7354	9.5975e-11	3.7879e-09
comp75496_c0	583.66	38	3.7733	1.9299e-06	4.5671e-05
comp75515_c0	2577.94	263	3.1253	9.186e-21	7.0417e-19
comp75523_c0	5490.74	1531.51	1.6743	1.563e-22	1.3177e-20
comp75545_c0	2074.23	514.47	1.8437	1.8843e-10	7.2102e-09
comp75555_c0	2276.82	337	2.5885	7.7326e-16	4.4958e-14
comp75562_c0	5173.69	498	3.2092	7.6955e-41	1.1644e-38
comp75591_c0	647.16	108.09	2.4141	3.3831e-05	0.0006455
comp75592_c0	6599.33	2807.04	1.0655	2.2461e-15	1.274e-13
comp75598_c0	807.54	121.01	2.5707	1.7302e-06	4.1238e-05
comp75603_c0	792	221	1.6737	0.00020861	0.0033532
comp75605_c0	1754.99	355.95	2.134	1.7262e-10	6.6381e-09
comp75608_c0	1413.06	520	1.2745	3.3862e-05	0.00064574
comp75629_c0	1925.22	757.93	1.1771	4.5395e-06	0.0001008
comp75644_c0	6179.2	2537.99	1.116	2.3852e-15	1.348e-13
comp75646_c0	1318.02	377	1.638	2.3667e-06	5.5302e-05
comp75651_c0	1527.72	519.01	1.3898	4.9325e-06	0.00010859
comp75657_c0	3684.46	402.95	3.025	3.0679e-28	3.2762e-26
comp75661_c0	1471.86	302.1	2.1168	5.8978e-09	1.92e-07
comp75693_c0	646.84	36	3.9996	3.4518e-07	9.1004e-06
comp75700_c0	1875.56	479.01	1.8014	2.3304e-09	7.8731e-08
comp75775_c0	2602.83	870.24	1.4128	1.6677e-09	5.7217e-08
comp75806_c0	11198.9	3296.83	1.5965	9.6913e-42	1.5007e-39
comp75823_c0	557.91	85.04	2.5461	7.6168e-05	0.0013567
comp75824_c0	10939	1973	2.3033	4.5009e-62	1.0004e-59
comp75828_c0	8221.84	3215.12	1.1868	1.5854e-21	1.2698e-19
comp75888_c0	4665.33	759	2.4521	3.149e-29	3.4583e-27
comp75891_c0	4533.32	1548	1.3824	4.4763e-15	2.4933e-13
comp75910_c0	634.01	124	2.1864	0.00010039	0.0017487
comp75944_c0	3204	1213.63	1.2328	1.0343e-09	3.6456e-08
comp75947_c0	609.91	117	2.2143	0.00012205	0.0020807
comp75960_c0	486.84	77	2.4928	0.00025606	0.0040227
comp75997_c0	1538.94	633.03	1.1138	7.9219e-05	0.0014062
comp75999_c0	1859.6	732.19	1.177	6.615e-06	0.00014319
comp76014_c2	3838.49	959	1.8332	5.8026e-18	3.8453e-16
comp76022_c1	3115.9	1160.74	1.2569	1.0687e-09	3.7608e-08
comp76023_c0	1519.76	511.23	1.4041	4.5059e-06	0.00010015
comp76038_c0	409.18	4	6.5088	2.5358e-05	0.00049495
comp76053_c0	551.97	71.99	2.771	4.1243e-05	0.00077442
comp76062_c3	450.99	50	3.0053	0.0001208	0.0020638
comp76080_c1	1646.07	344	2.0908	9.8832e-10	3.4887e-08
comp76093_c0	2026.8	628.78	1.5208	2.3937e-08	7.2584e-07
comp76108_c0	1663.14	259.95	2.5099	1.1914e-11	5.1199e-10
comp76129_c0	2946.12	871	1.5903	4.3707e-12	1.9523e-10
comp76136_c0	2857.96	299	3.089	1.2208e-22	1.033e-20
comp76142_c0	1770.98	669	1.2367	5.4201e-06	0.00011843
comp76155_c0	27820.6	2764.36	3.1634	4.5244e-209	4.0419e-206
comp76181_c0	1106.49	369	1.4165	8.2674e-05	0.0014631
comp76189_c0	2188.18	769.54	1.3399	9.5373e-08	2.7048e-06
comp76193_c0	574.48	120	2.0915	0.00030507	0.0046989
comp76200_c0	1591.66	131	3.4351	2.5875e-14	1.3536e-12
comp76202_c0	11483.5	3746.99	1.448	6.8487e-38	9.6117e-36
comp76204_c0	1580.79	538.84	1.385	3.559e-06	8.0728e-05
comp76206_c2	1736.45	677.27	1.1906	1.1422e-05	0.00023624
comp76213_c0	1395.37	156	2.9933	1.4715e-11	6.2769e-10
comp76214_c2	2503	1045	1.0924	6.8194e-07	1.7207e-05
comp76218_c0	2320.73	93	4.4735	3.8016e-23	3.301e-21
comp76222_c0	1664	266	2.4774	1.6056e-11	6.8179e-10
comp76246_c0	1180.61	298.06	1.8181	1.8835e-06	4.4665e-05
comp76247_c1	2231.38	901.99	1.139	1.3927e-06	3.3679e-05
comp76253_c0	363.17	1	8.3368	0.00022951	0.0036538
comp76261_c0	1377.64	152	3.0123	1.7432e-11	7.3886e-10
comp76271_c1	1845.26	425	1.9505	5.1451e-10	1.8775e-08
comp76272_c0	1996.43	203.54	3.1263	1.9554e-16	1.1905e-14
comp76288_c0	3197.78	711	2.0014	9.9159e-17	6.1173e-15
comp76296_c1	1431.16	373.99	1.7684	2.489e-07	6.6489e-06
comp76331_c0	5024.97	1727.42	1.3727	2.0908e-16	1.2713e-14
comp76358_c0	1246.01	302.97	1.8723	6.2409e-07	1.5842e-05
comp76366_c0	1196	239	2.1554	1.1596e-07	3.2568e-06
comp76374_c0	8897.78	592.06	3.7419	9.774e-77	2.7685e-74
comp76380_c0	1191.91	429	1.3065	0.00010812	0.0018658
comp76413_c0	1126.05	192	2.3843	5.5295e-08	1.6105e-06
comp76425_c0	3880.05	684.97	2.3342	2.0062e-23	1.765e-21
comp76429_c0	3684	443.96	2.885	3.7642e-27	3.8601e-25
comp76466_c1	1443.06	169.99	2.9179	1.1333e-11	4.8746e-10
comp76476_c0	2480.94	923.53	1.2579	5.1786e-08	1.513e-06
comp76482_c1	1626.18	548.59	1.3999	2.1878e-06	5.1355e-05
comp76492_c0	1735.34	445.04	1.7955	9.8304e-09	3.1257e-07
comp76500_c0	1192.87	323.97	1.7128	3.8887e-06	8.7354e-05
comp76502_c0	3061.53	63.05	5.4339	2.6316e-31	3.0871e-29
comp76522_c0	25399.6	10991.1	1.0407	7.2491e-53	1.409e-50
comp76545_c0	4250.53	1890.68	1.001	1.1193e-09	3.9332e-08
comp76552_c1	5473.35	1597.17	1.6092	1.9108e-21	1.5252e-19
comp76566_c0	893.04	254.99	1.6405	0.00010089	0.0017562
comp76571_c0	788.27	89.01	2.9789	4.1217e-07	1.0733e-05
comp76575_c0	2950.19	708.36	1.8905	1.2268e-14	6.6035e-13
comp76577_c0	1667.84	562.41	1.4005	1.6115e-06	3.8565e-05
comp76582_c1	627.02	4	7.1246	3.0682e-07	8.1244e-06
comp76584_c0	1420.65	555.04	1.1881	7.3798e-05	0.0013196
comp76590_c0	3115.87	710.15	1.9657	4.9532e-16	2.9311e-14
comp76597_c0	3270.24	1317.39	1.144	4.6292e-09	1.5155e-07
comp76601_c0	1678.25	565	1.4029	1.4561e-06	3.5157e-05
comp76604_c0	9547	3474.53	1.2905	1.6361e-27	1.7041e-25
comp76614_c0	648.9	95	2.6042	1.5964e-05	0.00032244
comp76623_c0	2643.65	1053	1.1603	1.0371e-07	2.9286e-06
comp76631_c0	1122	140	2.8348	3.4587e-09	1.1542e-07
comp76643_c0	642.59	80	2.8381	7.6931e-06	0.00016454
comp76652_c0	1826.7	563	1.5303	1.0408e-07	2.9357e-06
comp76653_c1	518.05	80	2.5273	0.00014589	0.0024457
comp76658_c0	947.97	304	1.473	0.00018529	0.0030223
comp76662_c0	711.07	39	4.0207	8.7183e-08	2.4801e-06
comp76665_c0	2299.58	894.98	1.1937	4.2137e-07	1.0942e-05
comp76667_c0	1062.58	179.47	2.398	1.197e-07	3.3539e-06
comp76670_c2	594.95	123.53	2.1002	0.00023013	0.0036623
comp76671_c0	4245.99	287.03	3.7191	2.0522e-37	2.7957e-35
comp76675_c0	767.17	212	1.6877	0.00024358	0.0038462
comp76676_c0	2524.34	894.39	1.3292	1.1993e-08	3.7643e-07
comp76681_c0	2462.31	992.04	1.1438	3.6905e-07	9.6967e-06
comp76714_c0	1216.37	98.01	3.4658	2.3822e-11	9.9966e-10
comp76723_c0	468.04	50.92	3.0326	8.4344e-05	0.0014881
comp76730_c0	3635.27	1472.05	1.1365	7.7165e-10	2.7426e-08
comp76732_c0	577.02	63	3.0274	1.2867e-05	0.00026389
comp76742_c0	2135.65	902.2	1.0754	5.6773e-06	0.00012353
comp76751_c0	745	16	5.3733	9.5377e-09	3.0389e-07
comp76766_c1	2355.42	615.85	1.7676	3.688e-11	1.5202e-09
comp76770_c0	1057	186	2.3389	1.8828e-07	5.0939e-06
comp76771_c0	1638.2	143	3.3503	1.906e-14	1.0096e-12
comp76774_c0	1050.05	56	4.0611	7.0076e-11	2.8111e-09
comp76775_c0	1625.83	646.88	1.1619	2.9675e-05	0.00057152
comp76776_c0	784.99	94.93	2.88	6.4399e-07	1.6303e-05
comp76786_c0	1647.23	589.99	1.3135	4.9263e-06	0.00010851
comp76793_c0	4184.81	1756.74	1.0845	1.6611e-10	6.3931e-09
comp76796_c0	6898.47	1533.97	2.0013	3.14e-34	4.0072e-32
comp76799_c0	3259.58	591.97	2.2933	1.3774e-19	9.982e-18
comp76803_c0	3383.82	1339.78	1.1689	1.4517e-09	5.0403e-08
comp76808_c0	8114.22	618.21	3.5465	8.9631e-68	2.1914e-65
comp76809_c0	4194.06	1696.66	1.1379	3.7872e-11	1.5583e-09
comp76810_c1	1796.87	235.07	2.7666	1.4379e-13	7.1061e-12
comp76817_c0	2872.99	544	2.2331	5.4011e-17	3.3769e-15
comp76827_c0	16751.7	7	11.057	1.7111e-94	6.2101e-92
comp76849_c0	13553.6	2746.58	2.1352	1.7622e-70	4.449e-68
comp76852_c0	28202.6	6990.02	1.8447	3.6588e-122	1.7522e-119
comp76869_c0	8634.34	157	5.6135	3.6806e-85	1.1552e-82
comp76881_c0	4673.5	121	5.1037	1.5095e-46	2.5592e-44
comp76931_c0	12359.6	2135.01	2.3656	7.1959e-72	1.8886e-69
comp76988_c0	957.74	120	2.8289	4.9437e-08	1.4508e-06
comp77065_c0	4163.43	1441.17	1.3628	9.8366e-14	4.924e-12
comp77126_c0	1403	512	1.2866	3.2201e-05	0.00061659
comp77242_c0	8904.17	11	9.4931	1.5132e-64	3.4799e-62
comp77281_c0	3036.8	1099	1.2986	7.5091e-10	2.6792e-08
comp77304_c0	1867	709.12	1.2289	3.3294e-06	7.589e-05
comp77321_c0	1609	682.18	1.0702	8.647e-05	0.0015221
comp77388_c0	1090.44	166	2.5479	3.1503e-08	9.4536e-07
comp77421_c0	2062.29	467.18	1.9744	3.6591e-11	1.5096e-09
comp77551_c0	1269.72	50	4.4987	2.179e-13	1.0689e-11
comp77680_c0	1515	455.38	1.5664	8.7561e-07	2.1798e-05
comp77776_c0	2546.18	887.18	1.3533	6.8931e-09	2.2268e-07
comp77781_c0	1239	132	3.0628	1.3268e-10	5.1714e-09
comp77963_c0	758.02	121.74	2.4707	5.5894e-06	0.00012179
comp78271_c0	2151.32	175	3.452	7.2011e-19	5.0304e-17
comp78584_c0	1172.02	146	2.8372	1.5336e-09	5.3008e-08
comp78887_c0	2080	5	8.5327	2.8017e-18	1.8945e-16
comp86180_c0	300	6	5.4761	0.00026849	0.0042035

## Sheet: SR-3vsSR-2 up
Gene_id	SR_2_readcount	SR_3_readcount	log2.Fold_change.	p.value	q.value.Storey.et.al..2003.
comp29823_c0	711.38	77	3.1497	8.3642e-06	0.00018458
comp31205_c0	1666	228	2.8113	1.3661e-10	5.4895e-09
comp31268_c0	2726.81	448	2.5476	9.1193e-15	5.1656e-13
comp31394_c0	1321.81	227	2.4837	1.0831e-07	3.2198e-06
comp31803_c0	13560.7	272.93	5.5767	1.4665e-117	6.405e-115
comp31819_c0	25797.2	5091.46	2.283	1.7798e-109	7.1089e-107
comp31828_c0	6222.94	2887.92	1.0495	8.1284e-09	2.7767e-07
comp31860_c0	1484	51	4.8048	7.4066e-14	3.9288e-12
comp31865_c0	28985.4	2047.99	3.765	4.5165e-208	3.5774e-205
comp31991_c0	4802.93	2152.47	1.0999	1.1779e-07	3.4861e-06
comp32028_c0	4179.15	979	2.0358	1.4096e-16	8.9378e-15
comp32044_c0	8087	981.98	2.9838	2.3595e-48	4.1926e-46
comp32101_c0	1893.99	448	2.0218	3.0994e-08	9.8868e-07
comp32105_c0	1240	150	2.9893	1.0225e-08	3.4477e-07
comp32106_c0	2727.62	668	1.9717	6.8713e-11	2.8477e-09
comp32137_c0	8184.87	2650	1.5689	2.9396e-21	2.4143e-19
comp32157_c0	1847	628	1.4983	1.508e-05	0.0003199
comp32157_c2	2312.01	713	1.6391	1.8675e-07	5.3674e-06
comp32162_c0	2460.82	866	1.4487	1.2026e-06	3.0543e-05
comp32324_c0	864.48	30	4.7908	1.1561e-08	3.873e-07
comp32415_c0	808	117	2.7298	1.1006e-05	0.00023911
comp32773_c0	16686.8	6462.69	1.3105	4.5091e-31	5.1145e-29
comp32957_c0	693	29	4.5207	4.5757e-07	1.2476e-05
comp32962_c0	354	3	6.8246	0.00022651	0.0037591
comp33074_c0	1696.29	198	3.0408	1.3948e-11	6.1791e-10
comp34402_c0	553.84	34	3.9678	1.4457e-05	0.00030779
comp34801_c0	2411.02	105	4.4632	6.8069e-21	5.4007e-19
comp35077_c0	447.05	0	5.0852	3.3884e-05	0.00067124
comp35301_c0	1203.03	4	8.1744	1.0127e-10	4.1223e-09
comp35442_c0	2172.18	607	1.7813	6.8866e-08	2.1021e-06
comp35534_c0	4087.98	235.94	4.0569	1.6652e-32	2.0108e-30
comp35702_c0	10460.2	1758	2.5149	2.9104e-51	5.5514e-49
comp35791_c0	465	4	6.8031	2.354e-05	0.00048007
comp35803_c0	683	0	5.6966	2.2426e-07	6.3786e-06
comp35879_c0	4578.68	1962.25	1.1644	4.8942e-08	1.5197e-06
comp35881_c0	909.49	56.91	3.9403	2.9571e-08	9.4781e-07
comp35906_c0	1932.58	191	3.2809	6.834e-14	3.6416e-12
comp35926_c0	9037	4081.41	1.0887	6.1844e-13	3.0518e-11
comp35949_c0	9820.99	3083.6	1.6132	2.8004e-26	2.7726e-24
comp35963_c0	5312.06	1461	1.8043	1.6091e-17	1.0743e-15
comp35963_c1	1512.28	530	1.4546	0.00013379	0.0023294
comp35990_c0	1418.19	187	2.8649	2.1551e-09	7.8072e-08
comp36020_c0	2257.8	384	2.4977	3.2328e-12	1.5047e-10
comp36026_c0	41105.5	1463.96	4.7534	0	0
comp36037_c0	3552	1607	1.0862	6.7493e-06	0.00015157
comp36045_c0	24900.1	1379.04	4.1164	1.6539e-190	1.1891e-187
comp36066_c0	3483	1636.12	1.032	2.1964e-05	0.00045097
comp36068_c0	10042.1	2070.99	2.2196	3.6124e-42	5.6272e-40
comp36070_c0	5548.94	631.56	3.0772	9.1537e-35	1.1817e-32
comp36075_c0	40128.6	5176.5	2.8966	2.9218e-225	2.5763e-222
comp36078_c0	5391.38	1385	1.9027	4.1104e-19	2.9781e-17
comp36096_c0	8496.52	3128	1.3836	4.1832e-18	2.8833e-16
comp36101_c0	9919.49	3530.17	1.4325	4.6334e-22	3.9297e-20
comp36111_c0	2489	1127.05	1.085	0.00016723	0.0028521
comp36127_c0	3901.94	1541.56	1.2818	3.8963e-08	1.2278e-06
comp36188_c0	1924.96	362	2.3527	5.919e-10	2.2488e-08
comp36204_c0	3137.01	1032	1.5459	7.1051e-09	2.4361e-07
comp36220_c0	3916.71	857.12	2.134	1.3276e-16	8.4527e-15
comp36262_c0	3300.17	931.62	1.7667	3.9347e-11	1.6656e-09
comp36298_c0	2732	1071.11	1.2928	3.5928e-06	8.4498e-05
comp36374_c0	2544.62	1038.08	1.2355	1.7587e-05	0.00036805
comp36375_c0	405	14	4.7964	9.3645e-05	0.0016961
comp36402_c0	4600.03	1496.59	1.5619	1.5572e-12	7.4635e-11
comp36451_c0	764	56.56	3.6977	6.9847e-07	1.8504e-05
comp36593_c0	1208	395	1.5547	0.00030777	0.0049358
comp36640_c0	769.01	40.05	4.2051	1.9109e-07	5.4787e-06
comp36706_c0	704	102.96	2.7155	4.2913e-05	0.00083523
comp36742_c0	521	53	3.2392	0.00011073	0.0019676
comp37021_c0	2238.14	910.57	1.2394	5.3857e-05	0.0010273
comp37027_c0	679	17	5.2618	2.8688e-07	8.0375e-06
comp37056_c0	1384.8	262	2.344	1.6092e-07	4.671e-06
comp37074_c0	718.38	29	4.5726	2.6184e-07	7.3846e-06
comp37091_c0	2706.94	1018.17	1.3527	1.586e-06	3.953e-05
comp37116_c0	1115.1	281.92	1.9258	4.1432e-05	0.00080795
comp37141_c0	1073	5	7.6875	4.3477e-10	1.6847e-08
comp37271_c0	726.27	54.02	3.6909	1.3368e-06	3.3715e-05
comp37455_c0	545	60	3.1252	0.00010244	0.0018383
comp37465_c0	1212	0	6.524	6.6495e-12	3.0346e-10
comp37494_c0	1766.88	361.31	2.2319	1.0123e-08	3.4156e-07
comp37509_c0	3478.87	224.32	3.897	3.4294e-27	3.4689e-25
comp37514_c0	2532.2	751	1.6955	2.1001e-08	6.8584e-07
comp37554_c0	1422.02	42	5.0234	1.5805e-13	8.2067e-12
comp37576_c0	817	45	4.1243	9.5261e-08	2.8482e-06
comp37576_c1	547	61	3.1066	0.00010437	0.0018659
comp45833_c0	1181.96	11	6.6895	1.3963e-11	6.1791e-10
comp47039_c0	679	79	3.0455	1.8747e-05	0.00039076
comp47076_c0	1820.86	683.99	1.3545	8.0942e-05	0.0014834
comp47102_c0	581	38	3.8764	1.0566e-05	0.00022998
comp47141_c0	1413.52	361	1.9112	4.4443e-06	0.00010277
comp47214_c0	2903.19	976	1.5147	4.3761e-08	1.3698e-06
comp47381_c0	2545.93	386.01	2.6635	1.4411e-14	8.0944e-13
comp47390_c0	4542.01	1993.32	1.1301	1.2628e-07	3.7234e-06
comp47416_c0	499.9	11	5.448	9.9485e-06	0.00021735
comp47539_c0	3708.99	588	2.5991	5.6664e-20	4.2573e-18
comp47574_c0	2174.01	765.42	1.448	5.0737e-06	0.0001163
comp47681_c0	2271	1021.08	1.0952	0.00028619	0.0046331
comp47702_c0	974.04	17	5.7823	6.1599e-10	2.3366e-08
comp47846_c0	780.56	107.04	2.8083	1.1254e-05	0.00024394
comp47939_c0	1035.03	102	3.285	4.1261e-08	1.2958e-06
comp47939_c1	547	62	3.0832	0.00011096	0.001971
comp47969_c0	1336	57	4.4928	2.7159e-12	1.2679e-10
comp48150_c0	551.99	41	3.6929	2.4938e-05	0.00050671
comp48175_c0	2933.92	1382	1.028	0.00010424	0.0018644
comp48251_c0	1736	578.51	1.5273	2.0166e-05	0.00041736
comp48292_c0	1339.04	322.16	1.9973	3.9544e-06	9.2306e-05
comp48314_c0	700.9	49	3.7803	1.6391e-06	4.0766e-05
comp48390_c0	412.01	20	4.3066	0.00012365	0.0021671
comp48549_c0	2741.8	854.95	1.6232	1.7882e-08	5.8767e-07
comp48846_c0	765	148	2.3118	0.00011379	0.0020149
comp49024_c0	3052.37	80	5.1958	1.7037e-27	1.7421e-25
comp49055_c0	863.01	200	2.0513	0.00015955	0.0027331
comp49203_c1	455	27	4.0168	7.9015e-05	0.0014515
comp49232_c1	598.05	54	3.4112	2.2083e-05	0.00045302
comp49257_c0	2822.41	616	2.1379	2.0662e-12	9.7731e-11
comp49277_c0	2399.71	816.7	1.497	8.2668e-07	2.1534e-05
comp49295_c0	1306.59	435	1.5287	0.00021464	0.0035785
comp49304_c0	1227.96	362.99	1.7002	9.2007e-05	0.0016698
comp49473_c0	349	7	5.5817	0.00021742	0.0036223
comp49511_c0	778	23	5.022	4.7974e-08	1.4907e-06
comp49746_c0	2068	836	1.2486	9.3172e-05	0.0016883
comp49755_c0	1930	650	1.5121	8.2902e-06	0.00018326
comp49856_c0	2114.03	517	1.9737	9.0671e-09	3.0816e-07
comp49971_c0	3133.71	986.04	1.6101	2.2152e-09	7.9999e-08
comp50147_c0	7379.07	1532.6	2.2094	2.9793e-31	3.4042e-29
comp50383_c0	4119	1414	1.4845	1.4308e-10	5.7443e-09
comp50415_c0	4182	725	2.4701	4.6579e-21	3.7465e-19
comp50482_c0	2155	231	3.1637	7.7111e-15	4.4e-13
comp50514_c0	2119	734	1.4715	4.985e-06	0.00011453
comp50529_c0	2022.02	387	2.3274	2.9401e-10	1.1498e-08
comp50575_c0	4455.7	1164.21	1.8783	8.7295e-16	5.2503e-14
comp50938_c0	2274.46	951	1.2	7.7256e-05	0.0014236
comp50955_c0	4533.95	1855	1.2313	1.1056e-08	3.7143e-07
comp50994_c0	8040.33	1768.08	2.127	2.9385e-32	3.5031e-30
comp51134_c0	9007.15	1635.91	2.4029	5.2377e-42	8.1049e-40
comp51135_c0	5134.61	1650	1.5798	4.75e-14	2.5692e-12
comp51244_c0	28769.9	5871.24	2.2348	1.7398e-118	7.67e-116
comp51245_c0	9660.66	3555.61	1.384	2.2191e-20	1.7001e-18
comp51274_c0	1.90749e+06	3	19.22	0	0
comp51277_c0	38026.7	16241	1.1693	3.682e-56	7.6136e-54
comp51293_c0	82693.8	9066.63	3.1311	0	0
comp51300_c0	27549.3	8338.86	1.6661	2.8433e-74	7.5929e-72
comp51304_c0	27850.7	8259.76	1.6955	3.9484e-77	1.0983e-74
comp51326_c0	6176.64	517	3.5206	1.7876e-43	2.9312e-41
comp51359_c0	16648.2	2455.93	2.703	1.2315e-87	3.8625e-85
comp51380_c0	22688.5	9235.3	1.2387	8.1961e-38	1.1572e-35
comp51443_c0	1516	487	1.5802	4.1831e-05	0.00081451
comp51610_c0	6763.26	1891.85	1.7799	1.8607e-21	1.5473e-19
comp51620_c1	1472	282	2.326	7.6672e-08	2.3236e-06
comp51887_c0	7691.73	3037.81	1.2822	1.1756e-14	6.6188e-13
comp52022_c0	1946.99	158	3.5652	6.0094e-15	3.4671e-13
comp52165_c0	2731.88	807.97	1.6995	5.5034e-09	1.9136e-07
comp52250_c0	4546.92	1527.74	1.5155	7.1355e-12	3.2374e-10
comp52314_c0	1442.09	118	3.5533	1.9923e-11	8.6688e-10
comp52568_c0	11392	1619.38	2.7565	6.7623e-62	1.5267e-59
comp52601_c0	4201.77	1916	1.0749	1.2524e-06	3.1722e-05
comp52624_c0	8632.37	637.87	3.7004	1.7133e-62	3.9441e-60
comp52667_c0	1008.9	0	6.2594	3.2603e-10	1.2697e-08
comp52677_c0	2264	869	1.3234	1.6593e-05	0.00034913
comp52728_c0	1087.08	331	1.6575	0.000311	0.0049823
comp52736_c0	1267.81	287.86	2.0809	3.7815e-06	8.858e-05
comp52739_c0	9754.57	1905.39	2.298	7.0176e-43	1.1231e-40
comp52739_c1	1393	293	2.1912	5.0789e-07	1.3748e-05
comp52768_c0	12443.5	3293.73	1.8596	1.3172e-40	1.9793e-38
comp52850_c0	6321.26	1719.11	1.8205	8.2002e-21	6.4732e-19
comp52936_c0	10247.6	449.41	4.4531	3.6004e-83	1.1069e-80
comp52957_c0	6755.94	1755.9	1.8859	2.9352e-23	2.6028e-21
comp53101_c0	1792.74	607	1.5044	1.887e-05	0.00039296
comp53189_c0	1803.19	184.72	3.2291	6.9155e-13	3.4018e-11
comp53306_c0	687	84.95	2.9576	2.2484e-05	0.00046083
comp53533_c0	6565.71	1920.01	1.7158	8.341e-20	6.2367e-18
comp53559_c0	3774.02	1751.57	1.0494	7.1372e-06	0.00015966
comp53614_c0	1565.15	314	2.2594	5.4347e-08	1.6775e-06
comp53808_c0	1265.35	288.96	2.0726	4.1148e-06	9.5617e-05
comp53858_c0	686.95	102	2.6936	5.7613e-05	0.0010909
comp53880_c0	962.95	37	4.6438	2.1939e-09	7.9294e-08
comp53898_c0	4861.01	1757.24	1.4099	2.5962e-11	1.1141e-09
comp53956_c0	1408	77	4.1346	2.3843e-12	1.1176e-10
comp53956_c1	4539.19	309	3.8187	1.7749e-34	2.2725e-32
comp54009_c0	5462.78	2542	1.0456	7.3337e-08	2.2254e-06
comp54022_c0	728	65	3.4274	2.7192e-06	6.5267e-05
comp54033_c0	2573.32	58	5.4134	1.2561e-23	1.1267e-21
comp54087_c2	3872.12	1062.15	1.8081	3.2167e-13	1.6348e-11
comp54273_c0	2241.18	861.88	1.3207	1.8959e-05	0.00039452
comp54438_c0	17395.3	6480.45	1.3665	1.1762e-34	1.5101e-32
comp54502_c0	1574.12	490.5	1.6242	1.9636e-05	0.00040748
comp54602_c0	2361.01	1078	1.073	0.00028629	0.0046331
comp54614_c0	1822	143	3.6134	3.1645e-14	1.7297e-12
comp54626_c0	13456.5	4631.39	1.4808	6.0335e-31	6.8271e-29
comp54755_c0	9498.16	3982.54	1.1959	8.0572e-16	4.8585e-14
comp54788_c0	3139.82	940	1.6819	5.6386e-10	2.1529e-08
comp54814_c0	2192	596.01	1.8208	3.5781e-08	1.1321e-06
comp54871_c0	1352.97	264	2.2995	3.1524e-07	8.7795e-06
comp54884_c0	1322.61	354	1.8435	1.5536e-05	0.00032853
comp54901_c0	706.98	83	3.0325	1.3191e-05	0.00028329
comp54918_c0	4472.75	1143	1.9103	3.3141e-16	2.0486e-14
comp54938_c0	1219.99	42	4.8023	1.187e-11	5.2979e-10
comp54945_c0	33588	15472.3	1.0602	1.0236e-41	1.5684e-39
comp55068_c0	2608.91	125	4.3254	3.9713e-22	3.3804e-20
comp55071_c0	114708	21229.5	2.3758	0	0
comp55077_c0	75545	27306.6	1.4101	1.4773e-152	8.1218e-150
comp55099_c1	899.22	171	2.3366	2.5145e-05	0.00050958
comp55127_c0	1073.94	302	1.7723	0.0001582	0.0027138
comp55146_c0	3471.12	1236	1.4317	1.1374e-08	3.8156e-07
comp55173_c1	1674	619	1.3773	0.00012587	0.0022023
comp55203_c0	1460	50	4.8099	1.1603e-13	6.1062e-12
comp55229_c0	1055.97	308.96	1.715	0.00026079	0.0042523
comp55235_c0	6506.29	304	4.3617	6.597e-53	1.2953e-50
comp55244_c0	4962.42	2360	1.0142	6.3272e-07	1.6839e-05
comp55261_c0	1018	165	2.5672	1.9549e-06	4.8008e-05
comp55306_c0	1396.67	323	2.0544	1.522e-06	3.8055e-05
comp55321_c0	16502.7	3287.95	2.2694	3.682e-70	9.3516e-68
comp55367_c0	10082.1	2769.8	1.8059	7.4832e-32	8.7208e-30
comp55416_c0	1136.28	235.84	2.2104	5.0193e-06	0.00011521
comp55428_c0	12462.4	5459.81	1.1326	1.7571e-18	1.2311e-16
comp55435_c0	3583.85	832.18	2.0485	1.5079e-14	8.4392e-13
comp55436_c0	815.95	84.72	3.2097	1.4613e-06	3.6597e-05
comp55462_c1	13651.9	5056.9	1.3747	7.9079e-28	8.1579e-26
comp55506_c0	2443.11	111	4.4021	5.2133e-21	4.1717e-19
comp55517_c0	635	0	5.5915	6.0857e-07	1.6251e-05
comp55519_c0	8491.29	1981.94	2.041	3.8226e-32	4.5455e-30
comp55570_c0	1432.8	444	1.6322	4.3327e-05	0.00084295
comp55602_c0	793	56	3.7658	3.5581e-07	9.8331e-06
comp55645_c0	1867	109	4.0403	1.1309e-15	6.7069e-14
comp55710_c0	983.98	166	2.5094	3.9721e-06	9.2674e-05
comp55724_c0	972.93	153	2.6108	2.6124e-06	6.2863e-05
comp55752_c0	3053.6	349	3.0712	7.9013e-20	5.9269e-18
comp55781_c0	455	17	4.6842	3.7828e-05	0.00074263
comp55783_c0	1006.8	58	4.0596	3.8006e-09	1.3425e-07
comp55829_c0	1761.98	357.2	2.2444	9.3393e-09	3.1672e-07
comp55857_c0	707.96	94	2.8549	2.4331e-05	0.00049522
comp55875_c0	788	3	7.9791	1.2846e-07	3.7803e-06
comp56117_c0	72024.9	31771.5	1.1227	2.7735e-97	9.7452e-95
comp56161_c0	779.37	85	3.1387	3.2298e-06	7.6461e-05
comp56222_c0	1219.84	44	4.735	1.3605e-11	6.0493e-10
comp56261_c0	174710	44549.3	1.9135	0	0
comp56279_c0	4036.26	741	2.3874	1.3941e-19	1.0308e-17
comp56401_c0	5924.78	17	8.3871	9.9889e-46	1.6852e-43
comp56405_c0	5184.72	1156	2.1071	4.0174e-21	3.2481e-19
comp56423_c0	458	34	3.6937	0.000123	0.0021569
comp56476_c0	1434.45	229.98	2.5829	1.4361e-08	4.7801e-07
comp56500_c0	3122.09	1322.64	1.1811	5.0176e-06	0.00011521
comp56591_c0	2064.07	491	2.0137	8.3058e-09	2.8311e-07
comp56592_c0	1071.93	144	2.838	2.2577e-07	6.4178e-06
comp56602_c0	1706.34	547	1.5833	1.3397e-05	0.00028697
comp56623_c0	1328.04	386	1.7246	3.909e-05	0.00076497
comp56638_c0	392.99	21	4.168	0.00020502	0.0034327
comp56657_c0	935.96	189	2.25	2.7618e-05	0.00055536
comp56699_c0	1285.98	345	1.8402	2.0925e-05	0.00043134
comp56739_c0	75768.9	187	8.6044	0	0
comp56755_c0	641	21	4.8738	8.2395e-07	2.1475e-05
comp56760_c0	707	73	3.2177	7.1615e-06	0.00016013
comp56848_c0	1576	94	4.0094	2.1049e-13	1.0845e-11
comp56889_c1	372	8	5.4811	0.00013718	0.0023788
comp56942_c0	652.39	15	5.3847	4.6001e-07	1.2535e-05
comp56962_c0	3972.34	246	3.9552	4.0325e-31	4.5851e-29
comp56984_c0	7772.82	3015.04	1.3082	2.8138e-15	1.6396e-13
comp56998_c0	533	4	7	6.6603e-06	0.00014978
comp57009_c0	4343	1619	1.3656	8.7505e-10	3.2819e-08
comp57016_c0	3026.07	440	2.7238	1.9381e-17	1.2847e-15
comp57031_c0	9844.98	7	10.4	5.1246e-58	1.0935e-55
comp57045_c0	2971.22	157	4.1842	1.595e-24	1.4731e-22
comp57061_c1	1084	10	6.7022	9.7709e-11	3.9844e-09
comp57062_c0	521	27	4.2122	1.7969e-05	0.00037555
comp57076_c0	23628.4	5835.05	1.9597	1.7811e-81	5.2022e-79
comp57076_c1	5322	1283	1.9944	3.9758e-20	3.0211e-18
comp57118_c0	667	62	3.3693	8.3654e-06	0.00018458
comp57120_c0	3102.48	187	3.9943	7.9806e-25	7.504e-23
comp57128_c0	1865	659.03	1.4427	2.5312e-05	0.00051252
comp57134_c0	1058.24	315.35	1.6886	0.00030524	0.0049036
comp57142_c0	877	129	2.7072	5.1591e-06	0.00011801
comp57142_c1	717.63	114	2.5962	5.7661e-05	0.0010914
comp57157_c0	2375.67	1044.11	1.128	0.00013627	0.0023647
comp57163_c0	5770.59	2691.33	1.0424	3.4738e-08	1.1021e-06
comp57257_c0	1255	370	1.7041	7.4759e-05	0.0013842
comp57273_c0	12816.4	3505.04	1.8125	3.049e-40	4.5523e-38
comp57308_c0	5157.02	1845	1.4249	4.1985e-12	1.9426e-10
comp57369_c0	2188.69	556.99	1.9163	1.0512e-08	3.5391e-07
comp57447_c0	1592.31	485.99	1.6541	1.3186e-05	0.00028329
comp57543_c0	1923.72	1	10.852	7.282e-12	3.3007e-10
comp57663_c0	2167	680	1.6141	6.2415e-07	1.6648e-05
comp57680_c0	2978.2	1159	1.3035	1.0962e-06	2.807e-05
comp57739_c0	3175.22	1103.42	1.4668	2.4935e-08	8.0587e-07
comp57768_c0	3208.9	671.35	2.1989	2.1281e-14	1.1742e-12
comp57809_c0	5717.65	951.39	2.5293	5.4499e-29	5.8548e-27
comp57883_c0	456.42	46	3.2526	0.00028844	0.0046625
comp57884_c0	1942.06	697	1.4203	2.2243e-05	0.00045609
comp57955_c0	4108.81	1636	1.2705	2.2062e-08	7.1895e-07
comp57994_c0	1689.76	624.99	1.3769	0.0001174	0.0020687
comp58196_c0	4416.95	1055	2.0078	4.0479e-17	2.6457e-15
comp58205_c0	1441.72	475	1.5438	8.8722e-05	0.0016133
comp58230_c0	498	27	4.1471	3.0075e-05	0.00060177
comp58353_c0	4008.03	456	3.0778	1.4085e-25	1.3741e-23
comp58494_c0	2233	945	1.1826	0.00011138	0.0019777
comp58756_c0	2206.13	682	1.6356	3.7236e-07	1.0266e-05
comp58850_c0	6053.91	1037	2.4874	5.281e-30	5.8901e-28
comp58856_c0	3036.81	387	2.9141	9.4786e-19	6.7523e-17
comp58869_c0	12828.9	4241.17	1.5388	1.9785e-31	2.2662e-29
comp58874_c0	2026.38	406	2.2613	6.0416e-10	2.2936e-08
comp58920_c0	1890	621.99	1.5454	7.0675e-06	0.00015818
comp58973_c0	3624.75	960.15	1.8585	6.1415e-13	3.0339e-11
comp58987_c0	1538.97	401	1.8823	2.1951e-06	5.3344e-05
comp59029_c0	3853.56	259.02	3.837	1.2689e-29	1.3986e-27
comp59058_c0	3744.81	1722.94	1.062	6.0811e-06	0.00013769
comp59067_c0	1461.74	451	1.6385	3.4301e-05	0.00067865
comp59111_c0	27283.3	1693.02	3.9523	5.3075e-203	4.066e-200
comp59147_c0	2011.25	828.56	1.2214	0.00015843	0.0027149
comp59149_c0	569.94	63	3.1194	7.2203e-05	0.0013406
comp59169_c0	1394.42	397.98	1.7509	2.0044e-05	0.0004152
comp59198_c0	7538.57	1636.22	2.1459	1.053e-30	1.1887e-28
comp59246_c0	2945.29	595.4	2.2484	1.0586e-13	5.5771e-12
comp59248_c0	2229.81	602.21	1.8306	2.3988e-08	7.7739e-07
comp59250_c0	11349	4473.81	1.285	5.7824e-21	4.6192e-19
comp59259_c2	3249	957	1.7054	1.8108e-10	7.1715e-09
comp59278_c0	9650.9	3547.8	1.3857	2.113e-20	1.6214e-18
comp59285_c0	1691.99	654.29	1.3127	0.00021888	0.0036422
comp59291_c0	1150	322	1.7785	8.8587e-05	0.0016115
comp59310_c0	4531	1709.21	1.3485	5.8829e-10	2.2387e-08
comp59323_c0	931.33	37.01	4.5953	4.3693e-09	1.5387e-07
comp59355_c1	4977.02	648.38	2.8823	2.2907e-29	2.5011e-27
comp59400_c0	1525.49	266.96	2.4565	1.4488e-08	4.812e-07
comp59400_c1	727.46	128	2.4487	9.391e-05	0.001699
comp59438_c0	715.05	9	6.2539	1.2088e-07	3.5753e-06
comp59515_c0	10885.2	2766.63	1.9181	2.3693e-37	3.3151e-35
comp59695_c0	1697.24	382	2.0935	7.789e-08	2.359e-06
comp59695_c1	1459	374.86	1.9025	3.3687e-06	7.9468e-05
comp59695_c2	1654	415	1.9367	5.3425e-07	1.439e-05
comp59710_c0	13567.2	2648.08	2.2991	5.5233e-59	1.2061e-56
comp59714_c0	4840.45	1726	1.4297	1.6561e-11	7.2804e-10
comp59739_c0	13671.6	6002.94	1.1294	5.029e-20	3.7967e-18
comp59772_c0	1941.09	793	1.2334	0.00018093	0.0030546
comp59835_c0	3422.25	474.24	2.7932	4.8346e-20	3.6558e-18
comp59860_c0	1742	698	1.2614	0.00029513	0.0047527
comp59869_c0	875	105	3.0009	1.4313e-06	3.5922e-05
comp59916_c0	401	3	7.0045	9.3676e-05	0.0016961
comp59926_c1	4850.99	2300.01	1.0186	7.5983e-07	1.9915e-05
comp59993_c0	543.16	30	4.1203	1.3672e-05	0.00029227
comp60017_c0	408	4	6.6144	6.9901e-05	0.0013014
comp60023_c0	2138.91	757.2	1.4401	6.6773e-06	0.00015009
comp60057_c0	2103.68	135	3.9039	4.3189e-17	2.8149e-15
comp60063_c0	3302.43	527	2.5896	6.9717e-18	4.7424e-16
comp60081_c1	1140.01	215	2.3486	1.9352e-06	4.7622e-05
comp60126_c0	4407	1870	1.1787	6.2078e-08	1.9023e-06
comp60281_c0	1051	271	1.8974	8.2831e-05	0.0015132
comp60282_c0	2128.98	862.95	1.2448	7.6891e-05	0.0014197
comp60291_c0	6138.41	2836.64	1.0557	8.4842e-09	2.8877e-07
comp60389_c0	1148	206	2.4204	1.1135e-06	2.8465e-05
comp60402_c0	705	118	2.5208	9.0218e-05	0.0016386
comp60413_c0	828.65	109	2.8684	4.6838e-06	0.00010804
comp60420_c0	1570	530	1.5087	5.9991e-05	0.0011301
comp60495_c1	592	95	2.5816	0.00027186	0.0044205
comp60509_c0	2616	99	4.6658	5.5416e-23	4.877e-21
comp60534_c0	1031.82	102	3.2805	4.4168e-08	1.3816e-06
comp60541_c0	4487.43	1544.24	1.481	2.3909e-11	1.0288e-09
comp60566_c0	1700.01	659	1.3092	0.00021893	0.0036422
comp60640_c0	650.57	32.01	4.2871	1.4538e-06	3.6449e-05
comp60700_c0	1133.12	64.01	4.0878	3.7133e-10	1.4413e-08
comp60757_c0	6010.7	1091.05	2.4038	1.3119e-28	1.384e-26
comp60765_c0	917.32	211.45	2.0591	9.4945e-05	0.0017144
comp60811_c0	2291.5	625.56	1.815	1.9034e-08	6.242e-07
comp60837_c0	1282	274	2.1681	1.7176e-06	4.2604e-05
comp60893_c0	1898.66	490	1.8961	1.2383e-07	3.6557e-06
comp60926_c0	818	156.01	2.3324	5.9712e-05	0.0011261
comp60962_c0	3559.18	183	4.2236	3.2991e-29	3.5855e-27
comp61013_c0	1152.8	287	1.948	2.6287e-05	0.00053087
comp61057_c0	1518.24	64	4.5102	8.6186e-14	4.551e-12
comp61066_c0	2831.13	340	2.9997	4.3379e-18	2.9811e-16
comp61103_c0	1079.63	30.72	5.0772	1.1868e-10	4.8059e-09
comp61116_c0	2875.91	1293.07	1.0952	4.4632e-05	0.0008633
comp61141_c0	5356.76	1832	1.4899	2.2102e-13	1.1313e-11
comp61142_c0	875.07	107	2.9738	1.6048e-06	3.9933e-05
comp61151_c0	1226.9	376	1.6482	0.00013698	0.0023761
comp61155_c0	672	38	4.0864	1.403e-06	3.5231e-05
comp61180_c0	1336.56	145	3.1464	1.0331e-09	3.85e-08
comp61212_c0	10910.8	5054.94	1.052	1.9779e-14	1.0938e-12
comp61244_c0	7737.32	3337.67	1.155	1.9454e-12	9.2298e-11
comp61257_c0	3061.4	1238	1.2482	2.0048e-06	4.9154e-05
comp61269_c0	1276	21	5.8671	1.4211e-12	6.8323e-11
comp61280_c0	3922.71	1780	1.0819	2.4436e-06	5.9107e-05
comp61283_c0	629	17	5.1514	8.3777e-07	2.1776e-05
comp61332_c0	1232.96	3	8.6249	1.6312e-10	6.5044e-09
comp61351_c0	1283.87	409	1.5923	0.00014832	0.0025587
comp61356_c0	6621.33	2561.07	1.3123	2.6604e-13	1.3543e-11
comp61359_c0	4580.23	2023	1.1209	1.3968e-07	4.0822e-06
comp61363_c0	2807.26	630	2.0977	4.5615e-12	2.1043e-10
comp61372_c0	3812.97	859.48	2.0914	8.5501e-16	5.149e-14
comp61441_c0	1399.99	73	4.2033	2.1282e-12	1.0046e-10
comp61449_c0	3465.78	1107.87	1.5874	5.0435e-10	1.9431e-08
comp61453_c0	865	151.99	2.4507	2.0326e-05	0.00041994
comp61466_c0	3234	1158.57	1.4229	4.2147e-08	1.3228e-06
comp61480_c0	5151	1913.01	1.371	2.0875e-11	9.0162e-10
comp61508_c0	2655.22	742	1.7813	2.4656e-09	8.8769e-08
comp61511_c0	1394.02	265	2.3372	1.5463e-07	4.4995e-06
comp61553_c0	1026.83	95	3.3761	3.1406e-08	1.0005e-06
comp61571_c0	3259.63	1270	1.3019	3.5284e-07	9.7626e-06
comp61584_c0	8107.99	1132.83	2.7814	5.2176e-45	8.6773e-43
comp61585_c0	3999.2	1245.87	1.6245	1.0052e-11	4.5167e-10
comp61655_c0	2836.86	1152	1.2421	5.2297e-06	0.00011951
comp61684_c0	357	10	5.0998	0.00021039	0.0035164
comp61707_c0	417.03	25	4.0021	0.00016041	0.0027448
comp61712_c0	782.95	76	3.3068	1.7036e-06	4.2303e-05
comp61728_c0	7159.8	690.25	3.3167	1.3439e-47	2.3521e-45
comp61742_c0	16284.4	4856.02	1.6876	1.6189e-45	2.7213e-43
comp61745_c0	1007.84	137	2.821	5.652e-07	1.518e-05
comp61766_c0	3117.7	1146.57	1.3851	1.4499e-07	4.2321e-06
comp61844_c0	1974.31	656.93	1.5295	5.3227e-06	0.00012157
comp61846_c0	5681.74	1698.1	1.6844	6.7993e-17	4.3827e-15
comp61916_c0	1758.29	641	1.3977	6.8841e-05	0.0012827
comp61921_c0	3368.89	1142.36	1.5022	4.7027e-09	1.6511e-07
comp61975_c0	392	0	4.8956	0.00011426	0.0020218
comp62005_c0	761	127	2.525	4.656e-05	0.00089688
comp62006_c0	3561.66	718.04	2.2524	2.7475e-16	1.7029e-14
comp62013_c0	2634.12	879.01	1.5253	1.5574e-07	4.5289e-06
comp62020_c0	2676	789	1.704	7.3297e-09	2.5094e-07
comp62064_c1	559.18	61	3.1384	8.0371e-05	0.0014735
comp62100_c0	34172.4	14838.3	1.1455	8.2405e-49	1.4869e-46
comp62179_c0	3339.08	334.06	3.2632	9.0958e-23	7.9303e-21
comp62211_c0	486	55	3.0854	0.00026766	0.0043568
comp62212_c0	1098	113	3.2225	2.1679e-08	7.0748e-07
comp62246_c0	6772	344	4.2411	3.7956e-54	7.5802e-52
comp62260_c0	4952.85	113	5.3958	6.7015e-44	1.1027e-41
comp62326_c0	2190	635	1.7281	1.2242e-07	3.6163e-06
comp62351_c0	17529.5	3061.24	2.4596	2.0998e-82	6.3309e-80
comp62355_c0	618	103	2.5269	0.00024118	0.0039756
comp62378_c0	16378.6	7725.05	1.0262	5.4876e-20	4.1295e-18
comp62379_c0	409	9	5.448	6.43e-05	0.0012063
comp62429_c0	16711.5	5751.33	1.4808	5.0106e-38	7.1173e-36
comp62455_c0	2745.98	877.47	1.5879	3.0957e-08	9.8818e-07
comp62470_c0	2575.91	385	2.6841	7.6582e-15	4.3805e-13
comp62483_c0	4465.52	1742.14	1.2999	2.6303e-09	9.4335e-08
comp62497_c0	2336.95	141.98	3.9828	4.6562e-19	3.3527e-17
comp62506_c0	1139	323	1.7601	0.00010887	0.001938
comp62514_c0	65388.1	31325.3	1.0037	9.5879e-72	2.4755e-69
comp62536_c0	5576.7	57	6.5543	4.9249e-49	8.9205e-47
comp62552_c0	395.84	7	5.7634	8.0344e-05	0.0014735
comp62555_c0	2397.03	51	5.4966	3.6109e-22	3.0849e-20
comp62567_c1	1433.56	53	4.6994	2.501e-13	1.2787e-11
comp62574_c0	745.94	82	3.1273	5.4574e-06	0.00012441
comp62603_c0	2870.25	781.76	1.8184	2.9917e-10	1.168e-08
comp62698_c1	699	5	7.0692	2.6317e-07	7.4133e-06
comp62699_c0	1300.06	245	2.3497	3.6803e-07	1.0153e-05
comp62717_c0	9818.53	1949.95	2.274	1.4086e-42	2.2165e-40
comp62728_c0	2080.99	566	1.8204	7.9547e-08	2.4076e-06
comp62738_c0	2816.65	425	2.6704	5.3263e-16	3.2537e-14
comp62745_c0	5076.28	2157.23	1.1766	6.6555e-09	2.2869e-07
comp62750_c0	3552.02	730	2.2246	5.2843e-16	3.2323e-14
comp62759_c0	795.22	131	2.5438	2.8923e-05	0.00057984
comp62791_c0	9453.48	568.02	3.9988	3.591e-72	9.3752e-70
comp62792_c0	24954.9	8568.98	1.4841	3.9981e-56	8.2308e-54
comp62805_c0	6309.7	1614.71	1.9083	3.4616e-22	2.9682e-20
comp62813_c0	15412.4	680	4.4444	5.4124e-124	2.4797e-121
comp62827_c0	1655.27	478.93	1.7312	4.1187e-06	9.5617e-05
comp62848_c0	160366	59585	1.3703	1.0253e-306	1.4519e-303
comp62887_c0	5499.93	1779	1.5703	8.2277e-15	4.6833e-13
comp62888_c0	4851.95	1611	1.5326	8.8357e-13	4.3327e-11
comp62897_c0	2039.98	607.01	1.6907	5.2115e-07	1.4053e-05
comp62905_c0	1031	218.39	2.181	1.6486e-05	0.00034704
comp62907_c0	1768.05	29	5.8719	7.6577e-17	4.9292e-15
comp62949_c0	1235	254	2.2236	1.7762e-06	4.394e-05
comp62986_c0	1878.93	673.73	1.4216	2.9812e-05	0.00059717
comp63006_c0	28584.7	12710.5	1.1112	6.2316e-39	9.016e-37
comp63025_c0	404.99	2	7.6037	0.0001195	0.0021034
comp63056_c0	5053	1848.77	1.3925	1.7433e-11	7.6425e-10
comp63058_c0	602	62.33	3.2137	3.4788e-05	0.00068769
comp63061_c0	1446.92	375.61	1.8876	4.2121e-06	9.7735e-05
comp63063_c0	1165.25	185	2.597	2.9543e-07	8.2672e-06
comp63117_c0	2834.26	653	2.0598	6.761e-12	3.0825e-10
comp63140_c0	3078.95	588.51	2.3293	7.2132e-15	4.1411e-13
comp63183_c0	3340.21	1546.65	1.0528	2.2698e-05	0.00046462
comp63190_c0	7648.02	2779.31	1.4023	8.4182e-17	5.4113e-15
comp63191_c0	1485.94	170.32	3.067	2.1028e-10	8.3137e-09
comp63200_c0	569.44	24	4.5104	4.8992e-06	0.00011262
comp63216_c0	9516.6	2431.93	1.9103	1.1121e-32	1.3569e-30
comp63217_c0	1867	427	2.0704	2.269e-08	7.3842e-07
comp63279_c0	154795	33052	2.1695	0	0
comp63298_c0	3892.19	1767.87	1.0805	2.7506e-06	6.5987e-05
comp63327_c0	2303	282	2.9717	7.2247e-15	4.1426e-13
comp63347_c0	889.44	149.08	2.5188	1.1038e-05	0.00023958
comp63365_c0	6074.96	847.01	2.7844	3.3961e-34	4.3244e-32
comp63406_c0	3716.39	772	2.2092	1.5699e-16	9.9411e-15
comp63407_c0	1804.9	173	3.325	3.2183e-13	1.6348e-11
comp63430_c0	8255.89	292	4.7634	1.9302e-69	4.8495e-67
comp63457_c0	1090	279.99	1.9029	5.893e-05	0.0011127
comp63475_c0	3789.99	1225.6	1.5707	1.1473e-10	4.658e-09
comp63492_c0	2546	838	1.5452	1.8617e-07	5.3573e-06
comp63543_c0	1363	448.27	1.5463	0.00013551	0.0023541
comp63619_c0	10897.4	4649.73	1.1707	2.7004e-17	1.7849e-15
comp63628_c0	20058.7	5246.43	1.8768	3.0033e-65	7.1974e-63
comp63668_c0	5274.06	1769	1.518	1.437e-13	7.4863e-12
comp63725_c0	7145.53	1794.77	1.9352	2.1138e-25	2.0494e-23
comp63735_c0	407.99	20	4.2924	0.00013542	0.002354
comp63737_c0	811.28	122	2.6753	1.338e-05	0.00028696
comp63747_c0	2750.17	1205	1.1325	3.7947e-05	0.00074448
comp63778_c0	1893.55	331.04	2.458	2.6725e-10	1.0478e-08
comp63787_c0	407	22	4.1514	0.00016087	0.0027517
comp63816_c0	11148.5	28.01	8.5787	9.2648e-83	2.8115e-80
comp63874_c0	30252.4	7804.84	1.8966	5.564e-99	2.0157e-96
comp63915_c0	1270	240	2.3457	5.1652e-07	1.3945e-05
comp63958_c0	2475.19	729.79	1.704	2.6674e-08	8.6087e-07
comp63968_c1	431.97	13	4.9963	4.8212e-05	0.00092679
comp63980_c0	765.93	66	3.4786	1.2774e-06	3.2286e-05
comp63983_c0	921	121	2.8702	1.3757e-06	3.4582e-05
comp63997_c0	17535.2	1070.05	3.9765	9.7949e-132	4.8695e-129
comp64050_c0	2012.18	738	1.389	2.2852e-05	0.00046735
comp64161_c0	1501.89	314	2.1999	1.6939e-07	4.9045e-06
comp64194_c0	11800.6	5639.46	1.0072	2.3513e-14	1.2958e-12
comp64209_c0	1257.75	305	1.9859	8.4677e-06	0.00018666
comp64242_c0	1924	586.98	1.6547	1.6616e-06	4.1303e-05
comp64251_c1	836.25	168.05	2.257	7.1593e-05	0.0013298
comp64264_c0	1727.02	509	1.7045	3.3662e-06	7.945e-05
comp64268_c0	1529.99	468	1.6509	2.0053e-05	0.0004152
comp64284_c0	685	2	8.3619	1.3479e-06	3.3958e-05
comp64322_c0	608	74	2.9804	6.2309e-05	0.0011713
comp64356_c1	16115.9	555	4.8018	3.7282e-134	1.8734e-131
comp64360_c0	734	42	4.0693	4.77e-07	1.2968e-05
comp64384_c0	1286.94	377	1.7133	5.6308e-05	0.0010701
comp64394_c0	3341.62	1428.53	1.168	2.9608e-06	7.0344e-05
comp64399_c1	866.57	212.96	1.9667	0.00024248	0.0039872
comp64403_c0	835.99	64	3.6493	2.4305e-07	6.8713e-06
comp64430_c0	3353.6	1411.93	1.19	1.9053e-06	4.6911e-05
comp64438_c2	8250.16	3014.01	1.3947	7.548e-18	5.1269e-16
comp64442_c0	3979.21	1373.21	1.4769	3.4802e-10	1.3542e-08
comp64452_c0	1551.99	411	1.8589	2.476e-06	5.9798e-05
comp64468_c0	2359.87	898.39	1.3353	9.3683e-06	0.00020544
comp64489_c0	1843.62	511.12	1.7928	5.9153e-07	1.5814e-05
comp64491_c1	3156.11	1054	1.5242	9.5506e-09	3.2342e-07
comp64502_c0	1474.84	147.97	3.2592	6.8737e-11	2.8477e-09
comp64507_c0	2211.04	535.91	1.9866	3.5121e-09	1.2491e-07
comp64510_c0	1402.5	464.07	1.5376	0.00011668	0.0020607
comp64565_c0	2477.45	786.37	1.5975	1.2615e-07	3.7216e-06
comp64582_c0	2246.69	496	2.1214	4.426e-10	1.7136e-08
comp64646_c0	1304	18	6.1208	8.4026e-13	4.1247e-11
comp64682_c0	34991	12579.8	1.4178	2.6888e-72	7.099e-70
comp64708_c0	53650.2	14481.8	1.8313	3.08e-165	1.8453e-162
comp64730_c0	3168.27	35.48	6.4225	1.0367e-28	1.0985e-26
comp64751_c0	3350.15	1088	1.5645	1.5312e-09	5.6124e-08
comp64769_c0	2916	989.92	1.5006	5.1975e-08	1.6075e-06
comp64801_c0	2736.92	1102	1.2544	6.3539e-06	0.00014351
comp64814_c0	1002.49	246	1.9688	7.7976e-05	0.0014352
comp64888_c0	4328	885.07	2.2318	3.0768e-19	2.2502e-17
comp64941_c0	757.72	110	2.7261	2.099e-05	0.00043249
comp64988_c0	3269.18	1384.08	1.182	2.959e-06	7.0335e-05
comp65004_c1	26867.2	5140.04	2.328	7.3419e-117	3.1477e-114
comp65086_c0	2657.06	872.71	1.5482	9.6186e-08	2.8703e-06
comp65110_c0	759.42	71	3.361	2.0453e-06	5.0015e-05
comp65117_c0	1195	208.05	2.464	5.0156e-07	1.3596e-05
comp65120_c0	2165.38	379.96	2.4527	1.5233e-11	6.7159e-10
comp65163_c0	5116.89	1898	1.3728	2.3081e-11	9.9505e-10
comp65179_c0	647	120	2.3727	0.00030634	0.0049145
comp65192_c0	2462.14	377.77	2.6463	4.8417e-14	2.6097e-12
comp65194_c0	1410.84	384	1.8193	9.955e-06	0.00021739
comp65265_c0	7193.49	3001.07	1.2032	1.8251e-12	8.703e-11
comp65276_c0	1979.02	582	1.7077	6.2975e-07	1.6769e-05
comp65288_c0	838.99	180	2.1626	0.00011181	0.0019829
comp65289_c0	4930.19	1074.96	2.1393	1.4618e-20	1.1366e-18
comp65318_c0	4890.61	460	3.3523	2.2637e-33	2.7913e-31
comp65342_c0	759.89	116.41	2.6485	2.8055e-05	0.00056367
comp65359_c0	412	24	4.0435	0.00016683	0.0028475
comp65374_c0	1519.4	156	3.2259	4.4398e-11	1.8743e-09
comp65380_c0	10774	3395.6	1.6078	1.6002e-28	1.6842e-26
comp65391_c0	6135.72	2163.45	1.4459	1.9437e-14	1.0775e-12
comp65395_c0	2607.11	932.75	1.4249	8.3347e-07	2.1687e-05
comp65439_c0	4765.56	1716	1.4156	3.4786e-11	1.4778e-09
comp65444_c0	7491.24	2130	1.7563	3.817e-23	3.3719e-21
comp65461_c0	691	69	3.266	7.8355e-06	0.00017387
comp65462_c0	3407.07	730.06	2.1644	6.6958e-15	3.8488e-13
comp65472_c0	3182.9	691	2.1456	7.2099e-14	3.8288e-12
comp65475_c0	2955.36	209	3.7637	8.6516e-23	7.5571e-21
comp65517_c0	718.01	44	3.9704	7.8516e-07	2.0567e-05
comp65555_c0	9921.69	3124.37	1.609	1.9964e-26	1.9808e-24
comp65565_c0	3999.88	1340.5	1.5192	1.1763e-10	4.7678e-09
comp65585_c0	7698.7	2315.26	1.6754	3.6905e-22	3.1472e-20
comp65601_c0	7160	2244	1.6159	1.2188e-19	9.0261e-18
comp65602_c0	516.03	62.94	2.9774	0.00022723	0.0037697
comp65602_c1	1045	178	2.4955	2.1656e-06	5.2681e-05
comp65616_c0	668	112	2.5183	0.00013951	0.0024173
comp65640_c0	884	124.32	2.772	3.4989e-06	8.2456e-05
comp65649_c0	1671	235	2.772	1.7915e-10	7.1072e-09
comp65670_c0	784	152	2.3088	9.4876e-05	0.0017139
comp65706_c0	3166.06	1287.88	1.2397	1.5568e-06	3.8843e-05
comp65750_c0	1090	301.48	1.7962	0.00012032	0.0021146
comp65825_c2	7475.29	1837.98	1.966	4.4212e-27	4.4624e-25
comp65836_c0	2016.11	525	1.8832	5.9263e-08	1.8232e-06
comp65843_c0	961	16	5.8504	7.9543e-10	2.9953e-08
comp65850_c0	3589.14	1643.46	1.0689	8.3512e-06	0.00018444
comp65871_c0	8409.02	3519.09	1.1987	3.1124e-14	1.7031e-12
comp65887_c0	2707.01	364	2.8367	1.9608e-16	1.235e-14
comp65918_c0	3419.38	807.88	2.0235	9.8749e-14	5.2085e-12
comp65942_c0	1624.56	528.09	1.5632	2.626e-05	0.00053056
comp66002_c0	6593.99	2150.33	1.5586	2.9365e-17	1.9328e-15
comp66019_c0	4266.72	210.74	4.2816	6.0248e-35	7.7992e-33
comp66025_c0	1082	214	2.28	5.4268e-06	0.00012389
comp66027_c0	840.2	40	4.3346	3.9748e-08	1.25e-06
comp66030_c0	1750.81	622	1.435	4.8572e-05	0.00093285
comp66161_c0	9698.13	4283.39	1.1209	1.8177e-14	1.0113e-12
comp66171_c0	2667	1093.94	1.2277	1.2412e-05	0.00026766
comp66197_c0	7348	2267	1.6385	1.5498e-20	1.2011e-18
comp66203_c0	7659.51	3218.01	1.1931	5.3602e-13	2.6591e-11
comp66218_c0	33640.5	10913.5	1.5661	7.272e-82	2.1646e-79
comp66219_c0	5859.26	2212.71	1.3469	1.9797e-12	9.3735e-11
comp66265_c0	31869.1	13750	1.1547	2.6869e-46	4.5994e-44
comp66287_c0	2044.83	329	2.5778	1.3756e-11	6.1106e-10
comp66327_c0	8226.43	3761.01	1.0711	1.3794e-11	6.1217e-10
comp66368_c0	3151.99	1109	1.449	3.8865e-08	1.2255e-06
comp66404_c0	758.77	102.09	2.8358	1.3399e-05	0.00028697
comp66435_c0	2171.18	70	4.897	1.0816e-19	8.0355e-18
comp66477_c0	14230.2	6486.44	1.0754	4.4239e-19	3.1953e-17
comp66478_c0	4468.23	1993	1.1067	2.7622e-07	7.7573e-06
comp66496_c0	387	13	4.8377	0.00013075	0.0022825
comp66531_c0	459.02	18	4.6145	3.7128e-05	0.00072994
comp66571_c0	11559.9	4964.01	1.1615	5.2039e-18	3.5658e-16
comp66606_c2	4881.13	2103.7	1.1563	2.1946e-08	7.157e-07
comp66618_c0	3172.99	1382	1.1411	8.3343e-06	0.00018415
comp66620_c0	501.44	54	3.157	0.00018027	0.0030445
comp66622_c0	1594.02	567	1.4332	0.0001079	0.0019217
comp66632_c0	1238.94	408	1.5444	0.00027825	0.0045103
comp66635_c0	1040.99	154	2.6989	7.1479e-07	1.8883e-05
comp66648_c0	10780.2	5163.28	1.004	3.6046e-13	1.8211e-11
comp66656_c0	6331.28	1467.98	2.0506	1.5365e-24	1.4247e-22
comp66690_c0	612.99	8	6.2017	9.4715e-07	2.4459e-05
comp66691_c0	366.14	8	5.4582	0.00015569	0.0026738
comp66701_c0	7959.62	3536	1.1126	5.4536e-12	2.5035e-10
comp66711_c0	5339.74	1202	2.0933	1.6028e-21	1.3375e-19
comp66718_c0	15622.7	5994.68	1.3239	1.0742e-29	1.1896e-27
comp66728_c0	2100.89	773.5	1.3835	1.6145e-05	0.00034063
comp66737_c1	1051	245	2.0429	3.2611e-05	0.00064795
comp66790_c0	718.73	83	3.0562	1.03e-05	0.00022461
comp66821_c0	1754.55	629.66	1.4204	5.5447e-05	0.0010559
comp66878_c0	1177.37	231.99	2.2854	2.0215e-06	4.9538e-05
comp66883_c0	3499.41	1573.57	1.095	6.7201e-06	0.00015098
comp66901_c0	1505.98	507.21	1.512	8.2352e-05	0.0015063
comp66933_c0	4441.79	683	2.6432	4.7361e-24	4.2976e-22
comp66954_c0	3816.41	913.46	2.0048	5.7055e-15	3.2958e-13
comp66993_c0	2066.02	16	6.9546	6.7459e-19	4.8426e-17
comp67002_c0	882.69	164	2.3702	2.5141e-05	0.00050958
comp67004_c0	2440.29	857	1.4517	1.2765e-06	3.2286e-05
comp67064_c0	6102.06	784	2.9023	6.9981e-36	9.3976e-34
comp67068_c0	1201.27	298.72	1.9497	1.7577e-05	0.00036802
comp67079_c0	3256.01	383	3.0297	9.1185e-21	7.1618e-19
comp67115_c0	686.99	48	3.7812	2.0741e-06	5.0693e-05
comp67121_c0	376.51	5	6.1766	0.00012162	0.0021343
comp67123_c0	3729.67	1736.62	1.0447	8.8344e-06	0.00019437
comp67160_c0	17249.6	2061.02	3.0071	7.1295e-102	2.6234e-99
comp67164_c0	1400	127	3.4045	8.832e-11	3.6205e-09
comp67191_c0	1811.11	559.84	1.6358	4.1177e-06	9.5617e-05
comp67192_c0	2509.64	476.87	2.3378	1.9032e-12	9.057e-11
comp67196_c0	46608.2	740.24	5.9184	0	0
comp67212_c0	1681.75	141	3.5182	5.5179e-13	2.7345e-11
comp67216_c0	2102.93	714.99	1.4984	3.8788e-06	9.0587e-05
comp67223_c0	6727.17	108	5.9029	1.8524e-59	4.0641e-57
comp67250_c0	3416.33	1224	1.4228	1.765e-08	5.8045e-07
comp67280_c0	3908	881	2.0912	3.7843e-16	2.327e-14
comp67281_c0	4383.03	513	3.0369	1.8515e-27	1.8891e-25
comp67296_c0	1997.37	547	1.8105	1.6293e-07	4.7264e-06
comp67311_c0	2040.07	784.66	1.3205	4.5075e-05	0.00087151
comp67320_c0	4071.29	1860.03	1.0721	1.9388e-06	4.7687e-05
comp67322_c0	65651.4	26833.6	1.2328	3.4725e-105	1.3523e-102
comp67329_c0	36372.9	10683.5	1.7095	1.9183e-101	7.0037e-99
comp67335_c0	7961.47	843	3.1814	9.8201e-51	1.8357e-48
comp67361_c0	543.02	68	2.9394	0.00017268	0.0029344
comp67409_c0	20773.6	5489	1.8621	9.7364e-67	2.3698e-64
comp67422_c0	633.18	4	7.2484	1.1015e-06	2.819e-05
comp67434_c0	1544	241.94	2.6159	3.0894e-09	1.1038e-07
comp67461_c0	1379.89	342	1.9545	4.0248e-06	9.3763e-05
comp67476_c0	935	212	2.0829	7.1021e-05	0.0013212
comp67496_c0	1001.92	187.01	2.3636	7.4315e-06	0.00016545
comp67497_c0	3271.36	476.93	2.72	1.0661e-18	7.5718e-17
comp67500_c0	4248.08	1341	1.6055	3.713e-12	1.7248e-10
comp67523_c0	4476.02	264	4.0256	2.9561e-35	3.9024e-33
comp67531_c0	4195.97	1339.3	1.5895	7.4363e-12	3.3674e-10
comp67536_c0	56487.1	9241.15	2.5537	1.2033e-273	1.3715e-270
comp67551_c0	4163.1	839.67	2.2517	9.0467e-19	6.4545e-17
comp67557_c1	56620.9	5196.52	3.3877	0	0
comp67594_c0	1444.03	354	1.9703	2.0965e-06	5.1187e-05
comp67598_c0	15224.2	7101.73	1.0421	3.3122e-19	2.411e-17
comp67610_c0	1216	243	2.2651	1.5875e-06	3.9546e-05
comp67682_c0	4153.89	1574.12	1.3419	3.5305e-09	1.2546e-07
comp67697_c0	83263.9	16501.1	2.2771	0	0
comp67718_c0	13324.7	3747.36	1.7721	2.0837e-40	3.121e-38
comp67724_c0	356	0	4.7566	0.00025574	0.0041803
comp67742_c0	1215	271.97	2.1014	5.1845e-06	0.00011853
comp67749_c0	2240.59	470.22	2.1944	1.802e-10	7.1428e-09
comp67771_c0	2991.89	1024.74	1.4878	4.3668e-08	1.3677e-06
comp67778_c0	3035.6	1111	1.3921	1.8716e-07	5.3759e-06
comp67781_c0	8685.01	3990.1	1.0641	5.1175e-12	2.3515e-10
comp67828_c0	1577	449	1.7544	5.571e-06	0.00012687
comp67862_c0	373	0	4.8239	0.00017462	0.0029609
comp67873_c0	670.94	91.77	2.8121	4.6102e-05	0.00088952
comp67882_c0	1319.97	353.5	1.8427	1.5951e-05	0.00033668
comp67907_c1	3517.83	1092	1.6297	1.5606e-10	6.2332e-09
comp67918_c0	1437.99	109	3.6636	1.1842e-11	5.2907e-10
comp67923_c0	421	29	3.8017	0.00019689	0.0033073
comp67931_c0	1885.68	776	1.2229	0.0002504	0.004103
comp67940_c0	1123.15	186.98	2.5286	7.3642e-07	1.9399e-05
comp67956_c0	4626.97	154	4.851	5.6535e-40	8.3872e-38
comp67989_c0	760	153	2.2544	0.00015516	0.0026668
comp67991_c0	48656.3	22076.3	1.0821	5.9078e-62	1.3402e-59
comp68005_c0	7594.19	3363.33	1.117	1.3961e-11	6.1791e-10
comp68008_c0	3485.95	623.1	2.426	1.8994e-17	1.2608e-15
comp68026_c0	1541.25	255.21	2.5363	6.198e-09	2.1408e-07
comp68036_c0	3358.96	974.68	1.727	5.828e-11	2.4296e-09
comp68044_c1	806	146	2.4068	4.7765e-05	0.00091859
comp68063_c0	2607.92	457.01	2.4546	1.2958e-13	6.7736e-12
comp68085_c0	10848.3	3604.02	1.5318	1.2155e-26	1.2137e-24
comp68092_c0	1679.03	63.8	4.6599	2.6549e-15	1.5489e-13
comp68092_c1	1024	89.87	3.4522	2.3869e-08	7.7409e-07
comp68131_c0	7930.16	1313.8	2.5356	1.1402e-39	1.6809e-37
comp68132_c0	7467.96	3129.37	1.1968	8.9596e-13	4.3889e-11
comp68134_c0	3098	1174.47	1.3413	3.444e-07	9.546e-06
comp68175_c0	1832.95	399.63	2.1394	1.4452e-08	4.8035e-07
comp68176_c0	2745.5	892.96	1.5624	4.6926e-08	1.462e-06
comp68191_c0	2640.05	756.73	1.7447	4.8682e-09	1.7054e-07
comp68220_c0	505.15	32.92	3.8816	3.9627e-05	0.00077482
comp68237_c0	1486.99	114	3.6473	5.8095e-12	2.659e-10
comp68241_c0	478.3	45	3.3519	0.00016715	0.0028518
comp68253_c0	623	101	2.5668	0.00019774	0.0033193
comp68259_c0	1830	722.02	1.2837	0.00016425	0.0028076
comp68288_c0	3968.09	1711.42	1.1552	4.6259e-07	1.2598e-05
comp68310_c0	5813.11	617	3.1779	1.7751e-37	2.4911e-35
comp68356_c1	3133.19	1188.98	1.3399	3.0314e-07	8.4676e-06
comp68374_c1	515	1	8.9504	5.0232e-05	0.00096325
comp68385_c0	1161	333.04	1.7436	0.00010511	0.0018776
comp68388_c0	2696.98	1275	1.0228	0.00021378	0.0035668
comp68395_c0	5090.21	1042	2.2303	2.4981e-22	2.1499e-20
comp68407_c2	6570.86	2621.43	1.2677	1.6462e-12	7.8822e-11
comp68411_c0	14734	6091.78	1.2162	2.2861e-24	2.1031e-22
comp68415_c0	3081	939	1.6562	1.3046e-09	4.8194e-08
comp68460_c0	33198.5	10679.3	1.5783	7.9843e-82	2.3615e-79
comp68466_c0	2524.73	1063	1.19	3.5859e-05	0.00070647
comp68473_c0	1315.47	256	2.3033	4.4575e-07	1.2182e-05
comp68493_c0	3165.1	1513.93	1.0059	7.9441e-05	0.0014587
comp68495_c0	968.82	179	2.3782	9.6876e-06	0.00021195
comp68501_c0	4819.84	1877.74	1.302	5.8888e-10	2.2392e-08
comp68528_c0	2836.61	956	1.5111	6.6238e-08	2.0258e-06
comp68536_c0	689	101	2.7121	5.2436e-05	0.001003
comp68539_c0	1758.34	55	4.9406	2.7377e-16	1.699e-14
comp68540_c0	3670.64	293	3.589	6.2566e-27	6.2879e-25
comp68541_c0	1374.02	436	1.598	8.2787e-05	0.001513
comp68558_c0	2383.5	510	2.1665	7.0347e-11	2.9093e-09
comp68561_c0	1055.49	191	2.4082	3.2384e-06	7.6625e-05
comp68589_c0	45647.1	7120.29	2.6225	1.1389e-228	1.0436e-225
comp68613_c0	4637.15	998.01	2.1581	1.1909e-19	8.834e-18
comp68618_c0	7634.08	1854	1.9838	5.7735e-28	5.9692e-26
comp68647_c0	2273.61	824.62	1.4052	5.4475e-06	0.00012424
comp68663_c0	936.09	34	4.725	3.2003e-09	1.1425e-07
comp68692_c0	7663.67	3429.93	1.1018	2.0515e-11	8.8854e-10
comp68697_c0	3842.03	1607.83	1.1987	2.8582e-07	8.0126e-06
comp68732_c0	406	3	7.0223	8.5397e-05	0.0015552
comp68741_c0	1675	616.89	1.383	0.00011836	0.0020848
comp68763_c0	1733.09	561.98	1.5667	1.3616e-05	0.00029135
comp68789_c0	7398.96	2292	1.6327	1.4734e-20	1.1438e-18
comp68790_c0	2500.7	517.95	2.2134	1.2268e-11	5.4703e-10
comp68791_c0	3704.97	1404.09	1.3418	2.4575e-08	7.9501e-07
comp68793_c0	1699.91	280	2.5439	9.6932e-10	3.6239e-08
comp68804_c0	3152.02	185.99	4.025	2.5648e-25	2.4713e-23
comp68805_c0	10577.8	2774.95	1.8725	4.0264e-35	5.2706e-33
comp68809_c0	65248.5	21768.6	1.5257	1.6411e-150	8.8151e-148
comp68810_c0	3082.92	1356.42	1.1265	1.424e-05	0.00030372
comp68819_c0	3914.1	1474	1.3509	8.1381e-09	2.778e-07
comp68822_c0	51914.2	23080.1	1.1115	2.5539e-69	6.3823e-67
comp68832_c0	17543.8	3286.99	2.3581	3.0941e-78	8.8707e-76
comp68836_c0	11362.3	2721.95	2.0035	2.3102e-41	3.5282e-39
comp68837_c0	6386.11	106	5.8548	1.5633e-56	3.2469e-54
comp68844_c0	2992.08	606	2.2457	7.0953e-14	3.7765e-12
comp68845_c0	7254.79	1937.76	1.8465	3.9495e-24	3.5978e-22
comp68853_c0	6878.16	1187.16	2.4765	1.1053e-33	1.3848e-31
comp68854_c0	3965.99	1440	1.4036	1.9799e-09	7.1947e-08
comp68861_c0	1530.67	461	1.6733	1.6226e-05	0.00034203
comp68865_c0	3009.04	979.91	1.5606	1.1081e-08	3.7201e-07
comp68873_c0	14831.1	2553.9	2.4798	1.0367e-70	2.6475e-68
comp68875_c0	3145.02	1494.01	1.0159	7.1454e-05	0.0013277
comp68923_c0	3544.31	434	2.9717	4.8089e-22	4.0712e-20
comp68946_c0	478	3	7.2579	2.3133e-05	0.00047271
comp68963_c1	2269.97	825	1.4022	5.7645e-06	0.00013096
comp69007_c0	1819.6	557.1	1.6496	3.361e-06	7.9407e-05
comp69018_c0	1776	391	2.1254	2.7974e-08	9.0095e-07
comp69044_c0	1785.76	503.18	1.7694	1.1424e-06	2.9174e-05
comp69059_c0	1266.44	136	3.1611	2.5894e-09	9.3083e-08
comp69139_c0	510	3	7.3514	1.3135e-05	0.00028235
comp69140_c0	1500.88	177	3.026	2.2811e-10	8.9881e-09
comp69141_c2	640.97	115	2.4206	0.00027319	0.0044405
comp69159_c0	1663.79	226.12	2.8213	1.2913e-10	5.2065e-09
comp69220_c1	1807.01	649	1.4193	4.3435e-05	0.00084435
comp69241_c0	1988.15	41	5.5416	1.1227e-18	7.9373e-17
comp69285_c0	1885.99	614	1.561	6.0644e-06	0.00013749
comp69293_c0	340.99	6	5.7706	0.00025213	0.0041269
comp69295_c0	2415.45	524.5	2.1452	7.0823e-11	2.9263e-09
comp69328_c0	1232.9	301	1.9762	1.1178e-05	0.00024251
comp69381_c1	846.3	188	2.1124	0.0001349	0.0023462
comp69398_c0	2130.89	832.3	1.2983	3.9995e-05	0.00078138
comp69408_c0	3283.6	936	1.7527	5.7826e-11	2.4128e-09
comp69419_c0	958.15	215	2.0979	5.2965e-05	0.0010123
comp69465_c0	1884.89	375.56	2.2693	2.1841e-09	7.8998e-08
comp69473_c0	1395.32	323.66	2.05	1.5965e-06	3.9748e-05
comp69496_c0	664.58	120	2.4114	0.00021826	0.0036337
comp69568_c1	736.35	88.92	2.9918	1.0094e-05	0.00022032
comp69637_c1	5728.67	2523	1.125	3.4331e-09	1.2228e-07
comp69660_c0	2823.04	197	3.783	6.407e-22	5.4045e-20
comp69675_c0	611.52	27	4.4433	2.3953e-06	5.7969e-05
comp69683_c0	355	0	4.7525	0.00026156	0.0042635
comp69684_c0	6639.8	362.02	4.139	2.303e-52	4.4657e-50
comp69704_c0	908.56	232	1.9114	0.00023342	0.0038573
comp69736_c0	739.01	150.28	2.2399	0.00020412	0.0034202
comp69757_c0	8720.35	2937.13	1.512	2.661e-21	2.197e-19
comp69805_c0	554	0	5.3946	3.3629e-06	7.9412e-05
comp69812_c0	16137.1	3431.17	2.1756	6.2612e-65	1.4929e-62
comp69822_c0	1099.95	87	3.6023	3.842e-09	1.3551e-07
comp69825_c1	5676.36	513.66	3.4081	5.1503e-39	7.4747e-37
comp69869_c0	1683.06	522	1.6309	9.4664e-06	0.0002074
comp69880_c0	2139	680	1.5953	9.3655e-07	2.4207e-05
comp69901_c0	611	15	5.2901	1.1102e-06	2.8397e-05
comp69907_c0	6988.92	2491.44	1.4301	5.8173e-16	3.5352e-14
comp69911_c0	1364	380	1.7857	1.8478e-05	0.00038533
comp69923_c0	343	11	4.9046	0.00030604	0.004913
comp69971_c0	1982.47	793.88	1.2623	0.0001117	0.0019825
comp70008_c0	233318	64306.3	1.8012	0	0
comp70033_c0	399	9	5.4123	7.9764e-05	0.0014635
comp70057_c0	3429.54	821.75	2.0032	1.3653e-13	7.1211e-12
comp70063_c0	5852.93	2066.73	1.4438	8.2284e-14	4.3499e-12
comp70064_c0	2558.28	503	2.2885	2.3814e-12	1.1173e-10
comp70073_c0	2944	1096.1	1.3674	4.3422e-07	1.1874e-05
comp70106_c0	862	121.28	2.7713	4.6403e-06	0.00010714
comp70117_c0	4653.65	545.99	3.0334	5.0925e-29	5.4835e-27
comp70160_c0	1737.96	136	3.6177	1.1902e-13	6.2494e-12
comp70218_c0	1688.15	284.6	2.5104	1.508e-09	5.5315e-08
comp70219_c0	1921	733	1.3319	6.6275e-05	0.001238
comp70250_c0	1471	296.96	2.2504	1.4698e-07	4.285e-06
comp70278_c0	1146	360	1.6125	0.00029315	0.0047256
comp70284_c0	556	69	2.9524	0.00013919	0.0024127
comp70288_c0	1407	3	8.8154	1.4253e-11	6.2956e-10
comp70331_c0	4041.86	1294.2	1.5849	1.9964e-11	8.6704e-10
comp70444_c0	5642.27	1131.66	2.2598	5.5147e-25	5.2168e-23
comp70471_c0	824	152	2.3805	4.4544e-05	0.00086196
comp70496_c0	3341.86	1272	1.3355	1.3334e-07	3.9189e-06
comp70503_c0	570.05	37	3.8875	1.2537e-05	0.00026986
comp70518_c0	3569.75	847.05	2.0173	3.258e-14	1.7766e-12
comp70529_c0	4645.04	681	2.7119	8.5154e-26	8.3601e-24
comp70601_c0	3248.25	1498.53	1.0581	2.6917e-05	0.00054219
comp70613_c0	3555.42	1634.96	1.0627	1.0307e-05	0.00022466
comp70658_c0	2561.12	225	3.4507	1.0925e-18	7.7474e-17
comp70670_c0	2575	956	1.3715	2.1553e-06	5.2458e-05
comp70693_c0	2867.79	1119.39	1.2992	1.8586e-06	4.581e-05
comp70751_c0	2312.02	670.96	1.7268	5.568e-08	1.7152e-06
comp70757_c0	2072.97	706.06	1.4958	4.6905e-06	0.00010813
comp70762_c0	4665.46	448.15	3.3219	1.1666e-31	1.3494e-29
comp70797_c0	3725.43	812.45	2.139	6.4949e-16	3.9367e-14
comp70800_c0	790	9	6.3978	2.8056e-08	9.0298e-07
comp70800_c1	1728.08	41	5.3394	2.4074e-16	1.5041e-14
comp70807_c0	4446.39	1606.32	1.4108	1.7627e-10	6.9987e-09
comp70855_c0	597	74	2.9541	7.8544e-05	0.001445
comp70867_c0	14793.2	5450.89	1.3823	2.7385e-30	3.0616e-28
comp70889_c0	8314.75	2159.3	1.8871	2.8362e-28	2.9585e-26
comp70909_c0	1028.43	282.37	1.8068	0.00017532	0.0029717
comp70912_c0	3725.77	582	2.6204	3.075e-20	2.3442e-18
comp70942_c0	1191.9	273	2.0683	8.0729e-06	0.00017863
comp70945_c0	12003.1	1799.06	2.6801	4.3474e-63	1.0158e-60
comp71061_c0	17437.7	7840.04	1.0952	8.8111e-24	7.9185e-22
comp71093_c0	452.88	6	6.18	2.5036e-05	0.00050803
comp71148_c0	1332.02	455.85	1.489	0.00025644	0.0041887
comp71164_c0	2972.4	854.59	1.7403	5.7603e-10	2.1957e-08
comp71217_c0	2246.17	443.76	2.2816	5.5519e-11	2.3207e-09
comp71239_c0	3013.65	603	2.2633	4.2747e-14	2.3148e-12
comp71263_c0	1888	541	1.7451	7.4438e-07	1.958e-05
comp71330_c2	2521.69	704.82	1.781	6.2054e-09	2.1417e-07
comp71338_c0	904	133	2.7069	3.7004e-06	8.6723e-05
comp71349_c0	4495.11	1622.47	1.4121	1.3573e-10	5.4587e-09
comp71355_c0	24301.7	2988.19	2.9657	1.1139e-140	5.7836e-138
comp71388_c1	3181.03	1408.89	1.1169	1.2226e-05	0.0002639
comp71408_c1	2935.09	757	1.897	4.8053e-11	2.0212e-09
comp71437_c0	8262.33	2720.01	1.5449	6.027e-21	4.8064e-19
comp71445_c0	2725.86	827	1.6627	1.0375e-08	3.4957e-07
comp71465_c0	1413.01	434	1.645	4.3847e-05	0.00084987
comp71479_c0	34283.6	1363.77	4.5938	8.5032e-278	9.9343e-275
comp71498_c1	2227.43	169	3.6623	3.1819e-17	2.0914e-15
comp71500_c1	13129.8	1555.46	3.0194	2.5445e-78	7.34e-76
comp71507_c0	1130.02	15	6.1772	2.7871e-11	1.1927e-09
comp71531_c0	856.17	30	4.7768	1.3846e-08	4.6186e-07
comp71540_c0	654.23	42	3.9033	2.7817e-06	6.6595e-05
comp71544_c0	1120	231	2.2195	5.5241e-06	0.00012587
comp71583_c0	1486.67	537	1.4111	0.00022434	0.0037243
comp71598_c0	2402.91	1068	1.1118	0.00015378	0.0026449
comp71611_c0	2229.55	502.76	2.0908	7.6824e-10	2.8953e-08
comp71650_c0	7527.17	3028.53	1.2555	6.7571e-14	3.6089e-12
comp71656_c0	3132.01	964	1.642	1.2419e-09	4.5951e-08
comp71708_c0	2468.23	811.72	1.5464	2.8105e-07	7.8837e-06
comp71715_c0	1746.78	663.82	1.3378	0.00013412	0.0023343
comp71717_c0	9400.02	2435	1.8907	7.8162e-32	9.0862e-30
comp71752_c0	1778.44	703.03	1.2809	0.00020905	0.0034966
comp71764_c0	42852.2	16031.8	1.3604	3.4964e-82	1.0474e-79
comp71766_c4	15597.8	4430.33	1.7578	1.936e-46	3.3263e-44
comp71800_c0	877.08	199.08	2.0813	0.00012016	0.0021126
comp71861_c0	686	5	7.0421	3.3261e-07	9.2356e-06
comp71864_c0	3247.51	1245.44	1.3246	2.4439e-07	6.9051e-06
comp71909_c0	647.98	72	3.1119	2.3706e-05	0.00048313
comp71931_c0	4397.25	1720.02	1.2961	3.8119e-09	1.3454e-07
comp71958_c0	1007.42	139	2.7995	6.3513e-07	1.6893e-05
comp71963_c0	4772.16	1709.35	1.4232	2.742e-11	1.1756e-09
comp71972_c0	929.47	233.09	1.9375	0.00017032	0.0028987
comp72001_c0	6351.22	289	4.3999	6.3161e-52	1.2147e-49
comp72049_c0	8672.65	1978.52	2.074	1.6354e-33	2.0325e-31
comp72062_c5	830	4	7.6389	3.8021e-08	1.2005e-06
comp72069_c0	4683.21	1613.87	1.4789	9.3443e-12	4.2077e-10
comp72101_c0	731	150	2.2269	0.00023402	0.0038657
comp72150_c0	5466.44	450	3.5446	6.8599e-39	9.8943e-37
comp72151_c0	10059.2	2951.98	1.7107	2.3542e-29	2.5644e-27
comp72168_c0	1834.55	15	6.8763	5.124e-17	3.3258e-15
comp72186_c0	7401.76	3494.41	1.0248	7.9966e-10	3.0088e-08
comp72249_c0	403.24	10	5.2755	7.6234e-05	0.0014087
comp72269_c0	1279.98	122	3.3331	8.1637e-10	3.0692e-08
comp72275_c0	2831.8	735.77	1.8864	1.2514e-10	5.05e-09
comp72288_c0	3711.09	1614.51	1.1427	1.3925e-06	3.4986e-05
comp72291_c0	391.26	23	4.0304	0.00024771	0.0040626
comp72315_c0	715.72	3	7.8403	4.0983e-07	1.1246e-05
comp72316_c0	1434.84	315.44	2.1274	5.8776e-07	1.5735e-05
comp72320_c0	5947.23	2823.41	1.0168	4.6e-08	1.437e-06
comp72399_c0	8133.04	2693	1.5366	1.7915e-20	1.3816e-18
comp72425_c0	5270.53	1327.6	1.9311	4.2323e-19	3.0617e-17
comp72426_c0	2689.12	102	4.6625	1.4229e-23	1.2739e-21
comp72442_c0	1821.01	654.99	1.4172	4.1502e-05	0.00080878
comp72468_c0	1822.27	586.1	1.5785	7.1931e-06	0.00016076
comp72493_c0	2605.32	1224	1.0318	0.00024278	0.0039893
comp72496_c0	1004.22	143	2.754	8.3865e-07	2.1785e-05
comp72502_c0	2344.01	808.93	1.4769	1.4613e-06	3.6597e-05
comp72551_c0	9510.22	2172.86	2.0719	1.5588e-36	2.13e-34
comp72553_c1	48571.6	6371.71	2.8723	9.1632e-270	9.7322e-267
comp72559_c0	2462.86	944	1.3254	6.8713e-06	0.00015408
comp72566_c0	2043	332	2.5634	1.6456e-11	7.241e-10
comp72589_c0	3236.42	588	2.4025	3.9832e-16	2.446e-14
comp72619_c0	1478.07	461	1.6228	3.5662e-05	0.00070319
comp72693_c0	1205.11	319.99	1.855	3.4132e-05	0.00067558
comp72694_c0	5068.77	2109.46	1.2067	3.0035e-09	1.0739e-07
comp72702_c0	22133.4	6631.68	1.6808	7.5847e-61	1.6798e-58
comp72716_c0	1796.88	474.83	1.862	3.8855e-07	1.0694e-05
comp72725_c0	3622.97	1557.27	1.1601	1.3251e-06	3.3437e-05
comp72730_c0	32017.4	13337.3	1.2054	3.4535e-50	6.4298e-48
comp72778_c2	2686.12	901.45	1.5172	1.3379e-07	3.9297e-06
comp72824_c0	587	2	8.1392	6.0758e-06	0.00013763
comp72838_c0	717.93	10	6.1077	1.1024e-07	3.2731e-06
comp72897_c0	6768.5	1714.83	1.9227	6.2224e-24	5.6354e-22
comp72941_c0	437.97	24	4.1317	9.2783e-05	0.0016819
comp72974_c0	1089.74	240	2.1248	1.3642e-05	0.00029177
comp72991_c0	1435.83	357	1.9499	2.6727e-06	6.4216e-05
comp73000_c0	3019.31	1305.61	1.1515	1.1648e-05	0.00025235
comp73019_c0	743.98	46	3.9575	5.1169e-07	1.3838e-05
comp73047_c0	5396.97	1468	1.8203	5.3837e-18	3.6782e-16
comp73075_c1	17823.8	6304.66	1.4413	1.0403e-38	1.4913e-36
comp73084_c0	1249.29	130	3.2065	2.5709e-09	9.249e-08
comp73084_c1	554	34	3.9683	1.4405e-05	0.00030683
comp73086_c0	27499.8	11103.2	1.2504	3.2396e-46	5.5253e-44
comp73129_c0	2437.95	392	2.5787	1.5432e-13	8.0218e-12
comp73159_c0	85242.1	21637.5	1.92	1.527e-280	1.8779e-277
comp73176_c0	626.52	78	2.9478	5.3311e-05	0.0010173
comp73199_c0	10560	4716.77	1.1047	3.0896e-15	1.798e-13
comp73264_c0	6549.46	3081.19	1.0299	6.321e-09	2.1784e-07
comp73265_c1	623	37	4.0156	3.865e-06	9.0354e-05
comp73301_c0	945	5	7.5042	3.6511e-09	1.2926e-07
comp73318_c0	737	30	4.5606	1.8675e-07	5.3674e-06
comp73428_c0	80262.1	21440.2	1.8464	2.3878e-249	2.3742e-246
comp73437_c0	1479.97	369	1.9458	1.9466e-06	4.7828e-05
comp73465_c0	2553.6	1191.33	1.0419	0.00024492	0.0040202
comp73479_c0	1711.44	382	2.1055	6.09e-08	1.8687e-06
comp73506_c0	11148.5	1201	3.1565	8.6843e-70	2.1937e-67
comp73588_c0	5694.14	2594.2	1.0762	1.6115e-08	5.3223e-07
comp73603_c0	930.99	185	2.2732	2.5544e-05	0.00051677
comp73618_c0	803.34	154.29	2.3223	7.2937e-05	0.0013526
comp73622_c0	1172.56	233	2.2732	2.3046e-06	5.586e-05
comp73667_c0	1052.1	278.17	1.8612	0.00010373	0.0018566
comp73717_c1	2838.77	1068.99	1.351	9.0944e-07	2.352e-05
comp73726_c0	729.78	62	3.4991	2.1411e-06	5.2168e-05
comp73744_c3	519	68	2.8741	0.00028632	0.0046331
comp73791_c2	3420.76	784.82	2.0659	4.1846e-14	2.2712e-12
comp73799_c0	1741.66	141	3.5687	1.5385e-13	8.0064e-12
comp73805_c0	2062.61	889	1.1562	0.00027551	0.004469
comp73808_c0	1324	411.27	1.6287	8.711e-05	0.0015852
comp73839_c1	1455	514	1.4432	0.00019826	0.0033268
comp73843_c0	5029.07	25	7.5942	6.7222e-42	1.0334e-39
comp73868_c1	8649.78	2289.47	1.8596	9.6209e-29	1.0218e-26
comp73868_c4	49764.2	16034.2	1.5759	1.9245e-121	8.6479e-119
comp73936_c0	2827.3	1131	1.2638	3.8544e-06	9.0153e-05
comp73953_c1	2563.01	1081	1.1874	3.2417e-05	0.00064492
comp74029_c0	179809	80483.9	1.1017	3.6805e-232	3.4399e-229
comp74051_c0	2618	368	2.7727	1.4078e-15	8.3069e-14
comp74081_c1	2447.37	413	2.509	3.4854e-13	1.7647e-11
comp74116_c0	493.68	27	4.1345	3.3134e-05	0.0006575
comp74135_c0	1750.71	119	3.8209	2.8176e-14	1.5454e-12
comp74142_c0	3044.73	1418.31	1.0441	5.9999e-05	0.0011301
comp74172_c0	3870.56	1726.86	1.1064	1.7407e-06	4.3108e-05
comp74174_c0	4830.4	783.36	2.5664	3.6633e-25	3.4866e-23
comp74197_c0	913	190	2.2066	4.3842e-05	0.00084987
comp74217_c0	2384.69	150.74	3.9256	3.0918e-19	2.2576e-17
comp74229_c0	1561.11	501.16	1.5812	3.1868e-05	0.00063454
comp74243_c0	1964	428	2.1401	4.401e-09	1.5487e-07
comp74244_c0	1788.34	613.34	1.4858	2.353e-05	0.00048007
comp74244_c1	2983	838	1.7737	2.9707e-10	1.1607e-08
comp74280_c0	3169.78	378	3.0099	3.9376e-20	2.997e-18
comp74303_c1	1386	493	1.4332	0.00030543	0.004905
comp74311_c1	378	7	5.6969	0.0001171	0.0020651
comp74323_c0	533	24	4.415	1.1016e-05	0.00023922
comp74367_c0	2632.4	1021.31	1.3079	4.3162e-06	9.9971e-05
comp74373_c0	4290.04	2031.8	1.0202	3.1971e-06	7.5726e-05
comp74380_c0	8789.77	1891.01	2.1586	8.4706e-36	1.131e-33
comp74402_c0	1051.99	131.61	2.9408	1.703e-07	4.9248e-06
comp74414_c2	494.09	41	3.533	8.9995e-05	0.0016352
comp74466_c0	1694	666.06	1.2887	0.00027449	0.0044571
comp74479_c0	1002.52	275.12	1.8075	0.0002108	0.003522
comp74573_c1	661	8	6.3105	3.6735e-07	1.014e-05
comp74582_c0	958	215	2.0977	5.3106e-05	0.0010142
comp74668_c0	8424.57	550.02	3.879	3.4485e-63	8.0984e-61
comp74709_c0	4922.96	288	4.0374	1.12e-38	1.6006e-36
comp74717_c1	2180	918.99	1.1882	0.00012563	0.0021988
comp74738_c0	1914.49	187	3.2978	7.7767e-14	4.1204e-12
comp74781_c0	56632.7	19141.4	1.5069	2.9939e-128	1.4132e-125
comp74796_c1	4564.29	1460	1.5864	9.8963e-13	4.8275e-11
comp74802_c0	3721.78	764.68	2.225	1.066e-16	6.8147e-15
comp74808_c0	2505.32	1116.3	1.1082	0.00011672	0.0020607
comp74871_c0	1819.66	336	2.3791	1.3234e-09	4.8851e-08
comp74882_c0	8067.76	3008.82	1.3649	6.6599e-17	4.2988e-15
comp74886_c0	5018.87	2321.22	1.0545	1.9798e-07	5.662e-06
comp74890_c0	7296.22	2711.88	1.3698	1.6109e-15	9.4695e-14
comp74929_c0	21319.5	10214.1	1.0036	1.6037e-24	1.4782e-22
comp74961_c1	1330.98	120	3.4134	2.4327e-10	9.5613e-09
comp74963_c0	8286.53	360	4.4667	1.0283e-67	2.5292e-65
comp75000_c0	545.5	5	6.7115	4.4507e-06	0.00010286
comp75136_c0	12389.5	1312.9	3.1803	6.5381e-78	1.8406e-75
comp75150_c0	5342.13	1617.94	1.6652	1.026e-15	6.1079e-14
comp75160_c1	966.94	212.72	2.1264	4.1442e-05	0.00080795
comp75162_c0	15059.1	2998.24	2.2704	3.2044e-64	7.6014e-62
comp75187_c2	870.31	41.07	4.3473	2.218e-08	7.2229e-07
comp75191_c0	1419	230	2.5671	1.9375e-08	6.345e-07
comp75206_c0	1926.39	75	4.6248	2.8111e-17	1.8555e-15
comp75209_c0	4171.63	738	2.4409	1.0142e-20	7.9523e-19
comp75231_c0	3809.79	576	2.6675	4.5576e-21	3.6722e-19
comp75233_c0	2307.22	950.5	1.2214	5.2135e-05	0.0009977
comp75244_c0	1184.31	219	2.377	1.0097e-06	2.5941e-05
comp75258_c0	2895.01	589.03	2.2391	1.9961e-13	1.0296e-11
comp75259_c0	371	7	5.6699	0.00013587	0.0023586
comp75263_c0	1102	333	1.6685	0.00026245	0.0042764
comp75286_c0	1857.25	623.98	1.5156	1.1804e-05	0.00025521
comp75290_c0	6547.14	1795.9	1.8081	2.7139e-21	2.2368e-19
comp75319_c0	3732.99	1256.24	1.5132	5.5279e-10	2.1157e-08
comp75342_c0	3709.77	1318.13	1.4348	3.3631e-09	1.1988e-07
comp75346_c1	2211.83	709	1.5834	7.1644e-07	1.8916e-05
comp75347_c0	1459.48	461.21	1.6039	4.7208e-05	0.00090863
comp75405_c0	712.74	95	2.8493	2.331e-05	0.0004761
comp75410_c0	3788.95	714.23	2.3493	3.9621e-18	2.735e-16
comp75418_c0	361	13	4.7374	0.00023419	0.0038672
comp75438_c0	2680.29	1232	1.0634	0.00012729	0.0022247
comp75458_c0	2976.98	1253.84	1.1895	7.2612e-06	0.00016197
comp75491_c0	2358.49	616.65	1.8773	4.9263e-09	1.7245e-07
comp75515_c0	3324.9	263	3.6021	1.2866e-24	1.2001e-22
comp75536_c0	523.17	0	5.312	6.5028e-06	0.00014665
comp75545_c0	1528.17	514.47	1.5126	7.2581e-05	0.0013465
comp75550_c0	519	31	4.0074	2.5257e-05	0.00051161
comp75555_c0	2627.1	337	2.9046	2.2397e-16	1.4068e-14
comp75562_c0	9480.7	498	4.1927	1.4377e-74	3.9063e-72
comp75567_c0	674.98	76	3.0927	1.7042e-05	0.00035793
comp75603_c0	901.8	221	1.9707	0.00017716	0.0029975
comp75605_c0	1645.82	355.95	2.151	7.0043e-08	2.1338e-06
comp75629_c1	3152.02	841.99	1.8464	2.4161e-11	1.0387e-09
comp75632_c0	1324.02	350	1.8615	1.3307e-05	0.00028566
comp75657_c0	3204.35	402.95	2.9333	7.938e-20	5.9449e-18
comp75661_c0	1531.97	302.1	2.2843	6.0289e-08	1.8511e-06
comp75684_c0	1426.06	279	2.2957	1.5659e-07	4.5481e-06
comp75693_c1	525.96	3	7.3958	9.935e-06	0.00021716
comp75700_c0	1378.11	479.01	1.4665	0.00024137	0.0039759
comp75775_c0	2154.87	870.24	1.2501	6.5203e-05	0.0012198
comp75777_c0	30466.1	9238.93	1.6634	9.7644e-82	2.8699e-79
comp75806_c0	18921.7	3296.83	2.4629	6.0306e-89	1.9042e-86
comp75824_c0	5573.32	1973	1.4401	3.5862e-13	1.8138e-11
comp75884_c0	776.25	14	5.735	3.3627e-08	1.0676e-06
comp75888_c0	2527.11	759	1.6773	2.8527e-08	9.1623e-07
comp75891_c0	4942.15	1548	1.6167	4.8348e-14	2.609e-12
comp75941_c0	16264	5655.99	1.4658	1.8873e-36	2.5639e-34
comp75944_c0	6975.38	1213.63	2.4649	6.0474e-34	7.6381e-32
comp75959_c1	2620.29	1129.03	1.1566	4.1124e-05	0.00080277
comp75999_c0	1833.5	732.19	1.2663	0.00019436	0.0032684
comp76020_c0	364.92	10	5.1315	0.00017659	0.002989
comp76038_c0	576.14	4	7.1122	3.0436e-06	7.2237e-05
comp76049_c1	1330	367.08	1.7992	2.1059e-05	0.00043359
comp76108_c0	1077.91	259.95	1.9939	3.5593e-05	0.00070213
comp76111_c0	1968.3	513	1.8819	8.6198e-08	2.5922e-06
comp76116_c1	4537.87	383.1	3.5082	2.656e-32	3.1744e-30
comp76136_c0	2037.99	299	2.7109	3.5459e-12	1.6488e-10
comp76155_c0	24034.9	2764.36	3.0621	7.9224e-144	4.1599e-141
comp76171_c0	11794.5	3636.45	1.6395	5.2338e-32	6.1454e-30
comp76184_c0	983.04	180	2.3912	7.7467e-06	0.00017214
comp76200_c0	1200.89	131	3.1384	7.5229e-09	2.5736e-07
comp76213_c0	1592.99	156	3.2941	9.4908e-12	4.2687e-10
comp76214_c2	2794	1045	1.3608	9.4731e-07	2.4459e-05
comp76222_c0	1379.39	266	2.3165	2.1142e-07	6.0319e-06
comp76246_c0	1023.27	298.06	1.7215	0.00031211	0.0049985
comp76272_c0	1266.09	203.54	2.579	1.0317e-07	3.0729e-06
comp76288_c0	2118.07	711	1.5168	2.8425e-06	6.7876e-05
comp76296_c1	1297	373.99	1.7361	4.3961e-05	0.00085173
comp76331_c0	4708.57	1727.42	1.3886	9.3558e-11	3.8252e-09
comp76374_c0	1639.56	592.06	1.4115	0.00010621	0.0018944
comp76413_c0	1164.31	192	2.5423	4.2319e-07	1.1586e-05
comp76425_c0	3783.69	684.97	2.4077	1.2235e-18	8.6367e-17
comp76428_c0	403	14	4.7893	9.792e-05	0.0017634
comp76429_c0	2920.16	443.96	2.6595	1.8491e-16	1.1662e-14
comp76433_c1	740	155	2.1972	0.00024433	0.004012
comp76458_c0	1932.03	137	3.7598	1.9898e-15	1.1667e-13
comp76492_c0	2307.64	445.04	2.3164	1.9277e-11	8.4272e-10
comp76502_c0	4587.12	63.05	6.1269	4.7351e-41	7.2079e-39
comp76522_c0	23058.5	10991.1	1.0109	9.5896e-27	9.5962e-25
comp76552_c1	5918.26	1597.17	1.8316	9.3853e-20	6.9951e-18
comp76573_c0	723	45	3.948	7.5607e-07	1.9827e-05
comp76575_c0	2327.16	708.36	1.658	1.3115e-07	3.8571e-06
comp76590_c0	2305.71	710.15	1.641	1.8919e-07	5.4309e-06
comp76596_c0	1473	120	3.5596	1.1755e-11	5.2567e-10
comp76623_c0	2460.28	1053	1.1663	6.2102e-05	0.0011679
comp76628_c0	500.55	17	4.8219	1.3775e-05	0.00029434
comp76653_c1	768.42	80	3.2058	2.9928e-06	7.1066e-05
comp76671_c0	3574.82	287.03	3.5806	3.1983e-26	3.1599e-24
comp76676_c0	2201.68	894.39	1.2416	6.0324e-05	0.0011354
comp76703_c0	6386.74	2505.22	1.2921	1.4253e-12	6.8454e-11
comp76710_c0	430.92	25	4.0494	0.0001172	0.0020661
comp76714_c0	885.99	98.01	3.1183	7.5134e-07	1.9737e-05
comp76771_c0	1739.5	143	3.5466	1.8408e-13	9.5267e-12
comp76774_c0	2640.45	56	5.5012	2.9331e-24	2.6876e-22
comp76779_c0	3744.61	471.73	2.9308	7.0057e-23	6.1309e-21
comp76789_c0	625.08	21	4.8376	1.1666e-06	2.9716e-05
comp76799_c0	3608.06	591.97	2.5496	4.6535e-19	3.3527e-17
comp76806_c0	2710.41	1246.06	1.0631	0.00011704	0.0020651
comp76808_c0	4366.78	618.21	2.7624	7.7649e-25	7.3159e-23
comp76817_c0	3113.62	544	2.4589	5.4105e-16	3.2965e-14
comp76827_c0	37140.3	7	12.315	2.3944e-155	1.3481e-152
comp76849_c0	12525.5	2746.58	2.1311	2.0288e-49	3.7327e-47
comp76852_c0	28121.7	6990.02	1.9503	5.981e-96	2.0108e-93
comp76869_c0	11831.9	157	6.1777	6.2199e-103	2.3441e-100
comp76881_c0	8514.84	121	6.0789	1.0562e-74	2.8865e-72
comp76901_c0	10974.8	4076.45	1.3708	1.3872e-22	1.2028e-20
comp76916_c0	16093.1	276	5.8076	1.4638e-139	7.4354e-137
comp76931_c0	12623.3	2135.01	2.5057	3.188e-61	7.1282e-59
comp77065_c0	5342.96	1441.17	1.8324	5.3772e-18	3.6782e-16
comp77087_c0	4356.36	1882.82	1.1522	1.3696e-07	4.0154e-06
comp77126_c0	1774.05	512	1.7348	1.7922e-06	4.4315e-05
comp77217_c0	6164.46	2907.55	1.0261	1.9657e-08	6.4327e-07
comp77223_c0	9333.66	57.84	7.2762	5.8767e-78	1.6683e-75
comp77304_c0	1938	709.12	1.3924	3.1132e-05	0.00062092
comp77421_c0	2132.85	467.18	2.1327	1.0557e-09	3.9309e-08
comp77486_c0	915	186	2.2404	3.5782e-05	0.00070526
comp77551_c0	592.01	50	3.5076	1.9256e-05	0.00040013
comp77639_c0	6625.87	1192	2.4167	1.4328e-31	1.6493e-29
comp77669_c0	1374.02	0	6.7051	3.2323e-13	1.6401e-11
comp77680_c0	2714.06	455.38	2.5173	1.6418e-14	9.1776e-13
comp77696_c0	1620.94	555	1.4882	5.5501e-05	0.0010561
comp77776_c0	2696.64	887.18	1.5458	8.0273e-08	2.4233e-06
comp77963_c0	808.88	121.74	2.6741	1.3851e-05	0.00029584
comp78117_c0	2435.28	545	2.1017	1.0995e-10	4.472e-09
comp78271_c0	1749	175	3.2631	1.1776e-12	5.6911e-11
comp78544_c0	1126.16	226	2.259	4.0105e-06	9.3476e-05
comp78584_c0	721.06	146	2.2461	0.00023754	0.0039197
comp78786_c0	964	119	2.96	5.0808e-07	1.3748e-05
comp86180_c0	381	6	5.9307	0.0001089	0.001938
comp89703_c0	613	0	5.5406	9.651e-07	2.4835e-05
comp90248_c0	520	0	5.3032	6.961e-06	0.00015587

## Sheet: SR-3vsSR-2 down
Gene_id	SR_2_readcount	SR_3_readcount	log2.Fold_change.	p.value	q.value.Storey.et.al..2003.
comp26724_c0	3	567	-7.6203	1.5455e-06	3.8601e-05
comp27107_c0	19	338.34	-4.2124	0.00017354	0.0029469
comp29524_c0	21	730.65	-5.1787	1.1636e-08	3.8952e-07
comp30314_c0	76.52	1269.4	-4.1102	4.8802e-13	2.4392e-11
comp30912_c0	251	1015.09	-2.0739	1.7216e-06	4.268e-05
comp31145_c0	214.26	2731.53	-3.7303	6.2733e-25	5.9225e-23
comp31181_c0	104	566.74	-2.5041	7.3524e-05	0.0013624
comp31297_c0	838	2660.92	-1.7249	4.316e-12	1.995e-10
comp31387_c0	553.11	2890.06	-2.4435	9.6202e-19	6.8428e-17
comp31408_c0	744.01	1497.47	-1.0672	0.00016945	0.0028879
comp31480_c0	470.23	1680	-1.8951	5.4375e-09	1.8949e-07
comp31483_c0	133	1596	-3.643	5.2426e-15	3.0359e-13
comp31656_c0	1313	4089.99	-1.6973	1.8944e-17	1.2593e-15
comp31672_c0	57	2664.91	-5.605	8.1204e-28	8.3586e-26
comp31731_c0	1620	7125.27	-2.195	3.6284e-39	5.2988e-37
comp31775_c0	5372.08	37865.2	-2.8753	1.8519e-263	1.9232e-260
comp31827_c0	752.96	13917.2	-4.2662	6.6934e-129	3.1918e-126
comp31839_c0	112.26	19758.2	-7.5175	1.3971e-178	9.462e-176
comp31857_c0	2229	34582	-4.0136	9.652e-308	1.4096e-304
comp31870_c0	733	17707	-4.6524	4.0663e-169	2.4678e-166
comp32002_c0	288	864.17	-1.6433	0.00012952	0.0022618
comp32364_c0	199	755	-1.9817	5.8988e-05	0.0011133
comp32496_c0	692	2307.56	-1.7956	3.7413e-11	1.5851e-09
comp32583_c0	106.42	7524.18	-6.2017	1.0438e-74	2.8695e-72
comp32617_c0	1430.99	2802.76	-1.0279	5.4303e-07	1.461e-05
comp32694_c0	477.01	1151.09	-1.3289	0.00012368	0.0021671
comp32823_c0	592.98	1267	-1.1534	0.00025928	0.004232
comp33047_c0	110.01	858	-3.0214	9.5581e-08	2.8541e-06
comp33050_c0	87	479	-2.519	0.00025629	0.0041877
comp34223_c0	44	430.01	-3.3468	8.2132e-05	0.0015028
comp35074_c0	125	1068	-3.1529	1.3555e-09	4.9995e-08
comp35260_c0	45	456	-3.3991	4.5199e-05	0.00087354
comp35866_c0	579.73	3021.03	-2.4396	1.7169e-19	1.2636e-17
comp35871_c0	291	1780.51	-2.6712	3.89e-13	1.9568e-11
comp35886_c0	8169.86	19331.9	-1.3006	3.1561e-54	6.33e-52
comp35924_c0	492	1536.95	-1.7014	1.8038e-07	5.197e-06
comp35943_c0	220	1341.04	-2.6658	3.0984e-10	1.2076e-08
comp35965_c0	230	905	-2.0343	7.9587e-06	0.00017627
comp35989_c0	155	980	-2.7185	5.5792e-08	1.7176e-06
comp36004_c0	6314.19	55660	-3.198	0	0
comp36061_c0	2161.82	5828.32	-1.4889	1.1432e-20	8.9341e-19
comp36090_c0	151.36	1489.22	-3.3565	2.1871e-13	1.1219e-11
comp36132_c0	1344.18	3739.94	-1.5343	2.6113e-14	1.4373e-12
comp36151_c0	1769.04	3439.19	-1.0171	3.6052e-08	1.1399e-06
comp36173_c0	92	4260.82	-5.5914	1.8599e-43	3.0341e-41
comp36192_c0	2920.92	9770.17	-1.8	2.6104e-42	4.0799e-40
comp36195_c0	156	929	-2.6322	1.9332e-07	5.5357e-06
comp36202_c0	1129	23386.8	-4.4306	9.2336e-219	7.9908e-216
comp36251_c0	3701	12893.5	-1.8587	1.9986e-57	4.2263e-55
comp36297_c0	3008.76	6311.52	-1.1268	1.0401e-15	6.1842e-14
comp36303_c0	105	2602.06	-4.6892	1.9606e-26	1.9494e-24
comp36319_c0	181.13	11657.6	-6.0661	4.0583e-115	1.6784e-112
comp36331_c0	198.99	1740.95	-3.1871	7.7018e-15	4.4e-13
comp36331_c1	694	6213.65	-3.2205	3.2581e-49	5.9244e-47
comp36340_c0	32	673	-4.4525	8.3022e-08	2.5031e-06
comp36408_c0	17	816	-5.643	1.4553e-09	5.3464e-08
comp36433_c0	15	372.97	-4.6941	5.6119e-05	0.001067
comp36450_c0	21	634.88	-4.9761	1.1718e-07	3.4702e-06
comp36454_c0	22	350	-4.0498	0.00015621	0.0026818
comp36454_c1	45	913.01	-4.4007	4.7049e-10	1.8171e-08
comp36503_c0	61	571	-3.2846	6.6317e-06	0.00014921
comp36510_c0	26.65	3074.06	-6.9079	1.3873e-30	1.5622e-28
comp36533_c0	28	485	-4.1725	7.2897e-06	0.00016253
comp36542_c0	34	615	-4.235	4.0069e-07	1.1015e-05
comp36615_c0	81	839	-3.4307	2.8213e-08	9.0679e-07
comp36625_c0	593.17	3012.81	-2.4026	3.715e-19	2.6958e-17
comp36634_c0	110	925	-3.13	1.8739e-08	6.1496e-07
comp36744_c0	211	955	-2.2363	1.2774e-06	3.2286e-05
comp36795_c0	0	385	-4.9276	3.7741e-05	0.00074137
comp36853_c1	156	815	-2.4433	2.682e-06	6.4406e-05
comp36987_c0	36	608	-4.136	5.4235e-07	1.46e-05
comp37018_c0	152	840.47	-2.5252	1.242e-06	3.1494e-05
comp37028_c0	657.51	1556.05	-1.3008	1.089e-05	0.0002367
comp37068_c0	880.89	2291	-1.437	1.1417e-08	3.8273e-07
comp37101_c0	101.18	1849.72	-4.2503	1.3946e-18	9.8003e-17
comp37126_c0	36	1530.84	-5.4682	1.2125e-16	7.73e-15
comp37167_c0	682	4452.64	-2.7648	1.7622e-31	2.0233e-29
comp37185_c0	16	1807.44	-6.8778	1.1149e-18	7.8944e-17
comp37207_c2	392	987	-1.3902	0.00024776	0.0040626
comp37274_c0	627	1611.98	-1.4203	2.0242e-06	4.9577e-05
comp37290_c0	291	1737.84	-2.6362	1.038e-12	5.0424e-11
comp37290_c1	140	766.76	-2.5114	3.8688e-06	9.0399e-05
comp37312_c0	17	350	-4.4218	0.00011326	0.0020072
comp37419_c0	263.44	1467.82	-2.5362	1.3438e-10	5.409e-09
comp37438_c0	999.07	2247.99	-1.228	3.733e-07	1.0286e-05
comp37439_c0	903.03	1889	-1.1228	1.2011e-05	0.00025938
comp37442_c0	550.16	1361.15	-1.3649	2.1324e-05	0.0004386
comp37488_c0	17	428	-4.712	1.5735e-05	0.00033243
comp37517_c0	118	607	-2.4209	5.5491e-05	0.0010561
comp37517_c1	192	1040.91	-2.4967	8.1076e-08	2.446e-06
comp37549_c0	2556.05	22970	-3.2258	4.2317e-177	2.7853e-174
comp37578_c0	41	644.02	-4.0314	3.0133e-07	8.4271e-06
comp37868_c0	112	694	-2.6895	5.4363e-06	0.00012405
comp38839_c1	61	485	-3.0491	5.6514e-05	0.0010734
comp43069_c0	31	2000.03	-6.0696	3.5395e-21	2.8717e-19
comp43926_c0	115	1905	-4.1081	8.4324e-19	6.0254e-17
comp44094_c0	54	479.02	-3.2071	4.3644e-05	0.00084703
comp47072_c0	546	4175.59	-2.993	9.943e-32	1.153e-29
comp47173_c0	670.03	1861.11	-1.5319	8.003e-08	2.4191e-06
comp47175_c0	1407.02	3823.81	-1.5004	3.2259e-14	1.7611e-12
comp47246_c0	565.98	1278.86	-1.2341	0.00011999	0.0021105
comp47272_c0	720.99	1471	-1.0868	0.00015975	0.0027356
comp47294_c0	67.01	458.96	-2.8339	0.00014998	0.0025853
comp47301_c0	1109	2806.06	-1.3973	5.6388e-10	2.1529e-08
comp47310_c0	2	374	-7.6049	9.4103e-05	0.0017019
comp47323_c0	156	758	-2.3387	9.7678e-06	0.0002136
comp47440_c0	584.05	1482.71	-1.4021	6.2643e-06	0.00014156
comp47444_c0	486.54	1163.19	-1.3155	0.00012699	0.0022201
comp47457_c0	903	5514.99	-2.6686	2.4039e-37	3.3534e-35
comp47458_c0	143	2364.96	-4.1058	5.9692e-23	5.2435e-21
comp47491_c0	508	1552.04	-1.6693	2.2066e-07	6.2801e-06
comp47521_c0	526.22	2523	-2.3194	9.5863e-16	5.7287e-14
comp47571_c0	710.9	2884.66	-2.0787	6.7425e-16	4.0815e-14
comp47612_c0	14	3862.36	-8.1659	2.6432e-34	3.3749e-32
comp47646_c0	164	888	-2.4949	7.3011e-07	1.9244e-05
comp47752_c0	525	2378.71	-2.2378	2.0615e-14	1.1387e-12
comp48003_c0	99	801.3	-3.0749	2.0503e-07	5.8601e-06
comp48056_c0	1579	5730.32	-1.9176	1.9719e-27	2.0076e-25
comp48222_c0	423	3920.99	-3.2705	4.611e-32	5.4415e-30
comp48254_c0	659	1537.46	-1.2802	1.5261e-05	0.00032343
comp48341_c0	1	1532	-10.639	7.8134e-11	3.2142e-09
comp48389_c0	127	586.02	-2.2642	0.00013341	0.0023246
comp48805_c0	649	1805.48	-1.5341	1.2147e-07	3.5905e-06
comp48912_c0	1	774.64	-9.6554	6.2373e-07	1.6647e-05
comp48942_c0	847.7	3176.25	-1.9637	2.5187e-16	1.5694e-14
comp49015_c0	78	474	-2.6614	0.00018497	0.0031195
comp49035_c0	950.42	2736.24	-1.5836	2.9291e-11	1.2512e-09
comp49317_c0	398.02	1008.01	-1.3986	0.0002005	0.003362
comp49364_c0	18	402.43	-4.5407	3.1716e-05	0.00063177
comp49631_c0	225	964	-2.1571	1.8575e-06	4.5807e-05
comp49717_c0	279.99	914.06	-1.7649	3.8166e-05	0.00074846
comp50011_c0	37	11160.6	-8.2947	1.8906e-94	6.2218e-92
comp50202_c0	1015	6711.06	-2.7831	7.4175e-47	1.2791e-44
comp50384_c0	1688.75	3596.3	-1.1486	8.4302e-10	3.1669e-08
comp50481_c0	104	5195.91	-5.7007	1.3292e-52	2.599e-50
comp50512_c0	902	3436.37	-1.9877	9.0725e-18	6.1357e-16
comp50696_c0	563.02	1514	-1.4851	2.1059e-06	5.1389e-05
comp50791_c0	130	5412.55	-5.4378	1.1607e-54	2.3583e-52
comp51000_c0	1542	3880	-1.3893	3.7949e-13	1.911e-11
comp51117_c0	116	16365.9	-7.1984	5.0032e-152	2.7187e-149
comp51118_c0	880.14	2412.24	-1.5126	1.3639e-09	5.0266e-08
comp51240_c0	8	292	-5.2479	0.00030623	0.0049144
comp51256_c0	29362.8	61757.2	-1.1306	8.2683e-140	4.2461e-137
comp51291_c0	15202.6	50525.6	-1.7907	8.0332e-210	6.5861e-207
comp51291_c1	138	1235.76	-3.2207	4.8287e-11	2.0293e-09
comp51532_c0	53	648	-3.67	5.8644e-07	1.5714e-05
comp51755_c0	1804.29	3739.67	-1.1095	1.0087e-09	3.762e-08
comp51935_c0	1466.09	2931.86	-1.0579	1.6964e-07	4.9088e-06
comp52345_c0	335	4163.62	-3.6936	6.7207e-37	9.2647e-35
comp52558_c0	1097	2676	-1.3445	3.6439e-09	1.291e-07
comp52683_c0	172.22	1018.92	-2.6227	5.2665e-08	1.6277e-06
comp52717_c0	752.07	1726	-1.2565	6.0666e-06	0.00013749
comp52730_c0	2415.94	5441.38	-1.2294	2.5051e-15	1.4633e-13
comp52741_c0	1	507	-9.0439	2.6395e-05	0.00053283
comp52754_c0	861.01	2913	-1.8164	7.1786e-14	3.8165e-12
comp52793_c0	1181.51	2757.22	-1.2806	6.9132e-09	2.372e-07
comp52913_c0	150.15	2623.01	-4.1848	1.6645e-25	1.6206e-23
comp53039_c0	1336.1	6406.73	-2.3196	1.6354e-37	2.302e-35
comp53109_c0	30	1336.04	-5.5349	1.0005e-14	5.6536e-13
comp53181_c0	4	468	-6.9284	7.378e-06	0.00016434
comp53197_c0	1134.94	4237.87	-1.9588	3.3545e-21	2.7311e-19
comp53208_c0	613	6166.04	-3.3884	9.4959e-51	1.7822e-48
comp53228_c0	9	395	-5.5138	2.5791e-05	0.00052154
comp53298_c0	141	924.72	-2.7714	1.0087e-07	3.0081e-06
comp53314_c0	69	453.9	-2.7757	0.00018874	0.0031808
comp53355_c0	145	1205	-3.1129	1.5183e-10	6.0799e-09
comp53555_c0	620.06	3285.05	-2.4635	2.9511e-21	2.4195e-19
comp53564_c0	990.63	2731.32	-1.5212	9.6628e-11	3.9438e-09
comp53625_c0	498	1586.98	-1.7301	8.3641e-08	2.5201e-06
comp53630_c0	1021.83	1964.04	-1.0007	3.8659e-05	0.00075718
comp53643_c0	2498.01	9787.12	-2.0281	1.1181e-48	2.002e-46
comp53719_c0	1040.76	1999.78	-1.0002	3.3066e-05	0.00065643
comp53803_c0	23	814.06	-5.2035	1.7018e-09	6.2152e-08
comp53919_c0	249	874.02	-1.8695	3.0084e-05	0.00060177
comp54037_c0	3588	9717.03	-1.4954	1.4913e-33	1.8584e-31
comp54049_c0	992.96	18644.8	-4.2889	2.0161e-172	1.2397e-169
comp54081_c0	1598.91	12566.4	-3.0324	5.8913e-93	1.9119e-90
comp54292_c0	2067.01	5659	-1.511	1.7704e-20	1.3698e-18
comp54302_c0	184	776.86	-2.136	2.0759e-05	0.00042831
comp54405_c0	612	2007.79	-1.772	9.4147e-10	3.5254e-08
comp54406_c0	688	2331.3	-1.8187	2.0733e-11	8.9712e-10
comp54415_c0	299.39	981.53	-1.771	1.8961e-05	0.00039452
comp54487_c0	627	1735.97	-1.5272	2.302e-07	6.5397e-06
comp54512_c0	1998.93	10827	-2.4954	4.8205e-67	1.1794e-64
comp54518_c0	523	1205	-1.2622	0.0001496	0.0025797
comp54525_c0	361	9971.78	-4.8458	2.9415e-97	1.0259e-94
comp54588_c0	1061.02	2171.16	-1.091	4.2366e-06	9.8255e-05
comp54617_c1	2891.12	5661.81	-1.0277	1.0743e-12	5.2133e-11
comp54673_c1	8	495	-6.0093	2.574e-06	6.1972e-05
comp54889_c0	1888	3896.6	-1.1034	5.2741e-10	2.0302e-08
comp54922_c0	442	1742.93	-2.0374	5.5127e-10	2.1116e-08
comp54936_c0	6	3002.22	-9.0249	1.3258e-24	1.2342e-22
comp55014_c0	861	2017.6	-1.2866	6.6523e-07	1.7663e-05
comp55144_c0	13	490	-5.2942	2.8835e-06	6.8681e-05
comp55202_c0	1684.88	3601.26	-1.1539	7.2477e-10	2.7337e-08
comp55217_c0	1231.87	6734	-2.5086	1.3478e-42	2.1279e-40
comp55297_c0	91.05	1616.24	-4.2079	2.3188e-16	1.4545e-14
comp55346_c0	357	7541.31	-4.4588	4.8445e-72	1.2577e-69
comp55349_c0	1063	2109.97	-1.0471	1.0593e-05	0.00023047
comp55380_c0	490.99	1308	-1.4716	1.1763e-05	0.0002545
comp55382_c0	150.43	614	-2.0872	0.00018831	0.0031747
comp55441_c0	782	1722.02	-1.1969	1.2441e-05	0.00026818
comp55443_c0	14	341	-4.6643	0.00011905	0.0020962
comp55444_c0	747.08	1525.14	-1.0876	0.00011987	0.0021091
comp55453_c0	865	2078.18	-1.3226	2.7303e-07	7.6725e-06
comp55492_c0	12639.6	24305	-1.0013	1.4413e-47	2.5132e-45
comp55497_c0	1459.98	3042	-1.1171	3.1081e-08	9.9079e-07
comp55499_c0	0	566	-5.4836	4.7482e-07	1.2916e-05
comp55567_c0	717.52	2578	-1.9032	4.3314e-13	2.1695e-11
comp55603_c0	184	938	-2.4079	5.8255e-07	1.5619e-05
comp55618_c0	11860.8	27229.5	-1.257	2.812e-72	7.3827e-70
comp55697_c0	31	16686.1	-9.1302	5.0593e-127	2.3643e-124
comp55809_c0	2094.42	20446	-3.3452	2.3044e-162	1.3632e-159
comp55823_c0	3728.92	13051.8	-1.8654	2.3309e-58	5.0196e-56
comp55830_c0	3387.99	7620.61	-1.2275	8.3528e-21	6.5825e-19
comp55919_c0	12	329.7	-4.8381	0.00014206	0.0024606
comp55920_c0	185	1242.01	-2.8051	5.4061e-10	2.0772e-08
comp55946_c0	526.89	1338.1	-1.4026	1.7673e-05	0.00036969
comp55980_c1	1054	2272.28	-1.1663	8.2192e-07	2.1434e-05
comp56095_c0	1540.34	10553.8	-2.8345	7.1168e-74	1.8897e-71
comp56129_c0	498.78	1257	-1.3915	3.5009e-05	0.00069147
comp56150_c0	12	366	-4.9888	5.7312e-05	0.0010861
comp56162_c0	3188.59	10222.5	-1.7388	2.1463e-42	3.3658e-40
comp56169_c0	205	1400	-2.8298	3.671e-11	1.5567e-09
comp56241_c0	2084.73	19945.9	-3.3162	2.1361e-157	1.2173e-154
comp56243_c0	537.8	1293.89	-1.3246	4.8895e-05	0.00093839
comp56245_c0	453.22	2454.23	-2.495	1.7989e-16	1.1376e-14
comp56290_c0	5278.67	18609.5	-1.8758	5.6313e-83	1.72e-80
comp56331_c0	1266.6	19462.4	-3.9997	9.1175e-174	5.681e-171
comp56337_c0	2385.06	7259.88	-1.6639	4.9241e-29	5.3144e-27
comp56352_c0	354	1709.94	-2.3302	3.3814e-11	1.4405e-09
comp56375_c0	290	2421.01	-3.1195	1.0396e-19	7.7361e-18
comp56542_c0	131	567	-2.1718	0.00024156	0.0039777
comp56597_c0	43	3169.72	-6.2619	1.9601e-32	2.3547e-30
comp56600_c0	7484.03	15026	-1.0636	1.3845e-32	1.6762e-30
comp56603_c0	503	1287.25	-1.4137	2.3134e-05	0.00047271
comp56645_c0	194.92	1414.26	-2.9171	1.5442e-11	6.8014e-10
comp56658_c0	6511.87	12978.1	-1.053	5.399e-28	5.6068e-26
comp56674_c0	1062.49	2862.85	-1.488	6.5497e-11	2.7183e-09
comp56750_c0	533	1774.8	-1.7935	6.7816e-09	2.3286e-07
comp56758_c0	302.04	2972.61	-3.3569	3.5303e-25	3.3669e-23
comp56882_c0	47	734	-4.0231	4.6106e-08	1.4393e-06
comp56996_c0	53	965.9	-4.2458	2.0714e-10	8.1966e-09
comp56996_c1	17.81	573.26	-5.0665	4.5675e-07	1.246e-05
comp57003_c0	4969.98	19535	-2.0328	1.3555e-95	4.5245e-93
comp57052_c0	327.77	18537.3	-5.8796	1.6475e-182	1.1322e-179
comp57109_c0	39	640	-4.0946	2.9342e-07	8.2158e-06
comp57151_c0	799.51	2088.29	-1.4432	4.6172e-08	1.4404e-06
comp57174_c1	247.62	1763.36	-2.8902	6.454e-14	3.4548e-12
comp57199_c0	172	1021.1	-2.6277	4.9534e-08	1.535e-06
comp57199_c1	64	447	-2.8622	0.0001709	0.0029074
comp57226_c0	320.57	1475.31	-2.2603	1.3992e-09	5.1526e-08
comp57235_c0	136	992.5	-2.9255	1.5438e-08	5.1095e-07
comp57249_c0	148	1295.31	-3.1877	2.0189e-11	8.752e-10
comp57293_c0	229	762	-1.7925	0.0001467	0.0025325
comp57391_c0	1386	2686.89	-1.013	1.2006e-06	3.0525e-05
comp57418_c0	1674.55	7210.75	-2.1644	5.0867e-39	7.4053e-37
comp57437_c0	139.05	622.72	-2.221	9.7797e-05	0.0017619
comp57486_c0	5045.82	13154.6	-1.4404	9.8844e-43	1.5658e-40
comp57487_c0	416	1229	-1.6209	6.0608e-06	0.00013749
comp57488_c1	246	829	-1.8107	6.7496e-05	0.0012586
comp57488_c2	2843.44	8843.23	-1.695	8.6014e-36	1.1452e-33
comp57488_c3	1727.09	5473.13	-1.7221	3.2884e-23	2.9105e-21
comp57524_c0	443.93	1122.36	-1.3962	8.8922e-05	0.0016163
comp57635_c0	609	3280.11	-2.4873	2.0052e-21	1.6585e-19
comp57645_c0	1296.54	20869.2	-4.0667	7.8163e-188	5.5344e-185
comp57665_c0	318.26	2070.29	-2.7596	1.8374e-15	1.0787e-13
comp57684_c0	349	4982.96	-3.8937	3.258e-45	5.4376e-43
comp57691_c0	111.44	671	-2.6481	9.1077e-06	0.00020001
comp57718_c0	28	346.27	-3.6864	0.000255	0.0041696
comp57732_c0	241.36	1393.22	-2.5872	2.6101e-10	1.025e-08
comp57745_c0	257	866.03	-1.8107	4.6435e-05	0.00089546
comp57749_c0	307	877	-1.5724	0.00017864	0.0030192
comp57869_c0	258.04	894.81	-1.852	2.6938e-05	0.00054239
comp57901_c0	694.67	3394.96	-2.347	6.7762e-21	5.3855e-19
comp57944_c0	51	807	-4.042	9.5616e-09	3.2356e-07
comp58051_c0	981.42	2011.01	-1.093	9.3306e-06	0.00020481
comp58069_c0	42.09	695	-4.1035	8.9708e-08	2.6891e-06
comp58116_c0	18	503.62	-4.8643	2.5321e-06	6.1058e-05
comp58126_c0	3332.86	15276.3	-2.2545	2.3731e-84	7.3443e-82
comp58146_c0	992.09	7684.68	-3.0115	3.1348e-57	6.5988e-55
comp58210_c0	161.5	1123.49	-2.8564	2.6293e-09	9.4335e-08
comp58254_c0	726	1551.18	-1.1534	5.3043e-05	0.0010134
comp58294_c0	1620.59	3309.01	-1.0879	1.4552e-08	4.8298e-07
comp58399_c0	1514	3219.84	-1.1467	6.6438e-09	2.2846e-07
comp58465_c0	109.55	805.12	-2.9356	3.349e-07	9.2937e-06
comp58471_c0	862.83	3426.85	-2.0478	2.6659e-18	1.8511e-16
comp58474_c0	1877.13	3887.99	-1.1085	4.8428e-10	1.8673e-08
comp58560_c0	517	5108.84	-3.3628	4.0588e-42	6.3015e-40
comp58570_c0	3010.68	6546.05	-1.1786	3.473e-17	2.2795e-15
comp58736_c0	143	619	-2.172	0.00012514	0.0021911
comp58753_c0	705.98	1855.27	-1.452	2.3114e-07	6.5624e-06
comp58787_c0	597.31	1482.52	-1.3695	8.7442e-06	0.00019248
comp58811_c0	1252.24	5473.89	-2.1861	2.3743e-30	2.6672e-28
comp58828_c0	1949.7	7364.91	-1.9754	5.6042e-36	7.5692e-34
comp58839_c0	729.02	2799	-1.9989	7.6082e-15	4.3572e-13
comp58919_c0	130	945.01	-2.9198	3.4911e-08	1.1068e-06
comp59060_c0	212	2093.45	-3.3618	3.2034e-18	2.2211e-16
comp59082_c0	674.91	2220.6	-1.7762	1.159e-10	4.7014e-09
comp59108_c0	752.03	2955.47	-2.0326	7.191e-16	4.3473e-14
comp59148_c0	802	2893.99	-1.9094	1.4582e-14	8.1707e-13
comp59148_c1	263	810	-1.6809	0.00017033	0.0028987
comp59199_c0	305	1506.72	-2.3626	3.6306e-10	1.4103e-08
comp59205_c0	686.09	1485.43	-1.1724	6.3161e-05	0.0011864
comp59208_c0	4740.12	63894.6	-3.8107	0	0
comp59262_c0	1387.09	3543.66	-1.4112	2.3151e-12	1.0873e-10
comp59282_c0	378.34	2321	-2.675	1.0947e-16	6.9889e-15
comp59289_c0	798.57	3598.24	-2.2298	6.2204e-21	4.9522e-19
comp59336_c0	99.66	1325.62	-3.7915	5.2008e-13	2.5883e-11
comp59362_c0	71	595.03	-3.1251	6.5702e-06	0.00014804
comp59500_c0	136	578	-2.1455	0.00023242	0.0038423
comp59502_c0	427	1101	-1.4245	8.3478e-05	0.0015233
comp59514_c0	18	762.01	-5.4618	5.13e-09	1.7891e-07
comp59544_c0	81	1440.16	-4.2102	9.5162e-15	5.3839e-13
comp59582_c0	607	2287.54	-1.9721	3.1325e-12	1.4595e-10
comp59600_c0	2835	43832.9	-4.0086	0	0
comp59601_c0	1211	2890.03	-1.3129	1.6129e-09	5.9069e-08
comp59602_c0	402.67	1078.97	-1.48	6.4737e-05	0.0012134
comp59603_c0	255.75	975	-1.9887	4.7801e-06	0.00011004
comp59637_c0	2838.65	12655.4	-2.2145	7.5295e-69	1.8617e-66
comp59653_c0	200.59	1537.72	-2.9965	1.108e-12	5.3659e-11
comp59669_c0	1951.7	4020.43	-1.1006	3.0219e-10	1.1788e-08
comp59678_c0	219	1187.25	-2.4966	1.008e-08	3.406e-07
comp59701_c0	125	4268.88	-5.1519	3.1741e-43	5.1503e-41
comp59749_c0	2768.78	7839.96	-1.5596	7.4703e-29	7.9522e-27
comp59750_c1	483	1138	-1.2944	0.00017751	0.0030024
comp59754_c0	1471	3003.86	-1.088	6.6781e-08	2.0398e-06
comp59853_c0	195.64	1728.02	-3.2009	8.6937e-15	4.9305e-13
comp59955_c1	8511.68	16391.3	-1.0034	9.9657e-33	1.2192e-30
comp59962_c0	71.17	487.87	-2.8352	9.2497e-05	0.001678
comp59974_c0	153	964.54	-2.7143	7.2546e-08	2.2029e-06
comp59981_c0	258.99	787.83	-1.663	0.00023103	0.0038231
comp59987_c0	0	418	-5.0463	1.6689e-05	0.00035099
comp59988_c0	615.33	1293.76	-1.1302	0.00027346	0.0044435
comp60020_c0	311	1306.99	-2.1293	3.5637e-08	1.1283e-06
comp60034_c0	1539.57	3039.02	-1.0391	1.4587e-07	4.2553e-06
comp60065_c0	14	544.49	-5.3394	8.0342e-07	2.101e-05
comp60076_c0	76	1041.99	-3.8352	1.3311e-10	5.3626e-09
comp60110_c0	2357.92	68158.9	-4.9113	0	0
comp60173_c0	1507.9	17332.3	-3.5809	7.8345e-145	4.1605e-142
comp60184_c0	554	10206.8	-4.2615	5.2407e-95	1.7369e-92
comp60250_c0	157	4857.54	-5.0094	1.0789e-48	1.9392e-46
comp60275_c0	1331.11	6955.91	-2.4436	8.3246e-43	1.3232e-40
comp60355_c0	1146.16	2612.98	-1.2469	3.0738e-08	9.8253e-07
comp60462_c0	361.04	9597.84	-4.7905	2.1612e-93	7.0628e-91
comp60487_c0	2768.07	23341.3	-3.134	8.8855e-176	5.6882e-173
comp60523_c0	23	686.63	-4.9579	3.6449e-08	1.1517e-06
comp60563_c0	385	5500.82	-3.8947	9.7871e-50	1.8078e-47
comp60630_c0	37	614.29	-4.1114	4.9335e-07	1.3389e-05
comp60635_c0	587	1839	-1.7055	1.0834e-08	3.6426e-07
comp60647_c0	2262.89	11044.5	-2.3451	3.9938e-64	9.4261e-62
comp60682_c0	154.15	7857.62	-5.7297	1.3372e-78	3.8813e-76
comp60682_c1	3767.79	9153.45	-1.3386	1.4439e-27	1.483e-25
comp60739_c0	476	1496	-1.7101	2.4017e-07	6.7938e-06
comp60787_c1	131.1	882.35	-2.8087	1.6529e-07	4.7888e-06
comp60799_c0	0	531.31	-5.3923	1.079e-06	2.7659e-05
comp60826_c0	438	2850.97	-2.7605	1.0297e-20	8.0601e-19
comp60831_c0	425	1297.12	-1.6678	2.2039e-06	5.3531e-05
comp60944_c0	39	441	-3.5573	4.5447e-05	0.00087797
comp61026_c0	363.97	1863.85	-2.4144	1.7393e-12	8.3109e-11
comp61124_c0	211	1122.91	-2.47	3.0081e-08	9.6219e-07
comp61185_c1	1132	2176.1	-1.0009	1.4745e-05	0.00031365
comp61207_c0	525	1178	-1.224	0.00024206	0.0039817
comp61218_c0	9	588.44	-6.0889	3.0211e-07	8.4438e-06
comp61225_c0	4427.77	9096.34	-1.0967	3.397e-21	2.7608e-19
comp61251_c1	130	563	-2.1727	0.00025333	0.0041451
comp61266_c0	6932.87	13684.2	-1.039	6.5706e-29	7.0265e-27
comp61283_c1	2557.5	6496.47	-1.403	3.0807e-21	2.5125e-19
comp61284_c0	290	979.97	-1.8147	1.4346e-05	0.00030584
comp61288_c0	7376.03	27740.7	-1.9691	4.8935e-130	2.3821e-127
comp61325_c1	26	410	-4.0371	4.336e-05	0.00084323
comp61378_c0	1019.06	2896.04	-1.5649	1.13e-11	5.063e-10
comp61421_c0	1591.03	8005.63	-2.3891	6.9397e-48	1.2284e-45
comp61513_c0	151	668.92	-2.2053	5.7725e-05	0.0010921
comp61545_c0	1036	2148.01	-1.11	3.6475e-06	8.5613e-05
comp61556_c0	1130.99	3827.74	-1.8169	9.3924e-18	6.3429e-16
comp61579_c0	9	1761.2	-7.6704	2.913e-17	1.9201e-15
comp61623_c0	1143.97	2682.15	-1.2874	9.7962e-09	3.3126e-07
comp61626_c0	692.49	1948.88	-1.5508	3.0872e-08	9.8615e-07
comp61682_c0	353	1910.13	-2.494	3.7801e-13	1.9056e-11
comp61697_c0	487.14	2347.16	-2.3265	8.4947e-15	4.8294e-13
comp61698_c0	25	1440.04	-5.9061	9.9306e-16	5.9269e-14
comp61737_c0	117	561	-2.3195	0.00015218	0.0026204
comp61760_c0	769.11	1605.98	-1.1202	5.5861e-05	0.0010625
comp61769_c0	526	1175	-1.2176	0.00025966	0.0042354
comp61787_c0	170	1814.48	-3.474	2.354e-16	1.4746e-14
comp61830_c0	15	387.99	-4.751	3.846e-05	0.00075391
comp61854_c0	356.24	1092.21	-1.6744	1.3328e-05	0.00028596
comp61858_c0	1924.32	5077.7	-1.4579	9.4567e-18	6.3771e-16
comp61877_c0	18	328	-4.2457	0.00021241	0.0035451
comp61962_c0	3103.95	6540.04	-1.1332	2.4385e-16	1.5215e-14
comp62037_c0	827.99	7685.07	-3.2724	3.41e-61	7.5883e-59
comp62099_c0	5544.18	10848.5	-1.0265	6.9079e-23	6.0567e-21
comp62113_c0	215	1084.9	-2.3932	8.4863e-08	2.5553e-06
comp62167_c0	5384.68	56196.7	-3.4416	0	0
comp62181_c0	1226.08	6548.66	-2.4752	6.3518e-41	9.6062e-39
comp62200_c0	173	1331	-3.0017	3.4538e-11	1.4686e-09
comp62200_c1	199	1554	-3.0232	6.8867e-13	3.3912e-11
comp62204_c0	7698.32	15472.4	-1.0651	1.4444e-33	1.8048e-31
comp62207_c0	424	1491	-1.8722	4.9015e-08	1.521e-06
comp62235_c0	4460.08	10270.5	-1.2614	1.8281e-28	1.9155e-26
comp62321_c0	196	1185.09	-2.6541	3.554e-09	1.262e-07
comp62322_c0	320	1364	-2.1497	1.5056e-08	4.9864e-07
comp62331_c0	3357.59	8038.95	-1.3176	6.3387e-24	5.7296e-22
comp62342_c0	8	399	-5.6983	2.3391e-05	0.00047754
comp62417_c0	272	924.13	-1.8225	2.3974e-05	0.00048837
comp62431_c0	117	2195.03	-4.2877	7.7445e-22	6.4976e-20
comp62439_c1	732.21	1443.04	-1.0368	0.00029775	0.0047898
comp62575_c0	747.08	2798.73	-1.9635	1.4557e-14	8.1665e-13
comp62575_c1	2965.83	6675.56	-1.2285	1.9435e-18	1.3576e-16
comp62586_c1	123	600	-2.3443	8.1622e-05	0.0014947
comp62607_c0	1150.55	3273.39	-1.5665	5.1028e-13	2.545e-11
comp62621_c0	195	1841.43	-3.2973	5.3759e-16	3.2797e-14
comp62641_c0	499	1213.99	-1.3407	7.3151e-05	0.001356
comp62642_c0	10174	116431	-3.5745	0	0
comp62644_c0	584	2117.82	-1.9166	4.2744e-11	1.8061e-09
comp62704_c0	467.3	1786.38	-1.9926	5.6855e-10	2.169e-08
comp62713_c0	1180.64	3620.91	-1.6748	2.1839e-15	1.2789e-13
comp62746_c0	128	576	-2.228	0.00017436	0.0029576
comp62860_c0	3196.29	6444.65	-1.0697	5.4773e-15	3.1679e-13
comp62906_c0	167	943.57	-2.5563	2.3426e-07	6.643e-06
comp62923_c0	279	2456.55	-3.1963	2.3861e-20	1.825e-18
comp62975_c0	463.44	1222.99	-1.458	2.5419e-05	0.00051446
comp62993_c0	488.04	2252.82	-2.2647	6.8331e-14	3.6416e-12
comp63018_c0	11	525.08	-5.635	1.2189e-06	3.0925e-05
comp63033_c0	804.74	4894.43	-2.6626	2.8939e-33	3.5589e-31
comp63045_c0	303	3990.29	-3.7771	6.4354e-36	8.6669e-34
comp63079_c0	538.31	1814.99	-1.8115	3.682e-09	1.3026e-07
comp63147_c0	211	1682.03	-3.0529	6.2224e-14	3.3385e-12
comp63159_c0	7335.58	32817.5	-2.2195	5.9813e-176	3.8822e-173
comp63175_c0	929.04	3877.21	-2.1192	2.8859e-21	2.3744e-19
comp63176_c0	279.86	2290.94	-3.0912	1.3269e-18	9.3527e-17
comp63181_c0	1776	3613.76	-1.0829	3.5741e-09	1.2682e-07
comp63206_c0	3027	25512	-3.1332	6.6699e-192	4.8703e-189
comp63207_c0	123	552	-2.224	0.0002417	0.0039786
comp63233_c0	462.14	1186.57	-1.4184	4.6513e-05	0.00089634
comp63323_c0	1193.95	3149.53	-1.4574	1.417e-11	6.2647e-10
comp63351_c0	173	682.48	-2.038	0.0001033	0.0018518
comp63410_c0	317.06	2690.35	-3.143	7.4875e-22	6.3046e-20
comp63427_c0	44	2391.57	-5.8223	4.1394e-25	3.9318e-23
comp63464_c1	422	1478.01	-1.8664	5.9347e-08	1.8246e-06
comp63509_c0	1399.19	3013.01	-1.1646	1.4153e-08	4.7143e-07
comp63545_c0	1016.06	7107.48	-2.8644	8.1084e-51	1.5279e-48
comp63546_c0	802.81	1602	-1.0548	0.0001144	0.0020236
comp63552_c0	3615.53	8438.15	-1.2807	3.8341e-24	3.4995e-22
comp63632_c0	112	973.13	-3.1772	6.4953e-09	2.2356e-07
comp63644_c0	2073.63	4414	-1.148	1.0754e-11	4.8231e-10
comp63684_c0	583.6	1584.03	-1.4986	1.0588e-06	2.7171e-05
comp63695_c1	140	622.16	-2.2099	0.00010304	0.0018478
comp63740_c0	524	1689	-1.7466	2.6722e-08	8.6181e-07
comp63753_c0	997	22098.2	-4.5282	1.439e-208	1.1594e-205
comp63834_c0	5207.01	15312.7	-1.6142	3.9122e-57	8.1983e-55
comp63946_c0	200	706	-1.8777	0.00016971	0.0028913
comp64032_c0	747.69	1657.9	-1.2069	1.6155e-05	0.00034069
comp64033_c0	1276	6234.64	-2.3467	5.4138e-37	7.4851e-35
comp64043_c0	782.01	1618.57	-1.1075	5.9919e-05	0.0011296
comp64070_c0	979.91	3185.67	-1.7589	1.6924e-14	9.4493e-13
comp64182_c0	170	1539	-3.2364	1.9363e-13	9.9983e-12
comp64215_c0	347.09	1501.74	-2.1713	2.3202e-09	8.3661e-08
comp64216_c0	339	1440.9	-2.1456	6.1726e-09	2.1336e-07
comp64295_c0	777.83	5928.64	-2.9882	2.8647e-44	4.7304e-42
comp64297_c0	1243	2461.01	-1.0435	2.0821e-06	5.0862e-05
comp64343_c0	773.09	6401.66	-3.1078	3.0894e-49	5.6617e-47
comp64367_c0	200	778.98	-2.0196	3.6904e-05	0.00072614
comp64368_c2	403	997	-1.3648	0.00027515	0.0044647
comp64382_c0	536.96	4838.02	-3.2296	8.6515e-39	1.244e-36
comp64425_c0	6069.91	14927	-1.3562	1.219e-44	2.0201e-42
comp64437_c0	208	977	-2.2898	6.9357e-07	1.8384e-05
comp64445_c0	1297.06	4925.86	-1.9832	1.0146e-24	9.5207e-23
comp64474_c0	234	744.98	-1.7287	0.00024262	0.0039882
comp64559_c0	0	594	-5.5532	2.4614e-07	6.9503e-06
comp64627_c0	26442.1	76202.1	-1.585	1.4276e-270	1.5515e-267
comp64628_c0	1006.11	2585.09	-1.4195	1.809e-09	6.5839e-08
comp64633_c0	110.9	940.12	-3.1416	1.3644e-08	4.5545e-07
comp64671_c0	1394.06	3061	-1.1927	6.1728e-09	2.1336e-07
comp64694_c0	5335.21	29616.8	-2.5308	1.0918e-182	7.6149e-180
comp64705_c0	117	1170.04	-3.38	7.0118e-11	2.9023e-09
comp64722_c0	6478.3	62370.2	-3.3252	0	0
comp64731_c0	95.66	668.27	-2.8625	4.3101e-06	9.991e-05
comp64740_c0	328.97	1589.63	-2.3307	1.6345e-10	6.5117e-09
comp64753_c0	404	1147.21	-1.5637	1.9483e-05	0.00040465
comp64775_c0	7569.23	15210.1	-1.0648	5.1453e-33	6.311e-31
comp64780_c0	429	1335.95	-1.6968	1.1912e-06	3.0319e-05
comp64792_c0	641	1823.99	-1.5667	6.9736e-08	2.1258e-06
comp64816_c0	615.71	2753.06	-2.2187	2.6717e-16	1.6603e-14
comp64822_c0	2540.83	4965.83	-1.0248	2.8283e-11	1.2093e-09
comp64875_c0	251.01	1470	-2.608	7.1099e-11	2.9352e-09
comp64972_c0	63	534	-3.1414	1.8769e-05	0.00039105
comp65000_c0	519.99	2511.84	-2.3302	9.3971e-16	5.6301e-14
comp65041_c0	2761.03	18754.8	-2.822	2.8137e-129	1.3556e-126
comp65068_c0	11	1654.97	-7.2912	8.6187e-17	5.5325e-15
comp65094_c0	213	1871.87	-3.1936	7.2649e-16	4.3863e-14
comp65133_c0	578.49	1620	-1.5437	4.8421e-07	1.3156e-05
comp65154_c0	103	517.98	-2.3883	0.00021806	0.0036316
comp65172_c0	271.56	2168.19	-3.0552	1.5728e-17	1.0515e-15
comp65224_c0	3421.65	8350.22	-1.3452	1.8991e-25	1.8451e-23
comp65232_c0	279.22	906.14	-1.7564	4.352e-05	0.00084564
comp65272_c0	337.02	1372	-2.0834	2.4583e-08	7.9501e-07
comp65281_c0	101	2421	-4.6412	1.2471e-24	1.1656e-22
comp65284_c0	1221.8	3084.97	-1.3943	8.4945e-11	3.4852e-09
comp65293_c1	34	11576.3	-8.4695	4.841e-96	1.6513e-93
comp65298_c0	303.24	877	-1.5901	0.00016008	0.0027402
comp65313_c0	683.01	2128	-1.6975	8.6907e-10	3.2621e-08
comp65339_c0	898.96	13017.2	-3.9141	1.7369e-115	7.3126e-113
comp65356_c0	363	1087	-1.6403	1.8057e-05	0.00037723
comp65373_c0	11	343	-5.0207	9.7072e-05	0.0017501
comp65401_c0	205	1616	-3.0368	2.1718e-13	1.1153e-11
comp65420_c0	1712.36	6298.84	-1.9371	2.4591e-30	2.7559e-28
comp65423_c0	1906.7	3746.28	-1.0324	6.2124e-09	2.1426e-07
comp65425_c0	169.03	783.88	-2.2714	9.6025e-06	0.00021018
comp65456_c0	191.99	961.66	-2.3825	4.8777e-07	1.3245e-05
comp65530_c0	62	627.94	-3.3983	1.6977e-06	4.2178e-05
comp65548_c0	775.29	1896.15	-1.3483	6.5102e-07	1.7296e-05
comp65551_c0	284	7886.81	-4.8535	2.3722e-77	6.6381e-75
comp65571_c0	33	1016.46	-5.003	1.9809e-11	8.6272e-10
comp65578_c0	2609.46	5517.2	-1.1382	4.2532e-14	2.3058e-12
comp65598_c0	225.02	986	-2.1896	1.1542e-06	2.9457e-05
comp65625_c0	5426.24	28916.2	-2.4719	3.5676e-174	2.253e-171
comp65663_c0	2122.82	5392.69	-1.4031	6.7407e-18	4.5919e-16
comp65666_c0	6358.39	13451.9	-1.1391	3.837e-32	4.5511e-30
comp65675_c0	155.59	709	-2.2461	2.8742e-05	0.00057672
comp65747_c0	3551.02	8998.08	-1.3994	1.0625e-28	1.1234e-26
comp65797_c0	11653.6	34275.9	-1.6144	1.2632e-125	5.8447e-123
comp65842_c0	1100.89	2725.69	-1.366	1.7641e-09	6.4306e-08
comp65851_c0	1329	3401	-1.4136	6.0122e-12	2.7465e-10
comp65860_c0	507	1779.8	-1.8697	2.6014e-09	9.3442e-08
comp65873_c0	7643.44	43732.7	-2.5744	1.7246e-273	1.9189e-270
comp65911_c0	17	736	-5.4941	9.2884e-09	3.1523e-07
comp65914_c0	2697.89	6078.41	-1.2299	5.9574e-17	3.8613e-15
comp65922_c0	3	350	-6.9243	0.00010579	0.0018879
comp65947_c0	5745.04	65863.2	-3.5771	0	0
comp65986_c0	56	450.52	-3.0661	0.00010008	0.0017968
comp66015_c0	1129.63	3143.04	-1.5343	2.9082e-12	1.3563e-10
comp66057_c0	2456.99	6413.52	-1.4423	1.0228e-21	8.5659e-20
comp66058_c0	2532.16	56262.3	-4.5318	0	0
comp66067_c0	13	303	-4.6008	0.00029585	0.0047608
comp66090_c0	235	1322.19	-2.5502	9.8123e-10	3.6654e-08
comp66092_c1	579.55	1285.28	-1.2071	0.00014622	0.0025252
comp66100_c0	471.84	2977.83	-2.7159	2.958e-21	2.4209e-19
comp66128_c0	535	1397	-1.4427	7.8463e-06	0.00017403
comp66154_c1	1126.19	2621.79	-1.2771	1.7161e-08	5.6476e-07
comp66160_c0	1429.46	3847.32	-1.4864	3.8692e-14	2.105e-12
comp66210_c0	3	480	-7.38	7.9552e-06	0.00017627
comp66213_c0	683.57	1408.02	-1.1005	0.00019416	0.0032662
comp66217_c0	210	1259.05	-2.6419	1.2685e-09	4.6898e-08
comp66243_c0	547.96	2479.05	-2.2357	6.0843e-15	3.506e-13
comp66280_c0	1931	4179.42	-1.172	1.9585e-11	8.5377e-10
comp66284_c0	15586.8	72505.9	-2.2758	0	0
comp66323_c0	979	3124.01	-1.732	5.2927e-14	2.8495e-12
comp66334_c0	4054.1	8772.12	-1.1716	2.5264e-22	2.1703e-20
comp66338_c0	934.42	6589.88	-2.8761	2.0387e-47	3.5417e-45
comp66340_c0	37	389	-3.4522	0.00015112	0.002604
comp66342_c0	386	5615.49	-3.9208	6.3316e-51	1.2028e-48
comp66347_c0	1115.28	2866.29	-1.4198	2.3916e-10	9.4079e-09
comp66361_c0	51	9561.98	-7.6087	9.0959e-87	2.8338e-84
comp66410_c0	173.29	769.46	-2.2087	1.5795e-05	0.00033354
comp66445_c0	1344.97	2966	-1.199	9.3668e-09	3.1742e-07
comp66517_c0	209.48	994	-2.3045	5.0693e-07	1.3733e-05
comp66521_c0	482.04	2921.01	-2.6573	1.7891e-20	1.3816e-18
comp66538_c1	2230.09	29648.6	-3.7908	1.4273e-255	1.45e-252
comp66560_c0	1790.42	3729.07	-1.1165	8.9854e-10	3.3673e-08
comp66584_c0	9481.15	20146.8	-1.1454	1.2102e-47	2.1262e-45
comp66604_c0	383.9	2924.03	-2.9872	1.1271e-22	9.7901e-21
comp66608_c0	218.64	893.51	-2.089	6.578e-06	0.00014815
comp66639_c0	1631	7454.4	-2.2504	5.3068e-42	8.1847e-40
comp66642_c0	3126.32	6681.21	-1.1537	4.8436e-17	3.1481e-15
comp66687_c0	126.01	985.63	-3.0255	1.0565e-08	3.5546e-07
comp66693_c0	1028	2052.2	-1.0554	1.2532e-05	0.00026986
comp66694_c0	542.98	3145.93	-2.5925	1.9549e-21	1.6227e-19
comp66747_c1	5.03	313.06	-6.0178	0.00018465	0.0031152
comp66759_c0	1106.85	12440.1	-3.5485	7.3308e-104	2.7852e-101
comp66781_c0	651.88	1362.02	-1.1211	0.00020482	0.0034306
comp66782_c0	1097.9	2791.25	-1.4042	5.4964e-10	2.1071e-08
comp66815_c0	239	2151	-3.228	3.8214e-18	2.6417e-16
comp66857_c1	7988.3	18669.6	-1.2828	1.7577e-51	3.3665e-49
comp66895_c1	300	889.49	-1.626	0.00011486	0.0020301
comp66911_c0	133	960	-2.9096	2.863e-08	9.1892e-07
comp66915_c0	5249.91	12586.4	-1.3195	1.3685e-36	1.8755e-34
comp66925_c0	4579.76	14432.4	-1.714	4.2364e-58	9.0814e-56
comp66935_c0	245.26	1513.01	-2.6831	1.996e-11	8.6704e-10
comp66935_c2	308	1484.56	-2.3271	6.736e-10	2.5448e-08
comp66946_c0	720	1540.73	-1.1556	5.4937e-05	0.001047
comp66950_c0	758	1554	-1.0937	9.7016e-05	0.0017498
comp66978_c0	13	5214.06	-8.7058	4.2115e-43	6.7866e-41
comp66984_c0	2487.01	21284.2	-3.1553	2.3371e-161	1.3652e-158
comp67049_c0	5446.54	74833.9	-3.8383	0	0
comp67055_c0	1001.69	12241.1	-3.6693	1.5558e-104	6.0087e-102
comp67071_c0	170	677.04	-2.0517	0.00010344	0.0018529
comp67133_c0	129	789	-2.6707	1.3525e-06	3.4036e-05
comp67190_c0	29	16101.1	-9.1749	6.2212e-122	2.8226e-119
comp67197_c0	106	522.95	-2.3606	0.00022275	0.0036992
comp67206_c0	5	1361.02	-8.1466	3.9483e-13	1.984e-11
comp67284_c0	77	506.01	-2.7743	8.1096e-05	0.0014856
comp67290_c0	658	1787.99	-1.5002	2.1164e-07	6.0345e-06
comp67312_c0	321.41	974.43	-1.6582	4.3557e-05	0.00084601
comp67351_c0	571	2855.72	-2.3803	4.4913e-18	3.0821e-16
comp67370_c0	1278.45	3158.92	-1.3631	9.833e-11	4.0062e-09
comp67385_c0	292	962	-1.7781	2.1904e-05	0.00045015
comp67421_c0	510.17	1322.14	-1.4319	1.5183e-05	0.00032194
comp67435_c0	390.86	1404.95	-1.9038	8.8298e-08	2.6485e-06
comp67462_c0	719	1598.52	-1.2107	2.1989e-05	0.00045129
comp67485_c0	457.16	1303.01	-1.5691	5.0743e-06	0.0001163
comp67491_c0	2165.36	4532.07	-1.1236	1.1702e-11	5.2381e-10
comp67507_c0	114	565	-2.3672	0.00012152	0.0021341
comp67515_c0	636.1	1486	-1.2821	2.079e-05	0.00042875
comp67540_c0	3803.09	14089.9	-1.9475	4.0759e-66	9.8184e-64
comp67563_c0	567.01	4036.62	-2.8897	7.8811e-30	8.7482e-28
comp67574_c0	1742.77	5507.16	-1.718	2.8045e-23	2.4917e-21
comp67601_c0	1417	3113.98	-1.1939	4.4586e-09	1.5678e-07
comp67657_c1	1761.11	25641.2	-3.9219	8.4226e-226	7.5693e-223
comp67665_c0	349	942.74	-1.4917	0.00017436	0.0029576
comp67667_c0	2179.8	4446.96	-1.0867	5.2368e-11	2.1949e-09
comp67669_c0	2724.23	8355.72	-1.6749	1.9809e-33	2.4489e-31
comp67670_c0	1018	2672.74	-1.4506	5.4903e-10	2.1065e-08
comp67713_c0	777.46	1557.6	-1.0605	0.00013422	0.0023352
comp67730_c0	441.48	1104.03	-1.3804	0.00011466	0.0020274
comp67739_c0	6084.04	12467.9	-1.0931	2.4972e-28	2.6108e-26
comp67814_c0	660	1626.97	-1.3597	3.5688e-06	8.3976e-05
comp67860_c0	2027.2	4598.7	-1.2398	2.5368e-13	1.2942e-11
comp67863_c0	376	1835.08	-2.3451	5.5411e-12	2.5412e-10
comp67868_c0	92	629.37	-2.8322	9.0702e-06	0.0001993
comp67879_c0	272	849.88	-1.7017	0.00010404	0.0018613
comp67884_c0	2624.02	5289.94	-1.0695	1.4462e-12	6.9386e-11
comp67896_c0	585.99	1303.13	-1.2111	0.00012693	0.0022199
comp67900_c0	59	1669.2	-4.8803	1.0319e-17	6.9384e-16
comp67914_c0	583.2	3549.99	-2.6638	1.3614e-24	1.2648e-22
comp67967_c0	38990	85922	-1.198	6.5735e-210	5.4856e-207
comp67992_c0	514.45	1195.01	-1.2739	0.00014464	0.0025006
comp67996_c0	994	2211.16	-1.2115	5.9319e-07	1.585e-05
comp68018_c0	216	1016	-2.2918	4.112e-07	1.1277e-05
comp68040_c0	1845.03	4677.88	-1.4002	1.0852e-15	6.4442e-14
comp68062_c0	1287.07	2991.94	-1.275	1.7821e-09	6.4909e-08
comp68106_c0	132	892	-2.8145	1.3769e-07	4.0315e-06
comp68113_c0	608	1658.05	-1.5054	5.4991e-07	1.4786e-05
comp68120_c0	757.02	1892.11	-1.3796	4.4687e-07	1.2198e-05
comp68184_c0	2295.44	7046.98	-1.6763	1.7552e-28	1.8433e-26
comp68231_c0	376.82	1092	-1.5931	2.4728e-05	0.00050287
comp68282_c0	506.95	2280.83	-2.2277	8.0922e-14	4.2827e-12
comp68291_c0	358.84	1706.72	-2.3078	4.4551e-11	1.879e-09
comp68297_c0	987.89	2617.88	-1.464	6.4915e-10	2.4584e-08
comp68305_c0	8561.95	21004.6	-1.3527	6.9208e-62	1.5549e-59
comp68335_c0	287	1692.3	-2.6179	2.4341e-12	1.1387e-10
comp68351_c0	217	759	-1.8644	0.00010357	0.0018544
comp68371_c0	576.79	1326.28	-1.2593	7.135e-05	0.0013263
comp68376_c0	2852.07	5619.78	-1.0365	9.5095e-13	4.6437e-11
comp68377_c2	537.52	2433	-2.2364	1.0693e-14	6.0353e-13
comp68383_c0	1049.22	11656.5	-3.5318	3.9936e-97	1.3824e-94
comp68401_c0	1399.02	10290.5	-2.9368	2.182e-74	5.8603e-72
comp68402_c0	581	1574.96	-1.4967	1.1594e-06	2.9575e-05
comp68428_c0	297	1612.76	-2.499	2.3744e-11	1.0227e-09
comp68431_c0	298.17	1087.83	-1.9253	2.1482e-06	5.2314e-05
comp68461_c0	1445.79	4383	-1.6581	4.3374e-18	2.9811e-16
comp68483_c0	668	1730.69	-1.4315	7.4758e-07	1.9649e-05
comp68484_c1	5171.98	17831.1	-1.8436	5.8905e-78	1.6683e-75
comp68556_c0	1556.55	3140.9	-1.0709	4.7649e-08	1.4835e-06
comp68572_c0	12734.6	86988.9	-2.8301	0	0
comp68572_c1	10591.1	56784.1	-2.4807	0	0
comp68576_c5	1533.25	12948.4	-3.1361	1.9358e-98	6.9588e-96
comp68603_c0	1327	3691.61	-1.5341	3.8425e-14	2.0928e-12
comp68610_c0	2722.51	17280.3	-2.7241	2.0833e-115	8.6925e-113
comp68619_c0	1397.82	3158.91	-1.2343	1.4879e-09	5.462e-08
comp68631_c0	834.54	2430.67	-1.6003	2.7799e-10	1.0889e-08
comp68665_c0	323.03	1224.08	-1.98	3.1882e-07	8.8737e-06
comp68679_c1	7	456.49	-6.0851	6.4326e-06	0.00014522
comp68709_c0	657	1744.01	-1.4665	4.4621e-07	1.2187e-05
comp68746_c0	337.47	1215.16	-1.9063	6.3962e-07	1.7003e-05
comp68749_c0	759	1938	-1.4104	2.1599e-07	6.151e-06
comp68786_c0	357.06	4327.86	-3.6574	4.7351e-38	6.7464e-36
comp68796_c0	4284.75	9043.89	-1.1358	4.6295e-22	3.9297e-20
comp68800_c0	1613.91	3607.17	-1.2183	1.5262e-10	6.1065e-09
comp68803_c1	247.98	2455.23	-3.3656	4.0918e-21	3.3025e-19
comp68808_c0	2871.65	5639.32	-1.0317	1.0327e-12	5.0219e-11
comp68818_c0	591.87	2251.7	-1.9857	3.7791e-12	1.7538e-10
comp68820_c0	2880.33	6557.7	-1.245	1.9005e-18	1.3296e-16
comp68828_c0	754.02	1488.82	-1.0395	0.00023234	0.0038423
comp68833_c0	7929.03	21319.1	-1.485	6.9578e-71	1.7865e-68
comp68839_c0	1036	5439.93	-2.4506	6.0131e-34	7.6152e-32
comp68848_c0	1241.25	6410.59	-2.4267	2.6093e-39	3.8225e-37
comp68926_c0	1069.4	2350.38	-1.1941	3.4521e-07	9.5572e-06
comp68945_c0	59	535	-3.2388	1.4468e-05	0.00030788
comp68948_c0	849.03	2515.08	-1.6247	9.0388e-11	3.702e-09
comp68970_c0	193	1755.35	-3.2431	3.8573e-15	2.2365e-13
comp68983_c0	32	1013.94	-5.0438	2.0173e-11	8.752e-10
comp69011_c0	414	2278	-2.5181	1.5695e-15	9.2374e-14
comp69054_c0	39.96	485.96	-3.6622	1.5381e-05	0.00032569
comp69084_c0	295	2519.07	-3.1521	1.3138e-20	1.0233e-18
comp69088_c0	254	807.87	-1.7273	0.00013359	0.0023268
comp69096_c0	403.81	1708.73	-2.1392	2.6439e-10	1.0374e-08
comp69107_c0	258	1403.07	-2.5012	4.5399e-10	1.7548e-08
comp69110_c0	315	993.05	-1.7145	2.4957e-05	0.00050687
comp69154_c0	573	1265.82	-1.2015	0.00017238	0.0029303
comp69175_c0	625	1590.95	-1.406	2.7596e-06	6.6167e-05
comp69243_c0	777.03	1892.25	-1.3421	7.2403e-07	1.9105e-05
comp69287_c0	177	906.42	-2.4145	8.6919e-07	2.2516e-05
comp69327_c0	98	563	-2.5803	6.0118e-05	0.0011319
comp69349_c0	1202.62	2623.99	-1.1836	8.6744e-08	2.6069e-06
comp69377_c0	525	1426.11	-1.4997	3.6031e-06	8.4655e-05
comp69407_c0	255	1454.44	-2.5699	1.2273e-10	4.9613e-09
comp69436_c0	589.85	1318.96	-1.219	0.00010749	0.0019151
comp69446_c0	670.16	2382.61	-1.888	4.1776e-12	1.9349e-10
comp69448_c0	140	834.24	-2.6331	8.0623e-07	2.1072e-05
comp69483_c0	890	2138.86	-1.323	1.8203e-07	5.2414e-06
comp69525_c0	395.11	1183.45	-1.6407	7.6602e-06	0.0001703
comp69545_c0	1143.06	2199	-1.002	1.3095e-05	0.00028161
comp69603_c0	114	2376.92	-4.44	7.6245e-24	6.8785e-22
comp69611_c1	445.29	1152	-1.4294	5.4984e-05	0.0010475
comp69640_c0	278.57	877.05	-1.7126	7.5397e-05	0.0013949
comp69647_c0	247.98	1925.71	-3.0151	1.4015e-15	8.2801e-14
comp69665_c0	345.22	996	-1.5867	5.8908e-05	0.0011127
comp69674_c0	171	689.1	-2.0687	8.2961e-05	0.001515
comp69695_c0	30	739.9	-4.6823	1.4125e-08	4.7082e-07
comp69725_c0	628.16	1418	-1.2327	5.1911e-05	0.00099382
comp69786_c0	498.29	3033.3	-2.6639	3.0115e-21	2.4604e-19
comp69791_c0	251	1653.93	-2.7782	1.0032e-12	4.8886e-11
comp69808_c0	533.85	1905.43	-1.8936	5.317e-10	2.0451e-08
comp69808_c1	10753.7	36271.7	-1.812	2.2948e-153	1.2767e-150
comp69810_c0	149	1010.04	-2.8191	2.02e-08	6.6061e-07
comp69820_c0	1927	4272.74	-1.2068	4.4241e-12	2.043e-10
comp69862_c0	323	1182.17	-1.9299	7.5268e-07	1.9761e-05
comp69912_c0	947.01	2372.65	-1.3831	1.4948e-08	4.9543e-07
comp69924_c0	8	341	-5.4717	9.2742e-05	0.0016818
comp69931_c0	108	525	-2.3393	0.00023243	0.0038423
comp69939_c0	2451.04	7414.45	-1.655	2.0041e-29	2.1934e-27
comp69946_c0	1736	8287.7	-2.3132	7.0657e-48	1.246e-45
comp70007_c0	479.13	2876	-2.6436	4.3463e-20	3.2973e-18
comp70018_c0	485	2046	-2.1348	4.9964e-12	2.3e-10
comp70025_c0	142	582.06	-2.0933	0.00027058	0.0044028
comp70030_c0	820.7	5255.86	-2.737	1.6245e-36	2.2134e-34
comp70031_c0	732.1	1483.34	-1.0768	0.00016549	0.0028266
comp70043_c0	561.99	2434.26	-2.1729	2.7682e-14	1.5201e-12
comp70049_c0	290	910	-1.7078	5.6951e-05	0.0010806
comp70060_c0	330.59	921	-1.5362	0.0001553	0.0026682
comp70100_c0	245.79	1422.01	-2.5905	1.6659e-10	6.6254e-09
comp70104_c0	25485.2	81746.7	-1.7395	0	0
comp70110_c0	561	1671.11	-1.6328	1.1546e-07	3.4216e-06
comp70189_c0	87	632	-2.9189	6.5052e-06	0.00014665
comp70211_c0	1067.39	2257.3	-1.1385	1.352e-06	3.4036e-05
comp70232_c0	1066.45	2990.75	-1.5457	7.7104e-12	3.4881e-10
comp70232_c1	10440.1	38694.7	-1.948	2.4215e-178	1.6166e-175
comp70261_c1	28	452	-4.0709	1.6876e-05	0.00035462
comp70261_c2	889.05	4274.31	-2.3234	1.2603e-25	1.2348e-23
comp70264_c0	403	1153.86	-1.5756	1.6752e-05	0.00035216
comp70271_c0	1850.17	5701.31	-1.6817	1.916e-23	1.7088e-21
comp70315_c0	908.57	2811	-1.6874	2.2054e-12	1.0389e-10
comp70326_c0	3950.82	7966.04	-1.0697	3.6461e-18	2.5243e-16
comp70333_c0	310	861.87	-1.5332	0.0002578	0.0042094
comp70343_c0	352	1035.2	-1.6143	3.452e-05	0.00068268
comp70359_c0	1880.04	13563.8	-2.909	1.2402e-96	4.2616e-94
comp70363_c0	2809.62	11873.6	-2.1373	3.0855e-62	7.0681e-60
comp70367_c0	2920.66	7059.12	-1.3312	1.7656e-21	1.4708e-19
comp70368_c0	213	1063.18	-2.3775	1.2641e-07	3.7247e-06
comp70370_c0	236.43	1655.01	-2.8654	4.623e-13	2.3131e-11
comp70371_c0	231.93	797.84	-1.8404	7.8572e-05	0.001445
comp70387_c0	339	1026.89	-1.657	2.7362e-05	0.00055045
comp70391_c0	228	733.32	-1.7434	0.00025169	0.0041212
comp70404_c1	150	593.01	-2.0411	0.00029182	0.004709
comp70410_c0	2061.08	10294.5	-2.3784	8.819e-61	1.944e-58
comp70428_c0	3455.77	7329	-1.1426	2.5667e-18	1.785e-16
comp70439_c0	372	957	-1.4212	0.00025003	0.0040983
comp70458_c0	98	905.97	-3.2666	1.4914e-08	4.9463e-07
comp70481_c0	699.97	4230.08	-2.6533	6.9583e-29	7.4241e-27
comp70517_c1	76	6777.01	-6.5365	1.2634e-66	3.0592e-64
comp70530_c1	882.86	1870.75	-1.1414	1.0506e-05	0.00022889
comp70554_c0	303.25	1679.67	-2.5276	6.9759e-12	3.1712e-10
comp70554_c1	101	635	-2.7104	1.2651e-05	0.00027221
comp70566_c0	827	1809.28	-1.1875	8.4045e-06	0.00018535
comp70582_c3	1336.19	2642.93	-1.042	8.9756e-07	2.3225e-05
comp70588_c0	98	572.01	-2.6032	4.8587e-05	0.00093285
comp70595_c0	23.55	788.03	-5.1225	3.2307e-09	1.1525e-07
comp70596_c1	1642.61	4789	-1.6018	7.7732e-19	5.5714e-17
comp70622_c0	135	584.91	-2.1733	0.00019148	0.0032245
comp70625_c0	37.56	401.33	-3.4755	0.00011421	0.0020216
comp70626_c0	192.75	679.29	-1.8753	0.00022813	0.0037791
comp70645_c0	79	538.08	-2.8259	4.1407e-05	0.00080794
comp70708_c0	521	1434.22	-1.5189	2.7956e-06	6.6859e-05
comp70713_c0	299.22	1265.75	-2.1387	5.4088e-08	1.6706e-06
comp70732_c0	5645.86	15465.4	-1.5118	4.1074e-53	8.0991e-51
comp70739_c0	982.86	2191.96	-1.2152	6.289e-07	1.6756e-05
comp70743_c0	550.67	1253.21	-1.2444	0.0001285	0.0022449
comp70754_c0	148.57	3029.47	-4.4079	7.4274e-30	8.2642e-28
comp70763_c0	16	620.21	-5.3346	1.3924e-07	4.0746e-06
comp70770_c1	490	1202.64	-1.3534	7.1119e-05	0.0013225
comp70775_c1	6055.06	66416.1	-3.5133	0	0
comp70794_c0	2246.97	4676.68	-1.1155	7.053e-12	3.2031e-10
comp70801_c0	217.1	751.32	-1.8491	0.00012158	0.0021343
comp70811_c0	73	4533.05	-6.0145	6.059e-46	1.0259e-43
comp70858_c0	670	2304.42	-1.8402	1.9405e-11	8.4749e-10
comp70859_c0	702	4696.25	-2.8	1.7321e-33	2.147e-31
comp70915_c0	5	1675.19	-8.4462	2.3604e-15	1.3806e-13
comp70934_c0	1018.37	2004.89	-1.0353	2.0508e-05	0.00042331
comp70950_c0	1099.43	2394.16	-1.1808	3.321e-07	9.2269e-06
comp70969_c1	3648.77	12862.7	-1.8757	6.4752e-58	1.3755e-55
comp70969_c2	271.98	1074.28	-2.0398	1.0945e-06	2.8042e-05
comp70972_c0	215.04	980.33	-2.2467	8.6666e-07	2.2463e-05
comp70981_c0	151	669.85	-2.2073	5.6548e-05	0.0010734
comp70997_c0	2517.28	14357.2	-2.5699	6.1911e-91	1.9817e-88
comp71045_c0	720.07	1518.74	-1.1347	7.6848e-05	0.0014195
comp71058_c0	269	1314.04	-2.3464	5.4471e-09	1.8968e-07
comp71091_c0	1499.89	3055.15	-1.0844	5.5498e-08	1.7108e-06
comp71094_c0	610.86	1760	-1.5847	9.5133e-08	2.8462e-06
comp71099_c0	11067.3	22679.6	-1.0931	3.8655e-50	7.1684e-48
comp71108_c0	184	1507.05	-3.092	9.2714e-13	4.5321e-11
comp71115_c0	228	938.72	-2.0997	3.6002e-06	8.4631e-05
comp71118_c0	239.32	749.41	-1.7048	0.00026362	0.0042925
comp71123_c0	583.35	1616.49	-1.5285	5.8971e-07	1.5775e-05
comp71129_c0	117	775	-2.7857	1.024e-06	2.6293e-05
comp71140_c0	6667.67	44028.4	-2.7812	9.3689e-297	1.1833e-293
comp71142_c0	1304.71	3347.4	-1.4173	8.0947e-12	3.6584e-10
comp71159_c0	1681.17	3506.35	-1.1185	2.7131e-09	9.7172e-08
comp71162_c0	876.99	2264.41	-1.4265	1.6285e-08	5.3747e-07
comp71196_c0	592	2273.93	-1.9995	2.4136e-12	1.1302e-10
comp71197_c0	255.9	1014.12	-2.0446	2.1173e-06	5.1615e-05
comp71204_c1	166.92	722.57	-2.172	3.4071e-05	0.00067467
comp71205_c0	952.98	2535.48	-1.4698	1.0885e-09	4.0467e-08
comp71222_c0	355	1530.92	-2.1665	1.7024e-09	6.2152e-08
comp71224_c0	1010	2106.39	-1.1184	4.0296e-06	9.3823e-05
comp71297_c0	40	371	-3.2714	0.0002882	0.0046603
comp71299_c0	496.41	1207.09	-1.34	7.7152e-05	0.0014228
comp71307_c0	5	544	-6.8236	1.2454e-06	3.1561e-05
comp71324_c0	4436.85	13584.8	-1.6724	3.6276e-53	7.1833e-51
comp71365_c1	3799.28	8304.61	-1.1862	1.4642e-21	1.2241e-19
comp71378_c0	443	2226.86	-2.3877	1.7914e-14	9.9781e-13
comp71414_c0	6739.7	38040.9	-2.5548	2.4914e-236	2.3761e-233
comp71416_c0	101.94	578.67	-2.563	5.0344e-05	0.000965
comp71424_c0	389.27	1214.81	-1.6999	3.5357e-06	8.3281e-05
comp71425_c1	264.84	783.76	-1.6233	0.00029865	0.0048026
comp71425_c2	436.37	1569.56	-1.9048	1.5522e-08	5.1336e-07
comp71435_c1	100	1146	-3.5766	4.5175e-11	1.9019e-09
comp71444_c1	324	927.04	-1.5747	0.000115	0.0020319
comp71454_c0	67	443.06	-2.7833	0.00022117	0.0036742
comp71479_c1	129.02	561.13	-2.1788	0.00025359	0.004148
comp71489_c0	577	1432.01	-1.3694	1.2454e-05	0.00026833
comp71494_c0	679.12	1794.53	-1.4599	3.3e-07	9.1795e-06
comp71497_c0	303.98	1423.88	-2.2858	2.1514e-09	7.7997e-08
comp71508_c0	6557.5	24832.4	-1.979	2.7133e-117	1.1741e-114
comp71533_c0	821.62	1703.93	-1.1104	3.7065e-05	0.000729
comp71539_c0	699	1652.77	-1.2996	5.8898e-06	0.00013368
comp71550_c0	463.65	1977	-2.1502	9.346e-12	4.2077e-10
comp71556_c0	402	1188.84	-1.6223	8.4956e-06	0.0001871
comp71560_c0	4	472	-6.9407	6.8005e-06	0.00015264
comp71561_c0	819	1723.03	-1.131	2.6446e-05	0.00053362
comp71569_c0	576.73	4461.02	-3.0094	6.1678e-34	7.7692e-32
comp71585_c0	1274.12	3481.47	-1.5082	3.7011e-13	1.8678e-11
comp71587_c0	1167.86	2499.29	-1.1557	2.7815e-07	7.8068e-06
comp71593_c0	56	468	-3.121	6.4687e-05	0.0012131
comp71602_c0	70	502	-2.9003	6.1435e-05	0.0011558
comp71615_c0	520.96	1309	-1.3872	2.5073e-05	0.00050855
comp71647_c0	837	2517	-1.6464	6.1473e-11	2.5581e-09
comp71661_c0	749.73	1758.56	-1.288	3.4075e-06	8.0344e-05
comp71666_c0	667.55	1420	-1.147	0.00011707	0.0020651
comp71677_c0	443.63	1111.52	-1.3831	0.0001064	0.0018971
comp71693_c0	868.72	2076.38	-1.3151	3.0675e-07	8.5634e-06
comp71694_c0	152	908	-2.6366	2.5934e-07	7.3186e-06
comp71699_c1	77.47	578	-2.9574	1.4397e-05	0.0003068
comp71726_c0	605.64	3043.58	-2.3873	3.2455e-19	2.3661e-17
comp71747_c0	310	884	-1.5698	0.00017101	0.0029081
comp71753_c1	13	616.91	-5.6265	1.4424e-07	4.213e-06
comp71757_c0	2931.98	7845.43	-1.478	5.1264e-27	5.1631e-25
comp71779_c0	2224.47	5041.72	-1.2385	1.9202e-14	1.067e-12
comp71797_c0	2722.75	15485.3	-2.5658	8.901e-98	3.1753e-95
comp71813_c0	460.01	1122.41	-1.3449	0.00013269	0.0023138
comp71862_c1	235	2248.53	-3.3163	2.8681e-19	2.1041e-17
comp71889_c0	569	1674.66	-1.6154	1.3658e-07	4.009e-06
comp71922_c0	443	2304.89	-2.4373	3.1832e-15	1.8502e-13
comp71927_c0	377	1114.81	-1.6222	1.6235e-05	0.00034206
comp71946_c0	293	897.57	-1.6732	7.9535e-05	0.0014599
comp71984_c0	2580	5245.43	-1.0817	1.1918e-12	5.7536e-11
comp72000_c0	62	770.58	-3.6936	4.7839e-08	1.4875e-06
comp72004_c0	301.32	950.99	-1.7162	3.6687e-05	0.00072219
comp72014_c0	295	874	-1.6249	0.00013266	0.0023138
comp72030_c0	203	953	-2.289	9.5398e-07	2.4603e-05
comp72065_c0	138.98	656.68	-2.2983	4.5563e-05	0.00087985
comp72108_c0	340.99	1031.45	-1.6549	2.665e-05	0.00053727
comp72120_c0	2101.91	7111.83	-1.8165	1.342e-31	1.5486e-29
comp72167_c0	1002.44	3535.83	-1.8766	4.0181e-17	2.6299e-15
comp72175_c0	884.24	2066.72	-1.2829	5.1286e-07	1.3862e-05
comp72188_c0	285	1069.22	-1.9656	1.9658e-06	4.8224e-05
comp72244_c0	3922.6	18350.4	-2.284	2.2531e-102	8.4235e-100
comp72246_c0	464.7	1559.41	-1.8047	4.9219e-08	1.5263e-06
comp72258_c0	74	712.36	-3.325	4.281e-07	1.1713e-05
comp72300_c0	1668.33	4419.26	-1.4634	1.0154e-15	6.0524e-14
comp72306_c0	439.95	1364.85	-1.6914	9.6183e-07	2.4765e-05
comp72332_c0	5766.45	32837.6	-2.5676	2.6522e-205	2.0657e-202
comp72336_c0	3456.33	8160.05	-1.2974	8.686e-24	7.8211e-22
comp72358_c0	353	1204.16	-1.8283	1.3555e-06	3.4093e-05
comp72378_c0	241.18	1376.34	-2.5707	3.8087e-10	1.4771e-08
comp72392_c0	794.02	2742.53	-1.8463	2.2094e-13	1.1313e-11
comp72406_c0	1808.3	3709.33	-1.0946	1.6856e-09	6.1637e-08
comp72412_c0	1261.35	3371.85	-1.4766	1.7709e-12	8.4531e-11
comp72433_c0	2649.98	5415.89	-1.0892	3.9816e-13	1.9986e-11
comp72445_c0	549.4	1360.76	-1.3665	2.1067e-05	0.00043359
comp72497_c0	896.92	2818.21	-1.7098	1.3549e-12	6.521e-11
comp72499_c0	2779.99	6523.41	-1.2886	3.5906e-19	2.6096e-17
comp72506_c0	1374.08	2812.02	-1.0912	1.651e-07	4.7862e-06
comp72507_c0	28	428.99	-3.9955	3.0373e-05	0.00060683
comp72514_c1	444.98	1225.51	-1.5196	1.4762e-05	0.00031385
comp72521_c0	459	4204.1	-3.2533	4.0447e-34	5.1363e-32
comp72553_c0	1182	6655.04	-2.5512	8.0644e-43	1.2862e-40
comp72562_c0	238.99	949.11	-2.0477	4.4032e-06	0.00010187
comp72562_c1	39	6790.97	-7.502	1.0107e-62	2.3382e-60
comp72573_c0	1198.12	5593.53	-2.281	2.1269e-32	2.5486e-30
comp72602_c0	565.7	1466.99	-1.4328	5.1447e-06	0.00011774
comp72628_c1	505	1587.83	-1.7107	1.0229e-07	3.0485e-06
comp72641_c0	654.18	2454.44	-1.9657	5.6968e-13	2.8201e-11
comp72661_c0	827.3	3108.17	-1.9676	4.832e-16	2.9595e-14
comp72691_c0	21141.5	71233.7	-1.8105	4.3827e-299	5.6893e-296
comp72712_c0	468	1082.95	-1.2684	0.00031005	0.0049706
comp72714_c0	779.1	1593.13	-1.09	8.2426e-05	0.001507
comp72732_c0	620	1590.04	-1.4168	2.4698e-06	5.9709e-05
comp72744_c0	182	1349.98	-2.949	3.5725e-11	1.5163e-09
comp72756_c1	238.97	837.9	-1.868	4.4344e-05	0.00085845
comp72779_c0	3082.74	7241.16	-1.29	3.8821e-21	3.1441e-19
comp72796_c0	2106.38	4758.79	-1.2339	1.1822e-13	6.2144e-12
comp72801_c0	144	581.01	-2.0705	0.00029959	0.0048148
comp72815_c0	448.64	1540	-1.8373	4.2443e-08	1.3312e-06
comp72832_c0	90	479	-2.4701	0.00029575	0.0047608
comp72849_c0	160	689.98	-2.1665	5.2538e-05	0.0010046
comp72864_c0	12022.2	24999.9	-1.1142	1.5364e-56	3.2054e-54
comp72904_c0	320	1647.97	-2.4226	3.0387e-11	1.2968e-09
comp72921_c0	835.22	12159.2	-3.9218	4.0135e-108	1.5761e-105
comp72962_c0	415.92	1039.72	-1.3798	0.00018238	0.0030781
comp73061_c0	118.01	564.98	-2.3173	0.00014532	0.0025116
comp73091_c0	2969.47	8962.21	-1.6517	3.9402e-35	5.1723e-33
comp73104_c1	254	876.81	-1.8455	3.3765e-05	0.0006693
comp73116_c0	342.99	1003.11	-1.6063	4.8317e-05	0.00092844
comp73150_c0	661.99	3815.58	-2.585	1.3852e-25	1.3543e-23
comp73191_c0	3440.17	28722.8	-3.1197	5.0159e-215	4.2619e-212
comp73191_c1	1237.75	13238.8	-3.477	7.5345e-109	2.9839e-106
comp73207_c0	934	1811.05	-1.0134	6.6851e-05	0.0012476
comp73215_c1	2926.59	6944.53	-1.3047	1.2552e-20	9.7927e-19
comp73223_c0	95.01	936.12	-3.3586	5.946e-09	2.0613e-07
comp73253_c0	47146.5	107968	-1.2534	3.3791e-280	4.049e-277
comp73255_c0	1172.88	2400.64	-1.0914	1.3149e-06	3.3197e-05
comp73283_c0	2112.73	4354	-1.1013	5.5159e-11	2.3077e-09
comp73300_c0	5270.49	10142.4	-1.0024	7.6495e-21	6.0487e-19
comp73329_c0	1154.2	3966.07	-1.8388	1.3735e-18	9.6664e-17
comp73337_c0	157.03	667	-2.1447	7.7086e-05	0.0014226
comp73344_c0	32.97	652	-4.3637	1.4869e-07	4.3321e-06
comp73359_c2	702.45	6388.09	-3.2429	8.1041e-51	1.5279e-48
comp73391_c0	2189	9644.96	-2.1975	1.8326e-52	3.5684e-50
comp73416_c0	876.42	1819.97	-1.1122	1.9695e-05	0.00040852
comp73429_c0	893.23	2973.01	-1.7928	6.365e-14	3.4111e-12
comp73429_c1	832	2893.98	-1.8564	4.0113e-14	2.1797e-12
comp73429_c2	178	2464.2	-3.8492	4.637e-23	4.0886e-21
comp73429_c3	15	308	-4.4179	0.00029391	0.0047346
comp73456_c1	308	1257	-2.087	9.1554e-08	2.7426e-06
comp73485_c1	117.03	533.26	-2.246	0.00028581	0.0046296
comp73486_c0	346.02	1260.37	-1.9229	3.4463e-07	9.5467e-06
comp73498_c0	230.84	839.07	-1.9199	3.2527e-05	0.00064656
comp73503_c0	284.01	1054.94	-1.9512	2.5467e-06	6.1379e-05
comp73523_c0	830.88	1742.73	-1.1267	2.5022e-05	0.00050796
comp73524_c0	499.15	1184.43	-1.3047	0.00012036	0.0021146
comp73564_c0	1572.04	3158.41	-1.0646	4.9676e-08	1.5384e-06
comp73568_c0	991	2551.61	-1.4225	2.1836e-09	7.8998e-08
comp73573_c0	360	2272	-2.7159	1.3763e-16	8.7386e-15
comp73581_c0	498	2209.64	-2.2076	2.5886e-13	1.3192e-11
comp73590_c0	1906.06	6199.87	-1.7597	9.517e-27	9.5439e-25
comp73634_c0	169	796.6	-2.2949	7.2235e-06	0.00016136
comp73639_c1	214.32	947.73	-2.2027	1.7171e-06	4.2604e-05
comp73683_c0	466.61	1085.09	-1.2756	0.00028982	0.0046784
comp73694_c0	1133.46	2354.19	-1.1125	1.2015e-06	3.0532e-05
comp73711_c1	127	702	-2.5247	9.3807e-06	0.00020562
comp73727_c0	261	953.23	-1.9268	9.071e-06	0.0001993
comp73734_c1	133	2283.21	-4.1596	2.3851e-22	2.0565e-20
comp73736_c0	743.62	1503.71	-1.0739	0.00015352	0.0026415
comp73750_c0	2007.53	6105.78	-1.6628	1.1688e-24	1.0946e-22
comp73766_c1	1358.02	7676.22	-2.5569	3.1547e-49	5.7589e-47
comp73771_c0	333.18	1148.54	-1.8435	2.1108e-06	5.1483e-05
comp73805_c2	854.01	1756.99	-1.0988	3.2078e-05	0.00063844
comp73817_c0	807.7	3194.56	-2.0418	4.1196e-17	2.6888e-15
comp73819_c0	1245.88	3579.85	-1.5808	3.0136e-14	1.651e-12
comp73850_c1	271.18	1297.23	-2.3161	8.6709e-09	2.9491e-07
comp73854_c0	380.07	1317.17	-1.8511	3.5483e-07	9.8119e-06
comp73863_c0	76	741.99	-3.3454	2.3137e-07	6.565e-06
comp73866_c0	153	659.19	-2.1652	7.7692e-05	0.0014311
comp73880_c0	2855.12	8819.88	-1.6852	1.8707e-35	2.4836e-33
comp73885_c1	377.01	1695	-2.2266	1.2196e-10	4.9345e-09
comp73905_c0	87	1390.06	-4.056	4.7655e-14	2.5746e-12
comp73908_c1	221.92	859	-2.0106	1.55e-05	0.00032791
comp73939_c0	1183.17	3036.28	-1.4177	7.3959e-11	3.0505e-09
comp73942_c0	8544.59	28077.8	-1.7744	3.8873e-116	1.6515e-113
comp73992_c0	30	473	-4.0368	1.1249e-05	0.00024394
comp73993_c0	603.99	1452.02	-1.3235	1.7126e-05	0.00035938
comp74014_c1	246.98	1109.39	-2.2253	1.9316e-07	5.5346e-06
comp74049_c0	877.66	1882.57	-1.159	7.9008e-06	0.00017515
comp74057_c0	1892.59	4278.7	-1.2348	1.9444e-12	9.2298e-11
comp74062_c0	1163.69	2272.67	-1.0237	6.8315e-06	0.00015326
comp74075_c0	11576.5	101439	-3.1894	0	0
comp74091_c0	1388.45	3350.52	-1.3289	5.778e-11	2.4128e-09
comp74094_c0	359.13	986.26	-1.5155	0.00010468	0.0018707
comp74097_c0	453.02	2914.18	-2.7435	5.054e-21	4.0582e-19
comp74121_c0	358	1134.5	-1.7221	6.2472e-06	0.00014124
comp74123_c0	280.02	1267.95	-2.2369	2.3838e-08	7.736e-07
comp74141_c1	345.98	1187.56	-1.8373	1.4908e-06	3.7316e-05
comp74170_c0	821	1715.93	-1.1216	3.062e-05	0.00061124
comp74184_c1	4116.14	8078.98	-1.0309	1.5257e-17	1.0215e-15
comp74185_c0	94.17	1813.24	-4.3252	2.2249e-18	1.5519e-16
comp74185_c1	3287.02	14364.7	-2.1857	8.6676e-77	2.3968e-74
comp74206_c0	3162.67	11374.9	-1.9047	2.357e-52	4.5515e-50
comp74222_c0	453.8	1103.04	-1.3394	0.00015824	0.0027138
comp74232_c0	864.04	2622.07	-1.6596	1.9566e-11	8.5374e-10
comp74240_c0	7436.09	15393.3	-1.1077	3.3455e-35	4.404e-33
comp74242_c0	261	1172.98	-2.2261	8.6061e-08	2.5897e-06
comp74249_c0	792.17	2129.37	-1.4846	1.8709e-08	6.1441e-07
comp74251_c1	5467.87	23132.3	-2.1389	1.4162e-119	6.303e-117
comp74267_c0	1785.88	4448.68	-1.3748	1.1452e-14	6.4557e-13
comp74294_c0	13	1503.4	-6.9116	9.1108e-16	5.4726e-14
comp74302_c0	1982.35	6487.58	-1.7685	4.4567e-28	4.6385e-26
comp74340_c2	427	1249.49	-1.6071	5.7129e-06	0.00012985
comp74377_c0	4312.88	98568.4	-4.5724	0	0
comp74406_c0	222	970	-2.1855	1.4455e-06	3.626e-05
comp74410_c1	569.04	5362.44	-3.2943	1.8633e-43	3.0341e-41
comp74415_c0	2990	6451.88	-1.1676	9.2233e-17	5.9044e-15
comp74431_c0	429.9	1049	-1.345	0.00022035	0.0036619
comp74432_c1	126.27	895.57	-2.8843	9.3508e-08	2.7994e-06
comp74438_c0	113.07	723.41	-2.7356	2.856e-06	6.813e-05
comp74443_c0	576.02	1286.18	-1.2169	0.0001334	0.0023246
comp74445_c0	1149.79	3349.2	-1.6005	1.2812e-13	6.7047e-12
comp74451_c0	667.71	1944	-1.5998	1.6784e-08	5.5273e-07
comp74453_c0	300.4	2712.19	-3.2325	1.7252e-22	1.493e-20
comp74496_c0	1749.33	4251.02	-1.339	1.2139e-13	6.3611e-12
comp74499_c0	12116.6	30472.3	-1.3885	4.4002e-92	1.4181e-89
comp74503_c0	839.24	2032.89	-1.3344	3.126e-07	8.7206e-06
comp74506_c0	326.7	2610.47	-3.0563	8.6e-21	6.7659e-19
comp74537_c0	2377.39	4773.86	-1.0638	2.0835e-11	9.0071e-10
comp74539_c0	1014.93	2456.32	-1.3331	1.9128e-08	6.2687e-07
comp74545_c0	361	1057.14	-1.6081	2.9833e-05	0.00059733
comp74572_c0	593.04	1535.69	-1.4307	3.1645e-06	7.4992e-05
comp74605_c0	338.01	1041	-1.6809	2.0275e-05	0.00041906
comp74608_c0	4466.89	12335.1	-1.5235	3.9168e-43	6.3336e-41
comp74618_c0	4607.54	29160.1	-2.72	4.131e-193	3.0643e-190
comp74628_c0	609.12	1306.09	-1.1585	0.00019902	0.0033384
comp74634_c0	1055.14	3394.24	-1.7437	3.3733e-15	1.9583e-13
comp74670_c0	22490.6	51029	-1.24	2.0947e-131	1.0304e-128
comp74670_c1	6984.38	30242.3	-2.1724	1.7907e-158	1.0331e-155
comp74679_c1	546.82	1561.26	-1.5716	5.7777e-07	1.55e-05
comp74693_c0	1209.43	3413.27	-1.5549	2.1437e-13	1.1021e-11
comp74696_c0	4559.42	18993.3	-2.1166	2.2723e-97	8.0445e-95
comp74716_c0	1871.7	4993.33	-1.4737	1.0354e-17	6.9521e-16
comp74717_c0	5051.05	21582.3	-2.1532	1.5698e-112	6.3792e-110
comp74718_c0	1126.89	3089.6	-1.5131	6.9124e-12	3.1484e-10
comp74751_c0	1119.01	3567.74	-1.7308	9.163e-16	5.4968e-14
comp74761_c0	2234.34	15933.1	-2.8921	1.3591e-112	5.5712e-110
comp74780_c0	2419.98	6673.43	-1.5215	4.5878e-24	4.1711e-22
comp74793_c0	940.98	2065.96	-1.1926	1.8027e-06	4.4527e-05
comp74805_c0	125.27	669.47	-2.476	1.8372e-05	0.00038341
comp74814_c0	2300.04	4433.42	-1.0048	5.6044e-10	2.1432e-08
comp74820_c0	130	744.83	-2.5764	3.9974e-06	9.3218e-05
comp74840_c0	1008.56	21460.8	-4.4694	1.3115e-201	9.885e-199
comp74845_c0	645.53	1566.76	-1.3373	6.8746e-06	0.00015408
comp74856_c0	96	645.19	-2.8066	7.6528e-06	0.00017022
comp74862_c0	2022.25	4610.54	-1.247	1.8982e-13	9.8129e-12
comp74863_c0	649.46	2970	-2.2512	1.0102e-17	6.8022e-16
comp74866_c2	681.4	1801	-1.4603	3.1294e-07	8.7206e-06
comp74869_c0	1178.97	5193.45	-2.1972	4.8899e-29	5.2897e-27
comp74891_c0	926.47	1961.96	-1.1405	6.4766e-06	0.00014614
comp74892_c0	2824.14	7090.47	-1.3861	1.0913e-22	9.4972e-21
comp74893_c0	265	782	-1.6192	0.00031034	0.0049735
comp74894_c0	626.29	1528.43	-1.3452	8.1962e-06	0.00018127
comp74894_c1	2207.12	5358.5	-1.3377	8.8133e-17	5.6497e-15
comp74898_c0	1841.56	3557.4	-1.0079	2.5909e-08	8.3675e-07
comp74917_c0	1847.99	3976.31	-1.1635	7.4643e-11	3.076e-09
comp74935_c0	24539.3	77018.8	-1.7081	1.0265e-300	1.3706e-297
comp74936_c0	7144.71	22566.1	-1.7172	5.1006e-90	1.6215e-87
comp74969_c0	117.01	688.29	-2.6144	7.9805e-06	0.00017667
comp74970_c0	780.68	1665.3	-1.151	2.8908e-05	0.0005798
comp74995_c0	2537.72	6765.39	-1.4727	2.0409e-23	1.8167e-21
comp75005_c0	645.63	1672.85	-1.4316	1.1422e-06	2.9174e-05
comp75038_c1	48.06	1082.92	-4.552	8.5785e-12	3.8733e-10
comp75045_c0	1255.04	2541.57	-1.076	8.3064e-07	2.1625e-05
comp75064_c0	917.69	2019.97	-1.1963	2.234e-06	5.4176e-05
comp75074_c0	315.68	1156	-1.9306	9.9124e-07	2.5494e-05
comp75118_c0	940.17	5650.08	-2.6453	6.6324e-38	9.3923e-36
comp75126_c0	719	1797.91	-1.3803	8.5596e-07	2.2223e-05
comp75127_c0	581.22	1510.06	-1.4355	3.6381e-06	8.5435e-05
comp75134_c0	23981.9	128658	-2.4816	0	0
comp75140_c0	2724.09	8175.53	-1.6436	5.2804e-32	6.1845e-30
comp75156_c0	1563.72	3027.44	-1.0111	2.6432e-07	7.441e-06
comp75165_c0	460.86	3349.99	-2.9198	2.9511e-25	2.826e-23
comp75185_c0	160.95	1097.58	-2.8277	4.7224e-09	1.6568e-07
comp75201_c0	711.92	2907.77	-2.0882	4.3394e-16	2.6613e-14
comp75210_c1	1847.34	34404.2	-4.2771	0	0
comp75236_c0	662.55	4730.34	-2.8939	1.0384e-34	1.3369e-32
comp75241_c1	7112.96	23247.1	-1.7666	5.8149e-96	1.9691e-93
comp75247_c0	257	809	-1.7124	0.00014379	0.0024878
comp75283_c0	150	861	-2.5791	7.0242e-07	1.8598e-05
comp75295_c0	418	1653.9	-2.0423	1.4328e-09	5.2681e-08
comp75308_c0	1950.98	8514.63	-2.1838	3.3065e-46	5.6189e-44
comp75312_c0	287.92	1107.18	-2.0012	9.9551e-07	2.559e-05
comp75328_c1	246.74	1323.01	-2.4808	1.6585e-09	6.0692e-08
comp75338_c0	92.99	658.17	-2.8813	4.7683e-06	0.00010982
comp75350_c0	131.2	889.69	-2.8196	1.3953e-07	4.0803e-06
comp75360_c0	9388.16	23994.1	-1.4118	1.6936e-74	4.5747e-72
comp75365_c0	1277.54	2791.98	-1.1859	3.2248e-08	1.0266e-06
comp75369_c0	41.02	1145.77	-4.8619	1.2744e-12	6.1398e-11
comp75383_c0	1247.31	3336.97	-1.4777	2.2431e-12	1.0546e-10
comp75416_c0	181	1523.71	-3.1316	5.2473e-13	2.6087e-11
comp75416_c2	1261.04	3442.85	-1.507	5.1286e-13	2.5551e-11
comp75419_c0	1058.21	4014.69	-1.9817	1.9909e-20	1.5303e-18
comp75422_c0	10	297.48	-4.9527	0.00028951	0.0046781
comp75430_c2	2756.65	7830.38	-1.5642	6.3512e-29	6.8075e-27
comp75430_c3	1616	3363.99	-1.1158	6.0273e-09	2.0864e-07
comp75431_c0	1057.74	3040.33	-1.5813	2.5008e-12	1.1687e-10
comp75465_c0	494.65	1446.33	-1.6059	1.067e-06	2.7368e-05
comp75477_c0	511.97	1412	-1.5216	3.2512e-06	7.689e-05
comp75483_c0	1699.61	5138.48	-1.6542	7.0543e-21	5.5875e-19
comp75485_c0	107	606.09	-2.5599	3.3772e-05	0.0006693
comp75486_c0	1031.29	5542.13	-2.484	5.0773e-35	6.5909e-33
comp75510_c0	959	2297.17	-1.3183	6.9162e-08	2.1097e-06
comp75528_c0	814.98	5320.04	-2.7646	2.7966e-37	3.8897e-35
comp75531_c0	108	712.11	-2.7791	2.8796e-06	6.8622e-05
comp75538_c0	2105	5911.94	-1.5478	5.9071e-22	4.9918e-20
comp75552_c0	1424.52	2873.53	-1.0704	1.783e-07	5.1496e-06
comp75553_c0	189.07	660.93	-1.8636	0.00029277	0.0047211
comp75577_c0	3928.9	10019.6	-1.4087	4.8974e-32	5.7649e-30
comp75580_c0	289	4833.76	-4.122	3.0101e-45	5.0419e-43
comp75580_c1	954.59	6734.48	-2.8766	1.9963e-48	3.5608e-46
comp75583_c0	228.79	817.81	-1.8958	4.6862e-05	0.00090233
comp75615_c0	758.03	3002.94	-2.0441	3.3853e-16	2.0898e-14
comp75627_c0	74.76	554.99	-2.9502	2.1775e-05	0.0004477
comp75679_c0	521	1221.05	-1.2868	0.00010984	0.0019532
comp75680_c0	61	490	-3.0639	4.9914e-05	0.00095755
comp75692_c0	94	856.77	-3.2462	3.9525e-08	1.2438e-06
comp75714_c0	1437.31	3231.62	-1.2269	1.1314e-09	4.1961e-08
comp75718_c0	521	1632.95	-1.7062	7.1016e-08	2.1592e-06
comp75768_c0	96	521.25	-2.4989	0.00014585	0.0025197
comp75777_c1	744.16	2000	-1.4843	5.0522e-08	1.5636e-06
comp75802_c2	736.93	2284.42	-1.6903	2.3607e-10	9.294e-09
comp75811_c1	620.9	1392.32	-1.2231	6.65e-05	0.0012416
comp75814_c1	500.97	1751.31	-1.8637	3.7358e-09	1.3206e-07
comp75820_c0	138	631	-2.251	7.7758e-05	0.0014318
comp75837_c0	783.89	2451.39	-1.7029	4.2702e-11	1.8059e-09
comp75841_c0	596	1857.27	-1.6978	1.01e-08	3.4104e-07
comp75863_c0	4609.9	9026.23	-1.0274	2.4811e-19	1.8231e-17
comp75888_c1	8913.25	20514.9	-1.2607	4.1272e-55	8.4223e-53
comp75890_c1	3980.3	10782.2	-1.4957	4.6761e-37	6.4844e-35
comp75896_c0	1068.89	4569.68	-2.154	3.2709e-25	3.1259e-23
comp75898_c0	71	448.11	-2.716	0.00024129	0.0039759
comp75900_c0	951.77	1955.41	-1.0968	1.1807e-05	0.00025521
comp75942_c1	3450.45	8112.49	-1.2914	1.6094e-23	1.4381e-21
comp75955_c0	2045.99	4166.28	-1.084	2.2602e-10	8.9208e-09
comp75963_c0	243.88	751.55	-1.6817	0.00029193	0.0047092
comp75975_c0	164.15	742.47	-2.2353	1.9596e-05	0.00040683
comp75978_c0	1124.43	8115.6	-2.9095	1.4189e-58	3.0697e-56
comp75985_c0	294	905.24	-1.6805	7.0763e-05	0.001317
comp76017_c1	948.67	3070.2	-1.7524	5.724e-14	3.0782e-12
comp76030_c0	185.33	824.08	-2.2107	7.8142e-06	0.00017348
comp76031_c0	896.07	1870	-1.1194	1.3863e-05	0.00029596
comp76033_c0	1070.61	3936	-1.9363	1.4886e-19	1.099e-17
comp76048_c0	1440	2783.03	-1.0086	8.3783e-07	2.1776e-05
comp76054_c0	597.1	1610.17	-1.4892	9.5764e-07	2.467e-05
comp76057_c0	402.72	3482.01	-3.1701	5.4441e-28	5.6411e-26
comp76058_c1	4719.09	10490	-1.2105	1.5875e-27	1.6269e-25
comp76076_c0	886.97	3930.53	-2.2058	1.8308e-22	1.5815e-20
comp76086_c0	1242.72	5037.98	-2.0774	1.4398e-26	1.4347e-24
comp76113_c0	416.43	1133.43	-1.5026	3.5414e-05	0.00069889
comp76124_c0	743.88	1494.6	-1.0646	0.00017625	0.0029842
comp76139_c0	0	962	-6.2488	6.4062e-11	2.6611e-09
comp76141_c0	1008.68	2235.65	-1.2063	5.5601e-07	1.4941e-05
comp76156_c0	535	2002.5	-1.9622	7.8517e-11	3.2271e-09
comp76157_c0	130.99	607.33	-2.2711	9.8018e-05	0.0017645
comp76186_c0	578.99	3498.31	-2.6531	3.613e-24	3.3042e-22
comp76188_c1	450.29	1268.84	-1.5526	7.8001e-06	0.00017325
comp76195_c1	85	679.97	-3.058	1.8057e-06	4.4576e-05
comp76198_c0	1072	2221.06	-1.109	2.5321e-06	6.1058e-05
comp76226_c0	438	1889.87	-2.1673	2.1662e-11	9.3472e-10
comp76234_c0	698.9	1533.02	-1.1912	3.9662e-05	0.00077519
comp76243_c0	170.27	751.99	-2.2009	2.0481e-05	0.00042295
comp76274_c0	667.6	1656.12	-1.3688	2.6338e-06	6.3346e-05
comp76282_c1	431.84	1514.3	-1.8681	4.0187e-08	1.263e-06
comp76286_c0	343.09	1235.23	-1.9061	5.1808e-07	1.3979e-05
comp76327_c0	350.02	1788.65	-2.4114	5.0005e-12	2.3e-10
comp76362_c0	303	994.84	-1.7732	1.6404e-05	0.00034548
comp76365_c0	297	2563.3	-3.1675	5.0911e-21	4.0809e-19
comp76367_c1	1633.84	3374.77	-1.1046	7.2877e-09	2.4968e-07
comp76368_c0	294.86	1556.63	-2.4584	7.622e-11	3.1383e-09
comp76392_c1	156.66	717.77	-2.2539	2.4741e-05	0.0005029
comp76400_c0	458.95	2009.36	-2.1884	3.9052e-12	1.8105e-10
comp76412_c0	1342.94	3801.32	-1.5591	8.5319e-15	4.8446e-13
comp76416_c0	107.13	2894.45	-4.8139	1.9522e-29	2.1416e-27
comp76434_c0	5769.81	13783.4	-1.3144	1.053e-39	1.5573e-37
comp76442_c0	1034.24	2222.15	-1.1614	1.1669e-06	2.9716e-05
comp76448_c0	302.36	1337.97	-2.2037	1.3014e-08	4.3471e-07
comp76451_c0	401.17	1958	-2.3451	1.094e-12	5.3036e-11
comp76454_c0	463	4074.69	-3.1956	1.1305e-32	1.3758e-30
comp76465_c1	1317.18	2654.95	-1.0693	5.3182e-07	1.4333e-05
comp76481_c0	1496.06	3706.25	-1.3668	2.2081e-12	1.0392e-10
comp76507_c0	376.03	1060.04	-1.5532	4.3646e-05	0.00084703
comp76519_c0	1032.75	3448.08	-1.7973	5.9683e-16	3.6222e-14
comp76521_c0	86	535.17	-2.6956	6.4004e-05	0.0012012
comp76526_c0	128.02	552.67	-2.1681	0.00029367	0.0047323
comp76532_c0	1239.83	2397.1	-1.0092	4.7895e-06	0.0001102
comp76548_c0	2762.24	10825.2	-2.0285	1.1545e-53	2.2959e-51
comp76550_c1	396.7	1038.72	-1.4467	0.00011298	0.002003
comp76569_c0	410.97	10556.5	-4.741	3.2043e-102	1.1885e-99
comp76572_c1	1380.38	4195.7	-1.6619	1.9852e-17	1.314e-15
comp76579_c1	735.29	1522.1	-1.1077	9.9329e-05	0.0017867
comp76595_c1	395.95	1431.53	-1.9122	6.1631e-08	1.8898e-06
comp76599_c0	737.14	1832.97	-1.3722	7.4106e-07	1.9511e-05
comp76607_c0	841.09	1883.92	-1.2214	3.5665e-06	8.3964e-05
comp76613_c0	683.47	1399.76	-1.0923	0.00021911	0.003644
comp76615_c0	267.99	2256.99	-3.1322	1.5437e-18	1.0832e-16
comp76618_c0	342.26	931.48	-1.5025	0.00017765	0.0030037
comp76619_c0	499.18	1399.33	-1.5451	2.8676e-06	6.8372e-05
comp76623_c1	251.91	813.49	-1.7492	0.00011178	0.0019829
comp76630_c2	273	1240.52	-2.242	3.2424e-08	1.0315e-06
comp76635_c0	830.84	1990.21	-1.3183	5.164e-07	1.3945e-05
comp76639_c0	655.48	1872.96	-1.5727	4.3176e-08	1.3533e-06
comp76644_c0	207.07	820.49	-2.0444	1.9992e-05	0.00041431
comp76646_c0	3424.19	9672.53	-1.5562	4.1486e-35	5.4155e-33
comp76655_c0	43.54	1097.14	-4.7133	4.714e-12	2.1725e-10
comp76668_c0	251.11	2004.31	-3.0547	2.5526e-16	1.5884e-14
comp76699_c1	474.35	2284.88	-2.3261	1.9243e-14	1.068e-12
comp76711_c0	1441.66	4877.33	-1.8164	3.4995e-22	2.9952e-20
comp76735_c1	4746.97	10061.7	-1.1418	1.5615e-24	1.445e-22
comp76738_c0	266.24	1352.74	-2.4031	2.0418e-09	7.4138e-08
comp76743_c1	408.55	6421.12	-4.0323	7.391e-59	1.6065e-56
comp76753_c0	1124.56	3953.66	-1.8719	6.568e-19	4.7221e-17
comp76755_c0	1959.97	3990.66	-1.0838	5.4096e-10	2.0772e-08
comp76768_c0	93	704.05	-2.9784	1.5674e-06	3.9087e-05
comp76783_c0	1577.21	5061.11	-1.7401	7.5788e-22	6.37e-20
comp76787_c0	1399.48	2904.09	-1.1112	7.1111e-08	2.1607e-06
comp76800_c0	169.53	633.07	-1.9589	0.00025936	0.004232
comp76801_c0	51	597.07	-3.6074	1.8627e-06	4.5886e-05
comp76876_c0	10855.6	53504.4	-2.3592	2.8411e-305	3.905e-302
comp76878_c0	159.02	26036.8	-7.4132	1.0681e-236	1.0399e-233
comp76989_c0	48	1671.02	-5.1796	6.258e-18	4.2693e-16
comp77017_c0	36	6902.67	-7.641	5.5811e-63	1.2976e-60
comp77036_c0	2257.11	4960.84	-1.1941	1.3097e-13	6.8388e-12
comp77247_c0	476.71	1220	-1.4137	3.7837e-05	0.00074263
comp77491_c0	10	7768.03	-9.6594	4.4472e-56	9.1153e-54
comp77575_c0	9	1031	-6.8979	2.7481e-11	1.1771e-09
comp77794_c0	266.87	3912.89	-3.9321	4.5304e-36	6.1366e-34
comp77835_c0	332	1301.99	-2.0295	8.8134e-08	2.6453e-06
comp78222_c0	6	303	-5.7162	0.00022794	0.0037773
comp78280_c0	274	798	-1.6002	0.00029961	0.0048148
comp78295_c0	122.03	727.86	-2.6345	4.0314e-06	9.3823e-05
comp78534_c0	52	406	-3.0229	0.00024193	0.0039809
comp78864_c0	263.98	1691	-2.7374	8.1303e-13	3.9952e-11
comp78956_c0	15	777	-5.7529	3.5961e-09	1.2751e-07
comp79239_c0	109	722.94	-2.7876	2.3415e-06	5.6726e-05
comp79445_c0	92	1201.67	-3.7653	6.9219e-12	3.1497e-10
comp79590_c0	0	334	-4.7226	0.00013568	0.0023562
comp80509_c0	309	875.22	-1.5601	0.00019565	0.0032878
comp80559_c0	14	493	-5.1961	2.7668e-06	6.6273e-05
