# Supplementary material for: RNA-Seq for gene identification and transcript profiling of three Stevia rebaudiana genotypes
Source: BMC Genomics. 2014 Jul 7;15(1):571. doi: 10.1186/1471-2164-15-571 (PMC4108789; doi:10.1186/1471-2164-15-571)
Supplement: Supplementary file 11 — Additional file 11: The overlapping unigenes between SR-2 vs SR-1 and SR-2 vs SR-3, and the overlapping unigenes among SR-2 vs SR-1, SR-1 vs SR-3 and SR-2 vs SR-3. (XLSX 3 MB) [file 12864_2013_6267_MOESM11_ESM.xlsx]

## Sheet: 315 unigens
gene_id	SR_1_Read_count	SR_1_RPKM	SR_2_Read_count	SR_2_RPKM	SR_3_Read_count	SR_3_RPKM	Gene Length	NR GI	NR ID	NR Score	NR Evalue	NR Description	NT GI	NT ID	NT Score	NT Evalue	NT Description	KO ID	KO Name	KO Description	Http Link	Swissprot ID	Swissprot Score	Swissprot Evalue	Swissprot Description	PFAM ID	PFAM description	Gene Ontology Biological Pathway	BP Description	Gene Ontology Molecular Function	MF Description	Gene Ontology Cellular Component	CC Description	KOG ID	KOG Description
comp32324_c0	175.12	12.2712	864.48	53.7778	30	2.12915	583	9294427	BAB02547.1	129	1.98712e-06	beta-1,4-xylosidase [Arabidopsis thaliana]	--	--	--	--	--	K15920	XYL4	beta-D-xylosidase 4	http://www.genome.jp/dbget-bin/www_bget?ko:K15920	--	--	--	--	--	--	--	--	--	--	--	--	--	--
comp56279_c0	605	14.7206	4036.26	87.1857	741	18.2609	1679	255570312	XP_002526116.1	1321	1.34032e-174	UDP-glucuronosyltransferase, putative [Ricinus communis]	255570293	XM_002526061.1	41	5.39574e-10	Ricinus communis UDP-glucuronosyltransferase, putative, mRNA	--	--	--	--	Q9LTH3	527	1.64525e-58	UDP-glycosyltransferase 76E1 OS=Arabidopsis thaliana GN=UGT76E1 PE=2 SV=1	PF03033//PF00201	Glycosyltransferase family 28 N-terminal domain//UDP-glucoronosyl and UDP-glucosyl transferase	GO:0008152//GO:0030259//GO:0005975	metabolic process//lipid glycosylation//carbohydrate metabolic process	GO:0016758	transferase activity, transferring hexosyl groups	--	--	KOG1192	UDP-glucuronosyl and UDP-glucosyl transferase
comp57120_c0	420.45	7.74414	3102.48	50.7299	187	3.48847	2218	397771302	AFO64617.1	1549	0	cytochrome P450 mono-oxygenase [Artemisia annua]	--	--	--	--	--	--	--	--	--	Q42799	772	1.22253e-91	Cytochrome P450 93A2 OS=Glycine max GN=CYP93A2 PE=2 SV=1	PF00067	Cytochrome P450	GO:0006118//GO:0055114	electron transport//oxidation-reduction process	GO:0009055//GO:0020037//GO:0016705//GO:0005506	electron carrier activity//heme binding//oxidoreductase activity, acting on paired donors, with incorporation or reduction of molecular oxygen//iron ion binding	--	--	KOG0156	Cytochrome P450 CYP2 subfamily
comp62167_c0	1759.95	28.7825	5384.68	78.1779	56196.7	930.836	2498	297847484	XP_002891623.1	915	4.6219e-111	UDP-glucoronosyl/UDP-glucosyl transferase family protein [Arabidopsis lyrata subsp. lyrata]	--	--	--	--	--	--	--	--	--	Q9ZQ98	457	1.78767e-47	UDP-glycosyltransferase 73C2 OS=Arabidopsis thaliana GN=UGT73C2 PE=2 SV=1	PF10541//PF00201	Nuclear envelope localisation domain//UDP-glucoronosyl and UDP-glucosyl transferase	GO:0008152	metabolic process	GO:0003779//GO:0016758	actin binding//transferase activity, transferring hexosyl groups	GO:0016021	integral to membrane	KOG1192	UDP-glucuronosyl and UDP-glucosyl transferase
comp67196_c0	15048.1	321.356	46608.2	883.616	740.24	16.0108	1913	32765543	AAP87281.1	973	6.94086e-123	beta-1,3-glucanase [Hevea brasiliensis]	--	--	--	--	--	--	--	--	--	P23432	894	1.10082e-112	Glucan endo-1,3-beta-glucosidase OS=Nicotiana tabacum GN=SP41A PE=1 SV=1	PF00332	Glycosyl hydrolases family 17	GO:0005975	carbohydrate metabolic process	GO:0004553	hydrolase activity, hydrolyzing O-glycosyl compounds	--	--	--	--
comp68371_c0	67	2.72622	576.79	20.8353	1326.28	54.6583	1004	253720362	ACT33422.1	158	2.45779e-09	UDP-glycosyltransferase 76G1 [Stevia rebaudiana]	--	--	--	--	--	--	--	--	--	--	--	--	--	--	--	--	--	--	--	--	--	--	--
comp70800_c1	587	19.5919	1728.08	51.2034	41	1.38598	1224	255540465	XP_002511297.1	793	1.89784e-97	cytochrome P450, putative [Ricinus communis]	449435429	XM_004135450.1	38	1.81603e-08	PREDICTED: Cucumis sativus cytochrome P450 71B10-like (LOC101216216), mRNA	--	--	--	--	Q9STK8	721	3.86493e-88	Cytochrome P450 71A25 OS=Arabidopsis thaliana GN=CYP71A25 PE=2 SV=1	PF00067//PF03827	Cytochrome P450//Orexin receptor type 2	GO:0007186//GO:0006118//GO:0055114//GO:0007187	G-protein coupled receptor signaling pathway//electron transport//oxidation-reduction process//G-protein coupled receptor signaling pathway, coupled to cyclic nucleotide second messenger	GO:0009055//GO:0020037//GO:0016705//GO:0016499//GO:0005506	electron carrier activity//heme binding//oxidoreductase activity, acting on paired donors, with incorporation or reduction of molecular oxygen//orexin receptor activity//iron ion binding	GO:0016021	integral to membrane	KOG0156	Cytochrome P450 CYP2 subfamily
comp31394_c0	3401.91	85.8943	1321.81	29.6283	227	5.805	1618	373882306	AEY78528.1	1105	6.70337e-141	polyphenol oxidase [Canarium album]	--	--	--	--	--	--	--	--	--	Q08304	845	2.07127e-103	Polyphenol oxidase B, chloroplastic OS=Solanum lycopersicum PE=3 SV=1	PF12515//PF12143//PF05724//PF12142//PF00264//PF12814	Ca2+-ATPase N terminal autoinhibitory domain//Protein of unknown function (DUF_B2219)//Thiopurine S-methyltransferase (TPMT)//Polyphenol oxidase middle domain//Common central domain of tyrosinase//Meiotic cell cortex C-terminal pleckstrin homology	GO:0008152//GO:0006118//GO:0055114//GO:0032065//GO:0006570	metabolic process//electron transport//oxidation-reduction process//cortical protein anchoring//tyrosine metabolic process	GO:0008757//GO:0004097//GO:0005543//GO:0005515//GO:0005516//GO:0016491	S-adenosylmethionine-dependent methyltransferase activity//catechol oxidase activity//phospholipid binding//protein binding//calmodulin binding//oxidoreductase activity	GO:0005938	cell cortex	--	--
comp31803_c0	2704.81	158.081	13560.7	703.595	272.93	16.1558	699	255559977	XP_002521007.1	228	2.38376e-21	Proteinase inhibitor, putative [Ricinus communis]	22759722	AB091074.1	107	4.47028e-47	Zinnia elegans ZePI2 mRNA for protease inhibitor 2, partial cds	--	--	--	--	P05118	152	1.51098e-11	Wound-induced proteinase inhibitor 1 OS=Solanum lycopersicum GN=PIIF PE=2 SV=1	PF00280	Potato inhibitor I family	GO:0009611	response to wounding	GO:0004867	serine-type endopeptidase inhibitor activity	--	--	--	--
comp31819_c0	9984.12	409.927	25797.2	940.298	5091.46	211.726	995	193788021	BAG50511.1	340	2.66845e-35	qLTG-3-1 [Oryza sativa Japonica Group]	--	--	--	--	--	--	--	--	--	Q00451	184	4.43643e-14	36.4 kDa proline-rich protein OS=Solanum lycopersicum GN=TPRP-F1 PE=2 SV=1	PF00379//PF11806	Insect cuticle protein//Domain of unknown function (DUF3327)	GO:0006826	iron ion transport	GO:0008849//GO:0042302//GO:0005506	enterochelin esterase activity//structural constituent of cuticle//iron ion binding	GO:0005737	cytoplasm	--	--
comp31857_c0	617.37	14.2735	2229	45.7499	34582	809.782	1767	399125208	4G2M	1996	0	Chain A, Structure Of A Lys-Hct Mutant From Coffea Canephora (Crystal Form 2)	193290697	EU616565.1	321	1.26923e-165	Capsicum annuum putative hydroxycinnamoyl transferase mRNA, complete cds	K13065	E2.3.1.133, HCT	shikimate O-hydroxycinnamoyltransferase	http://www.genome.jp/dbget-bin/www_bget?ko:K13065	Q8GT21	447	3.89761e-47	Benzyl alcohol O-benzoyltransferase OS=Clarkia breweri PE=1 SV=1	PF00020//PF02458	TNFR/NGFR cysteine-rich region//Transferase family	--	--	GO:0005515//GO:0016747	protein binding//transferase activity, transferring acyl groups other than amino-acyl groups	--	--	--	--
comp31860_c0	4562.03	319.128	1484	92.159	51	3.61337	584	--	--	--	--	--	--	--	--	--	--	--	--	--	--	--	--	--	--	--	--	--	--	--	--	--	--	--	--
comp32137_c0	2798.42	176.97	8184.87	459.511	2650	169.734	646	--	--	--	--	--	--	--	--	--	--	--	--	--	--	--	--	--	--	PF01810	LysE type translocator	GO:0006865	amino acid transport	--	--	GO:0016020	membrane	--	--
comp32157_c0	525	53.7535	1847	167.885	628	65.124	399	357436123	XP_003588337.1	254	4.92859e-23	Ribosomal protein S10 [Medicago truncatula]	401661910	FR714868.1	140	1.11455e-65	Malus x domestica mitchondrial complete genome, cultivar Golden delicious	--	--	--	--	--	--	--	--	--	--	--	--	--	--	--	--	--	--
comp32157_c2	618.08	44.3765	2312.01	147.365	713	51.848	569	242002550	XP_002435918.1	128	1.63616e-07	hypothetical protein IscW_ISCW024385 [Ixodes scapularis]	343696	K01229.1	560	0	Wheat mitochondrial small subunit (18S) rRNA gene (complete)	--	--	--	--	--	--	--	--	--	--	--	--	--	--	--	--	--	--
comp32617_c0	391.01	27.3524	1430.99	88.867	2802.76	198.576	584	358345908	XP_003637016.1	136	1.17104e-08	hypothetical protein MTR_067s0027 [Medicago truncatula]	224139585	XM_002323145.1	43	1.39771e-11	Populus trichocarpa predicted protein, mRNA	--	--	--	--	--	--	--	--	PF01080	Presenilin	--	--	GO:0004190	aspartic-type endopeptidase activity	GO:0016021	integral to membrane	--	--
comp35534_c0	1152.8	26.6374	4087.98	83.8578	235.94	5.52171	1768	359483736	XP_002267904.2	1774	0	PREDICTED: reticuline oxidase-like protein-like [Vitis vinifera]	297846019	XM_002890845.1	43	4.39684e-11	Arabidopsis lyrata subsp. lyrata FAD-binding domain-containing protein, mRNA	--	--	--	--	P08159	148	9.59785e-09	6-hydroxy-D-nicotine oxidase OS=Arthrobacter oxidans PE=1 SV=2	PF08031//PF01565	Berberine and berberine like//FAD binding domain	GO:0006040//GO:0055114	amino sugar metabolic process//oxidation-reduction process	GO:0008762//GO:0050660//GO:0016491	UDP-N-acetylmuramate dehydrogenase activity//flavin adenine dinucleotide binding//oxidoreductase activity	--	--	--	--
comp35702_c0	2483.25	76.9707	10460.2	287.833	1758	55.1897	1318	357506557	XP_003623567.1	1101	6.14468e-146	Peroxidase [Medicago truncatula]	388513474	BT145005.1	39	5.44809e-09	Medicago truncatula clone JCVI-FLMt-14K19 unknown mRNA	K00430	E1.11.1.7	peroxidase	http://www.genome.jp/dbget-bin/www_bget?ko:K00430	A5H454	857	3.96714e-110	Peroxidase 66 OS=Zea mays GN=PER66 PE=1 SV=1	PF00141//PF04987	Peroxidase//Phosphatidylinositolglycan class N (PIG-N)	GO:0006506//GO:0055114//GO:0006979//GO:0006804	GPI anchor biosynthetic process//oxidation-reduction process//response to oxidative stress//peroxidase reaction	GO:0020037//GO:0004601//GO:0016740	heme binding//peroxidase activity//transferase activity	GO:0005789	endoplasmic reticulum membrane	--	--
comp35881_c0	138.34	12.4484	909.49	72.6539	56.91	5.18665	454	--	--	--	--	--	--	--	--	--	--	--	--	--	--	--	--	--	--	--	--	--	--	--	--	--	--	--	--
comp35990_c0	3532.72	135.386	1418.19	48.2496	187	7.25837	1066	307159110	ADN39439.1	1013	3.84399e-134	class I chitinase isoform 2, partial [Castanea sativa]	20149279	AF494396.1	55	5.59244e-18	Malus x domestica class II chitinase (CHT-2) mRNA, partial cds	K01183	E3.2.1.14	chitinase	http://www.genome.jp/dbget-bin/www_bget?ko:K01183	Q09023	939	8.83093e-124	Endochitinase CH25 OS=Brassica napus PE=2 SV=1	PF00187//PF00182	Chitin recognition protein//Chitinase class I	GO:0006032//GO:0016998	chitin catabolic process//cell wall macromolecule catabolic process	GO:0008061//GO:0004568	chitin binding//chitinase activity	--	--	KOG4742	Predicted chitinase
comp36004_c0	2190.24	37.8019	6314.19	96.7467	55660	972.969	2367	224140569	XP_002323655.1	1877	0	predicted protein [Populus trichocarpa]	--	--	--	--	--	K00827	AGXT2	alanine-glyoxylate transaminase / (R)-3-amino-2-methylpropionate-pyruvate transaminase	http://www.genome.jp/dbget-bin/www_bget?ko:K00827	Q8BWU8	864	1.61955e-104	Ethanolamine-phosphate phospho-lyase OS=Mus musculus GN=Agxt2l1 PE=2 SV=1	PF00155//PF08290//PF00202	Aminotransferase class I and II//Hepatitis core protein, putative zinc finger//Aminotransferase class-III	GO:0009058//GO:0009405	biosynthetic process//pathogenesis	GO:0008483//GO:0016740//GO:0005198//GO:0030170	transaminase activity//transferase activity//structural molecule activity//pyridoxal phosphate binding	--	--	KOG1404	Alanine-glyoxylate aminotransferase AGT2
comp36045_c0	6422.53	447.743	24900.1	1541.06	1379.04	97.3719	586	--	--	--	--	--	--	--	--	--	--	--	--	--	--	--	--	--	--	PF04554	Extensin-like region	GO:0009664//GO:0042546	plant-type cell wall organization//cell wall biogenesis	GO:0005199	structural constituent of cell wall	GO:0005618	cell wall	--	--
comp36111_c0	809	38.2964	2489	104.6	1127.05	54.0365	863	255572644	XP_002527255.1	327	3.91155e-34	conserved hypothetical protein [Ricinus communis]	--	--	--	--	--	--	--	--	--	Q9LV66	282	8.05264e-29	Uncharacterized protein At5g48480 OS=Arabidopsis thaliana GN=At5g48480 PE=1 SV=1	PF02689	Helicase	--	--	GO:0005524//GO:0004386	ATP binding//helicase activity	--	--	--	--
comp36173_c0	900.19	58.2807	92	5.2878	4260.82	279.395	631	--	--	--	--	--	--	--	--	--	--	--	--	--	--	--	--	--	--	--	--	--	--	--	--	--	--	KOG1015	Transcription regulator XNP/ATRX, DEAD-box superfamily
comp36319_c0	1956.59	74.983	181.13	6.1624	11657.6	452.488	1066	--	--	--	--	--	--	--	--	--	--	--	--	--	--	--	--	--	--	PF04272	Phospholamban	GO:0006810//GO:0006816	transport//calcium ion transport	GO:0042030//GO:0005246	ATPase inhibitor activity//calcium channel regulator activity	GO:0016020	membrane	KOG1015	Transcription regulator XNP/ATRX, DEAD-box superfamily
comp37027_c0	17	1.16918	679	41.4572	17	1.18418	594	--	--	--	--	--	--	--	--	--	--	--	--	--	--	--	--	--	--	--	--	--	--	--	--	--	--	--	--
comp37056_c0	159	10.1335	1384.8	78.3512	262	16.9121	641	27372293	BAC53658.1	129	1.19267e-07	preprophytosulfokine [Zinnia violacea]	--	--	--	--	--	--	--	--	--	--	--	--	--	PF06404	Phytosulfokine precursor protein (PSK)	GO:0007165//GO:0008283//GO:0040007	signal transduction//cell proliferation//growth	GO:0008083	growth factor activity	GO:0005576	extracellular region	--	--
comp37549_c0	527.47	15.9383	2556.05	68.5661	22970	702.973	1352	2597826	CAA74930.1	1029	1.90105e-135	class IV chitinase [Arabidopsis thaliana]	33414045	AY253984.1	63	2.54723e-22	Galega orientalis class IV chitinase mRNA, complete cds	K01183	E3.2.1.14	chitinase	http://www.genome.jp/dbget-bin/www_bget?ko:K01183	Q9FRV1	506	6.55343e-58	Basic endochitinase A OS=Secale cereale GN=rsca PE=1 SV=1	PF00187//PF00182	Chitin recognition protein//Chitinase class I	GO:0006032//GO:0016998	chitin catabolic process//cell wall macromolecule catabolic process	GO:0008061//GO:0004568	chitin binding//chitinase activity	--	--	KOG4742	Predicted chitinase
comp49024_c0	260	11.6722	3052.37	121.65	80	3.6375	910	157849718	ABV89642.1	486	1.39158e-57	universal stress protein family protein [Brassica rapa]	--	--	--	--	--	--	--	--	--	O74782	119	8.11284e-06	Universal stress protein A family protein C25B2.10 OS=Schizosaccharomyces pombe (strain 972 / ATCC 24843) GN=SPBC25B2.10 PE=1 SV=1	PF00582	Universal stress protein family	GO:0006950	response to stress	--	--	--	--	--	--
comp50575_c0	1210.06	49.6327	4455.7	162.246	1164.21	48.3645	996	387965704	AFK13833.1	147	8.82507e-08	SNF2 domain-containing protein ATRX/CHR20 [Beta vulgaris subsp. vulgaris]	320147991	FP885871.1	834	0	Beta vulgaris subsp. maritima genotype male-sterile G mitochondrion, partial genome	--	--	--	--	--	--	--	--	--	--	--	--	--	--	--	--	--	--
comp50955_c0	1151.55	32.1777	4533.95	112.472	1855	52.499	1462	359807590	NP_001241414.1	951	4.33053e-123	uncharacterized protein LOC100785878 [Glycine max]	123712290	AM466693.1	65	2.13347e-23	Vitis vinifera, whole genome shotgun sequence, contig VV78X056962.13, clone ENTAV 115	--	--	--	--	Q8TCD6	264	1.20623e-24	Pyridoxal phosphate phosphatase PHOSPHO2 OS=Homo sapiens GN=PHOSPHO2 PE=1 SV=1	PF06888	Putative Phosphatase	--	--	GO:0016791	phosphatase activity	--	--	KOG3120	Predicted haloacid dehalogenase-like hydrolase
comp51326_c0	13517.2	326.367	6176.64	132.394	517	12.6428	1692	224126257	XP_002329511.1	435	2.84996e-47	predicted protein [Populus trichocarpa]	--	--	--	--	--	--	--	--	--	Q9BVM4	119	4.32645e-06	Gamma-glutamylaminecyclotransferase OS=Homo sapiens GN=GGACT PE=1 SV=2	PF00008//PF09289//PF04517//PF07415//PF01421//PF00131//PF02068//PF06839	EGF-like domain//Follistatin/Osteonectin-like EGF domain//Microvirus lysis protein (E), C terminus//Gammaherpesvirus latent membrane protein (LMP2) protein//Reprolysin (M12B) family zinc metalloprotease//Metallothionein//Plant PEC family metallothionein//GRF zinc finger	GO:0019054//GO:0006508//GO:0019042	modulation by virus of host cellular process//proteolysis//viral latency	GO:0004222//GO:0046872//GO:0005515//GO:0004857//GO:0008270	metalloendopeptidase activity//metal ion binding//protein binding//enzyme inhibitor activity//zinc ion binding	GO:0033644	host cell membrane	--	--
comp52624_c0	1577.71	74.9461	8632.37	364.039	637.87	30.6894	860	225431840	XP_002273982.1	336	2.02583e-35	PREDICTED: major allergen Pru ar 1 [Vitis vinifera]	--	--	--	--	--	--	--	--	--	O50001	289	7.88861e-30	Major allergen Pru ar 1 OS=Prunus armeniaca PE=1 SV=1	PF00407	Pathogenesis-related protein Bet v I family	GO:0006952//GO:0009607	defense response//response to biotic stimulus	--	--	--	--	--	--
comp52768_c0	6213.05	166.987	12443.5	296.903	3293.73	89.66	1520	357475523	XP_003608047.1	1161	2.07407e-153	Senescence-associated nodulin 1A [Medicago truncatula]	--	--	--	--	--	--	--	--	--	O04706	396	2.70562e-41	Gibberellin 20 oxidase 1-B OS=Triticum aestivum GN=GA20ox1B PE=2 SV=1	PF03171	2OG-Fe(II) oxygenase superfamily	GO:0055114	oxidation-reduction process	GO:0016706//GO:0016491	oxidoreductase activity, acting on paired donors, with incorporation or reduction of molecular oxygen, 2-oxoglutarate as one donor, and incorporation of one atom each of oxygen into both donors//oxidoreductase activity	--	--	KOG0143	Iron/ascorbate family oxidoreductases
comp53956_c0	289	21.6631	1408	93.6964	77	5.84586	545	225460328	XP_002282802.1	864	1.61637e-109	PREDICTED: stromal 70 kDa heat shock-related protein, chloroplastic-like [Vitis vinifera]	--	--	--	--	--	--	--	--	--	Q85FW4	715	2.25199e-89	Chaperone protein dnaK OS=Cyanidioschyzon merolae GN=dnaK PE=3 SV=1	PF02782//PF06723//PF00226//PF02491	FGGY family of carbohydrate kinases, C-terminal domain//MreB/Mbl protein//DnaJ domain//Cell division protein FtsA	GO:0000902//GO:0005975//GO:0007049	cell morphogenesis//carbohydrate metabolic process//cell cycle	GO:0005515//GO:0031072//GO:0016773	protein binding//heat shock protein binding//phosphotransferase activity, alcohol group as acceptor	--	--	KOG0102	Molecular chaperones mortalin/PBP74/GRP75, HSP70 superfamily
comp53956_c1	1294.84	51.7084	4539.19	160.924	309	12.4979	1023	166919372	ABZ04081.1	746	2.49436e-89	chloroplast heat shock protein 70-2 [Ipomoea nil]	210140953	AK244872.1	185	2.90091e-90	Glycine max cDNA, clone: GMFL01-15-L22	--	--	--	--	Q5N1J4	532	4.21373e-60	Chaperone protein DnaK 2 OS=Synechococcus sp. (strain ATCC 27144 / PCC 6301 / SAUG 1402/1) GN=dnaK2 PE=3 SV=1	PF05478//PF02970//PF01024//PF04513	Prominin//Tubulin binding cofactor A//Colicin pore forming domain//Baculovirus polyhedron envelope protein, PEP, C terminus	GO:0050829//GO:0019835//GO:0007021	defense response to Gram-negative bacterium//cytolysis//tubulin complex assembly	GO:0051082//GO:0005198	unfolded protein binding//structural molecule activity	GO:0005874//GO:0019028//GO:0019031//GO:0016021	microtubule//viral capsid//viral envelope//integral to membrane	KOG0102	Molecular chaperones mortalin/PBP74/GRP75, HSP70 superfamily
comp54049_c0	93	2.65314	992.96	25.1481	18644.8	538.729	1432	358348466	XP_003638267.1	852	1.80041e-106	Jasmonate O-methyltransferase [Medicago truncatula]	--	--	--	--	--	K08241	E2.1.1.141	jasmonate O-methyltransferase	http://www.genome.jp/dbget-bin/www_bget?ko:K08241	Q9AVK1	573	1.13698e-66	Probable caffeine synthase 3 OS=Coffea arabica GN=CS3 PE=2 SV=1	PF03492	SAM dependent carboxyl methyltransferase	--	--	GO:0008168	methyltransferase activity	--	--	--	--
comp55068_c0	594	25.8429	2608.91	100.765	125	5.50806	939	125551735	EAY97444.1	981	2.77806e-125	hypothetical protein OsI_19374 [Oryza sativa Indica Group]	267922949	FJ794610.1	36	1.78925e-07	Cimex lectularious heat shock protein 70 (hsp70) mRNA, partial cds	--	--	--	--	Q7NDH1	808	1.18498e-100	Chaperone protein DnaK OS=Gloeobacter violaceus (strain PCC 7421) GN=dnaK PE=3 SV=1	PF06723	MreB/Mbl protein	GO:0000902	cell morphogenesis	--	--	--	--	KOG0102	Molecular chaperones mortalin/PBP74/GRP75, HSP70 superfamily
comp55235_c0	1831	171.957	6506.29	542.452	304	28.916	435	224102783	XP_002334126.1	133	1.28633e-08	predicted protein [Populus trichocarpa]	--	--	--	--	--	--	--	--	--	P82381	110	1.28864e-06	Proteinase inhibitor OS=Linum usitatissimum PE=1 SV=1	PF00280	Potato inhibitor I family	GO:0009611	response to wounding	GO:0004867	serine-type endopeptidase inhibitor activity	--	--	--	--
comp55306_c0	185.05	9.16337	1396.67	61.3983	323	16.1996	825	390430821	AFL91228.1	470	2.94921e-55	Kunitz-like protease inhibitor, partial [Helianthus annuus]	--	--	--	--	--	--	--	--	--	P07596	182	6.81988e-15	Alpha-amylase/subtilisin inhibitor OS=Hordeum vulgare PE=1 SV=2	PF06297//PF00197	PET Domain//Trypsin and protease inhibitor	--	--	GO:0008270//GO:0004866	zinc ion binding//endopeptidase inhibitor activity	--	--	--	--
comp55382_c0	799.08	10.984	150.43	1.8357	614	8.54819	2972	356540325	XP_003538640.1	183	3.44702e-11	PREDICTED: uncharacterized protein LOC100801320 [Glycine max]	--	--	--	--	--	--	--	--	--	Q14839	147	4.52126e-08	Chromodomain-helicase-DNA-binding protein 4 OS=Homo sapiens GN=CHD4 PE=1 SV=2	PF00628//PF01429//PF00583	PHD-finger//Methyl-CpG binding domain//Acetyltransferase (GNAT) family	GO:0042967	acyl-carrier-protein biosynthetic process	GO:0003677//GO:0005515//GO:0008080	DNA binding//protein binding//N-acetyltransferase activity	GO:0005634	nucleus	KOG0383	Predicted helicase
comp55519_c0	1068.98	68.7727	8491.29	484.972	1981.94	129.143	635	--	--	--	--	--	--	--	--	--	--	--	--	--	--	--	--	--	--	--	--	--	--	--	--	--	--	--	--
comp55710_c0	2051.67	225.92	983.98	96.1898	166	18.5135	371	--	--	--	--	--	--	--	--	--	--	--	--	--	--	--	--	--	--	--	--	--	--	--	--	--	--	--	--
comp55724_c0	2082.05	83.6355	972.93	34.6958	153	6.22479	1017	4666360	AAD26942.1	481	3.86559e-55	zinc-finger protein 1 [Datisca glomerata]	381140349	JQ040514.1	57	4.11815e-19	Chrysanthemum x morifolium Cys2/His2-type zinc finger protein (ZFP3) mRNA, complete cds	--	--	--	--	Q9SLD4	174	1.50392e-13	Zinc finger protein ZAT11 OS=Arabidopsis thaliana GN=ZAT11 PE=2 SV=1	PF00569//PF00096	Zinc finger, ZZ type//Zinc finger, C2H2 type	--	--	GO:0008270	zinc ion binding	GO:0005622	intracellular	KOG1721	FOG: Zn-finger
comp55781_c0	28	1.55841	455	22.4819	17	0.958313	734	171679571	XP_001904732.1	397	2.97613e-45	hypothetical protein [Podospora anserina S mat+]	347011998	CP003006.1	194	2.0396e-95	Myceliophthora thermophila ATCC 42464 chromosome 5, complete sequence	K02128	ATPeF0C, ATP5G	F-type H+-transporting ATPase subunit c	http://www.genome.jp/dbget-bin/www_bget?ko:K02128	Q12635	149	2.02842e-11	ATP synthase subunit 9, mitochondrial OS=Neurospora crassa (strain ATCC 24698 / 74-OR23-1A / CBS 708.71 / DSM 1257 / FGSC 987) GN=atp-9 PE=3 SV=1	PF00137	ATP synthase subunit C	GO:0015991//GO:0015992	ATP hydrolysis coupled proton transport//proton transport	GO:0015078	hydrogen ion transmembrane transporter activity	GO:0033177	proton-transporting two-sector ATPase complex, proton-transporting domain	KOG3025	Mitochondrial F1F0-ATP synthase, subunit c/ATP9/proteolipid
comp56162_c0	1262.84	57.3226	3188.59	128.491	10222.5	469.967	900	351723359	NP_001237532.1	685	3.17743e-87	uncharacterized protein LOC100306100 [Glycine max]	332189094	CP002684.1	80	5.94425e-32	Arabidopsis thaliana chromosome 1, complete sequence	--	--	--	--	--	--	--	--	PF01701	Photosystem I reaction centre subunit IX / PsaJ	GO:0015979	photosynthesis	--	--	GO:0009522	photosystem I	--	--
comp56261_c0	81947.2	5655	174710	10703.2	44549.3	3113.68	592	--	--	--	--	--	--	--	--	--	--	--	--	--	--	--	--	--	--	PF02068//PF00131//PF01439	Plant PEC family metallothionein//Metallothionein//Metallothionein	--	--	GO:0046872//GO:0008270	metal ion binding//zinc ion binding	--	--	--	--
comp56405_c0	1748	47.1667	5184.72	124.198	1156	31.5927	1514	359481610	XP_003632647.1	944	1.6722e-120	PREDICTED: 1-aminocyclopropane-1-carboxylate oxidase homolog 4-like isoform 2 [Vitis vinifera]	--	--	--	--	--	--	--	--	--	Q9LSW6	707	2.72893e-86	1-aminocyclopropane-1-carboxylate oxidase homolog 10 OS=Arabidopsis thaliana GN=At5g43450 PE=2 SV=1	PF03171	2OG-Fe(II) oxygenase superfamily	GO:0055114	oxidation-reduction process	GO:0016706//GO:0016491	oxidoreductase activity, acting on paired donors, with incorporation or reduction of molecular oxygen, 2-oxoglutarate as one donor, and incorporation of one atom each of oxygen into both donors//oxidoreductase activity	--	--	KOG0143	Iron/ascorbate family oxidoreductases
comp57031_c0	3518.72	214.871	9844.98	533.71	7	0.432939	669	125564081	EAZ09461.1	237	5.48004e-22	hypothetical protein OsI_31732 [Oryza sativa Indica Group]	--	--	--	--	--	--	--	--	--	Q9M0C2	200	4.628e-18	Putative EG45-like domain containing protein 1 OS=Arabidopsis thaliana GN=EGC1 PE=2 SV=1	PF00967	Barwin family	GO:0050832//GO:0042742	defense response to fungus//defense response to bacterium	--	--	--	--	--	--
comp58787_c0	1686.28	21.1836	597.31	6.66141	1482.52	18.8627	3252	296082546	CBI21551.3	1198	2.25252e-149	unnamed protein product [Vitis vinifera]	194690873	BT034516.1	85	3.66182e-34	Zea mays full-length cDNA clone ZM_BFc0182B15 mRNA, complete cds	K13091	RBM39, RNPC2	RNA-binding protein 39	http://www.genome.jp/dbget-bin/www_bget?ko:K13091	Q3SWU3	181	8.89137e-13	Heterogeneous nuclear ribonucleoprotein D-like OS=Rattus norvegicus GN=Hnrpdl PE=2 SV=1	PF00076	RNA recognition motif. (a.k.a. RRM, RBD, or RNP domain)	--	--	GO:0003676	nucleic acid binding	--	--	KOG0147	Transcriptional coactivator CAPER (RRM superfamily)
comp58973_c0	1300.64	48.5247	3624.75	120.055	960.15	36.281	1095	297813283	XP_002874525.1	177	4.09248e-13	hypothetical protein ARALYDRAFT_489736 [Arabidopsis lyrata subsp. lyrata]	--	--	--	--	--	--	--	--	--	--	--	--	--	--	--	--	--	--	--	--	--	--	--
comp59111_c0	5705.18	170.624	27283.3	724.374	1693.02	51.2821	1366	315932720	ADU55790.1	445	9.25179e-50	HSP18.2A [Citrullus lanatus]	189491572	CU633465.7	72	2.55614e-27	M.truncatula DNA sequence from clone MTH2-188G9 on chromosome 3, complete sequence	K13993	HSP20	HSP20 family protein	http://www.genome.jp/dbget-bin/www_bget?ko:K13993	P04795	422	9.33872e-48	17.6 kDa class I heat shock protein OS=Glycine max GN=HSP17.6-L PE=3 SV=1	--	--	--	--	--	--	--	--	KOG0710	Molecular chaperone (small heat-shock protein Hsp26/Hsp42)
comp59169_c0	288	6.30523	1394.42	27.1018	397.98	8.82479	1866	388503314	AFK39723.1	1187	5.41795e-155	unknown [Medicago truncatula]	356556657	XM_003546592.1	95	5.75938e-40	PREDICTED: Glycine max IAA-amino acid hydrolase ILR1-like 4-like (LOC100792044), mRNA	K14664	ILR1	IAA-amino acid hydrolase	http://www.genome.jp/dbget-bin/www_bget?ko:K14664	O81641	935	6.09036e-118	IAA-amino acid hydrolase ILR1-like 3 OS=Arabidopsis thaliana GN=ILL3 PE=2 SV=1	PF07687//PF04389//PF01546	Peptidase dimerisation domain//Peptidase family M28//Peptidase family M20/M25/M40	GO:0008152//GO:0006508	metabolic process//proteolysis	GO:0016787//GO:0008233	hydrolase activity//peptidase activity	--	--	--	--
comp59208_c0	573.43	7.84007	4740.12	57.5341	63894.6	884.785	2988	224108375	XP_002314826.1	1396	4.28145e-180	predicted protein [Populus trichocarpa]	--	--	--	--	--	K03327	TC.MATE, SLC47A, norM, mdtK, dinF	multidrug resistance protein, MATE family	http://www.genome.jp/dbget-bin/www_bget?ko:K03327	Q5RFD2	562	2.43772e-60	Multidrug and toxin extrusion protein 1 OS=Pongo abelii GN=SLC47A1 PE=2 SV=1	PF01554	MatE	GO:0006810//GO:0015893//GO:0055085//GO:0006855	transport//drug transport//transmembrane transport//drug transmembrane transport	GO:0015238//GO:0015297	drug transmembrane transporter activity//antiporter activity	GO:0016020	membrane	KOG1347	Uncharacterized membrane protein, predicted efflux pump
comp59246_c0	1050.74	54.1989	2945.29	134.871	595.4	31.1056	792	297801298	XP_002868533.1	389	7.49666e-44	hypothetical protein ARALYDRAFT_493744 [Arabidopsis lyrata subsp. lyrata]	--	--	--	--	--	K13993	HSP20	HSP20 family protein	http://www.genome.jp/dbget-bin/www_bget?ko:K13993	Q84J50	224	8.22661e-21	17.7 kDa class I heat shock protein OS=Oryza sativa subsp. japonica GN=HSP17.7 PE=2 SV=1	PF01287//PF04316	Eukaryotic elongation factor 5A hypusine, DNA-binding OB fold//Anti-sigma-28 factor, FlgM	GO:0045892//GO:0006448//GO:0045905//GO:0006452//GO:0045901	negative regulation of transcription, DNA-dependent//regulation of translational elongation//positive regulation of translational termination//translational frameshifting//positive regulation of translational elongation	GO:0043022//GO:0003723//GO:0003746	ribosome binding//RNA binding//translation elongation factor activity	GO:0005840//GO:0019861	ribosome//flagellum	KOG0710	Molecular chaperone (small heat-shock protein Hsp26/Hsp42)
comp59600_c0	1266.59	28.7624	2835	57.153	43832.9	1008.15	1799	296086240	CBI31681.3	427	1.68079e-43	unnamed protein product [Vitis vinifera]	--	--	--	--	--	--	--	--	--	P0C897	410	8.53974e-42	Putative UPF0481 protein At3g02645 OS=Arabidopsis thaliana GN=At3g02645 PE=3 SV=1	--	--	--	--	--	--	--	--	--	--
comp60110_c0	350	14.0594	2357.92	84.0862	68158.9	2773.04	1017	414878166	DAA55297.1	220	1.95104e-18	TPA: jasmonate-induced protein [Zea mays]	--	--	--	--	--	--	--	--	--	P32024	198	1.29161e-16	23 kDa jasmonate-induced protein OS=Hordeum vulgare PE=2 SV=1	--	--	--	--	--	--	--	--	--	--
comp60173_c0	3863.01	114.774	1507.9	39.7728	17332.3	521.566	1375	388504560	AFK40346.1	748	1.33167e-93	unknown [Lotus japonicus]	336238976	HM543461.1	142	3.14574e-66	Helianthus annuus clone BAC 242G9 TIR_1 pseudogene, complete sequence; TIR_2 gene, complete cds; retrotransposon Ty1/Copia, large subunit ribosomal RNA gene, and retrotransposon Ty1/Copia, complete sequence; TIR_3 gene, complete cds; retrotransposon Ty3/Gypsy, complete sequence; and retrotransposon Ty3/Gypsy, partial sequence	--	--	--	--	A0SPJ9	452	3e-49	NAC transcription factor NAM-2 OS=Hordeum vulgare var. distichum GN=NAM-2 PE=4 SV=1	PF02365	No apical meristem (NAM) protein	GO:0006355	regulation of transcription, DNA-dependent	GO:0003677	DNA binding	--	--	--	--
comp60509_c0	961	41.9887	2616	101.471	99	4.38105	935	356507915	XP_003522708.1	758	4.31886e-97	PREDICTED: aquaporin TIP4-1-like [Glycine max]	--	--	--	--	--	K09873	TIP	aquaporin TIP	http://www.genome.jp/dbget-bin/www_bget?ko:K09873	Q9ATL8	560	1.74913e-68	Aquaporin TIP2-2 OS=Zea mays GN=TIP2-2 PE=2 SV=1	PF00230	Major intrinsic protein	GO:0006810	transport	GO:0005215	transporter activity	GO:0016020	membrane	KOG0223	Aquaporin (major intrinsic protein family)
comp60700_c0	176.76	7.61721	1133.12	43.3495	64.01	2.79379	948	15223919	NP_172939.1	589	1.53323e-72	nudix hydrolase 18 [Arabidopsis thaliana]	--	--	--	--	--	--	--	--	--	O95989	123	7.39584e-07	Diphosphoinositol polyphosphate phosphohydrolase 1 OS=Homo sapiens GN=NUDT3 PE=1 SV=1	PF00293	NUDIX domain	--	--	GO:0016787	hydrolase activity	--	--	KOG2839	Diadenosine and diphosphoinositol polyphosphate phosphohydrolase
comp60837_c0	355	8.65316	1282	27.7416	274	6.76443	1676	15233124	NP_191708.1	1891	0	polygalacturonase-like protein [Arabidopsis thaliana]	--	--	--	--	--	--	--	--	--	O23147	232	3.27441e-19	Polygalacturonase ADPG1 OS=Arabidopsis thaliana GN=ADPG1 PE=2 SV=1	PF00754//PF00295	F5/8 type C domain//Glycosyl hydrolases family 28	GO:0007155//GO:0005982//GO:0005975//GO:0005985	cell adhesion//starch metabolic process//carbohydrate metabolic process//sucrose metabolic process	GO:0004650	polygalacturonase activity	--	--	--	--
comp60893_c0	572	32.2313	1898.66	94.9786	490	27.9649	725	351723021	NP_001237776.1	586	1.50719e-73	uncharacterized protein LOC100306371 [Glycine max]	--	--	--	--	--	K03937	NDUFS4	NADH dehydrogenase (ubiquinone) Fe-S protein 4	http://www.genome.jp/dbget-bin/www_bget?ko:K03937	Q9CXZ1	247	5.09949e-24	NADH dehydrogenase [ubiquinone] iron-sulfur protein 4, mitochondrial OS=Mus musculus GN=Ndufs4 PE=1 SV=3	PF04800	ETC complex I subunit conserved region	GO:0022900	electron transport chain	GO:0016651	oxidoreductase activity, acting on NADH or NADPH	GO:0005743	mitochondrial inner membrane	KOG3389	NADH:ubiquinone oxidoreductase, NDUFS4/18 kDa subunit
comp61244_c0	3825	141.927	7737.32	254.871	3337.67	125.433	1101	297819340	XP_002877553.1	640	4.63873e-79	hypothetical protein ARALYDRAFT_485095 [Arabidopsis lyrata subsp. lyrata]	255582671	XM_002532069.1	84	4.37584e-34	Ricinus communis Selenoprotein T precursor, putative, mRNA	--	--	--	--	P62342	142	4.84905e-09	Selenoprotein T OS=Mus musculus GN=Selt PE=2 SV=2	PF10262	Rdx family	GO:0045454	cell redox homeostasis	GO:0008430	selenium binding	--	--	KOG3286	Selenoprotein T
comp61269_c0	116	5.20187	1276	50.7983	21	0.953796	911	359806356	NP_001241231.1	510	2.84843e-60	uncharacterized protein LOC100791734 [Glycine max]	--	--	--	--	--	K13993	HSP20	HSP20 family protein	http://www.genome.jp/dbget-bin/www_bget?ko:K13993	P11890	179	2.62299e-14	Small heat shock protein, chloroplastic OS=Chenopodium rubrum GN=HSP23 PE=2 SV=1	--	--	--	--	--	--	--	--	--	--
comp61356_c0	2971.96	80.3524	6621.33	158.927	2561.07	70.1312	1511	319801074	CBW38497.1	267	3.61253e-25	lipid transfer protein [Helianthus annuus]	--	--	--	--	--	--	--	--	--	P81402	239	1.5691e-22	Non-specific lipid-transfer protein 1 OS=Prunus persica PE=1 SV=1	--	--	--	--	--	--	--	--	--	--
comp61441_c0	324.22	5.99332	1399.99	22.9747	73	1.36674	2210	255567939	XP_002524947.1	2632	0	Indole-3-acetic acid-amido synthetase GH3.3, putative [Ricinus communis]	147783383	AM479359.2	203	6.28406e-100	Vitis vinifera contig VV78X004046.5, whole genome shotgun sequence	K14487	GH3	auxin responsive GH3 gene family	http://www.genome.jp/dbget-bin/www_bget?ko:K14487	Q8LQM5	1978	0	Probable indole-3-acetic acid-amido synthetase GH3.1 OS=Oryza sativa subsp. japonica GN=GH3.1 PE=2 SV=1	--	--	--	--	--	--	--	--	--	--
comp61585_c0	1961.65	59.7158	3999.2	108.078	1245.87	38.4127	1342	388495068	AFK35600.1	637	1.08895e-77	unknown [Lotus japonicus]	--	--	--	--	--	--	--	--	--	Q9SN85	280	2.01944e-25	Pentatricopeptide repeat-containing protein At3g47530 OS=Arabidopsis thaliana GN=PCMP-H76 PE=2 SV=1	--	--	--	--	--	--	--	--	KOG3292	Predicted membrane protein
comp61698_c0	633.01	15.1672	25	0.531781	1440.04	34.9466	1705	255553197	XP_002517641.1	764	1.57646e-92	delta 9 desaturase, putative [Ricinus communis]	--	--	--	--	--	K00507	SCD, desC	stearoyl-CoA desaturase (delta-9 desaturase)	http://www.genome.jp/dbget-bin/www_bget?ko:K00507	O94523	341	2.94729e-33	Probable acyl-CoA desaturase OS=Schizosaccharomyces pombe (strain 972 / ATCC 24843) GN=SPCC1281.06c PE=2 SV=1	PF00487	Fatty acid desaturase	GO:0006629	lipid metabolic process	--	--	--	--	KOG1600	Fatty acid desaturase
comp61846_c0	1482.21	63.8736	5681.74	217.365	1698.1	74.1156	948	307948786	ADN96180.1	800	1.11569e-101	cinnamyl alcohol dehydrogenase [Populus nigra]	171740838	EU417964.1	426	0	Artemisia annua cinnamyl alcohol dehydrogenase (CAD) mRNA, complete cds	K00083	E1.1.1.195	cinnamyl-alcohol dehydrogenase	http://www.genome.jp/dbget-bin/www_bget?ko:K00083	Q42726	740	5.38783e-94	Probable cinnamyl alcohol dehydrogenase 1 OS=Eucalyptus gunnii GN=CAD1 PE=3 SV=1	PF00107//PF02826//PF08240	Zinc-binding dehydrogenase//D-isomer specific 2-hydroxyacid dehydrogenase, NAD binding domain//Alcohol dehydrogenase GroES-like domain	GO:0055114	oxidation-reduction process	GO:0016616//GO:0008270//GO:0048037//GO:0016491	oxidoreductase activity, acting on the CH-OH group of donors, NAD or NADP as acceptor//zinc ion binding//cofactor binding//oxidoreductase activity	--	--	KOG0023	Alcohol dehydrogenase, class V
comp61921_c0	1266.99	22.9331	3368.89	54.1342	1142.36	20.9424	2257	255548335	XP_002515224.1	2477	0	Boron transporter, putative [Ricinus communis]	147780091	AM423328.2	57	9.2998e-19	Vitis vinifera contig VV78X133455.6, whole genome shotgun sequence	--	--	--	--	P48751	196	4.71009e-14	Anion exchange protein 3 OS=Homo sapiens GN=SLC4A3 PE=1 SV=2	PF07740//PF01694//PF00955//PF08093//PF10538	Spider potassium channel inhibitory toxin//Rhomboid family//HCO3- transporter family//Magi 5 toxic peptide family//Immunoreceptor tyrosine-based activation motif	GO:0006810//GO:0006820//GO:0007165//GO:0009405	transport//anion transport//signal transduction//pathogenesis	GO:0004252//GO:0008200//GO:0019871	serine-type endopeptidase activity//ion channel inhibitor activity//sodium channel inhibitor activity	GO:0005576//GO:0016021	extracellular region//integral to membrane	KOG1172	Na+-independent Cl/HCO3 exchanger AE1 and related transporters (SLC4 family)
comp62099_c0	2541.63	57.1135	5544.18	110.601	10848.5	246.905	1818	144227392	ABO93456.1	2537	0	1L-myo-inositol 1-phosphate synthase [Jatropha curcas]	223973214	BT064919.1	459	0	Zea mays full-length cDNA clone ZM_BFc0016J05 mRNA, complete cds	K01858	E5.5.1.4, INO1	myo-inositol-1-phosphate synthase	http://www.genome.jp/dbget-bin/www_bget?ko:K01858	O64437	2469	0	Inositol-3-phosphate synthase OS=Oryza sativa subsp. japonica GN=INO1 PE=2 SV=2	PF07994	Myo-inositol-1-phosphate synthase	GO:0008654//GO:0006021//GO:0019872	phospholipid biosynthetic process//inositol biosynthetic process//streptomycin biosynthetic process	GO:0004512	inositol-3-phosphate synthase activity	--	--	KOG0693	Myo-inositol-1-phosphate synthase
comp62260_c0	2076.08	53.9182	4952.85	114.194	113	2.97238	1573	255587700	XP_002534363.1	1172	4.08852e-155	Kelch domain-containing protein, putative [Ricinus communis]	--	--	--	--	--	--	--	--	--	P87061	202	4.30565e-15	Tip elongation aberrant protein 1 OS=Schizosaccharomyces pombe (strain 972 / ATCC 24843) GN=tea1 PE=1 SV=1	PF01344//PF07646	Kelch motif//Kelch motif	--	--	GO:0005515	protein binding	--	--	KOG0379	Kelch repeat-containing proteins
comp62351_c0	3198.74	201.042	17529.5	978.077	3061.24	194.867	650	75755963	ABA27037.1	120	2.26714e-06	TO86-3 [Taraxacum officinale]	--	--	--	--	--	--	--	--	--	--	--	--	--	PF02068//PF00131//PF01439	Plant PEC family metallothionein//Metallothionein//Metallothionein	--	--	GO:0046872//GO:0008270	metal ion binding//zinc ion binding	--	--	--	--
comp62470_c0	436	36.7253	2575.91	192.622	385	32.8453	485	356576499	XP_003556368.1	166	5.28316e-13	PREDICTED: glu S.griseus protease inhibitor [Glycine max]	--	--	--	--	--	--	--	--	--	Q6XNP7	108	3.04795e-06	Protease inhibitor HPI OS=Hevea brasiliensis GN=PI1 PE=1 SV=2	PF00280	Potato inhibitor I family	GO:0009611	response to wounding	GO:0004867	serine-type endopeptidase inhibitor activity	--	--	--	--
comp62506_c0	218	12.9258	1139	59.9544	323	19.3971	689	351727611	NP_001235631.1	549	1.32538e-68	uncharacterized protein LOC100500015 [Glycine max]	210142504	AK285382.1	131	2.00557e-60	Glycine max cDNA, clone: GMFL01-08-H12	K08738	CYC	cytochrome c	http://www.genome.jp/dbget-bin/www_bget?ko:K08738	P00067	542	8.66937e-69	Cytochrome c OS=Tropaeolum majus PE=1 SV=1	PF00034//PF06859	Cytochrome c//Bicoid-interacting protein 3 (Bin3)	GO:0006118	electron transport	GO:0009055//GO:0020037//GO:0005506//GO:0008168	electron carrier activity//heme binding//iron ion binding//methyltransferase activity	--	--	KOG3453	Cytochrome c
comp62536_c0	2089.84	102.002	5576.7	241.64	57	2.81776	837	147805678	CAN65022.1	675	1.42384e-85	hypothetical protein VITISV_027379 [Vitis vinifera]	390430832	JN231522.1	244	3.75177e-123	Helianthus annuus genotype RK416 Kunitz-like protease inhibitor (PI) gene, partial cds	--	--	--	--	P32733	221	1.62643e-20	Kunitz-type trypsin inhibitor alpha chain OS=Prosopsis juliflora PE=1 SV=1	PF00197	Trypsin and protease inhibitor	--	--	GO:0004866	endopeptidase inhibitor activity	--	--	--	--
comp62642_c0	3607.76	136.722	10174	342.287	116431	4468.92	1078	--	--	--	--	--	--	--	--	--	--	--	--	--	--	--	--	--	--	PF01425//PF00257	Amidase//Dehydrin	GO:0009415//GO:0006950	response to water stimulus//response to stress	GO:0016884	carbon-nitrogen ligase activity, with glutamine as amido-N-donor	--	--	KOG0118	FOG: RRM domain
comp62738_c0	455	15.86	2816.65	87.161	425	15.0043	1172	195607610	ACG25635.1	272	6.8121e-26	hypothetical protein [Zea mays]	--	--	--	--	--	--	--	--	--	--	--	--	--	--	--	--	--	--	--	--	--	--	--
comp62791_c0	3523.01	137.071	9453.48	326.527	568.02	22.3835	1050	297804684	XP_002870226.1	221	1.30632e-18	integral membrane family protein [Arabidopsis lyrata subsp. lyrata]	--	--	--	--	--	--	--	--	--	Q6YT98	220	1.29842e-19	CASP-like protein Os07g0442900 OS=Oryza sativa subsp. japonica GN=Os07g0442900 PE=2 SV=1	PF09182	Bacterial purine repressor, N-terminal	GO:0006355	regulation of transcription, DNA-dependent	GO:0003677	DNA binding	--	--	--	--
comp62923_c0	939	37.9808	279	10.0184	2456.55	100.637	1010	2500448	Q96008.1	614	1.13886e-76	RecName: Full=Ribosomal protein S12, mitochondrial	317905579	FP885834.1	709	0	Beta vulgaris subsp. maritima genotype male-fertile B mitochondrion, complete genome	--	--	--	--	Q01607	596	2.25121e-74	40S ribosomal protein S12, mitochondrial OS=Oenothera elata subsp. hookeri GN=RPS12 PE=2 SV=1	PF00164//PF00507	Ribosomal protein S12//NADH-ubiquinone/plastoquinone oxidoreductase, chain 3	GO:0006744//GO:0055114//GO:0042254//GO:0006120//GO:0006412//GO:0006814//GO:0015992	ubiquinone biosynthetic process//oxidation-reduction process//ribosome biogenesis//mitochondrial electron transport, NADH to ubiquinone//translation//sodium ion transport//proton transport	GO:0003735//GO:0008137	structural constituent of ribosome//NADH dehydrogenase (ubiquinone) activity	GO:0005840//GO:0005622	ribosome//intracellular	KOG1750	Mitochondrial/chloroplast ribosomal protein S12
comp62975_c0	1272.53	35.6803	463.44	11.5359	1222.99	34.731	1457	356496888	XP_003517297.1	292	1.24994e-25	PREDICTED: uncharacterized protein LOC100792600 [Glycine max]	--	--	--	--	--	K13168	SFRS16	splicing factor, arginine/serine-rich 16	http://www.genome.jp/dbget-bin/www_bget?ko:K13168	--	--	--	--	PF02978//PF05764	Signal peptide binding domain//YL1 nuclear protein	GO:0006614//GO:0006355	SRP-dependent cotranslational protein targeting to membrane//regulation of transcription, DNA-dependent	GO:0008312	7S RNA binding	GO:0005634//GO:0048500	nucleus//signal recognition particle	KOG2548	SWAP mRNA splicing regulator
comp62986_c0	6106.4	152.67	1878.93	41.7038	673.73	17.0604	1634	224125416	XP_002329800.1	1013	1.26328e-130	predicted protein [Populus trichocarpa]	14596114	AY042845.1	113	4.95936e-50	Arabidopsis thaliana heat-shock protein (F20O9.160) mRNA, complete cds	K09510	DNAJB4	DnaJ homolog subfamily B member 4	http://www.genome.jp/dbget-bin/www_bget?ko:K09510	Q9D832	495	2.90798e-55	DnaJ homolog subfamily B member 4 OS=Mus musculus GN=Dnajb4 PE=2 SV=1	PF01556//PF00226//PF07178	DnaJ C terminal domain//DnaJ domain//TraL protein	GO:0006457//GO:0000746	protein folding//conjugation	GO:0031072//GO:0051082	heat shock protein binding//unfolded protein binding	GO:0019867	outer membrane	KOG0714	Molecular chaperone (DnaJ superfamily)
comp63175_c0	2781.88	34.8397	929.04	10.3292	3877.21	49.1802	3262	356572345	XP_003554329.1	2701	0	PREDICTED: eukaryotic translation initiation factor 3 subunit A-like [Glycine max]	302760954	XM_002963854.1	171	5.72676e-82	Selaginella moellendorffii hypothetical protein, mRNA	K03254	EIF3A	translation initiation factor 3 subunit A	http://www.genome.jp/dbget-bin/www_bget?ko:K03254	A7SK48	1045	7.23612e-123	Eukaryotic translation initiation factor 3 subunit A OS=Nematostella vectensis GN=v1g190699 PE=3 SV=2	PF01399	PCI domain	--	--	GO:0005515	protein binding	--	--	KOG2072	Translation initiation factor 3, subunit a (eIF-3a)
comp63200_c0	41	1.32513	569.44	16.3387	24	0.785631	1264	297727483	NP_001176105.1	201	2.07954e-14	Os10g0357350 [Oryza sativa Japonica Group]	--	--	--	--	--	--	--	--	--	--	--	--	--	PF00098//PF10716	Zinc knuckle//NADH dehydrogenase transmembrane subunit	GO:0006118//GO:0055114	electron transport//oxidation-reduction process	GO:0008270//GO:0016655//GO:0003676	zinc ion binding//oxidoreductase activity, acting on NADH or NADPH, quinone or similar compound as acceptor//nucleic acid binding	--	--	--	--
comp63217_c0	258	19.812	1867	127.277	427	33.2101	532	358389765	EHK27357.1	210	2.66447e-19	hypothetical protein TRIVIDRAFT_229103 [Trichoderma virens Gv29-8]	336274824	XM_003352118.1	57	2.08837e-19	Sordaria macrospora k-hell glucose-repressible gene protein (ccg1/grg1), mRNA	--	--	--	--	P22151	205	1.3543e-19	Glucose-repressible gene protein OS=Neurospora crassa (strain ATCC 24698 / 74-OR23-1A / CBS 708.71 / DSM 1257 / FGSC 987) GN=grg-1 PE=2 SV=1	PF04119	Heat shock protein 9/12	GO:0006950	response to stress	--	--	--	--	--	--
comp63407_c0	161.99	3.49774	1804.9	34.5978	173	3.78338	1892	225435774	XP_002285731.1	408	1.27008e-41	PREDICTED: uncharacterized protein LOC100267227 isoform 2 [Vitis vinifera]	--	--	--	--	--	--	--	--	--	Q9LVZ8	157	1.6681e-10	Protein LURP-one-related 12 OS=Arabidopsis thaliana GN=At3g15810 PE=2 SV=1	--	--	--	--	--	--	--	--	--	--
comp63430_c0	4008.28	123.491	8255.89	225.807	292	9.11158	1326	356510493	XP_003523972.1	1413	0	PREDICTED: probable isoaspartyl peptidase/L-asparaginase 2-like [Glycine max]	--	--	--	--	--	K13051	iaaA, ASRGL1	beta-aspartyl-peptidase (threonine type)	http://www.genome.jp/dbget-bin/www_bget?ko:K13051	Q4R7U8	444	3.40873e-49	Isoaspartyl peptidase/L-asparaginase OS=Macaca fascicularis GN=ASRGL1 PE=2 SV=1	PF01112	Asparaginase	--	--	GO:0016787	hydrolase activity	--	--	KOG1592	Asparaginase
comp63457_c0	284	11.851	1090	40.3795	279.99	11.8335	979	--	--	--	--	--	--	--	--	--	--	--	--	--	--	--	--	--	--	--	--	--	--	--	--	--	--	KOG3544	Collagens (type IV and type XIII), and related proteins
comp63632_c0	593.01	26.7987	112	4.49331	973.13	44.5407	904	--	--	--	--	--	--	--	--	--	--	--	--	--	--	--	--	--	--	PF04514	Bluetongue virus non-structural protein NS2	--	--	GO:0003723	RNA binding	--	--	KOG1874	KEKE-like motif-containing transcription regulator (Rlr1)/suppressor of sin4
comp63695_c1	821.04	23.7716	140	3.59847	622.16	18.2444	1411	334187071	NP_001190882.1	832	1.53837e-98	uncharacterized protein [Arabidopsis thaliana]	--	--	--	--	--	--	--	--	--	Q5F3V3	198	1.075e-14	Sister chromatid cohesion protein PDS5 homolog A OS=Gallus gallus GN=PDS5A PE=2 SV=2	--	--	--	--	--	--	--	--	KOG1525	Sister chromatid cohesion complex Cohesin, subunit PDS5
comp63740_c0	1925.45	55.4723	524	13.4021	1689	49.2842	1418	242060564	XP_002451571.1	1147	6.79486e-152	hypothetical protein SORBIDRAFT_04g004050 [Sorghum bicolor]	242060563	XM_002451526.1	92	2.02431e-38	Sorghum bicolor hypothetical protein, mRNA	K06041	E5.3.1.13	arabinose-5-phosphate isomerase	http://www.genome.jp/dbget-bin/www_bget?ko:K06041	P42502	475	2.7257e-53	Arabinose 5-phosphate isomerase KpsF OS=Escherichia coli GN=kpsF PE=3 SV=1	PF00571//PF01380	CBS domain//SIS domain	GO:0005975	carbohydrate metabolic process	GO:0030246//GO:0005515	carbohydrate binding//protein binding	--	--	--	--
comp63816_c0	5049.19	169.912	11148.5	333.054	28.01	0.954661	1214	163914227	BAF95882.1	804	5.68217e-103	putative thaumatin-like protein [Vitis hybrid cultivar]	--	--	--	--	--	--	--	--	--	P50701	675	1.88202e-84	Osmotin-like protein OSML13 OS=Solanum commersonii PE=2 SV=1	--	--	--	--	--	--	--	--	--	--
comp63997_c0	970.91	40.0245	17535.2	641.732	1070.05	44.6771	991	40646966	AAQ19680.1	496	1.09464e-58	chloroplast small heat shock protein class I [Capsicum frutescens]	283482257	FM172919.1	125	6.33988e-57	Rhododendron breviperulatum partial CTsHSP2 gene for cytosolic class I small heat shock protein type 2	K13993	HSP20	HSP20 family protein	http://www.genome.jp/dbget-bin/www_bget?ko:K13993	P04794	445	2.7501e-52	17.5 kDa class I heat shock protein OS=Glycine max GN=HSP17.5-E PE=3 SV=1	PF06699	GPI biosynthesis protein family Pig-F	GO:0006506	GPI anchor biosynthetic process	--	--	GO:0016021//GO:0005789	integral to membrane//endoplasmic reticulum membrane	KOG0710	Molecular chaperone (small heat-shock protein Hsp26/Hsp42)
comp64032_c0	1752.99	55.8178	747.69	21.1355	1657.9	53.467	1283	356572930	XP_003554618.1	1013	9.85304e-133	PREDICTED: nicotianamine synthase-like [Glycine max]	--	--	--	--	--	K05953	E2.5.1.43	nicotianamine synthase	http://www.genome.jp/dbget-bin/www_bget?ko:K05953	Q9ZQV6	805	1.95628e-102	Probable nicotianamine synthase 4 OS=Hordeum vulgare GN=NAS4 PE=2 SV=1	PF03059	Nicotianamine synthase protein	GO:0030418	nicotianamine biosynthetic process	GO:0030410	nicotianamine synthase activity	--	--	--	--
comp64043_c0	1867	25.987	782.01	9.6632	1618.57	22.818	2935	326525725	BAJ88909.1	693	4.03669e-77	predicted protein [Hordeum vulgare subsp. vulgare]	356500193	XM_003518870.1	176	8.55112e-85	PREDICTED: Glycine max uncharacterized protein LOC100792985 (LOC100792985), mRNA	--	--	--	--	Q4P4G8	346	1.70742e-32	UPF0396 protein UM04995 OS=Ustilago maydis (strain 521 / FGSC 9021) GN=UM04995 PE=3 SV=1	--	--	--	--	--	--	--	--	KOG2812	Uncharacterized conserved protein
comp64194_c0	5606.02	178.922	11800.6	334.357	5639.46	182.298	1280	125561376	EAZ06824.1	1153	5.29535e-154	hypothetical protein OsI_29063 [Oryza sativa Indica Group]	14532286	AF384244.1	542	0	Helianthus annuus quinone oxidoreductase-like protein (Haploop) mRNA, complete cds	--	--	--	--	A7RK30	243	2.06553e-21	Quinone oxidoreductase-like protein 2 homolog OS=Nematostella vectensis GN=v1g238856 PE=3 SV=1	PF02254//PF00107//PF08240	TrkA-N domain//Zinc-binding dehydrogenase//Alcohol dehydrogenase GroES-like domain	GO:0006813//GO:0055114	potassium ion transport//oxidation-reduction process	GO:0008270//GO:0016491	zinc ion binding//oxidoreductase activity	--	--	KOG1198	Zinc-binding oxidoreductase
comp64360_c0	1628.06	40.5058	734	16.2121	42	1.05835	1642	147817636	CAN64495.1	1425	0	hypothetical protein VITISV_004035 [Vitis vinifera]	--	--	--	--	--	--	--	--	--	--	--	--	--	PF02399//PF01842	Origin of replication binding protein//ACT domain	GO:0008152//GO:0006260	metabolic process//DNA replication	GO:0003688//GO:0016597//GO:0005524	DNA replication origin binding//amino acid binding//ATP binding	GO:0046809	replication compartment	--	--
comp64722_c0	1340.95	28.9236	6478.3	124.05	62370.2	1362.55	1894	86769458	ABD15174.1	1699	0	allene oxide synthase 2 [Solanum tuberosum]	332071093	GU997664.1	117	3.44533e-52	Panax notoginseng clone 00008n cytochrome P450 mRNA, complete cds	K01723	AOS	hydroperoxide dehydratase	http://www.genome.jp/dbget-bin/www_bget?ko:K01723	Q9AVQ1	1106	1.0963e-142	9-divinyl ether synthase OS=Solanum tuberosum GN=DES PE=1 SV=1	PF00067	Cytochrome P450	GO:0006118//GO:0055114	electron transport//oxidation-reduction process	GO:0009055//GO:0020037//GO:0016705//GO:0005506	electron carrier activity//heme binding//oxidoreductase activity, acting on paired donors, with incorporation or reduction of molecular oxygen//iron ion binding	--	--	KOG0158	Cytochrome P450 CYP3/CYP5/CYP6/CYP9 subfamilies
comp64740_c0	2812.86	49.15	328.97	5.10304	1589.63	28.1324	2338	15240555	NP_200377.1	168	1.42231e-09	DEK domain-containing chromatin associated protein [Arabidopsis thaliana]	--	--	--	--	--	--	--	--	--	--	--	--	--	PF01601	Coronavirus S2 glycoprotein	GO:0046813//GO:0006944	virion attachment, binding of host cell surface receptor//cellular membrane fusion	--	--	GO:0019031//GO:0016021	viral envelope//integral to membrane	KOG2266	Chromatin-associated protein Dek and related proteins, contains SAP DNA binding domain
comp64792_c0	2305.77	42.1274	641	10.3969	1823.99	33.7524	2236	356518110	XP_003527725.1	397	2.79896e-38	PREDICTED: F-box-like/WD repeat-containing protein TBL1XR1-like [Glycine max]	2564045	AB007645.1	52	5.54416e-16	Arabidopsis thaliana genomic DNA, chromosome 5, TAC clone:K8K14	K04508	TBL1	transducin (beta)-like 1	http://www.genome.jp/dbget-bin/www_bget?ko:K04508	Q8YRI1	154	4.86845e-09	Uncharacterized WD repeat-containing protein alr3466 OS=Nostoc sp. (strain PCC 7120 / UTEX 2576) GN=alr3466 PE=4 SV=1	PF01690//PF00400	Potato leaf roll virus readthrough protein//WD domain, G-beta repeat	--	--	GO:0005515	protein binding	GO:0019028	viral capsid	KOG0273	Beta-transducin family (WD-40 repeat) protein
comp65004_c1	13321.5	540.435	26867.2	967.63	5140.04	211.199	1007	297791489	XP_002863629.1	679	1.34058e-85	ATARD4 [Arabidopsis lyrata subsp. lyrata]	388513164	BT144850.1	178	2.22196e-86	Medicago truncatula clone JCVI-FLMt-8C23 unknown mRNA	K08967	mtnD, mtnZ, ADI1	1,2-dihydroxy-3-keto-5-methylthiopentene dioxygenase	http://www.genome.jp/dbget-bin/www_bget?ko:K08967	A1L4T4	555	4.64305e-68	1,2-dihydroxy-3-keto-5-methylthiopentene dioxygenase 1 OS=Oryza sativa subsp. japonica GN=ARD1 PE=2 SV=1	PF03079//PF00190//PF06052//PF02311	ARD/ARD' family//Cupin//3-hydroxyanthranilic acid dioxygenase//AraC-like ligand binding domain	GO:0006568//GO:0006355//GO:0055114	tryptophan metabolic process//regulation of transcription, DNA-dependent//oxidation-reduction process	GO:0010309//GO:0045735//GO:0000334//GO:0005506	acireductone dioxygenase [iron(II)-requiring] activity//nutrient reservoir activity//3-hydroxyanthranilate 3,4-dioxygenase activity//iron ion binding	--	--	KOG2107	Uncharacterized conserved protein, contains double-stranded beta-helix domain
comp65086_c0	1103.11	37.4605	2657.06	80.1037	872.71	30.0164	1203	149391313	ABR25674.1	790	1.00304e-100	peptidyl-prolyl cis-trans isomerase, cyclophilin-type family protein [Oryza sativa Indica Group]	189163070	AP010304.1	71	8.06847e-27	Lotus japonicus genomic DNA, chromosome 6, clone: LjB26B08, BM1905, complete sequence	K03768	PPIB, ppiB	peptidyl-prolyl cis-trans isomerase B (cyclophilin B)	http://www.genome.jp/dbget-bin/www_bget?ko:K03768	Q9ASS6	192	3.08104e-15	Peptidyl-prolyl cis-trans isomerase CYP20-2, chloroplastic OS=Arabidopsis thaliana GN=CYP20-2 PE=1 SV=1	PF00212//PF00160	Atrial natriuretic peptide//Cyclophilin type peptidyl-prolyl cis-trans isomerase/CLD	GO:0006457//GO:0007165	protein folding//signal transduction	GO:0003755//GO:0005179	peptidyl-prolyl cis-trans isomerase activity//hormone activity	GO:0005576	extracellular region	KOG0865	Cyclophilin type peptidyl-prolyl cis-trans isomerase
comp65154_c0	2424.73	96.8296	103	3.65156	517.98	20.9504	1023	--	--	--	--	--	--	--	--	--	--	--	--	--	--	--	--	--	--	PF00873//PF06920//PF05531//PF07464//PF02421//PF00257//PF01442//PF04513	AcrB/AcrD/AcrF family//Dedicator of cytokinesis//Nucleopolyhedrovirus P10 protein//Apolipophorin-III precursor (apoLp-III)//Ferrous iron transport protein B//Dehydrin//Apolipoprotein A1/A4/E domain//Baculovirus polyhedron envelope protein, PEP, C terminus	GO:0015684//GO:0006869//GO:0006950//GO:0042157//GO:0006810//GO:0009415//GO:0043087	ferrous iron transport//lipid transport//response to stress//lipoprotein metabolic process//transport//response to water stimulus//regulation of GTPase activity	GO:0005085//GO:0015093//GO:0008289//GO:0051020//GO:0005198//GO:0005525//GO:0005215	guanyl-nucleotide exchange factor activity//ferrous iron transmembrane transporter activity//lipid binding//GTPase binding//structural molecule activity//GTP binding//transporter activity	GO:0016020//GO:0019028//GO:0005576//GO:0016021//GO:0019031	membrane//viral capsid//extracellular region//integral to membrane//viral envelope	KOG1973	Chromatin remodeling protein, contains PHD Zn-finger
comp65373_c0	634.3	23.2402	11	0.357795	343	12.7284	1115	358345067	XP_003636605.1	334	3.42246e-32	Transcription factor bHLH123 [Medicago truncatula]	--	--	--	--	--	--	--	--	--	Q9FYJ6	193	4.29382e-15	Transcription factor bHLH111 OS=Arabidopsis thaliana GN=BHLH111 PE=2 SV=1	--	--	--	--	--	--	--	--	--	--
comp65472_c0	757	22.9758	3182.9	85.762	691	21.2416	1346	187453118	CAP72490.1	1190	1.74362e-158	catharanthus roseus peroxidase 2b [Catharanthus roseus]	356532186	XM_003534607.1	37	7.20123e-08	PREDICTED: Glycine max cationic peroxidase 1-like (LOC100815142), mRNA	K00430	E1.11.1.7	peroxidase	http://www.genome.jp/dbget-bin/www_bget?ko:K00430	O23237	613	1.97376e-73	Peroxidase 49 OS=Arabidopsis thaliana GN=PER49 PE=2 SV=2	PF00141	Peroxidase	GO:0006804//GO:0006979//GO:0055114	peroxidase reaction//response to oxidative stress//oxidation-reduction process	GO:0020037//GO:0004601	heme binding//peroxidase activity	--	--	--	--
comp65475_c0	1037.96	32.2214	2955.36	81.4463	209	6.5712	1316	21593461	AAM65428.1	1072	9.97002e-142	putative C-4 sterol methyl oxidase [Arabidopsis thaliana]	--	--	--	--	--	K14423	SMO1	4,4-dimethyl-9beta,19-cyclopropylsterol-4alpha-methyl oxidase	http://www.genome.jp/dbget-bin/www_bget?ko:K14423	O35532	332	1.38105e-33	Methylsterol monooxygenase 1 OS=Rattus norvegicus GN=Msmo1 PE=2 SV=1	PF04116//PF10232	Fatty acid hydroxylase superfamily//Mediator of RNA polymerase II transcription complex subunit 8	GO:0006357//GO:0006633//GO:0055114	regulation of transcription from RNA polymerase II promoter//fatty acid biosynthetic process//oxidation-reduction process	GO:0005506//GO:0001104//GO:0016491	iron ion binding//RNA polymerase II transcription cofactor activity//oxidoreductase activity	GO:0016592	mediator complex	KOG0873	C-4 sterol methyl oxidase
comp65565_c0	9212.14	171.297	3999.88	66.0288	1340.5	25.2459	2197	18415271	NP_567581.1	1420	0	abscisic acid 8&apos;-hydroxylase 1 [Arabidopsis thaliana]	123708992	AM469291.1	57	9.04879e-19	Vitis vinifera, whole genome shotgun sequence, contig VV78X259333.7, clone ENTAV 115	K09843	E1.14.13.93	(+)-abscisic acid 8'-hydroxylase	http://www.genome.jp/dbget-bin/www_bget?ko:K09843	Q6ZDE3	1262	4.07343e-164	Abscisic acid 8&apos;-hydroxylase 2 OS=Oryza sativa subsp. japonica GN=CYP707A6 PE=2 SV=1	PF08225//PF00067	Pseudin antimicrobial peptide//Cytochrome P450	GO:0006952//GO:0006118//GO:0055114	defense response//electron transport//oxidation-reduction process	GO:0009055//GO:0020037//GO:0016705//GO:0005506	electron carrier activity//heme binding//oxidoreductase activity, acting on paired donors, with incorporation or reduction of molecular oxygen//iron ion binding	--	--	KOG0157	Cytochrome P450 CYP4/CYP19/CYP26 subfamilies
comp65918_c0	1276.03	21.3295	3419.38	50.7415	807.88	13.6773	2444	195643418	ACG41177.1	301	1.70668e-27	hypothetical protein [Zea mays]	358346228	XM_003637124.1	41	7.905e-10	Medicago truncatula hypothetical protein (MTR_076s0004) mRNA, complete cds	--	--	--	--	--	--	--	--	PF02891//PF03248//PF05280//PF00299//PF05495	MIZ/SP-RING zinc finger//Rer1 family//Flagellar transcriptional activator (FlhC)//Squash family serine protease inhibitor//CHY zinc finger	GO:0045893//GO:0030092	positive regulation of transcription, DNA-dependent//regulation of flagellum assembly	GO:0003677//GO:0004867//GO:0008270	DNA binding//serine-type endopeptidase inhibitor activity//zinc ion binding	GO:0016021	integral to membrane	--	--
comp65947_c0	1291.36	26.9987	5745.04	106.631	65863.2	1394.67	1954	357514935	XP_003627756.1	984	1.19116e-123	Dehydrosqualene desaturase [Medicago truncatula]	--	--	--	--	--	--	--	--	--	Q9FWW3	888	5.66128e-110	Flavin-containing monooxygenase FMO GS-OX-like 6 OS=Arabidopsis thaliana GN=At1g12130 PE=2 SV=1	PF02254//PF01210//PF01593//PF00743//PF02737//PF05834//PF01266//PF03721//PF07992//PF00070//PF01134	TrkA-N domain//NAD-dependent glycerol-3-phosphate dehydrogenase N-terminus//Flavin containing amine oxidoreductase//Flavin-binding monooxygenase-like//3-hydroxyacyl-CoA dehydrogenase, NAD binding domain//Lycopene cyclase protein//FAD dependent oxidoreductase//UDP-glucose/GDP-mannose dehydrogenase family, NAD binding domain//Pyridine nucleotide-disulphide oxidoreductase//Pyridine nucleotide-disulp…	GO:0055114//GO:0006574//GO:0006631//GO:0006633//GO:0016117//GO:0006813//GO:0046168//GO:0018874//GO:0008033//GO:0006552//GO:0006554//GO:0006568//GO:0006550	oxidation-reduction process//valine catabolic process//fatty acid metabolic process//fatty acid biosynthetic process//carotenoid biosynthetic process//potassium ion transport//glycerol-3-phosphate catabolic process//benzoate metabolic process//tRNA processing//leucine catabolic process//lysine catabolic process//tryptophan metabolic process//isoleucine catabolic process	GO:0050660//GO:0016705//GO:0004499//GO:0016491//GO:0016616//GO:0051287//GO:0050661//GO:0003857	flavin adenine dinucleotide binding//oxidoreductase activity, acting on paired donors, with incorporation or reduction of molecular oxygen//N,N-dimethylaniline monooxygenase activity//oxidoreductase activity//oxidoreductase activity, acting on the CH-OH group of donors, NAD or NADP as acceptor//NAD binding//NADP binding//3-hydroxyacyl-CoA dehydrogenase activity	GO:0005737	cytoplasm	KOG1399	Flavin-containing monooxygenase
comp66019_c0	1230.91	25.2947	4266.72	77.8385	210.74	4.38617	1988	356520969	XP_003529131.1	1792	0	PREDICTED: laccase-7-like [Glycine max]	28804500	AB090879.1	454	0	Aster tripolium mRNA for laccase, partial cds	--	--	--	--	Q56YT0	1511	0	Laccase-3 OS=Arabidopsis thaliana GN=LAC3 PE=2 SV=2	PF07731//PF07732//PF00394	Multicopper oxidase//Multicopper oxidase//Multicopper oxidase	GO:0055114	oxidation-reduction process	GO:0005507//GO:0016491	copper ion binding//oxidoreductase activity	--	--	KOG1263	Multicopper oxidases
comp66058_c0	911.6	21.5766	2532.16	53.2068	56262.3	1348.75	1726	225447683	XP_002272521.1	877	3.09243e-108	PREDICTED: anthocyanin 5-aromatic acyltransferase-like [Vitis vinifera]	--	--	--	--	--	--	--	--	--	Q9LRQ7	462	2.41905e-49	BAHD acyltransferase At3g29680 OS=Arabidopsis thaliana GN=At3g29680 PE=2 SV=1	PF02458	Transferase family	--	--	GO:0016747	transferase activity, transferring acyl groups other than amino-acyl groups	--	--	--	--
comp66342_c0	1299.01	12.152	386	3.20569	5615.49	53.2058	4367	356511001	XP_003524220.1	202	5.26522e-14	PREDICTED: serine/threonine-protein kinase SAPK3-like [Glycine max]	147783295	AM479411.2	57	1.81154e-18	Vitis vinifera contig VV78X170228.4, whole genome shotgun sequence	K14498	SNRK2	serine/threonine-protein kinase SRK2	http://www.genome.jp/dbget-bin/www_bget?ko:K14498	Q7XQP4	156	2.47823e-09	Serine/threonine-protein kinase SAPK7 OS=Oryza sativa subsp. japonica GN=SAPK7 PE=2 SV=2	PF01633//PF06293//PF00404//PF01695//PF07714//PF00069//PF12422	Choline/ethanolamine kinase//Lipopolysaccharide kinase (Kdo/WaaP) family//Dockerin type I repeat//IstB-like ATP binding protein//Protein tyrosine kinase//Protein kinase domain//Condensin II non structural maintenance of chromosomes subunit	GO:0006468//GO:0009103//GO:0005975	protein phosphorylation//lipopolysaccharide biosynthetic process//carbohydrate metabolic process	GO:0005524//GO:0016773//GO:0004553//GO:0004672	ATP binding//phosphotransferase activity, alcohol group as acceptor//hydrolase activity, hydrolyzing O-glycosyl compounds//protein kinase activity	GO:0016020//GO:0005634	membrane//nucleus	KOG0583	Serine/threonine protein kinase
comp66347_c0	2628.27	74.8235	1115.28	28.187	2866.29	82.6462	1435	242072280	XP_002446076.1	1260	1.20106e-168	hypothetical protein SORBIDRAFT_06g001430 [Sorghum bicolor]	--	--	--	--	--	--	--	--	--	P42754	931	1.56913e-120	Mannitol dehydrogenase (Fragment) OS=Petroselinum crispum GN=ELI3 PE=2 SV=1	PF02254//PF00107//PF02826//PF08240//PF03446	TrkA-N domain//Zinc-binding dehydrogenase//D-isomer specific 2-hydroxyacid dehydrogenase, NAD binding domain//Alcohol dehydrogenase GroES-like domain//NAD binding domain of 6-phosphogluconate dehydrogenase	GO:0006813//GO:0006098//GO:0019521//GO:0055114	potassium ion transport//pentose-phosphate shunt//D-gluconate metabolic process//oxidation-reduction process	GO:0016616//GO:0004616//GO:0008270//GO:0048037//GO:0016491	oxidoreductase activity, acting on the CH-OH group of donors, NAD or NADP as acceptor//phosphogluconate dehydrogenase (decarboxylating) activity//zinc ion binding//cofactor binding//oxidoreductase activity	--	--	KOG0023	Alcohol dehydrogenase, class V
comp66435_c0	885	18.418	2171.18	40.1137	70	1.47548	1963	297741131	CBI31862.3	1452	0	unnamed protein product [Vitis vinifera]	210144595	AK287377.1	41	6.32728e-10	Glycine max cDNA, clone: GMFL01-51-N18	--	--	--	--	Q7MF12	295	1.56899e-26	Choline dehydrogenase OS=Vibrio vulnificus (strain YJ016) GN=betA PE=3 SV=1	PF07992//PF00732//PF05199//PF05834//PF01266	Pyridine nucleotide-disulphide oxidoreductase//GMC oxidoreductase//GMC oxidoreductase//Lycopene cyclase protein//FAD dependent oxidoreductase	GO:0055114//GO:0016117	oxidation-reduction process//carotenoid biosynthetic process	GO:0016614//GO:0016705//GO:0050660//GO:0016491	oxidoreductase activity, acting on CH-OH group of donors//oxidoreductase activity, acting on paired donors, with incorporation or reduction of molecular oxygen//flavin adenine dinucleotide binding//oxidoreductase activity	--	--	--	--
comp66521_c0	1279.33	28.0838	482.04	9.39406	2921.01	64.9443	1861	297809969	XP_002872868.1	1423	0	glycerol-3-phosphate acyltransferase 3 [Arabidopsis lyrata subsp. lyrata]	--	--	--	--	--	K13508	GPAT	glycerol-3-phosphate acyltransferase	http://www.genome.jp/dbget-bin/www_bget?ko:K13508	O80437	867	7.90672e-107	Glycerol-3-phosphate 2-O-acyltransferase 6 OS=Arabidopsis thaliana GN=GPAT6 PE=1 SV=1	PF01553	Acyltransferase	GO:0008152	metabolic process	GO:0016746	transferase activity, transferring acyl groups	--	--	--	--
comp66584_c0	4044.55	89.1692	9481.15	185.568	20146.8	449.869	1853	356500647	XP_003519143.1	1530	0	PREDICTED: CBL-interacting serine/threonine-protein kinase 6-like [Glycine max]	241990255	AK330597.1	40	2.14593e-09	Triticum aestivum cDNA, clone: SET4_N11, cultivar: Chinese Spring	--	--	--	--	Q9FJ55	1169	3.29032e-152	CBL-interacting serine/threonine-protein kinase 19 OS=Arabidopsis thaliana GN=CIPK19 PE=2 SV=1	PF03822//PF06293//PF07714//PF00069	NAF domain//Lipopolysaccharide kinase (Kdo/WaaP) family//Protein tyrosine kinase//Protein kinase domain	GO:0009103//GO:0007165//GO:0006468	lipopolysaccharide biosynthetic process//signal transduction//protein phosphorylation	GO:0005524//GO:0004672//GO:0016773	ATP binding//protein kinase activity//phosphotransferase activity, alcohol group as acceptor	GO:0016020	membrane	KOG0583	Serine/threonine protein kinase
comp66606_c2	1326.35	127.195	4881.13	415.554	2103.7	204.328	426	73913019	AAZ91447.1	519	3.65622e-63	PIP1 aquaporin [Xerophyta humilis]	--	--	--	--	--	K09872	PIP	aquaporin PIP	http://www.genome.jp/dbget-bin/www_bget?ko:K09872	Q08451	476	5.87185e-58	Probable aquaporin PIP-type pTOM75 OS=Solanum lycopersicum PE=2 SV=1	PF00230	Major intrinsic protein	GO:0006810	transport	GO:0005215	transporter activity	GO:0016020	membrane	--	--
comp66711_c0	1355	6.78291	5339.74	23.7298	1202	6.09419	8161	290790781	ADD63038.1	1405	3.17668e-167	photosystem I P700 apoprotein A1 [Potamophila parviflora]	308156061	HQ234669.1	1056	0	Jacobaea vulgaris chloroplast, complete genome	K02689	psaA	photosystem I P700 chlorophyll a apoprotein A1	http://www.genome.jp/dbget-bin/www_bget?ko:K02689	Q27S50	1431	3.66981e-172	Photosystem I P700 chlorophyll a apoprotein A1 OS=Solanum tuberosum GN=psaA PE=3 SV=1	PF00515//PF00223//PF00253	Tetratricopeptide repeat//Photosystem I psaA/psaB protein//Ribosomal protein S14p/S29e	GO:0042254//GO:0006412//GO:0015979	ribosome biogenesis//translation//photosynthesis	GO:0005515//GO:0003735	protein binding//structural constituent of ribosome	GO:0005840//GO:0005622//GO:0009579//GO:0016021//GO:0009522	ribosome//intracellular//thylakoid//integral to membrane//photosystem I	KOG1741	Mitochondrial/chloroplast ribosomal protein S14/S29
comp66781_c0	2039.03	27.1246	651.88	7.69847	1362.02	18.3509	3071	357156556	XP_003577497.1	2151	0	PREDICTED: transportin-3-like isoform 1 [Brachypodium distachyon]	--	--	--	--	--	K15436	TRPO3, MTR10	transportin-3	http://www.genome.jp/dbget-bin/www_bget?ko:K15436	Q99189	226	2.05501e-17	mRNA transport regulator MTR10 OS=Saccharomyces cerevisiae (strain ATCC 204508 / S288c) GN=MTR10 PE=1 SV=1	PF00517//PF03810	Retroviral envelope protein//Importin-beta N-terminal domain	GO:0006886//GO:0015031	intracellular protein transport//protein transport	GO:0008565//GO:0005198	protein transporter activity//structural molecule activity	GO:0019031	viral envelope	KOG2022	Nuclear transport receptor LGL2 (importin beta superfamily)
comp66911_c0	922.13	24.3356	133	3.116	960	25.6599	1548	90265073	CAH67746.1	330	5.75432e-30	H0702G05.5 [Oryza sativa Indica Group]	--	--	--	--	--	K13172	SRRM2, SRM300	serine/arginine repetitive matrix protein 2	http://www.genome.jp/dbget-bin/www_bget?ko:K13172	Q4WDD0	131	2.29852e-07	Pre-mRNA-splicing factor cwc21 OS=Neosartorya fumigata (strain ATCC MYA-4609 / Af293 / CBS 101355 / FGSC A1100) GN=cwc21 PE=3 SV=1	PF11605	Vacuolar protein sorting protein 36 Vps36	--	--	GO:0043130//GO:0032266	ubiquitin binding//phosphatidylinositol-3-phosphate binding	--	--	KOG1869	Splicing coactivator SRm160/300, subunit SRm300
comp66915_c0	2195.7	89.2539	5249.91	189.453	12586.4	518.191	1005	326506830	BAJ91456.1	154	6.91293e-10	predicted protein [Hordeum vulgare subsp. vulgare]	--	--	--	--	--	--	--	--	--	P32024	131	1.31172e-07	23 kDa jasmonate-induced protein OS=Hordeum vulgare PE=2 SV=1	--	--	--	--	--	--	--	--	--	--
comp66925_c0	2179.79	40.6808	4579.76	75.8776	14432.4	272.803	2189	15227351	NP_181674.1	313	4.21207e-30	dehydration-induced protein ERD15 [Arabidopsis thaliana]	--	--	--	--	--	--	--	--	--	Q94AR4	176	4.06192e-13	Polyadenylate-binding protein-interacting protein 2 OS=Arabidopsis thaliana GN=CID2 PE=1 SV=1	--	--	--	--	--	--	--	--	--	--
comp66984_c0	323	9.36509	2487.01	64.0152	21284.2	625.03	1409	296084866	CBI28275.3	667	3.80197e-75	unnamed protein product [Vitis vinifera]	--	--	--	--	--	--	--	--	--	P50160	509	5.02504e-58	Sex determination protein tasselseed-2 OS=Zea mays GN=TS2 PE=2 SV=1	PF01370//PF01073//PF00106	NAD dependent epimerase/dehydratase family//3-beta hydroxysteroid dehydrogenase/isomerase family//short chain dehydrogenase	GO:0006694//GO:0008209//GO:0008152//GO:0055114//GO:0008207//GO:0008210//GO:0044237	steroid biosynthetic process//androgen metabolic process//metabolic process//oxidation-reduction process//C21-steroid hormone metabolic process//estrogen metabolic process//cellular metabolic process	GO:0016616//GO:0003824//GO:0003854//GO:0050662//GO:0016491	oxidoreductase activity, acting on the CH-OH group of donors, NAD or NADP as acceptor//catalytic activity//3-beta-hydroxy-delta5-steroid dehydrogenase activity//coenzyme binding//oxidoreductase activity	--	--	KOG0725	Reductases with broad range of substrate specificities
comp66993_c0	262	8.6527	2066.02	60.5734	16	0.535186	1237	224089338	XP_002308695.1	876	8.35661e-110	predicted protein [Populus trichocarpa]	--	--	--	--	--	--	--	--	--	P36222	414	2.49859e-44	Chitinase-3-like protein 1 OS=Homo sapiens GN=CHI3L1 PE=1 SV=2	PF00704	Glycosyl hydrolases family 18	GO:0005975	carbohydrate metabolic process	GO:0004553	hydrolase activity, hydrolyzing O-glycosyl compounds	--	--	KOG2806	Chitinase
comp67055_c0	2130.06	29.1911	1001.69	12.1868	12241.1	169.908	2981	18415230	NP_568169.1	1032	6.94205e-123	ABC transporter G family member 22 [Arabidopsis thaliana]	242036878	XM_002465789.1	86	9.32357e-35	Sorghum bicolor hypothetical protein, mRNA	--	--	--	--	Q7TMS5	130	3.60413e-06	ATP-binding cassette sub-family G member 2 OS=Mus musculus GN=Abcg2 PE=2 SV=1	PF00910//PF03193//PF01078//PF01695//PF03266//PF00005//PF01061	RNA helicase//Protein of unknown function, DUF258//Magnesium chelatase, subunit ChlI//IstB-like ATP binding protein//NTPase//ABC transporter//ABC-2 type transporter	GO:0015994//GO:0015979//GO:0015995	chlorophyll metabolic process//photosynthesis//chlorophyll biosynthetic process	GO:0003723//GO:0005524//GO:0003724//GO:0019204//GO:0003924//GO:0016851//GO:0005525//GO:0016740//GO:0016887	RNA binding//ATP binding//RNA helicase activity//nucleotide phosphatase activity//GTPase activity//magnesium chelatase activity//GTP binding//transferase activity//ATPase activity	GO:0016020//GO:0010007	membrane//magnesium chelatase complex	KOG0061	Transporter, ABC superfamily (Breast cancer resistance protein)
comp67064_c0	2794.14	82.5365	6102.06	160.019	784	23.4557	1383	357450071	XP_003595312.1	1053	1.2936e-137	Adipocyte plasma membrane-associated protein [Medicago truncatula]	123710948	AM487241.1	45	2.64429e-12	Vitis vinifera, whole genome shotgun sequence, contig VV78X041668.14, clone ENTAV 115	--	--	--	--	P68174	183	1.88694e-13	Strictosidine synthase (Fragment) OS=Rauvolfia mannii GN=STR1 PE=3 SV=1	PF12124//PF03088//PF00127//PF01436//PF04423//PF01731	Coronavirus polyprotein cleavage domain//Strictosidine synthase//Copper binding proteins, plastocyanin/azurin family//NHL repeat//Rad50 zinc hook motif//Arylesterase	GO:0006118//GO:0042432//GO:0009058//GO:0006281//GO:0006508//GO:0016114	electron transport//indole biosynthetic process//biosynthetic process//DNA repair//proteolysis//terpenoid biosynthetic process	GO:0005524//GO:0016817//GO:0005515//GO:0005507//GO:0008270//GO:0009055//GO:0004064//GO:0004518//GO:0016788//GO:0016844//GO:0004197//GO:0016740//GO:0008242	ATP binding//hydrolase activity, acting on acid anhydrides//protein binding//copper ion binding//zinc ion binding//electron carrier activity//arylesterase activity//nuclease activity//hydrolase activity, acting on ester bonds//strictosidine synthase activity//cysteine-type endopeptidase activity//transferase activity//omega peptidase activity	--	--	--	--
comp67192_c0	995.62	25.8082	2509.64	57.7527	476.87	12.5198	1576	195638176	ACG38556.1	1394	0	aldo-keto reductase/ oxidoreductase [Zea mays]	123674010	AM434449.1	67	1.78094e-24	Vitis vinifera, whole genome shotgun sequence, contig VV78X031416.3, clone ENTAV 115	--	--	--	--	Q9PTM5	259	5.09325e-23	Voltage-gated potassium channel subunit beta-2 OS=Xenopus laevis GN=kcnab2 PE=2 SV=1	--	--	--	--	--	--	--	--	KOG1575	Voltage-gated shaker-like K+ channel, subunit beta/KCNAB
comp67223_c0	2334.09	110.619	6727.17	283.036	108	5.18407	862	90992878	ABE03627.1	176	1.6194e-13	phylloplanin [Nicotiana tabacum]	--	--	--	--	--	--	--	--	--	Q56S59	167	5.30466e-13	Phylloplanin OS=Nicotiana tabacum PE=1 SV=1	--	--	--	--	--	--	--	--	--	--
comp67281_c0	1041	20.319	4383.03	75.949	513	10.1415	2093	242033099	XP_002463944.1	1938	0	hypothetical protein SORBIDRAFT_01g009370 [Sorghum bicolor]	147804804	AM429797.2	73	1.0986e-27	Vitis vinifera contig VV78X017062.8, whole genome shotgun sequence	--	--	--	--	--	--	--	--	PF02163	Peptidase family M50	GO:0006508	proteolysis	GO:0004222	metalloendopeptidase activity	--	--	--	--
comp67435_c0	1256.94	14.1497	390.86	3.90617	1404.95	16.0187	3629	225432324	XP_002276252.1	204	2.02202e-13	PREDICTED: uncharacterized protein LOC100244340 [Vitis vinifera]	147780396	AM461784.2	50	1.17008e-14	Vitis vinifera contig VV78X103829.5, whole genome shotgun sequence	--	--	--	--	Q8TE76	137	9.25776e-07	MORC family CW-type zinc finger protein 4 OS=Homo sapiens GN=MORC4 PE=1 SV=2	PF07496	CW-type Zinc Finger	--	--	GO:0008270	zinc ion binding	--	--	KOG1911	Heterochromatin-associated protein HP1 and related CHROMO domain proteins
comp67476_c0	1974.16	30.6769	935	12.8985	212	3.33657	2629	18401606	NP_566585.1	1824	0	cyclic nucleotide gated channel [Arabidopsis thaliana]	292789710	AK339279.1	35	1.84104e-06	Lotus japonicus cDNA, clone: LjFL3-065-DB01, HTC	K05391	CNGF	cyclic nucleotide gated channel, other eukaryote	http://www.genome.jp/dbget-bin/www_bget?ko:K05391	Q9LNJ0	824	1.17453e-95	Probable cyclic nucleotide-gated ion channel 10 OS=Arabidopsis thaliana GN=CNGC10 PE=2 SV=2	PF00960	Neocarzinostatin family	GO:0006952	defense response	GO:0003677	DNA binding	--	--	KOG0498	K+-channel ERG and related proteins, contain PAS/PAC sensor domain
comp67497_c0	800.14	31.7358	3271.36	115.188	476.93	19.159	1030	118481796	ABK92836.1	183	2.93891e-14	unknown [Populus trichocarpa]	--	--	--	--	--	--	--	--	--	P83506	118	1.10222e-06	Probable non-specific lipid-transfer protein 2 OS=Zea mays PE=1 SV=1	--	--	--	--	--	--	--	--	--	--
comp67536_c0	25570.2	889.031	56487.1	1743.53	9241.15	325.419	1175	315932728	ADU55794.1	561	1.20151e-67	HSP18.1B [Citrullus lanatus]	7768350	AJ272636.1	95	3.58704e-40	Quercus suber partial hsp17a.20 gene for heat shock protein 17a.20	K13993	HSP20	HSP20 family protein	http://www.genome.jp/dbget-bin/www_bget?ko:K13993	P13853	522	5.41e-63	17.6 kDa class I heat shock protein 3 OS=Arabidopsis thaliana GN=HSP17.6C PE=2 SV=2	PF04728	Repeated sequence found in lipoprotein LPP	--	--	--	--	GO:0019867	outer membrane	KOG0710	Molecular chaperone (small heat-shock protein Hsp26/Hsp42)
comp67657_c1	196.03	4.77255	1761.11	38.0637	25641.2	632.268	1678	255571673	XP_002526780.1	1039	8.63037e-135	Pectate lyase precursor, putative [Ricinus communis]	147866063	AM452602.2	78	1.45747e-30	Vitis vinifera contig VV78X097253.12, whole genome shotgun sequence	K01728	E4.2.2.2, pel	pectate lyase	http://www.genome.jp/dbget-bin/www_bget?ko:K01728	Q96385	358	4.98358e-36	Major pollen allergen Cha o 1 OS=Chamaecyparis obtusa PE=1 SV=1	PF02652//PF01277	L-lactate permease//Oleosin	GO:0015727	lactate transport	GO:0015129	lactate transmembrane transporter activity	GO:0016021//GO:0012511	integral to membrane//monolayer-surrounded lipid storage body	--	--
comp67742_c0	2556.27	41.0336	1215	17.3143	271.97	4.42168	2545	168053949	XP_001779396.1	2586	0	predicted protein [Physcomitrella patens subsp. patens]	189162394	AP009156.1	50	8.17823e-15	Lotus japonicus genomic DNA, chromosome 2, clone: LjT14N05, TM1603, complete sequence	--	--	--	--	Q8TFG0	881	1.86025e-104	Probable urea active transporter 2 OS=Schizosaccharomyces pombe (strain 972 / ATCC 24843) GN=dur3-2 PE=3 SV=1	PF00474	Sodium:solute symporter family	GO:0006810//GO:0055085	transport//transmembrane transport	GO:0005215	transporter activity	GO:0016020	membrane	KOG2348	Urea transporter
comp67992_c0	1427.98	12.4758	514.45	3.99012	1195.01	10.5743	4676	357154373	XP_003576761.1	452	3.89671e-154	PREDICTED: uncharacterized protein LOC100835763 [Brachypodium distachyon]	166159198	AC212439.2	35	3.29386e-06	Solanum lycopersicum chromosome 11 clone C11HBa0245M17, complete sequence	--	--	--	--	Q96L73	177	3.22194e-11	Histone-lysine N-methyltransferase, H3 lysine-36 and H4 lysine-20 specific OS=Homo sapiens GN=NSD1 PE=1 SV=1	PF00643//PF02201//PF03503//PF03126//PF02449//PF02213	B-box zinc finger//SWIB/MDM2 domain//Chlamydia cysteine-rich outer membrane protein 3//Plus-3 domain//Beta-galactosidase//GYF domain	GO:0046486//GO:0006687//GO:0016570//GO:0006352//GO:0005975//GO:0006027//GO:0006012	glycerolipid metabolic process//glycosphingolipid metabolic process//histone modification//DNA-dependent transcription, initiation//carbohydrate metabolic process//glycosaminoglycan catabolic process//galactose metabolic process	GO:0003677//GO:0005515//GO:0008270//GO:0005201//GO:0004565	DNA binding//protein binding//zinc ion binding//extracellular matrix structural constituent//beta-galactosidase activity	GO:0009341//GO:0005634//GO:0005622//GO:0005578	beta-galactosidase complex//nucleus//intracellular//proteinaceous extracellular matrix	KOG1946	RNA polymerase I transcription factor UAF
comp68008_c0	1002.48	18.3897	3485.95	56.7698	623.1	11.5769	2227	83318820	CAH18892.1	2631	0	2,1-fructan:2,1-fructan 1-fructosyltransferase precursor [Viguiera discolor]	112807676	AJ811697.1	692	0	Bellis perennis partial mRNA for 2,1-fructan:2,1-fructan 1-fructosyltransferase precursor (fft gene)	K01193	E3.2.1.26, sacA	beta-fructofuranosidase	http://www.genome.jp/dbget-bin/www_bget?ko:K01193	Q5FC15	1458	0	6(G)-fructosyltransferase OS=Asparagus officinalis GN=FT1 PE=1 SV=1	--	--	--	--	--	--	--	--	KOG0228	Beta-fructofuranosidase (invertase)
comp68063_c0	8188.66	141.689	2607.92	40.0604	457.01	8.00911	2361	356537805	XP_003537415.1	1391	9.51566e-180	PREDICTED: cysteine-rich receptor-like protein kinase 2-like [Glycine max]	--	--	--	--	--	--	--	--	--	O65483	702	8.92595e-80	Cysteine-rich receptor-like protein kinase 24 OS=Arabidopsis thaliana GN=CRK24 PE=2 SV=2	PF03144//PF07714//PF00069//PF03494	Elongation factor Tu domain 2//Protein tyrosine kinase//Protein kinase domain//Beta-amyloid peptide (beta-APP)	GO:0006468	protein phosphorylation	GO:0005524//GO:0004672//GO:0005525	ATP binding//protein kinase activity//GTP binding	GO:0016021	integral to membrane	--	--
comp68092_c0	11	0.408898	1679.03	55.4086	63.8	2.40203	1099	145408591	YP_001152215.1	122	4.80469e-06	ORF44l [Pinus koraiensis]	449096568	CP004091.1	956	0	Cronobacter sakazakii SP291, complete genome	--	--	--	--	--	--	--	--	--	--	--	--	--	--	--	--	--	--
comp68092_c1	47	2.24308	1024	43.3853	89.87	4.34406	856	357436159	XP_003588355.1	139	4.67081e-07	Mitochondrial protein, putative [Medicago truncatula]	238867551	CP001600.1	83	1.21279e-33	Edwardsiella ictaluri 93-146, complete genome	--	--	--	--	--	--	--	--	--	--	--	--	--	--	--	--	--	--
comp68131_c0	3448.03	132.888	7930.16	271.327	1313.8	51.2835	1060	356564017	XP_003550253.1	540	7.256e-65	PREDICTED: 17.9 kDa class II heat shock protein-like [Glycine max]	472939	Z29554.1	190	5.00017e-93	H.annuus (Sunweed) mRNA for 17.9 kDa heat-shock protein	K13993	HSP20	HSP20 family protein	http://www.genome.jp/dbget-bin/www_bget?ko:K13993	Q08275	431	6.26218e-50	17.0 kDa class II heat shock protein OS=Zea mays GN=HSP18 PE=2 SV=1	--	--	--	--	--	--	--	--	KOG0710	Molecular chaperone (small heat-shock protein Hsp26/Hsp42)
comp68288_c0	694	15.4843	3968.09	78.5977	1711.42	38.6743	1831	15240523	NP_199774.1	1836	0	amino acid permease 6 [Arabidopsis thaliana]	--	--	--	--	--	--	--	--	--	Q9C733	428	1.50373e-44	Lysine histidine transporter-like 1 OS=Arabidopsis thaliana GN=At1g48640 PE=3 SV=2	PF00628	PHD-finger	--	--	GO:0005515	protein binding	--	--	KOG1304	Amino acid transporters
comp68291_c0	1603.24	22.2929	358.84	4.42961	1706.72	24.0362	2938	356545423	XP_003541142.1	1218	2.0273e-149	PREDICTED: uncharacterized protein LOC100793942 [Glycine max]	--	--	--	--	--	--	--	--	--	--	--	--	--	PF05699//PF02892	hAT family dimerisation domain//BED zinc finger	--	--	GO:0003677//GO:0046983	DNA binding//protein dimerization activity	--	--	--	--
comp68540_c0	35	1.09735	3670.64	102.168	293	9.30417	1303	255551719	XP_002516905.1	179	3.90249e-12	conserved hypothetical protein [Ricinus communis]	--	--	--	--	--	--	--	--	--	--	--	--	--	PF00168	C2 domain	--	--	GO:0005515	protein binding	--	--	--	--
comp68572_c0	3689.01	97.1669	12734.6	297.776	86988.9	2320.63	1551	71999171	AAZ57445.1	1621	0	lipoxygenase LOX2 [Populus deltoides]	124365504	EF215450.1	37	8.32642e-08	Pyrus pyrifolia lipoxygenase LOX-3 mRNA, partial cds	K00454	LOX2S	lipoxygenase	http://www.genome.jp/dbget-bin/www_bget?ko:K00454	O24371	1118	1.10717e-140	Linoleate 13S-lipoxygenase 3-1, chloroplastic OS=Solanum tuberosum GN=LOX3.1 PE=1 SV=1	PF00305	Lipoxygenase	GO:0055114	oxidation-reduction process	GO:0016702//GO:0046872	oxidoreductase activity, acting on single donors with incorporation of molecular oxygen, incorporation of two atoms of oxygen//metal ion binding	--	--	--	--
comp68572_c1	3271.52	81.1477	10591.1	233.219	56784.1	1426.55	1647	71999169	AAZ57444.1	1372	6.93136e-177	lipoxygenase LOX1 [Populus deltoides]	--	--	--	--	--	K00454	LOX2S	lipoxygenase	http://www.genome.jp/dbget-bin/www_bget?ko:K00454	Q8H016	924	9.31428e-112	Probable lipoxygenase 6 OS=Oryza sativa subsp. japonica GN=Os03g0179900 PE=2 SV=2	PF00305//PF01477	Lipoxygenase//PLAT/LH2 domain	GO:0055114	oxidation-reduction process	GO:0016702//GO:0046872//GO:0005515	oxidoreductase activity, acting on single donors with incorporation of molecular oxygen, incorporation of two atoms of oxygen//metal ion binding//protein binding	--	--	--	--
comp68589_c0	18968.6	432.431	45647.1	923.829	7120.29	164.405	1792	156778055	ABU95409.1	1321	7.0358e-177	Fra e 12.01 allergen [Fraxinus excelsior]	158263572	EU029951.1	39	7.45929e-09	Linum usitatissimum (+)-pinoresinol-(+)-lariciresinol reductase (PLR-Lu2) mRNA, complete cds	--	--	--	--	Q84V83	688	2.67235e-82	Leucoanthocyanidin reductase OS=Desmodium uncinatum GN=LAR PE=1 SV=1	PF02254//PF01370//PF04831//PF03820//PF01118//PF00106//PF01073//PF03435//PF02719	TrkA-N domain//NAD dependent epimerase/dehydratase family//Popeye protein conserved region//Tricarboxylate carrier//Semialdehyde dehydrogenase, NAD binding domain//short chain dehydrogenase//3-beta hydroxysteroid dehydrogenase/isomerase family//Saccharopine dehydrogenase//Polysaccharide biosynthesis protein	GO:0055114//GO:0009058//GO:0008207//GO:0044237//GO:0006694//GO:0055085//GO:0006813//GO:0008209//GO:0008152//GO:0006520//GO:0006812//GO:0008210	oxidation-reduction process//biosynthetic process//C21-steroid hormone metabolic process//cellular metabolic process//steroid biosynthetic process//transmembrane transport//potassium ion transport//androgen metabolic process//metabolic process//cellular amino acid metabolic process//cation transport//estrogen metabolic process	GO:0016491//GO:0016620//GO:0016616//GO:0003824//GO:0051287//GO:0003854//GO:0008324//GO:0050662	oxidoreductase activity//oxidoreductase activity, acting on the aldehyde or oxo group of donors, NAD or NADP as acceptor//oxidoreductase activity, acting on the CH-OH group of donors, NAD or NADP as acceptor//catalytic activity//NAD binding//3-beta-hydroxy-delta5-steroid dehydrogenase activity//cation transmembrane transporter activity//coenzyme binding	GO:0016020//GO:0005737	membrane//cytoplasm	--	--
comp68610_c0	1139.44	19.4929	2722.51	41.3478	17280.3	299.414	2388	255559348	XP_002520694.1	1476	0	shikimate dehydrogenase, putative [Ricinus communis]	--	--	--	--	--	K13832	aroDE, DHQ-SDH	3-dehydroquinate dehydratase / shikimate dehydrogenase	http://www.genome.jp/dbget-bin/www_bget?ko:K13832	A9VHW1	366	4.99114e-37	Shikimate dehydrogenase OS=Bacillus weihenstephanensis (strain KBAB4) GN=aroE PE=3 SV=1	PF02826//PF08501//PF00187//PF01487	D-isomer specific 2-hydroxyacid dehydrogenase, NAD binding domain//Shikimate dehydrogenase substrate binding domain//Chitin recognition protein//Type I 3-dehydroquinase	GO:0009094//GO:0006571//GO:0000162//GO:0055114	L-phenylalanine biosynthetic process//tyrosine biosynthetic process//tryptophan biosynthetic process//oxidation-reduction process	GO:0003855//GO:0016616//GO:0008061//GO:0048037//GO:0004764	3-dehydroquinate dehydratase activity//oxidoreductase activity, acting on the CH-OH group of donors, NAD or NADP as acceptor//chitin binding//cofactor binding//shikimate 3-dehydrogenase (NADP+) activity	--	--	KOG0692	Pentafunctional AROM protein
comp68618_c0	3782.94	83.5368	7634.08	149.659	1854	41.466	1850	14192682	AAK54465.1	1069	3.75626e-136	cold-induced glucosyl transferase [Solanum sogarandinum]	--	--	--	--	--	--	--	--	--	O22822	654	2.71073e-76	UDP-glycosyltransferase 74F2 OS=Arabidopsis thaliana GN=UGT74F2 PE=1 SV=1	PF06281//PF03033//PF00201	Protein of unknown function (DUF1035)//Glycosyltransferase family 28 N-terminal domain//UDP-glucoronosyl and UDP-glucosyl transferase	GO:0008152//GO:0030259//GO:0005975	metabolic process//lipid glycosylation//carbohydrate metabolic process	GO:0016758//GO:0005198	transferase activity, transferring hexosyl groups//structural molecule activity	GO:0016021	integral to membrane	KOG1192	UDP-glucuronosyl and UDP-glucosyl transferase
comp68746_c0	1334.01	21.0987	337.47	4.73835	1215.16	19.4654	2583	115454903	NP_001051052.1	636	0	Os03g0710900 [Oryza sativa Japonica Group]	388513986	BT145261.1	121	2.8194e-54	Lotus japonicus clone JCVI-FLLj-8E12 unknown mRNA	K09313	CUTL	homeobox protein cut-like	http://www.genome.jp/dbget-bin/www_bget?ko:K09313	O14529	175	2.24637e-11	Homeobox protein cut-like 2 OS=Homo sapiens GN=CUX2 PE=1 SV=4	PF07830//PF09298//PF00472//PF08941//PF08172	Protein serine/threonine phosphatase 2C, C-terminal domain//Domain of unknown function (DUF1969)//RF-1 domain//USP8 interacting//CASP C terminal	GO:0009072//GO:0016567//GO:0006891//GO:0006449//GO:0006470//GO:0006415//GO:0006570//GO:0042207	aromatic amino acid family metabolic process//protein ubiquitination//intra-Golgi vesicle-mediated transport//regulation of translational termination//protein dephosphorylation//translational termination//tyrosine metabolic process//styrene catabolic process	GO:0000287//GO:0004334//GO:0004721//GO:0016881//GO:0030145//GO:0031386//GO:0003747	magnesium ion binding//fumarylacetoacetase activity//phosphoprotein phosphatase activity//acid-amino acid ligase activity//manganese ion binding//protein tag//translation release factor activity	GO:0005840//GO:0018444//GO:0030173	ribosome//translation release factor complex//integral to Golgi membrane	KOG0963	Transcription factor/CCAAT displacement protein CDP1
comp68805_c0	21899.2	313.14	10577.8	134.277	2774.95	40.1883	2857	224082644	XP_002306777.1	2376	0	copalyl diphosphate synthase [Populus trichocarpa]	333777384	AB601283.1	99	5.29964e-42	Ainsliaea macroclinidioides cpps1 gene for ent-copalyl diphosphate synthase, partial cds, haplotype: 9	K04120	E5.5.1.13	ent-copalyl diphosphate synthase	http://www.genome.jp/dbget-bin/www_bget?ko:K04120	Q38710	1313	3.15427e-164	Abietadiene synthase, chloroplastic OS=Abies grandis GN=AS PE=1 SV=1	PF03936//PF00432//PF01397	Terpene synthase family, metal binding domain//Prenyltransferase and squalene oxidase repeat//Terpene synthase, N-terminal domain	GO:0008152	metabolic process	GO:0000287//GO:0016829//GO:0003824//GO:0010333	magnesium ion binding//lyase activity//catalytic activity//terpene synthase activity	--	--	--	--
comp68818_c0	4403.49	61.0018	591.87	7.27894	2251.7	31.593	2949	356501918	XP_003519770.1	2838	0	PREDICTED: uncharacterized protein LOC100810333 [Glycine max]	60652320	AY939871.1	102	1.17622e-43	Actinidia chinensis plastid alpha-amylase (AMY3) mRNA, complete cds; nuclear gene for plastid product	--	--	--	--	P27933	972	2.3307e-119	Alpha-amylase isozyme 3D OS=Oryza sativa subsp. japonica GN=AMY1.3 PE=2 SV=2	PF07821//PF00128	Alpha-amylase C-terminal beta-sheet domain//Alpha amylase, catalytic domain	GO:0005982//GO:0005975//GO:0005985	starch metabolic process//carbohydrate metabolic process//sucrose metabolic process	GO:0043169//GO:0004556//GO:0005509//GO:0003824	cation binding//alpha-amylase activity//calcium ion binding//catalytic activity	--	--	KOG0471	Alpha-amylase
comp68822_c0	16959.8	328.677	51914.2	893.167	23080.1	453.025	2108	359495133	XP_002269593.2	1843	0	PREDICTED: laccase-14-like [Vitis vinifera]	164421292	AC187356.2	54	4.03677e-17	Medicago truncatula chromosome 2 BAC clone mth2-81c8, complete sequence	--	--	--	--	Q8RYM9	1331	3.80536e-174	Laccase-2 OS=Oryza sativa subsp. japonica GN=LAC2 PE=2 SV=1	PF07731//PF00394//PF07732	Multicopper oxidase//Multicopper oxidase//Multicopper oxidase	GO:0055114	oxidation-reduction process	GO:0005507//GO:0016491	copper ion binding//oxidoreductase activity	--	--	KOG1263	Multicopper oxidases
comp68923_c0	1433.52	23.6046	3544.31	51.811	434	7.23798	2481	224093786	XP_002309991.1	2097	0	sulfate/bicarbonate/oxalate exchanger and transporter sat-1 [Populus trichocarpa]	156763839	AM851009.1	124	5.82201e-56	Nicotiana tabacum mRNA for sulfate transporter-like protein (C468 gene)	--	--	--	--	Q9LW86	1375	7.46956e-178	Probable sulfate transporter 3.4 OS=Arabidopsis thaliana GN=SULTR3;4 PE=2 SV=1	PF00916	Sulfate transporter family	GO:0008272	sulfate transport	GO:0015116	sulfate transmembrane transporter activity	GO:0016021	integral to membrane	KOG0236	Sulfate/bicarbonate/oxalate exchanger SAT-1 and related transporters (SLC26 family)
comp69084_c0	2225.08	40.1149	295	4.72149	2519.07	45.9976	2266	357487171	XP_003613873.1	573	1.27131e-58	Cell division cycle and apoptosis regulator protein [Medicago truncatula]	--	--	--	--	--	--	--	--	--	Q641G3	161	7.82734e-10	Cell division cycle and apoptosis regulator protein 1 OS=Xenopus laevis GN=ccar1 PE=2 SV=1	PF01783//PF00937	Ribosomal L32p protein family//Coronavirus nucleocapsid protein	GO:0042254//GO:0006412	ribosome biogenesis//translation	GO:0003735	structural constituent of ribosome	GO:0005840//GO:0015934//GO:0019013	ribosome//large ribosomal subunit//viral nucleocapsid	KOG4246	Predicted DNA-binding protein, contains SAP domain
comp69241_c0	722.49	51.2424	1988.15	125.182	41	2.94521	576	440638813	ELR08732.1	152	6.69753e-11	hypothetical protein GMDG_03414 [Geomyces destructans 20631-21]	115433341	XM_001216808.1	61	1.35806e-21	Aspergillus terreus NIH2624 conserved hypothetical protein (ATEG_08187) partial mRNA	--	--	--	--	P22151	124	2.80595e-08	Glucose-repressible gene protein OS=Neurospora crassa (strain ATCC 24698 / 74-OR23-1A / CBS 708.71 / DSM 1257 / FGSC 987) GN=grg-1 PE=2 SV=1	--	--	--	--	--	--	--	--	--	--
comp69525_c0	1418.01	19.4004	395.11	4.79894	1183.45	16.3989	2986	357138246	XP_003570708.1	308	9.33916e-163	PREDICTED: uncharacterized protein LOC100825209 [Brachypodium distachyon]	391738243	AC246732.6	39	1.25163e-08	Solanum lycopersicum strain Heinz 1706 chromosome 2 clone sle-24p17 map 2, complete sequence	K11984	SART1, HAF, SNU66	U4/U6.U5 tri-snRNP-associated protein 1	http://www.genome.jp/dbget-bin/www_bget?ko:K11984	O94538	129	5.60302e-06	U4/U6.U5 tri-snRNP-associated protein snu66 OS=Schizosaccharomyces pombe (strain 972 / ATCC 24843) GN=snu66 PE=1 SV=1	PF01003//PF04211	Flavivirus capsid protein C//Tetrahydromethanopterin S-methyltransferase, subunit C	GO:0015948//GO:0046656	methanogenesis//folic acid biosynthetic process	GO:0030269//GO:0005198	tetrahydromethanopterin S-methyltransferase activity//structural molecule activity	GO:0019028//GO:0016021	viral capsid//integral to membrane	KOG2217	U4/U6.U5 snRNP associated protein
comp69674_c0	966	15.051	171	2.36527	689.1	10.8744	2622	9294447	BAB02666.1	862	9.66988e-100	MAR-binding protein MFP1 [Arabidopsis thaliana]	--	--	--	--	--	--	--	--	--	Q9LW85	862	6.71804e-101	MAR-binding filament-like protein 1 OS=Arabidopsis thaliana GN=MFP1 PE=1 SV=2	PF05791//PF01576//PF10186//PF07926	Bacillus haemolytic enterotoxin (HBL)//Myosin tail//UV radiation resistance protein and autophagy-related subunit 14//TPR/MLP1/MLP2-like protein	GO:0006606//GO:0010508//GO:0009405	protein import into nucleus//positive regulation of autophagy//pathogenesis	GO:0003774	motor activity	GO:0016020//GO:0005643//GO:0016459	membrane//nuclear pore//myosin complex	KOG4568	Cytoskeleton-associated protein and related proteins
comp69684_c0	2936.16	74.2724	6639.8	149.107	362.02	9.27501	1615	29501684	AAO74899.1	1606	0	alcohol dehydrogenase 3 [Petunia x hybrida]	297839576	XM_002887624.1	359	0	Arabidopsis lyrata subsp. lyrata alcohol dehydrogenase, mRNA	K00001	E1.1.1.1, adh	alcohol dehydrogenase	http://www.genome.jp/dbget-bin/www_bget?ko:K00001	P10848	1533	0	Alcohol dehydrogenase 3 OS=Hordeum vulgare GN=ADH3 PE=3 SV=1	PF00107//PF03721//PF02826//PF07062//PF08240	Zinc-binding dehydrogenase//UDP-glucose/GDP-mannose dehydrogenase family, NAD binding domain//D-isomer specific 2-hydroxyacid dehydrogenase, NAD binding domain//Clc-like//Alcohol dehydrogenase GroES-like domain	GO:0055114	oxidation-reduction process	GO:0016616//GO:0008270//GO:0048037//GO:0051287//GO:0016491	oxidoreductase activity, acting on the CH-OH group of donors, NAD or NADP as acceptor//zinc ion binding//cofactor binding//NAD binding//oxidoreductase activity	GO:0016021	integral to membrane	KOG0022	Alcohol dehydrogenase, class III
comp69810_c0	751.04	9.59711	149	1.69029	1010.04	13.0723	3197	224145901	XP_002325804.1	1180	4.82389e-145	predicted protein [Populus trichocarpa]	--	--	--	--	--	--	--	--	--	Q9ZQC5	181	3.63186e-12	Interactor of constitutive active ROPs 2, chloroplastic OS=Arabidopsis thaliana GN=ICR2 PE=1 SV=1	PF01749	Importin beta binding domain	GO:0006606//GO:0015031	protein import into nucleus//protein transport	GO:0008565	protein transporter activity	GO:0005634//GO:0005737	nucleus//cytoplasm	KOG4568	Cytoskeleton-associated protein and related proteins
comp69825_c1	11490.8	342.899	5676.36	150.378	513.66	15.5248	1369	224150813	XP_002337014.1	64	4.34438e-09	predicted protein [Populus trichocarpa]	--	--	--	--	--	--	--	--	--	--	--	--	--	PF03613	PTS system mannose/fructose/sorbose family IID component	GO:0009401	phosphoenolpyruvate-dependent sugar phosphotransferase system	--	--	GO:0016021	integral to membrane	--	--
comp69862_c0	1484.04	19.4255	323	3.75341	1182.17	15.6726	3121	186489050	NP_001117438.1	1612	0	pre-mRNA-processing protein 40A [Arabidopsis thaliana]	156139193	AC208738.1	56	4.64145e-18	Populus trichocarpa clone JGIACSB1077-D20, complete sequence	K12821	PRPF40, PRP40	pre-mRNA-processing factor 40	http://www.genome.jp/dbget-bin/www_bget?ko:K12821	Q8CGF7	179	7.90205e-12	Transcription elongation regulator 1 OS=Mus musculus GN=Tcerg1 PE=1 SV=2	PF02261//PF00397	Aspartate decarboxylase//WW domain	GO:0006531//GO:0019482//GO:0006523	aspartate metabolic process//beta-alanine metabolic process//alanine biosynthetic process	GO:0005515//GO:0004068	protein binding//aspartate 1-decarboxylase activity	--	--	KOG0152	Spliceosomal protein FBP11/Splicing factor PRP40
comp70030_c0	2162.88	25.4491	820.7	8.57278	5255.86	62.6352	3472	302142832	CBI20127.3	571	0	unnamed protein product [Vitis vinifera]	357451912	XM_003596185.1	57	1.43728e-18	Medicago truncatula Receptor-like protein kinase (MTR_2g074870) mRNA, complete cds	--	--	--	--	O23082	695	5.83305e-80	Putative receptor-like protein kinase At4g00960 OS=Arabidopsis thaliana GN=At4g00960 PE=2 SV=2	PF05808//PF00560//PF09472//PF07714//PF00069	Podoplanin//Leucine Rich Repeat//Tetrahydromethanopterin S-methyltransferase, F subunit (MtrF)//Protein tyrosine kinase//Protein kinase domain	GO:0046656//GO:0006468//GO:0015948	folic acid biosynthetic process//protein phosphorylation//methanogenesis	GO:0005524//GO:0005515//GO:0004672//GO:0030269	ATP binding//protein binding//protein kinase activity//tetrahydromethanopterin S-methyltransferase activity	GO:0016020//GO:0016021	membrane//integral to membrane	--	--
comp70160_c0	158.25	4.35642	1737.96	42.474	136	3.79192	1484	225454852	XP_002277138.1	306	1.92465e-29	PREDICTED: uncharacterized protein LOC100252883 [Vitis vinifera]	--	--	--	--	--	--	--	--	--	--	--	--	--	PF08831	Class II MHC-associated invariant chain trimerisation domain	GO:0006886//GO:0019882//GO:0007165//GO:0006955	intracellular protein transport//antigen processing and presentation//signal transduction//immune response	GO:0042289	MHC class II protein binding	GO:0016020//GO:0042613	membrane//MHC class II protein complex	--	--
comp70211_c0	180	2.56576	1067.39	13.5072	2257.3	32.5887	2866	357446455	XP_003593505.1	1738	0	S-linalool synthase [Medicago truncatula]	--	--	--	--	--	--	--	--	--	A4KAG8	744	6.8698e-83	Ent-isokaur-15-ene synthase OS=Oryza sativa subsp. japonica GN=KSL6 PE=1 SV=2	PF01624//PF03936//PF01397	MutS domain I//Terpene synthase family, metal binding domain//Terpene synthase, N-terminal domain	GO:0008152//GO:0006298	metabolic process//mismatch repair	GO:0000287//GO:0016829//GO:0005524//GO:0030983//GO:0010333	magnesium ion binding//lyase activity//ATP binding//mismatched DNA binding//terpene synthase activity	--	--	--	--
comp70363_c0	5755.49	59.0771	2809.62	25.6024	11873.6	123.44	3980	359485018	XP_003633198.1	154	1.29564e-86	PREDICTED: serine carboxypeptidase-like 18-like isoform 1 [Vitis vinifera]	--	--	--	--	--	K16296	SCPL-I	serine carboxypeptidase-like clade I	http://www.genome.jp/dbget-bin/www_bget?ko:K16296	Q9CAU4	183	1.44037e-12	Serine carboxypeptidase-like 4 OS=Arabidopsis thaliana GN=SCPL4 PE=2 SV=1	PF00450//PF12558	Serine carboxypeptidase//ATP-binding cassette cobalt transporter	GO:0006508	proteolysis	GO:0004185//GO:0016820	serine-type carboxypeptidase activity//hydrolase activity, acting on acid anhydrides, catalyzing transmembrane movement of substances	--	--	KOG1282	Serine carboxypeptidases (lysosomal cathepsin A)
comp70367_c0	1219	21.6519	2920.66	46.0543	7059.12	126.992	2300	11133016	Q41438.1	2333	0	RecName: Full=3-hydroxy-3-methylglutaryl-coenzyme A reductase 3; Short=HMG-CoA reductase 3; AltName: Full=HMG3.3	349713888	FQ379980.1	64	1.21763e-22	Vitis vinifera clone SS0ADG1YM08	K00021	E1.1.1.34	hydroxymethylglutaryl-CoA reductase (NADPH)	http://www.genome.jp/dbget-bin/www_bget?ko:K00021	O64966	2228	0	3-hydroxy-3-methylglutaryl-coenzyme A reductase 1 OS=Gossypium hirsutum GN=HMG1 PE=3 SV=1	PF03775//PF00579//PF00368//PF08095	Septum formation inhibitor MinC, C-terminal domain//tRNA synthetases class I (W and Y)//Hydroxymethylglutaryl-coenzyme A reductase//Hefutoxin family	GO:0006694//GO:0000902//GO:0015936//GO:0055114//GO:0006418//GO:0009405	steroid biosynthetic process//cell morphogenesis//coenzyme A metabolic process//oxidation-reduction process//tRNA aminoacylation for protein translation//pathogenesis	GO:0005524//GO:0000166//GO:0004420//GO:0004812//GO:0050662	ATP binding//nucleotide binding//hydroxymethylglutaryl-CoA reductase (NADPH) activity//aminoacyl-tRNA ligase activity//coenzyme binding	GO:0005737//GO:0005576	cytoplasm//extracellular region	KOG2480	3-hydroxy-3-methylglutaryl-CoA (HMG-CoA) reductase
comp70368_c0	1041.26	11.9725	213	2.17421	1063.18	12.3813	3553	30690027	NP_849563.1	266	6.38588e-21	SWI/SNF complex subunit SWI3D [Arabidopsis thaliana]	--	--	--	--	--	K11649	SMARCC	SWI/SNF related-matrix-associated actin-dependent regulator of chromatin subfamily C	http://www.genome.jp/dbget-bin/www_bget?ko:K11649	Q92922	175	2.78015e-11	SWI/SNF complex subunit SMARCC1 OS=Homo sapiens GN=SMARCC1 PE=1 SV=3	PF00569//PF04433//PF00249	Zinc finger, ZZ type//SWIRM domain//Myb-like DNA-binding domain	--	--	GO:0003677//GO:0005515//GO:0008270	DNA binding//protein binding//zinc ion binding	--	--	KOG1279	Chromatin remodeling factor subunit and related transcription factors
comp70387_c0	1024.64	11.1625	339	3.27858	1026.89	11.3305	3750	357463893	XP_003602228.1	405	3.11974e-37	hypothetical protein MTR_3g091280 [Medicago truncatula]	356509270	XM_003523326.1	36	7.33086e-07	PREDICTED: Glycine max uncharacterized protein LOC100814864 (LOC100814864), mRNA	--	--	--	--	--	--	--	--	PF02982//PF11837	Scytalone dehydratase//Domain of unknown function (DUF3357)	GO:0005982//GO:0006582//GO:0005985//GO:0006012	starch metabolic process//melanin metabolic process//sucrose metabolic process//galactose metabolic process	GO:0030411//GO:0004575//GO:0004564	scytalone dehydratase activity//sucrose alpha-glucosidase activity//beta-fructofuranosidase activity	GO:0017177	glucosidase II complex	KOG1869	Splicing coactivator SRm160/300, subunit SRm300
comp70529_c0	1963.27	48.0556	4645.04	100.937	681	16.8828	1669	356515224	XP_003526301.1	442	7.04459e-48	PREDICTED: uncharacterized protein LOC100775494 [Glycine max]	297808534	XM_002872105.1	36	3.22766e-07	Arabidopsis lyrata subsp. lyrata hypothetical protein, mRNA	--	--	--	--	--	--	--	--	--	--	--	--	--	--	--	--	--	--
comp70554_c0	1486.74	30.3686	303.25	5.49905	1679.67	34.7495	2000	356526607	XP_003531908.1	675	3.70486e-73	PREDICTED: putative nuclear matrix constituent protein 1-like protein-like isoform 1 [Glycine max]	--	--	--	--	--	--	--	--	--	Q9FLH0	160	8.00681e-10	Putative nuclear matrix constituent protein 1-like protein OS=Arabidopsis thaliana GN=At5g65770 PE=2 SV=1	--	--	--	--	--	--	--	--	KOG0161	Myosin class II heavy chain
comp70754_c0	1480.94	19.9145	148.57	1.77362	3029.47	41.2604	3038	391225625	AFM38011.1	375	0	heavy metal ATPase 4-2 [Noccaea caerulescens]	307075939	FN985047.1	137	4.238e-63	Lactuca sativa partial hma gene for putative P1B-type heavy metal ATPase isoform A, cultivar Paris Island Cos, exons 1-4	K01534	zntA	Cd2+/Zn2+-exporting ATPase	http://www.genome.jp/dbget-bin/www_bget?ko:K01534	P58414	142	1.14806e-83	Probable cadmium-transporting ATPase OS=Listeria monocytogenes serovar 1/2a (strain ATCC BAA-679 / EGD-e) GN=cadA PE=3 SV=1	PF00403//PF00122//PF00702	Heavy-metal-associated domain//E1-E2 ATPase//haloacid dehalogenase-like hydrolase	GO:0008152//GO:0030001	metabolic process//metal ion transport	GO:0046872//GO:0000166//GO:0003824	metal ion binding//nucleotide binding//catalytic activity	--	--	KOG0207	Cation transport ATPase
comp70762_c0	1592.07	35.425	4665.46	92.1592	448.15	10.0996	1836	75207182	Q9SQ57.1	485	2.99894e-53	RecName: Full=Peroxygenase; AltName: Full=Caleosin; Short=SiCLO	--	--	--	--	--	--	--	--	--	B3H7A9	203	2.1757e-16	Probable peroxygenase 7 OS=Arabidopsis thaliana GN=PXG7 PE=2 SV=1	--	--	--	--	--	--	--	--	--	--
comp70770_c1	1204.84	45.5749	490	16.4547	1202.64	46.0751	1080	--	--	--	--	--	--	--	--	--	--	--	--	--	--	--	--	--	--	PF09138//PF00906	Urm1 (Ubiquitin related modifier)//Hepatitis core antigen	GO:0034227//GO:0009405	tRNA thio-modification//pathogenesis	GO:0005198	structural molecule activity	GO:0005737	cytoplasm	KOG1808	AAA ATPase containing von Willebrand factor type A (vWA) domain
comp70801_c0	859.82	85.4645	217.1	19.1573	751.32	75.6376	411	--	--	--	--	--	--	--	--	--	--	--	--	--	--	--	--	--	--	--	--	--	--	--	--	--	--	--	--
comp70997_c0	5944.63	43.0516	2517.28	16.1842	14357.2	105.309	5641	218195694	EEC78121.1	3935	0	hypothetical protein OsI_17662 [Oryza sativa Indica Group]	48843879	AC135414.31	74	8.31315e-28	Medicago truncatula clone mth2-8n20, complete sequence	K03255	TIF31, CLU1	protein TIF31	http://www.genome.jp/dbget-bin/www_bget?ko:K03255	Q5SW19	419	1.10972e-39	Clustered mitochondria protein homolog OS=Mus musculus GN=Cluh PE=2 SV=2	PF00515	Tetratricopeptide repeat	--	--	GO:0005515	protein binding	--	--	KOG1839	Uncharacterized protein CLU1/cluA/TIF31 involved in mitochondrial morphology/distribution, also found associated with eIF-3
comp71091_c0	4137	80.2504	1499.89	25.8296	3055.15	60.0245	2106	359477232	XP_002271293.2	773	1.09132e-89	PREDICTED: uncharacterized protein LOC100256873 [Vitis vinifera]	--	--	--	--	--	--	--	--	--	--	--	--	--	PF01764	Lipase (class 3)	GO:0016042//GO:0046486//GO:0006629	lipid catabolic process//glycerolipid metabolic process//lipid metabolic process	GO:0004806	triglyceride lipase activity	--	--	--	--
comp71108_c0	767.04	10.414	184	2.21775	1507.05	20.7234	3009	357112284	XP_003557939.1	1464	0	PREDICTED: U3 small nucleolar RNA-associated protein 14 homolog C-like [Brachypodium distachyon]	110741583	AK226629.1	67	3.43346e-24	Arabidopsis thaliana mRNA for hypothetical protein, complete cds, clone: RAFL07-33-M06	K14567	UTP14	U3 small nucleolar RNA-associated protein 14	http://www.genome.jp/dbget-bin/www_bget?ko:K14567	Q6EJB6	207	2.62168e-15	U3 small nucleolar RNA-associated protein 14 homolog B OS=Mus musculus GN=Utp14b PE=1 SV=2	PF02096//PF01350//PF04810//PF04615//PF02386	60Kd inner membrane protein//Flavivirus non-structural protein NS4A//Sec23/Sec24 zinc finger//Utp14 protein//Cation transport protein	GO:0016070//GO:0055085//GO:0006812//GO:0006364//GO:0016032//GO:0006886//GO:0006888//GO:0051205	RNA metabolic process//transmembrane transport//cation transport//rRNA processing//viral reproduction//intracellular protein transport//ER to Golgi vesicle-mediated transport//protein insertion into membrane	GO:0008270//GO:0008324	zinc ion binding//cation transmembrane transporter activity	GO:0032040//GO:0030127//GO:0016021//GO:0044423	small-subunit processome//COPII vesicle coat//integral to membrane//virion part	KOG2172	Uncharacterized conserved protein
comp71222_c0	1476.92	17.1215	355	3.6535	1530.92	17.9751	3524	7486519		1462	2.08678e-176	hypothetical protein F6H11.110 - Arabidopsis thaliana	--	--	--	--	--	--	--	--	--	Q9FLH0	1469	0	Putative nuclear matrix constituent protein 1-like protein OS=Arabidopsis thaliana GN=At5g65770 PE=2 SV=1	--	--	--	--	--	--	--	--	KOG0946	ER-Golgi vesicle-tethering protein p115
comp71355_c0	10324.2	294.329	24301.7	615.044	2988.19	86.2813	1433	356504515	XP_003521041.1	1076	1.48571e-140	PREDICTED: 1-aminocyclopropane-1-carboxylate oxidase homolog 1-like [Glycine max]	--	--	--	--	--	--	--	--	--	Q9LSW7	919	2.85586e-118	1-aminocyclopropane-1-carboxylate oxidase homolog 9 OS=Arabidopsis thaliana GN=At5g43440 PE=2 SV=1	PF03171	2OG-Fe(II) oxygenase superfamily	GO:0055114	oxidation-reduction process	GO:0016706//GO:0016491	oxidoreductase activity, acting on paired donors, with incorporation or reduction of molecular oxygen, 2-oxoglutarate as one donor, and incorporation of one atom each of oxygen into both donors//oxidoreductase activity	--	--	KOG0143	Iron/ascorbate family oxidoreductases
comp71424_c0	1197.02	23.0233	389.27	6.64681	1214.81	23.6651	2124	--	--	--	--	--	145308289	EF517238.1	34	5.33716e-06	Helianthus annuus SF21C11a (SF21C) mRNA, complete cds, alternatively spliced	--	--	--	--	--	--	--	--	--	--	--	--	--	--	--	--	--	--
comp71425_c2	1145.41	26.2146	436.37	8.86612	1569.56	36.3826	1785	--	--	--	--	--	--	--	--	--	--	--	--	--	--	--	--	--	--	--	--	--	--	--	--	--	--	--	--
comp71479_c0	13610.5	138.35	34283.6	309.375	1363.77	14.0403	4019	115451989	NP_001049595.1	515	1.09209e-51	Os03g0255500 [Oryza sativa Japonica Group]	21624382	AP004577.1	183	1.50892e-88	Lotus japonicus genomic DNA, chromosome 2, clone: LjT10N22, TM0381, complete sequence	K01610	E4.1.1.49, pckA	phosphoenolpyruvate carboxykinase (ATP)	http://www.genome.jp/dbget-bin/www_bget?ko:K01610	Q753M0	315	1.36252e-28	Phosphoenolpyruvate carboxykinase [ATP] OS=Ashbya gossypii (strain ATCC 10895 / CBS 109.51 / FGSC 9923 / NRRL Y-1056) GN=PCK1 PE=3 SV=1	PF07469//PF01293	Domain of unknown function (DUF1518)//Phosphoenolpyruvate carboxykinase	GO:0006099//GO:0015976//GO:0006094	tricarboxylic acid cycle//carbon utilization//gluconeogenesis	GO:0005524//GO:0004612	ATP binding//phosphoenolpyruvate carboxykinase (ATP) activity	GO:0005634	nucleus	--	--
comp71494_c0	1998.72	92.1591	679.12	27.799	1794.53	83.8053	886	414887634	DAA63648.1	220	1.07997e-18	TPA: putative DUF1764 domain containing family protein isoform 1 [Zea mays]	--	--	--	--	--	K12846	SNRNP27	U4/U6.U5 tri-snRNP-associated protein 3	http://www.genome.jp/dbget-bin/www_bget?ko:K12846	--	--	--	--	--	--	--	--	--	--	--	--	KOG3263	Nucleic acid binding protein
comp71500_c1	2185.64	97.1591	13129.8	518.155	1555.46	70.0322	919	195641696	ACG40316.1	461	1.08776e-51	SRC2 [Zea mays]	--	--	--	--	--	--	--	--	--	--	--	--	--	PF00168	C2 domain	--	--	GO:0005515	protein binding	--	--	--	--
comp71507_c0	244.14	13.9104	1130.02	57.1589	15	0.865619	717	255943661	XP_002562598.1	573	1.46022e-71	Pc20g00340 [Penicillium chrysogenum Wisconsin 54-1255]	90704626	CT485668.1	105	5.93896e-46	Leptosphaeria maculans : genomic region surrounding the avirulence gene AvrLm1 (AM084345)	--	--	--	--	Q9UTI9	211	2.57221e-19	UPF0591 membrane protein C15E1.02c OS=Schizosaccharomyces pombe (strain 972 / ATCC 24843) GN=SPAC15E1.02c PE=2 SV=1	PF03334	Na+/H+ antiporter subunit	GO:0015672//GO:0015992	monovalent inorganic cation transport//proton transport	GO:0005451	monovalent cation:hydrogen antiporter activity	--	--	--	--
comp71508_c0	2316.06	37.8469	6557.5	95.1295	24832.4	410.992	2500	359430957	AEV46289.1	2020	0	vacuolar invertase [Solanum tuberosum]	33111922	AJ575258.1	66	1.02436e-23	Coffea arabica partial mRNA for acid vacuolar invertase (inv2 gene)	K01193	E3.2.1.26, sacA	beta-fructofuranosidase	http://www.genome.jp/dbget-bin/www_bget?ko:K01193	Q9FSV7	1541	0	Sucrose:sucrose 1-fructosyltransferase OS=Festuca arundinacea GN=1-SST PE=1 SV=1	PF02435//PF11837//PF08447	Levansucrase/Invertase//Domain of unknown function (DUF3357)//PAS fold	GO:0009758//GO:0005982//GO:0005985//GO:0006012	carbohydrate utilization//starch metabolic process//sucrose metabolic process//galactose metabolic process	GO:0004575//GO:0050053//GO:0005515//GO:0004564	sucrose alpha-glucosidase activity//levansucrase activity//protein binding//beta-fructofuranosidase activity	GO:0017177	glucosidase II complex	KOG0228	Beta-fructofuranosidase (invertase)
comp71533_c0	3089.69	39.655	821.62	9.36162	1703.93	22.1498	3183	307136216	ADN34053.1	3621	0	starch synthase [Cucumis melo subsp. melo]	317173543	HQ525762.1	199	1.52065e-97	Gossypium herbaceum clone NBRI_C2_476 simple sequence repeat marker, mRNA sequence	--	--	--	--	Q3JEW3	853	7.25663e-101	Glycogen synthase 1 OS=Nitrosococcus oceani (strain ATCC 19707 / NCIMB 11848) GN=glgA1 PE=3 SV=1	PF07701//PF00534//PF03423	Heme NO binding associated//Glycosyl transferases group 1//Carbohydrate binding domain (family 25)	GO:0006182//GO:0009058//GO:0006144//GO:0046039	cGMP biosynthetic process//biosynthetic process//purine nucleobase metabolic process//GTP metabolic process	GO:2001070//GO:0004383	starch binding//guanylate cyclase activity	--	--	--	--
comp71587_c0	4567.14	57.5686	1167.86	13.0686	2499.29	31.9075	3241	130172	P27598.1	3623	0	RecName: Full=Alpha-1,4 glucan phosphorylase L isozyme, chloroplastic/amyloplastic; AltName: Full=Starch phosphorylase L; Flags: Precursor	32973784	AK063766.1	368	0	Oryza sativa Japonica Group cDNA clone:001-121-B07, full insert sequence	K00688	E2.4.1.1, glgP, PYG	starch phosphorylase	http://www.genome.jp/dbget-bin/www_bget?ko:K00688	P53537	1294	2.53807e-160	Alpha-glucan phosphorylase, H isozyme OS=Vicia faba PE=2 SV=1	PF02988//PF05485//PF00343	Phospholipase A2 inhibitor//THAP domain//Carbohydrate phosphorylase	GO:0005975	carbohydrate metabolic process	GO:0004859//GO:0004645//GO:0003676	phospholipase inhibitor activity//phosphorylase activity//nucleic acid binding	GO:0005576	extracellular region	KOG2099	Glycogen phosphorylase
comp71922_c0	1509.01	16.1	443	4.196	2304.89	24.9069	3829	224142409	XP_002324551.1	443	1.25189e-41	predicted protein [Populus trichocarpa]	--	--	--	--	--	--	--	--	--	Q6CPC3	125	8.71378e-06	Pre-mRNA polyadenylation factor FIP1 OS=Kluyveromyces lactis (strain ATCC 8585 / CBS 2359 / DSM 70799 / NBRC 1267 / NRRL Y-1140 / WM37) GN=FIP1 PE=3 SV=1	PF02687//PF01834//PF07421	FtsX-like permease family//XRCC1 N terminal domain//Neurotensin/neuromedin N precursor	GO:0006281//GO:0000012//GO:0007218	DNA repair//single strand break repair//neuropeptide signaling pathway	GO:0003684//GO:0005184	damaged DNA binding//neuropeptide hormone activity	GO:0016020//GO:0005634//GO:0005576	membrane//nucleus//extracellular region	KOG1049	Polyadenylation factor I complex, subunit FIP1
comp72001_c0	2642.4	144.317	6351.22	307.944	289	15.9864	748	15228282	NP_188289.1	171	1.41085e-12	Pollen Ole e 1 allergen and extensin family protein [Arabidopsis thaliana]	--	--	--	--	--	--	--	--	--	Q56S59	157	5.94737e-12	Phylloplanin OS=Nicotiana tabacum PE=1 SV=1	--	--	--	--	--	--	--	--	--	--
comp72014_c0	1259.39	15.753	295	3.27584	874	11.0726	3266	357149834	XP_003575248.1	483	7.56526e-47	PREDICTED: uncharacterized protein LOC100846633 [Brachypodium distachyon]	147782258	AM443182.2	67	3.73017e-24	Vitis vinifera contig VV78X052470.6, whole genome shotgun sequence	--	--	--	--	Q99LI8	165	3.55572e-10	Hepatocyte growth factor-regulated tyrosine kinase substrate OS=Mus musculus GN=Hgs PE=1 SV=2	PF01363//PF07721	FYVE zinc finger//Tetratricopeptide repeat	--	--	GO:0046872//GO:0042802	metal ion binding//identical protein binding	--	--	KOG1818	Membrane trafficking and cell signaling protein HRS, contains VHS and FYVE domains
comp72101_c0	105	2.21224	731	13.6728	150	3.20087	1939	7671494	CAB89335.1	2360	0	FtsH-like protein Pftf precursor-like [Arabidopsis thaliana]	389568633	CP003184.1	34	4.86473e-06	Thermoanaerobacterium saccharolyticum JW/SL-YS485, complete genome	K03798	ftsH, hflB	cell division protease FtsH	http://www.genome.jp/dbget-bin/www_bget?ko:K03798	O19922	1639	0	ATP-dependent zinc metalloprotease FtsH OS=Cyanidium caldarium GN=ftsH PE=3 SV=1	PF00158//PF06414//PF06480//PF00004//PF01695//PF05496//PF01434//PF06068//PF07724//PF02562//PF01078//PF07728//PF01057	Sigma-54 interaction domain//Zeta toxin//FtsH Extracellular//ATPase family associated with various cellular activities (AAA)//IstB-like ATP binding protein//Holliday junction DNA helicase ruvB N-terminus//Peptidase family M41//TIP49 C-terminus//AAA domain (Cdc48 subfamily)//PhoH-like protein//Magnesium chelatase, subunit ChlI//AAA domain (dynein-related subfamily)//Parvovirus non-structural prote…	GO:0019079//GO:0006355//GO:0015994//GO:0015995//GO:0006281//GO:0006508//GO:0006310//GO:0015979	viral genome replication//regulation of transcription, DNA-dependent//chlorophyll metabolic process//chlorophyll biosynthetic process//DNA repair//proteolysis//DNA recombination//photosynthesis	GO:0005524//GO:0004222//GO:0016851//GO:0009378//GO:0008270//GO:0016887//GO:0016301//GO:0003678//GO:0008134	ATP binding//metalloendopeptidase activity//magnesium chelatase activity//four-way junction helicase activity//zinc ion binding//ATPase activity//kinase activity//DNA helicase activity//transcription factor binding	GO:0010007//GO:0009379//GO:0005667//GO:0016021//GO:0005657	magnesium chelatase complex//Holliday junction helicase complex//transcription factor complex//integral to membrane//replication fork	KOG0731	AAA+-type ATPase containing the peptidase M41 domain
comp72358_c0	2146.34	21.1694	353	3.09087	1204.16	12.029	4142	357144283	XP_003573236.1	3396	0	PREDICTED: LOW QUALITY PROTEIN: structural maintenance of chromosomes protein 1A-like [Brachypodium distachyon]	6899958	AL138650.1	71	2.83353e-26	Arabidopsis thaliana DNA chromosome 3, BAC clone T5N23	K06636	SMC1	structural maintenance of chromosome 1	http://www.genome.jp/dbget-bin/www_bget?ko:K06636	Q12267	178	1.83731e-11	Structural maintenance of chromosomes protein 4 OS=Saccharomyces cerevisiae (strain ATCC 204508 / S288c) GN=SMC4 PE=1 SV=1	PF07469//PF06470//PF03040	Domain of unknown function (DUF1518)//SMC proteins Flexible Hinge Domain//CemA family	GO:0051276	chromosome organization	GO:0005524//GO:0005515	ATP binding//protein binding	GO:0005634//GO:0016021//GO:0005694	nucleus//integral to membrane//chromosome	KOG0018	Structural maintenance of chromosome protein 1 (sister chromatid cohesion complex Cohesin, subunit SMC1)
comp72412_c0	3030.22	79.0501	1261.35	29.212	3371.85	89.0904	1566	255584370	XP_002532919.1	1213	8.77875e-161	phosphoprotein phosphatase, putative [Ricinus communis]	47969801	AJ718035.1	137	2.16291e-63	Nicotiana tabacum cDNA-AFLP-fragment BSTT23-3-400, cultivar Bright Yellow 2	--	--	--	--	Q9QZH4	124	4.07874e-06	5&apos;-AMP-activated protein kinase subunit beta-2 OS=Rattus norvegicus GN=Prkab2 PE=1 SV=1	PF00782	Dual specificity phosphatase, catalytic domain	GO:0006470	protein dephosphorylation	GO:0008138	protein tyrosine/serine/threonine phosphatase activity	--	--	KOG1616	Protein involved in Snf1 protein kinase complex assembly
comp72445_c0	2006.21	37.944	549.4	9.22469	1360.76	26.0665	2160	413945175	AFW77824.1	262	7.85455e-21	hypothetical protein ZEAMMB73_383263 [Zea mays]	--	--	--	--	--	--	--	--	--	--	--	--	--	PF06667//PF07839	Phage shock protein B//Plant calmodulin-binding domain	GO:0009271//GO:0006355	phage shock//regulation of transcription, DNA-dependent	GO:0005516	calmodulin binding	--	--	--	--
comp72838_c0	88	2.81963	717.93	20.4216	10	0.324522	1275	240277765	EER41273.1	1285	7.1499e-174	transaldolase [Ajellomyces capsulatus H143]	238505089	XM_002383733.1	431	0	Aspergillus flavus NRRL3357 transaldolase, mRNA	K00616	E2.2.1.2, talA, talB	transaldolase	http://www.genome.jp/dbget-bin/www_bget?ko:K00616	A5UCY0	868	3.88111e-112	Transaldolase OS=Haemophilus influenzae (strain PittEE) GN=tal PE=3 SV=1	PF00923//PF08782	Transaldolase//c-SKI Smad4 binding domain	GO:0005975	carbohydrate metabolic process	GO:0046332	SMAD binding	--	--	KOG2772	Transaldolase
comp72864_c0	2519.08	65.0513	12022.2	275.61	24999.9	653.863	1582	297846514	XP_002891138.1	876	1.54378e-109	carboxylic ester hydrolase/ lipase [Arabidopsis lyrata subsp. lyrata]	297851317	XM_002893494.1	39	6.56825e-09	Arabidopsis lyrata subsp. lyrata predicted protein, mRNA	--	--	--	--	Q9FXJ1	828	1.31121e-103	GDSL esterase/lipase At1g28570 OS=Arabidopsis thaliana GN=At1g28570 PE=2 SV=1	PF00657	GDSL-like Lipase/Acylhydrolase	GO:0006629	lipid metabolic process	GO:0016788	hydrolase activity, acting on ester bonds	--	--	--	--
comp73075_c1	5132.59	141.771	17823.8	437.067	6304.66	176.379	1479	15222131	NP_175364.1	221	8.72313e-93	2-oxoglutarate (2OG) and Fe(II)-dependent oxygenase-like protein [Arabidopsis thaliana]	--	--	--	--	--	--	--	--	--	Q07512	119	7.8358e-44	Flavonol synthase/flavanone 3-hydroxylase OS=Petunia hybrida GN=FL PE=2 SV=1	PF03171	2OG-Fe(II) oxygenase superfamily	GO:0055114	oxidation-reduction process	GO:0016706//GO:0016491	oxidoreductase activity, acting on paired donors, with incorporation or reduction of molecular oxygen, 2-oxoglutarate as one donor, and incorporation of one atom each of oxygen into both donors//oxidoreductase activity	--	--	KOG0143	Iron/ascorbate family oxidoreductases
comp73150_c0	6072.97	96.6486	661.99	9.35282	3815.58	61.502	2567	21700195	BAC02896.1	516	3.55527e-53	tobacco nucleolin [Nicotiana tabacum]	--	--	--	--	--	K11294	NCL, NSR1	nucleolin	http://www.genome.jp/dbget-bin/www_bget?ko:K11294	P09405	149	1.63074e-08	Nucleolin OS=Mus musculus GN=Ncl PE=1 SV=2	PF01291//PF01034//PF02862//PF00076	LIF / OSM family//Syndecan domain//DDHD domain//RNA recognition motif. (a.k.a. RRM, RBD, or RNP domain)	GO:0007165//GO:0006955	signal transduction//immune response	GO:0005125//GO:0008092//GO:0003676//GO:0046872	cytokine activity//cytoskeletal protein binding//nucleic acid binding//metal ion binding	GO:0016020//GO:0005576	membrane//extracellular region	KOG2266	Chromatin-associated protein Dek and related proteins, contains SAP DNA binding domain
comp73176_c0	42	0.93709	626.52	12.4098	78	1.76263	1831	224120622	XP_002330911.1	166	1.46348e-09	predicted protein [Populus trichocarpa]	--	--	--	--	--	--	--	--	--	O80623	134	6.46195e-07	Probable receptor-like protein kinase At2g39360 OS=Arabidopsis thaliana GN=At2g39360 PE=1 SV=1	PF07714//PF00069	Protein tyrosine kinase//Protein kinase domain	GO:0006468	protein phosphorylation	GO:0005524//GO:0004672	ATP binding//protein kinase activity	--	--	--	--
comp73318_c0	88	3.53147	737	26.2565	30	1.21935	1018	85792474	ABC84216.1	1142	2.05864e-154	mannitol dehydrogenase [Botryotinia fuckeliana]	398412909	XM_003857725.1	342	1.52938e-177	Mycosphaerella graminicola IPO323 hypothetical protein (MYCGRDRAFT_64923) mRNA, complete cds	--	--	--	--	P50166	357	7.27969e-38	D-arabinitol 2-dehydrogenase [ribulose-forming] OS=Candida tropicalis GN=ARD PE=1 SV=1	PF00106	short chain dehydrogenase	GO:0008152	metabolic process	GO:0016491	oxidoreductase activity	--	--	KOG0725	Reductases with broad range of substrate specificities
comp73416_c0	1874.96	23.5611	876.42	9.77715	1819.97	23.1634	3251	34809437	AAQ82656.1	343	3.63503e-32	Pto-like serine/threonine kinase [Capsicum chinense]	--	--	--	--	--	--	--	--	--	Q9SJT0	332	5.04062e-30	Probable receptor-like protein kinase At2g21480 OS=Arabidopsis thaliana GN=At2g21480 PE=2 SV=1	PF07714//PF00069	Protein tyrosine kinase//Protein kinase domain	GO:0006468	protein phosphorylation	GO:0005524//GO:0004672	ATP binding//protein kinase activity	--	--	--	--
comp73456_c1	1165	14.5679	308	3.41915	1257	15.9199	3267	356550526	XP_003543637.1	189	7.64547e-12	PREDICTED: golgin candidate 5-like [Glycine max]	224054369	XM_002298190.1	104	1.0085e-44	Populus trichocarpa predicted protein, mRNA	--	--	--	--	B9EKI3	308	4.06204e-27	TATA element modulatory factor OS=Mus musculus GN=Tmf1 PE=1 SV=2	--	--	--	--	--	--	--	--	KOG4673	Transcription factor TMF, TATA element modulatory factor
comp73506_c0	2884.09	42.9696	11148.5	147.457	1201	18.123	2742	356514463	XP_003525925.1	2276	0	PREDICTED: subtilisin-like protease-like [Glycine max]	--	--	--	--	--	--	--	--	--	P16397	133	2.14652e-06	Bacillopeptidase F OS=Bacillus subtilis (strain 168) GN=bpr PE=1 SV=2	PF00082//PF05922	Subtilase family//Peptidase inhibitor I9	GO:0006508//GO:0043086	proteolysis//negative regulation of catalytic activity	GO:0004252//GO:0042802	serine-type endopeptidase activity//identical protein binding	--	--	--	--
comp73581_c0	2877.5	61.2258	498	9.40686	2209.64	47.6184	1920	357437209	XP_003588880.1	259	1.2822e-20	Sister chromatid cohesion protein PDS5-like protein [Medicago truncatula]	--	--	--	--	--	--	--	--	--	P0CB22	133	1.13065e-06	Histone-lysine N-methyltransferase ATX2 OS=Arabidopsis thaliana GN=ATX2 PE=2 SV=1	PF00937	Coronavirus nucleocapsid protein	--	--	--	--	GO:0019013	viral nucleocapsid	KOG1911	Heterochromatin-associated protein HP1 and related CHROMO domain proteins
comp73588_c0	1907.7	23.8332	5694.14	63.1535	2594.2	32.8254	3270	224126041	XP_002319741.1	1304	9.11079e-166	predicted protein [Populus trichocarpa]	336238976	HM543461.1	52	8.14178e-16	Helianthus annuus clone BAC 242G9 TIR_1 pseudogene, complete sequence; TIR_2 gene, complete cds; retrotransposon Ty1/Copia, large subunit ribosomal RNA gene, and retrotransposon Ty1/Copia, complete sequence; TIR_3 gene, complete cds; retrotransposon Ty3/Gypsy, complete sequence; and retrotransposon Ty3/Gypsy, partial sequence	K03327	TC.MATE, SLC47A, norM, mdtK, dinF	multidrug resistance protein, MATE family	http://www.genome.jp/dbget-bin/www_bget?ko:K03327	Q9SIA1	335	2.1247e-31	MATE efflux family protein 8 OS=Arabidopsis thaliana GN=DTXL4 PE=2 SV=2	PF01554	MatE	GO:0006810//GO:0015893//GO:0055085//GO:0006855	transport//drug transport//transmembrane transport//drug transmembrane transport	GO:0015238//GO:0015297	drug transmembrane transporter activity//antiporter activity	GO:0016020	membrane	KOG1347	Uncharacterized membrane protein, predicted efflux pump
comp73667_c0	2171.51	20.3468	1052.1	8.7516	278.17	2.63984	4360	77554862	ABA97658.1	505	8.68845e-49	retrotransposon protein, putative, Ty1-copia subclass [Oryza sativa Japonica Group]	--	--	--	--	--	--	--	--	--	Q07163	167	3.85259e-10	Transposon TyH3 Gag-Pol polyprotein OS=Saccharomyces cerevisiae GN=TY1B PE=1 SV=2	PF09165//PF00665	Ubiquinol-cytochrome c reductase 8 kDa, N-terminal//Integrase core domain	GO:0006119//GO:0015074//GO:0006118//GO:0015992//GO:0055114	oxidative phosphorylation//DNA integration//electron transport//proton transport//oxidation-reduction process	GO:0008121	ubiquinol-cytochrome-c reductase activity	--	--	KOG0017	FOG: Transposon-encoded proteins with TYA, reverse transcriptase, integrase domains in various combinations
comp73694_c0	2323.4	32.9116	1133.46	14.2537	2354.19	33.7754	2884	31126773	AAP44692.1	1480	0	unknown protein [Oryza sativa Japonica Group]	356536199	XM_003536579.1	177	2.33572e-85	PREDICTED: Glycine max CWF19-like protein 2-like (LOC100785592), mRNA	--	--	--	--	Q8AVL0	153	6.27117e-09	CWF19-like protein 1 OS=Xenopus laevis GN=cwf19l1 PE=2 SV=1	--	--	--	--	--	--	--	--	KOG2477	Uncharacterized conserved protein
comp73805_c2	1784.18	12.6433	854.01	5.37255	1756.99	12.6103	5765	297819812	XP_002877789.1	1570	0	hypothetical protein ARALYDRAFT_906461 [Arabidopsis lyrata subsp. lyrata]	299782667	AC241422.4	44	4.03808e-11	Solanum lycopersicum strain Heinz 1706 chromosome 1 clone hba-212h22 map 1, complete sequence	--	--	--	--	Q9FHE9	253	2.97476e-21	Protein PHLOEM PROTEIN 2-LIKE A8 OS=Arabidopsis thaliana GN=PP2A8 PE=2 SV=1	PF02201//PF00004//PF02517//PF01637//PF02310//PF06309//PF02178//PF01582//PF00931//PF03126//PF08477//PF02213	SWIB/MDM2 domain//ATPase family associated with various cellular activities (AAA)//CAAX amino terminal protease self- immunity//Archaeal ATPase//B12 binding domain//Torsin//AT hook motif//TIR domain//NB-ARC domain//Plus-3 domain//Miro-like protein//GYF domain	GO:0007165//GO:0051085//GO:0016570//GO:0006352//GO:0007264	signal transduction//chaperone mediated protein folding requiring cofactor//histone modification//DNA-dependent transcription, initiation//small GTPase mediated signal transduction	GO:0003677//GO:0005524//GO:0043531//GO:0046872//GO:0005515//GO:0031419//GO:0005525	DNA binding//ATP binding//ADP binding//metal ion binding//protein binding//cobalamin binding//GTP binding	GO:0016020//GO:0005634//GO:0005622	membrane//nucleus//intracellular	KOG1946	RNA polymerase I transcription factor UAF
comp73819_c0	3234.93	55.621	1245.88	19.0172	3579.85	62.3409	2376	255553727	XP_002517904.1	617	2.14475e-70	conserved hypothetical protein [Ricinus communis]	449457736	XM_004146556.1	67	2.7049e-24	PREDICTED: Cucumis sativus uncharacterized LOC101209953 (LOC101209953), mRNA gi|449529089|ref|XM_004171486.1| PREDICTED: Cucumis sativus uncharacterized LOC101228307 (LOC101228307), mRNA	--	--	--	--	--	--	--	--	PF03255//PF04061	Acetyl co-enzyme A carboxylase carboxyltransferase alpha subunit//ORMDL family	GO:0006090//GO:0006633	pyruvate metabolic process//fatty acid biosynthetic process	GO:0003989	acetyl-CoA carboxylase activity	GO:0009317//GO:0016021	acetyl-CoA carboxylase complex//integral to membrane	--	--
comp73863_c0	660.22	16.7944	76	1.71627	741.99	19.1164	1606	295831057	ADG39197.1	138	2.81784e-07	AT5G41790-like protein [Neslia paniculata]	--	--	--	--	--	--	--	--	--	--	--	--	--	PF02326//PF02403	Plant ATP synthase F0//Seryl-tRNA synthetase N-terminal domain	GO:0006566//GO:0006434//GO:0006563//GO:0015986//GO:0006544//GO:0015992	threonine metabolic process//seryl-tRNA aminoacylation//L-serine metabolic process//ATP synthesis coupled proton transport//glycine metabolic process//proton transport	GO:0005524//GO:0004828//GO:0000166//GO:0015078	ATP binding//serine-tRNA ligase activity//nucleotide binding//hydrogen ion transmembrane transporter activity	GO:0005737//GO:0000276	cytoplasm//mitochondrial proton-transporting ATP synthase complex, coupling factor F(o)	KOG0946	ER-Golgi vesicle-tethering protein p115
comp73866_c0	743.98	14.5424	153	2.65498	659.19	13.0503	2090	30685545	NP_197085.2	473	9.00132e-48	N2,N2-dimethylguanosine tRNA methyltransferase [Arabidopsis thaliana]	--	--	--	--	--	K00555	TRMT1, trm1	tRNA (guanine26-N2/guanine27-N2)-dimethyltransferase	http://www.genome.jp/dbget-bin/www_bget?ko:K00555	Q3TX08	134	9.11457e-07	tRNA (guanine(26)-N(2))-dimethyltransferase OS=Mus musculus GN=Trmt1 PE=1 SV=2	PF02072//PF02005	Prepro-orexin//N2,N2-dimethylguanosine tRNA methyltransferase	GO:0007631//GO:0009451//GO:0007218//GO:0008033	feeding behavior//RNA modification//neuropeptide signaling pathway//tRNA processing	GO:0004809//GO:0003723	tRNA (guanine-N2-)-methyltransferase activity//RNA binding	--	--	KOG1253	tRNA methyltransferase
comp73885_c1	1835.54	28.0639	377.01	5.11721	1695	26.2475	2672	356574349	XP_003555311.1	206	2.79726e-14	PREDICTED: uncharacterized protein LOC100782612 [Glycine max]	47105934	BT014519.1	71	1.81934e-26	Lycopersicon esculentum clone 133909F, mRNA sequence	--	--	--	--	--	--	--	--	PF06733//PF00712//PF02046//PF04030//PF07496//PF01346	DEAD_2//DNA polymerase III beta subunit, N-terminal domain//Cytochrome c oxidase subunit VIa//D-arabinono-1,4-lactone oxidase//CW-type Zinc Finger//Domain amino terminal to FKBP-type peptidyl-prolyl isomerase	GO:0006123//GO:0006260//GO:0055114//GO:0015992//GO:0006457	mitochondrial electron transport, cytochrome c to oxygen//DNA replication//oxidation-reduction process//proton transport//protein folding	GO:0003885//GO:0003677//GO:0005524//GO:0008408//GO:0008270//GO:0004129//GO:0004003//GO:0003887	D-arabinono-1,4-lactone oxidase activity//DNA binding//ATP binding//3'-5' exonuclease activity//zinc ion binding//cytochrome-c oxidase activity//ATP-dependent DNA helicase activity//DNA-directed DNA polymerase activity	GO:0016020//GO:0042575//GO:0009360//GO:0045277//GO:0005743//GO:0005657//GO:0005751	membrane//DNA polymerase complex//DNA polymerase III complex//respiratory chain complex IV//mitochondrial inner membrane//replication fork//mitochondrial respiratory chain complex IV	KOG2992	Nucleolar GTPase/ATPase p130
comp73905_c0	864.1	16.0385	87	1.43356	1390.06	26.1317	2201	--	--	--	--	--	--	--	--	--	--	--	--	--	--	--	--	--	--	PF09202//PF03953//PF03789//PF03000	Rio2, N-terminal//Tubulin C-terminal domain//ELK domain//NPH3 family	GO:0016310//GO:0007165//GO:0006184//GO:0009069//GO:0009416//GO:0006468//GO:0051258	phosphorylation//signal transduction//GTP catabolic process//serine family amino acid metabolic process//response to light stimulus//protein phosphorylation//protein polymerization	GO:0003677//GO:0005524//GO:0003924//GO:0004674//GO:0004871//GO:0005525	DNA binding//ATP binding//GTPase activity//protein serine/threonine kinase activity//signal transducer activity//GTP binding	GO:0005634//GO:0043234	nucleus//protein complex	KOG1181	FOG: Low-complexity
comp73936_c0	889.32	16.3506	2827.3	46.1471	1131	21.0607	2222	297737414	CBI26615.3	1186	1.03504e-150	unnamed protein product [Vitis vinifera]	449468637	XM_004151980.1	34	5.58741e-06	PREDICTED: Cucumis sativus taxadiene 5-alpha hydroxylase-like (LOC101212103), mRNA	--	--	--	--	Q05JG2	573	1.49699e-63	Abscisic acid 8&apos;-hydroxylase 1 OS=Oryza sativa subsp. japonica GN=CYP707A5 PE=2 SV=1	PF00067	Cytochrome P450	GO:0006118//GO:0055114	electron transport//oxidation-reduction process	GO:0009055//GO:0020037//GO:0016705//GO:0005506	electron carrier activity//heme binding//oxidoreductase activity, acting on paired donors, with incorporation or reduction of molecular oxygen//iron ion binding	--	--	KOG0157	Cytochrome P450 CYP4/CYP19/CYP26 subfamilies
comp73993_c0	1619	11.5448	603.99	3.82356	1452.02	10.4869	5729	255580599	XP_002531123.1	227	6.81138e-16	chromodomain helicase DNA binding protein, putative [Ricinus communis]	224104241	XM_002313333.1	572	0	Populus trichocarpa chromatin remodeling complex subunit (CHR907), mRNA	K11367	CHD1	chromodomain-helicase-DNA-binding protein 1	http://www.genome.jp/dbget-bin/www_bget?ko:K11367	O16102	1373	1.61091e-164	Chromodomain-helicase-DNA-binding protein 3 OS=Drosophila melanogaster GN=Chd3 PE=2 SV=3	PF00270//PF00271//PF00249//PF00176	DEAD/DEAH box helicase//Helicase conserved C-terminal domain//Myb-like DNA-binding domain//SNF2 family N-terminal domain	--	--	GO:0003677//GO:0005524//GO:0004386//GO:0003676//GO:0008026	DNA binding//ATP binding//helicase activity//nucleic acid binding//ATP-dependent helicase activity	--	--	KOG0384	Chromodomain-helicase DNA-binding protein
comp74014_c1	1257.27	17.2127	246.98	3.00179	1109.39	15.383	2984	359479937	XP_002269588.2	774	8.03437e-86	PREDICTED: uncharacterized protein LOC100257206 [Vitis vinifera]	--	--	--	--	--	--	--	--	--	Q00962	138	4.14957e-07	Enzymatic polyprotein OS=Cauliflower mosaic virus (strain NY8153) GN=ORF V PE=3 SV=1	--	--	--	--	--	--	--	--	KOG0017	FOG: Transposon-encoded proteins with TYA, reverse transcriptase, integrase domains in various combinations
comp74062_c0	2721.65	45.6806	1163.69	17.3394	2272.67	38.6341	2434	357123432	XP_003563414.1	1041	1.86189e-126	PREDICTED: LOW QUALITY PROTEIN: 97 kDa heat shock protein-like [Brachypodium distachyon]	--	--	--	--	--	K09489	HSPA4	heat shock 70kDa protein 4	http://www.genome.jp/dbget-bin/www_bget?ko:K09489	Q875V0	528	1.29464e-55	Heat shock protein homolog SSE1 OS=Naumovozyma castellii (strain ATCC 76901 / CBS 4309 / NBRC 1992 / NRRL Y-12630) GN=SSE1 PE=3 SV=1	PF06524	NOA36 protein	--	--	GO:0008270	zinc ion binding	GO:0005634	nucleus	KOG0103	Molecular chaperones HSP105/HSP110/SSE1, HSP70 superfamily
comp74142_c0	7248.85	82.7886	3044.73	30.8707	1418.31	16.4062	3577	242061642	XP_002452110.1	242	1.96699e-20	hypothetical protein SORBIDRAFT_04g019795 [Sorghum bicolor]	--	--	--	--	--	--	--	--	--	P03010	218	1.83645e-16	Putative AC9 transposase OS=Zea mays PE=4 SV=1	PF02772//PF05699//PF10613//PF02892	S-adenosylmethionine synthetase, central domain//hAT family dimerisation domain//Ligated ion channel L-glutamate- and glycine-binding site//BED zinc finger	GO:0007165//GO:0006811//GO:0006555//GO:0007268	signal transduction//ion transport//methionine metabolic process//synaptic transmission	GO:0003677//GO:0046983//GO:0004970//GO:0005234//GO:0004478	DNA binding//protein dimerization activity//ionotropic glutamate receptor activity//extracellular-glutamate-gated ion channel activity//methionine adenosyltransferase activity	GO:0016020	membrane	--	--
comp74185_c1	1369.71	32.6276	3287.02	69.5112	14364.7	346.567	1715	50355623	BAD29960.1	1628	0	cysteine protease [Daucus carota]	30141018	AB109186.1	814	0	Helianthus annuus scp1 mRNA for cysteine protease-1, complete cds	K01376	E3.4.22.-	--	http://www.genome.jp/dbget-bin/www_bget?ko:K01376	Q9SUS9	983	1.41696e-126	Probable cysteine proteinase At4g11320 OS=Arabidopsis thaliana GN=At4g11320 PE=2 SV=1	PF03051//PF00112	Peptidase C1-like family//Papain family cysteine protease	GO:0006508	proteolysis	GO:0008234//GO:0004197	cysteine-type peptidase activity//cysteine-type endopeptidase activity	--	--	KOG1543	Cysteine proteinase Cathepsin L
comp74217_c0	880.15	11.918	2384.69	28.6664	150.74	2.06732	3017	356546466	XP_003541647.1	276	2.9084e-22	PREDICTED: uncharacterized protein LOC100819865 [Glycine max]	356546463	XM_003541598.1	279	4.86125e-142	PREDICTED: Glycine max uncharacterized protein LOC100819333 (LOC100819333), mRNA	--	--	--	--	Q83MH0	136	3.02261e-07	Non-specific ribonucleoside hydrolase RihC OS=Shigella flexneri GN=rihC PE=3 SV=1	PF11744	Aluminium activated malate transporter	GO:0015743	malate transport	--	--	--	--	KOG2938	Predicted inosine-uridine preferring nucleoside hydrolase
comp74323_c0	43	3.43098	533	37.755	24	1.93953	512	296084334	CBI24722.3	361	3.45449e-38	unnamed protein product [Vitis vinifera]	204022237	AB458517.1	36	9.45972e-08	Phytolacca americana PaGT3 mRNA for glucosyltransferase, complete cds	K13691	SGT1	pathogen-inducible salicylic acid glucosyltransferase	http://www.genome.jp/dbget-bin/www_bget?ko:K13691	Q9LR44	273	4.9833e-27	UDP-glycosyltransferase 75B1 OS=Arabidopsis thaliana GN=UGT75B1 PE=1 SV=1	PF00201	UDP-glucoronosyl and UDP-glucosyl transferase	GO:0008152	metabolic process	GO:0016758	transferase activity, transferring hexosyl groups	--	--	--	--
comp74414_c2	2196.81	52.7604	494.09	10.5346	41	0.997319	1701	147816246	CAN64180.1	201	8.69512e-15	hypothetical protein VITISV_007798 [Vitis vinifera]	--	--	--	--	--	--	--	--	--	Q39191	158	8.5809e-10	Wall-associated receptor kinase 1 OS=Arabidopsis thaliana GN=WAK1 PE=1 SV=2	PF08488	Wall-associated kinase	GO:0016310//GO:0009069	phosphorylation//serine family amino acid metabolic process	GO:0004674	protein serine/threonine kinase activity	GO:0016021	integral to membrane	--	--
comp74453_c0	1171.28	16.95	300.4	3.85928	2712.19	39.7524	2823	115465501	NP_001056350.1	1887	0	Os05g0567400 [Oryza sativa Japonica Group]	292747048	AK337064.1	189	4.87818e-92	Lotus japonicus cDNA, clone: LjFL1-042-BH11, HTC	K14857	SPB1, FTSJ3	AdoMet-dependent rRNA methyltransferase SPB1	http://www.genome.jp/dbget-bin/www_bget?ko:K14857	P0CS78	131	3.38174e-06	AdoMet-dependent rRNA methyltransferase SPB1 OS=Cryptococcus neoformans var. neoformans serotype D (strain JEC21 / ATCC MYA-565) GN=SPB1 PE=3 SV=1	PF07780//PF01728	Spb1 C-terminal domain//FtsJ-like methyltransferase	GO:0032259//GO:0006364	methylation//rRNA processing	GO:0008168//GO:0003676	methyltransferase activity//nucleic acid binding	GO:0005634	nucleus	KOG1098	Putative SAM-dependent rRNA methyltransferase SPB1
comp74539_c0	2374.5	28.3142	1014.93	10.744	2456.32	29.6655	3426	152013369	Q7XU27.3	1616	0	RecName: Full=E3 ubiquitin-protein ligase BRE1-like 1	--	--	--	--	--	K10696	BRE1	E3 ubiquitin-protein ligase BRE1	http://www.genome.jp/dbget-bin/www_bget?ko:K10696	Q5RAU7	290	5.91444e-25	E3 ubiquitin-protein ligase BRE1B OS=Pongo abelii GN=RNF40 PE=2 SV=1	PF12861//PF00015//PF04632	Anaphase-promoting complex subunit 11 RING-H2 finger//Methyl-accepting chemotaxis protein (MCP) signaling domain//Fusaric acid resistance protein family	GO:0006810//GO:0007165//GO:0016567	transport//signal transduction//protein ubiquitination	GO:0004871//GO:0004842	signal transducer activity//ubiquitin-protein ligase activity	GO:0016020//GO:0005886//GO:0005680	membrane//plasma membrane//anaphase-promoting complex	KOG0978	E3 ubiquitin ligase involved in syntaxin degradation
comp74573_c1	29	1.52083	661	30.7738	8	0.42492	779	326499221	BAK06101.1	442	5.80286e-51	predicted protein [Hordeum vulgare subsp. vulgare]	--	--	--	--	--	K13993	HSP20	HSP20 family protein	http://www.genome.jp/dbget-bin/www_bget?ko:K13993	P04793	308	6.91711e-33	17.5 kDa class I heat shock protein OS=Glycine max GN=HSP17.5-M PE=3 SV=1	--	--	--	--	--	--	--	--	KOG0710	Molecular chaperone (small heat-shock protein Hsp26/Hsp42)
comp74840_c0	2419.96	30.0674	1008.56	11.1247	21460.8	270.065	3288	356542579	XP_003539744.1	199	5.14846e-13	PREDICTED: LOW QUALITY PROTEIN: two-component response regulator-like PRR37-like [Glycine max]	157399677	EF694004.1	104	1.01505e-44	Castanea sativa pseudo-response regulator 7 (PRR7) mRNA, complete cds	K12129	PRR7	pseudo-response regulator 7	http://www.genome.jp/dbget-bin/www_bget?ko:K12129	Q9LKL2	160	1.1335e-09	Two-component response regulator-like APRR1 OS=Arabidopsis thaliana GN=APRR1 PE=1 SV=1	PF00072	Response regulator receiver domain	GO:0000160//GO:0006355	two-component signal transduction system (phosphorelay)//regulation of transcription, DNA-dependent	GO:0000156	two-component response regulator activity	--	--	--	--
comp74863_c0	3095.14	82.5357	649.46	15.3748	2970	80.2144	1532	297734147	CBI15394.3	212	4.0657e-15	unnamed protein product [Vitis vinifera]	--	--	--	--	--	--	--	--	--	Q0WNY5	124	7.47607e-06	Wall-associated receptor kinase-like 18 OS=Arabidopsis thaliana GN=WAKL18 PE=2 SV=1	PF08488	Wall-associated kinase	GO:0016310//GO:0009069	phosphorylation//serine family amino acid metabolic process	GO:0004674	protein serine/threonine kinase activity	GO:0016021	integral to membrane	--	--
comp74866_c2	2009.65	25.8663	681.4	7.78596	1801	23.478	3174	187369233	BAG31377.1	387	1.56166e-35	topoisomerase I [Catharanthus roseus]	334683322	AB564427.1	531	0	Ophiorrhiza sp. 35 Top1 mRNA for topoisomerase I, complete cds	K03163	TOP1	DNA topoisomerase I	http://www.genome.jp/dbget-bin/www_bget?ko:K03163	Q04750	199	3.65459e-132	DNA topoisomerase 1 OS=Mus musculus GN=Top1 PE=1 SV=2	PF01028//PF02919	Eukaryotic DNA topoisomerase I, catalytic core//Eukaryotic DNA topoisomerase I, DNA binding fragment	GO:0006265	DNA topological change	GO:0003677//GO:0003917//GO:0003918	DNA binding//DNA topoisomerase type I activity//DNA topoisomerase (ATP-hydrolyzing) activity	GO:0005694	chromosome	KOG0981	DNA topoisomerase I
comp74882_c0	3784.62	39.6847	8067.76	75.1019	3008.82	31.9545	3896	15237666	NP_196048.1	315	2.63477e-28	RNA recognition motif-containing protein [Arabidopsis thaliana]	--	--	--	--	--	K12885	RBMX, HNRNPG	heterogeneous nuclear ribonucleoprotein G	http://www.genome.jp/dbget-bin/www_bget?ko:K12885	Q43472	121	7.17955e-06	Glycine-rich RNA-binding protein blt801 OS=Hordeum vulgare GN=blt801 PE=1 SV=1	PF08254//PF01777//PF00098//PF00076	Threonine leader peptide//Ribosomal L27e protein family//Zinc knuckle//RNA recognition motif. (a.k.a. RRM, RBD, or RNP domain)	GO:0009088//GO:0042254//GO:0031556//GO:0006412//GO:0031554	threonine biosynthetic process//ribosome biogenesis//transcriptional attenuation by ribosome//translation//regulation of DNA-dependent transcription, termination	GO:0003676//GO:0008270//GO:0003735	nucleic acid binding//zinc ion binding//structural constituent of ribosome	GO:0005840//GO:0005622	ribosome//intracellular	KOG0118	FOG: RRM domain
comp74898_c0	3861.06	36.8023	1841.56	15.583	3557.4	34.3428	4286	297811635	XP_002873701.1	880	4.97195e-95	hypothetical protein ARALYDRAFT_488346 [Arabidopsis lyrata subsp. lyrata]	21907944	AP004928.1	111	1.70379e-48	Lotus japonicus genomic DNA, chromosome 2, clone: LjT01G01, TM0081b, complete sequence	K11644	SIN3A	paired amphipathic helix protein Sin3a	http://www.genome.jp/dbget-bin/www_bget?ko:K11644	O75182	177	2.28588e-11	Paired amphipathic helix protein Sin3b OS=Homo sapiens GN=SIN3B PE=1 SV=2	PF10717//PF01786//PF03789//PF02671	Occlusion-derived virus envelope protein ODV-E18//Alternative oxidase//ELK domain//Paired amphipathic helix repeat	GO:0007585//GO:0006355//GO:0055114	respiratory gaseous exchange//regulation of transcription, DNA-dependent//oxidation-reduction process	GO:0003677	DNA binding	GO:0005740//GO:0005634//GO:0019031	mitochondrial envelope//nucleus//viral envelope	KOG4204	Histone deacetylase complex, SIN3 component
comp74963_c0	2244.31	27.6163	8286.53	90.5214	360	4.48662	3320	60327200	AAX19023.1	985	8.94414e-113	Hcr2-p1.1 [Solanum pimpinellifolium]	--	--	--	--	--	--	--	--	--	O49318	500	5.17097e-50	Probable leucine-rich repeat receptor-like protein kinase At2g33170 OS=Arabidopsis thaliana GN=At2g33170 PE=2 SV=1	PF00560//PF04805	Leucine Rich Repeat//E10-like protein conserved region	GO:0055114	oxidation-reduction process	GO:0005515//GO:0016972	protein binding//thiol oxidase activity	--	--	KOG0619	FOG: Leucine rich repeat
comp75005_c0	1429.08	24.78	645.63	9.9386	1672.85	29.3789	2356	--	--	--	--	--	--	--	--	--	--	--	--	--	--	--	--	--	--	PF07649//PF02944	C1-like domain//BESS motif	GO:0055114	oxidation-reduction process	GO:0047134//GO:0003677	protein-disulfide reductase activity//DNA binding	--	--	--	--
comp75064_c0	2486.01	49.1816	917.69	16.1173	2019.97	40.4743	2065	224058103	XP_002299449.1	185	1.00415e-11	predicted protein [Populus trichocarpa]	--	--	--	--	--	--	--	--	--	O22864	133	1.28201e-06	Protein NLP8 OS=Arabidopsis thaliana GN=NLP8 PE=2 SV=1	--	--	--	--	--	--	--	--	--	--
comp75118_c0	6959.72	74.9797	940.17	8.99197	5650.08	61.6511	3792	25408221		398	2.4912e-36	probable myosin heavy chain [imported] - Arabidopsis thaliana	--	--	--	--	--	--	--	--	--	--	--	--	--	PF01484//PF00565	Nematode cuticle collagen N-terminal domain//Staphylococcal nuclease homologue	--	--	GO:0042302//GO:0016788//GO:0003676	structural constituent of cuticle//hydrolase activity, acting on ester bonds//nucleic acid binding	--	--	KOG4568	Cytoskeleton-associated protein and related proteins
comp75136_c0	5277.35	77.3292	12389.5	161.167	1312.9	19.4847	2788	356522550	XP_003529909.1	284	3.91803e-23	PREDICTED: uncharacterized protein LOC100805117 [Glycine max]	--	--	--	--	--	--	--	--	--	O65373	167	1.60363e-11	BAG family molecular chaperone regulator 5, mitochondrial OS=Arabidopsis thaliana GN=BAG5 PE=1 SV=1	PF03121//PF06297//PF02179//PF01478//PF00612	Herpesviridae UL52/UL70 DNA primase//PET Domain//BAG domain//Type IV leader peptidase family//IQ calmodulin-binding motif	GO:0006269//GO:0006260//GO:0006351	DNA replication, synthesis of RNA primer//DNA replication//transcription, DNA-dependent	GO:0003896//GO:0051087//GO:0004190//GO:0005515//GO:0008270	DNA primase activity//chaperone binding//aspartic-type endopeptidase activity//protein binding//zinc ion binding	GO:0016020//GO:0005730//GO:0005657	membrane//nucleolus//replication fork	KOG0314	Predicted E3 ubiquitin ligase
comp75160_c1	2943.39	65.3507	966.94	19.0589	212.72	4.78349	1840	357476877	XP_003608724.1	511	7.15886e-53	hypothetical protein MTR_4g101050 [Medicago truncatula]	--	--	--	--	--	--	--	--	--	--	--	--	--	PF00958	GMP synthase C terminal domain	GO:0006536//GO:0006177//GO:0006144//GO:0006164	glutamate metabolic process//GMP biosynthetic process//purine nucleobase metabolic process//purine nucleotide biosynthetic process	GO:0003922//GO:0005524	GMP synthase (glutamine-hydrolyzing) activity//ATP binding	--	--	--	--
comp75201_c0	3868.03	71.8596	711.92	11.7415	2907.77	54.7129	2199	210076138	XP_002143073.1	175	2.16484e-10	YALI0E14388p2 [Yarrowia lipolytica]	--	--	--	--	--	--	--	--	--	P15628	195	3.02165e-14	Transactivator/viroplasmin protein OS=Soybean chlorotic mottle virus GN=ORF VI PE=3 SV=2	PF02601//PF00075//PF01544//PF00851	Exonuclease VII, large subunit//RNase H//CorA-like Mg2+ transporter protein//Helper component proteinase	GO:0055085//GO:0006308//GO:0030001//GO:0006508//GO:0051252	transmembrane transport//DNA catabolic process//metal ion transport//proteolysis//regulation of RNA metabolic process	GO:0046873//GO:0004523//GO:0008855//GO:0003676//GO:0004197	metal ion transmembrane transporter activity//ribonuclease H activity//exodeoxyribonuclease VII activity//nucleic acid binding//cysteine-type endopeptidase activity	GO:0016020//GO:0009318	membrane//exodeoxyribonuclease VII complex	KOG0017	FOG: Transposon-encoded proteins with TYA, reverse transcriptase, integrase domains in various combinations
comp75206_c0	322.9	8.33311	1926.39	44.1347	75	1.96036	1583	255637768	ACU19206.1	672	3.07607e-82	unknown [Glycine max]	--	--	--	--	--	K13280	SEC11, sipW	signal peptidase, endoplasmic reticulum-type	http://www.genome.jp/dbget-bin/www_bget?ko:K13280	P13679	449	1.2534e-50	Signal peptidase complex catalytic subunit SEC11C OS=Canis familiaris GN=SEC11C PE=1 SV=3	--	--	--	--	--	--	--	--	KOG3342	Signal peptidase I
comp75210_c1	391.94	7.4163	1847.34	31.0321	34404.2	659.345	2159	3282505	AAC28935.1	1073	7.93039e-134	polyphenol oxidase precursor [Prunus armeniaca]	--	--	--	--	--	--	--	--	--	Q08304	861	1.24268e-103	Polyphenol oxidase B, chloroplastic OS=Solanum lycopersicum PE=3 SV=1	PF12143//PF12142//PF00264//PF12814	Protein of unknown function (DUF_B2219)//Polyphenol oxidase middle domain//Common central domain of tyrosinase//Meiotic cell cortex C-terminal pleckstrin homology	GO:0008152//GO:0006118//GO:0055114//GO:0032065//GO:0006570	metabolic process//electron transport//oxidation-reduction process//cortical protein anchoring//tyrosine metabolic process	GO:0004097//GO:0005543//GO:0005515//GO:0016491	catechol oxidase activity//phospholipid binding//protein binding//oxidoreductase activity	GO:0005938	cell cortex	--	--
comp75236_c0	4301.58	44.7153	662.55	6.11425	4730.34	49.8029	3930	148878527	BAF64421.1	1596	0	nuclear matrix constituent protein 1-like [Apium graveolens]	147815738	AM467489.2	61	9.73375e-21	Vitis vinifera contig VV78X027862.4, whole genome shotgun sequence	--	--	--	--	Q9FLH0	372	1.41617e-34	Putative nuclear matrix constituent protein 1-like protein OS=Arabidopsis thaliana GN=At5g65770 PE=2 SV=1	PF02163//PF02516	Peptidase family M50//Oligosaccharyl transferase STT3 subunit	GO:0006486//GO:0006508	protein glycosylation//proteolysis	GO:0004222//GO:0004576	metalloendopeptidase activity//oligosaccharyl transferase activity	GO:0016020//GO:0008250	membrane//oligosaccharyltransferase complex	KOG0161	Myosin class II heavy chain
comp75247_c0	1196	12.0493	257	2.29858	809	8.25491	4055	46981263	AAT07581.1	4057	0	putative SMC protein [Oryza sativa Japonica Group]	213626070	BC170550.1	94	4.5436e-39	Xenopus laevis (XCAP-C), mRNA (cDNA clone MGC:197277 IMAGE:9093937), complete cds	K06675	SMC4	structural maintenance of chromosome 4	http://www.genome.jp/dbget-bin/www_bget?ko:K06675	P48996	156	6.79416e-09	Chromosome condensation protein dpy-27 OS=Caenorhabditis elegans GN=dpy-27 PE=1 SV=1	PF06470//PF07926//PF01920	SMC proteins Flexible Hinge Domain//TPR/MLP1/MLP2-like protein//Prefoldin subunit	GO:0006457//GO:0051276//GO:0006606	protein folding//chromosome organization//protein import into nucleus	GO:0005524//GO:0005515//GO:0051082	ATP binding//protein binding//unfolded protein binding	GO:0005643//GO:0005694//GO:0016272	nuclear pore//chromosome//prefoldin complex	KOG0996	Structural maintenance of chromosome protein 4 (chromosome condensation complex Condensin, subunit C)
comp75465_c0	1461.08	14.1544	494.65	4.25413	1446.33	14.1912	4217	359476502	XP_003631849.1	342	1.34576e-29	PREDICTED: uncharacterized protein LOC100259900 [Vitis vinifera]	154759011	AC207704.1	57	1.74882e-18	Mimulus guttatus clone MG_Bb-094P09, complete sequence	--	--	--	--	--	--	--	--	PF00098	Zinc knuckle	--	--	GO:0008270//GO:0003676	zinc ion binding//nucleic acid binding	--	--	--	--
comp75552_c0	3557.53	27.6039	1424.52	9.81266	2873.53	22.5825	5265	297803644	XP_002869706.1	179	2.62027e-10	hypothetical protein ARALYDRAFT_329195 [Arabidopsis lyrata subsp. lyrata]	--	--	--	--	--	--	--	--	--	Q9SB63	185	3.31996e-12	Protein MODIFIER OF SNC1 1 OS=Arabidopsis thaliana GN=MOS1 PE=1 SV=2	PF03355	Viral Trans-Activator Protein	GO:0006355	regulation of transcription, DNA-dependent	--	--	--	--	KOG4817	Unnamed protein
comp75679_c0	2250.23	16.9515	521	3.48429	1221.05	9.31641	5423	110738715	BAF01282.1	3331	0	hypothetical protein [Arabidopsis thaliana]	224139449	XM_002323082.1	114	4.64155e-50	Populus trichocarpa predicted protein, mRNA	K11267	PDS5	sister chromatid cohesion protein PDS5	http://www.genome.jp/dbget-bin/www_bget?ko:K11267	Q4QXM3	545	1.33898e-54	Sister chromatid cohesion protein PDS5 homolog A-A OS=Xenopus laevis GN=pds5a-a PE=1 SV=1	PF02985//PF02213	HEAT repeat//GYF domain	--	--	GO:0005515	protein binding	--	--	KOG1525	Sister chromatid cohesion complex Cohesin, subunit PDS5
comp75684_c0	424	6.71898	1426.06	20.0619	279	4.47791	2578	225428360	XP_002280067.1	1539	0	PREDICTED: probable L-type lectin-domain containing receptor kinase S.5-like [Vitis vinifera]	--	--	--	--	--	--	--	--	--	Q9SZD5	796	3.34418e-92	L-type lectin-domain containing receptor kinase V.9 OS=Arabidopsis thaliana GN=LECRK59 PE=2 SV=1	PF00139//PF07714//PF00069	Legume lectin domain//Protein tyrosine kinase//Protein kinase domain	GO:0006468	protein phosphorylation	GO:0030246//GO:0005524//GO:0004672	carbohydrate binding//ATP binding//protein kinase activity	--	--	--	--
comp75714_c0	2975.25	47.8531	1437.31	20.5227	3231.62	52.6431	2540	357452605	XP_003596579.1	305	3.09143e-29	Histone H2A [Medicago truncatula]	--	--	--	--	--	K11251	H2A	histone H2A	http://www.genome.jp/dbget-bin/www_bget?ko:K11251	Q6ZL43	272	8.20197e-26	Probable histone H2A.1 OS=Oryza sativa subsp. japonica GN=Os07g0545300 PE=2 SV=1	PF00493//PF00125	MCM2/3/5 family//Core histone H2A/H2B/H3/H4	GO:0006260	DNA replication	GO:0003677//GO:0005524	DNA binding//ATP binding	--	--	KOG1756	Histone 2A
comp75718_c0	2059.26	19.6511	521	4.41377	1632.95	15.7827	4281	356546049	XP_003541444.1	480	7.45781e-46	PREDICTED: protein ROS1-like [Glycine max]	242085357	XM_002443059.1	93	1.72604e-38	Sorghum bicolor hypothetical protein, mRNA	--	--	--	--	Q9WYK0	149	3.91099e-09	Endonuclease III OS=Thermotoga maritima (strain ATCC 43589 / MSB8 / DSM 3109 / JCM 10099) GN=nth PE=3 SV=1	PF10576//PF00730//PF00081	Iron-sulfur binding domain of endonuclease III//HhH-GPD superfamily base excision DNA repair protein//Iron/manganese superoxide dismutases, alpha-hairpin domain	GO:0006801//GO:0006284//GO:0055114	superoxide metabolic process//base-excision repair//oxidation-reduction process	GO:0004784//GO:0046872//GO:0051539//GO:0004519	superoxide dismutase activity//metal ion binding//4 iron, 4 sulfur cluster binding//endonuclease activity	--	--	KOG1921	Endonuclease III
comp75777_c0	10098.3	31.1895	30466.1	83.5358	9238.93	28.9011	13227	81301612	YP_398908.1	1815	0	Ycf2 [Nicotiana tomentosiformis]	347453990	JN563930.1	1437	0	Synthetic construct Nicotiana undulata chloroplast clone pCK2-6, complete sequence	--	--	--	--	Q1KXS7	1641	0	DNA-directed RNA polymerase subunit alpha OS=Helianthus annuus GN=rpoA PE=3 SV=2	PF02468//PF00181//PF03118//PF05695//PF00203//PF00238//PF00114//PF10233//PF03947//PF03054//PF00737//PF01176//PF00189//PF00033//PF01000//PF00276//PF00032//PF00575//PF00444//PF00252//PF00237//PF00410//PF01623//PF01292//PF01193//PF00411//PF07448	Photosystem II reaction centre N protein (psbN)//Ribosomal Proteins L2, RNA binding domain//Bacterial RNA polymerase, alpha chain C terminal domain//Plant protein of unknown function (DUF825)//Ribosomal protein S19//Ribosomal protein L14p/L23e//Pilin (bacterial filament)//Uncharacterized conserved protein CG6151-P//Ribosomal Proteins L2, C-terminal domain//tRNA methyl transferase//Photosystem II …	GO:0006118//GO:0022904//GO:0006413//GO:0007155//GO:0006412//GO:0015979//GO:0006355//GO:0042254//GO:0006144//GO:0006206//GO:0006351//GO:0008033//GO:0006446//GO:0046849//GO:0050821	electron transport//respiratory electron transport chain//translational initiation//cell adhesion//translation//photosynthesis//regulation of transcription, DNA-dependent//ribosome biogenesis//purine nucleobase metabolic process//pyrimidine nucleobase metabolic process//transcription, DNA-dependent//tRNA processing//regulation of translational initiation//bone remodeling//protein stabilization	GO:0046983//GO:0003743//GO:0003735//GO:0009055//GO:0003899//GO:0016740//GO:0003677//GO:0003723//GO:0005524//GO:0042301//GO:0016491//GO:0003676	protein dimerization activity//translation initiation factor activity//structural constituent of ribosome//electron carrier activity//DNA-directed RNA polymerase activity//transferase activity//DNA binding//RNA binding//ATP binding//phosphate ion binding//oxidoreductase activity//nucleic acid binding	GO:0016020//GO:0005737//GO:0009539//GO:0009289//GO:0005622//GO:0005840//GO:0009523//GO:0005730//GO:0016021//GO:0005576//GO:0009507	membrane//cytoplasm//photosystem II reaction center//pilus//intracellular//ribosome//photosystem II//nucleolus//integral to membrane//extracellular region//chloroplast	KOG4663	Cytochrome b
comp75802_c2	1974.03	22.5075	736.93	7.45927	2284.42	26.3805	3583	441403340	YP_007353813.1	1208	3.72218e-153	photosystem I assembly protein Ycf1 (chloroplast) [Chrysanthemum x morifolium]	334089651	JF826503.1	183	1.34379e-88	Ageratina adenophora chloroplast, complete genome	--	--	--	--	A4QK78	1899	0	Putative membrane protein ycf1 OS=Arabis hirsuta GN=ycf1-A PE=3 SV=1	PF04644//PF06667//PF00895	Motilin/ghrelin//Phage shock protein B//ATP synthase protein 8	GO:0007165//GO:0009271//GO:0006355//GO:0015986//GO:0015992	signal transduction//phage shock//regulation of transcription, DNA-dependent//ATP synthesis coupled proton transport//proton transport	GO:0005179//GO:0015078	hormone activity//hydrogen ion transmembrane transporter activity	GO:0000276//GO:0005576	mitochondrial proton-transporting ATP synthase complex, coupling factor F(o)//extracellular region	--	--
comp75814_c1	1667.88	21.0821	500.97	5.62156	1751.31	22.4205	3232	357487171	XP_003613873.1	416	1.16156e-38	Cell division cycle and apoptosis regulator protein [Medicago truncatula]	--	--	--	--	--	--	--	--	--	Q641G3	190	4.44358e-13	Cell division cycle and apoptosis regulator protein 1 OS=Xenopus laevis GN=ccar1 PE=2 SV=1	PF06331	Transcription factor TFIIH complex subunit Tfb5	GO:0006289	nucleotide-excision repair	GO:0003677	DNA binding	--	--	KOG4246	Predicted DNA-binding protein, contains SAP domain
comp75863_c0	15059.4	128.949	4609.9	35.0428	9026.23	78.2801	4771	225425619	XP_002270485.1	740	7.03077e-77	PREDICTED: alpha-glucan water dikinase, chloroplastic [Vitis vinifera]	297849431	XM_002892551.1	599	0	Arabidopsis lyrata subsp. lyrata hypothetical protein, mRNA	K08244	E2.7.9.4	alpha-glucan, water dikinase	http://www.genome.jp/dbget-bin/www_bget?ko:K08244	O83026	136	1.53613e-06	Phosphoenolpyruvate synthase OS=Deinococcus radiodurans (strain ATCC 13939 / DSM 20539 / JCM 16871 / LMG 4051 / NBRC 15346 / NCIMB 9279 / R1 / VKM B-1422) GN=ppsA PE=3 SV=2	PF01326//PF04441	Pyruvate phosphate dikinase, PEP/pyruvate binding domain//Poxvirus early transcription factor (VETF), large subunit	GO:0016310//GO:0045893	phosphorylation//positive regulation of transcription, DNA-dependent	GO:0005524//GO:0016301	ATP binding//kinase activity	--	--	--	--
comp75884_c0	62	1.44405	776.25	16.0505	14	0.330258	1754	134078880	CAK40566.1	2203	0	unnamed protein product [Aspergillus niger]	70991694	XM_745603.1	607	0	Aspergillus fumigatus Af293 6-phosphogluconate dehydrogenase Gnd1 (AFUA_6G08050), partial mRNA	K00033	E1.1.1.44, PGD, gnd	6-phosphogluconate dehydrogenase	http://www.genome.jp/dbget-bin/www_bget?ko:K00033	P41570	1554	0	6-phosphogluconate dehydrogenase, decarboxylating OS=Ceratitis capitata GN=Pgd PE=2 SV=1	PF00393//PF03446	6-phosphogluconate dehydrogenase, C-terminal domain//NAD binding domain of 6-phosphogluconate dehydrogenase	GO:0006098//GO:0019521//GO:0055114	pentose-phosphate shunt//D-gluconate metabolic process//oxidation-reduction process	GO:0050661//GO:0004616	NADP binding//phosphogluconate dehydrogenase (decarboxylating) activity	--	--	KOG2653	6-phosphogluconate dehydrogenase
comp75896_c0	2371.87	45.3638	1068.89	18.1488	4569.68	88.5195	2136	92893898	ABE91948.1	96	6.74723e-11	Ribosomal protein S2; Nucleic acid-binding, OB-fold [Medicago truncatula]	--	--	--	--	--	--	--	--	--	--	--	--	--	PF05808//PF01410	Podoplanin//Fibrillar collagen C-terminal domain	--	--	GO:0005201	extracellular matrix structural constituent	GO:0016021//GO:0005581//GO:0005578	integral to membrane//collagen//proteinaceous extracellular matrix	--	--
comp75944_c0	3204	30.271	6975.38	58.5058	1213.63	11.6133	4324	147818103	CAN73568.1	196	1.32468e-12	hypothetical protein VITISV_003452 [Vitis vinifera]	--	--	--	--	--	--	--	--	--	Q9LYN8	432	1.72729e-41	Leucine-rich repeat receptor protein kinase EXS OS=Arabidopsis thaliana GN=EXS PE=1 SV=1	PF00560	Leucine Rich Repeat	--	--	GO:0005515	protein binding	--	--	KOG0619	FOG: Leucine rich repeat
comp75978_c0	3945.57	73.3335	1124.43	18.5533	8115.6	152.773	2198	217074682	ACJ85701.1	987	3.47325e-121	unknown [Medicago truncatula]	--	--	--	--	--	--	--	--	--	Q8VZN4	241	4.22113e-20	Proton pump-interactor 4 OS=Arabidopsis thaliana GN=PPI4 PE=2 SV=1	PF01220//PF10741	Dehydroquinase class II//General secretion pathway protein M	GO:0009094//GO:0006571//GO:0000162//GO:0006858	L-phenylalanine biosynthetic process//tyrosine biosynthetic process//tryptophan biosynthetic process//extracellular transport	GO:0003855	3-dehydroquinate dehydratase activity	--	--	KOG0946	ER-Golgi vesicle-tethering protein p115
comp76017_c1	3185.86	29.5127	948.67	7.80177	3070.2	28.806	4410	145323964	NP_001077571.1	2832	0	DEAD-box ATP-dependent RNA helicase 42 [Arabidopsis thaliana]	221105443	XM_002161713.1	53	3.06144e-16	PREDICTED: Hydra magnipapillata similar to predicted protein (LOC100202415), mRNA	K12811	DDX46, PRP5	ATP-dependent RNA helicase DDX46/PRP5	http://www.genome.jp/dbget-bin/www_bget?ko:K12811	Q4TVV3	265	7.78012e-22	Probable ATP-dependent RNA helicase DDX46 OS=Danio rerio GN=ddx46 PE=2 SV=1	PF00270//PF00271	DEAD/DEAH box helicase//Helicase conserved C-terminal domain	--	--	GO:0005524//GO:0004386//GO:0008026//GO:0003676	ATP binding//helicase activity//ATP-dependent helicase activity//nucleic acid binding	--	--	KOG0334	RNA helicase
comp76054_c0	1381	14.8	597.1	5.68082	1610.17	17.4773	3812	125579741	EAZ20887.1	2973	0	hypothetical protein OsJ_36526 [Oryza sativa Japonica Group]	23094343	AL713908.3	56	5.68074e-18	Oryza sativa chromosome 12, . BAC OSJNBa0011B18 of library OSJNBa from chromosome 12 of cultivar Nipponbare of ssp. japonica of Oryza sativa (rice), complete sequence	--	--	--	--	Q12532	241	5.19666e-19	Translation-associated element 2 OS=Saccharomyces cerevisiae (strain ATCC 204508 / S288c) GN=TAE2 PE=1 SV=1	PF02260//PF00098	FATC domain//Zinc knuckle	--	--	GO:0005515//GO:0008270//GO:0003676	protein binding//zinc ion binding//nucleic acid binding	--	--	KOG2030	Predicted RNA-binding protein
comp76057_c0	1124.04	20.0087	402.72	6.3641	3482.01	62.7772	2295	255634737	ACU17730.1	261	2.85719e-22	unknown [Glycine max]	--	--	--	--	--	--	--	--	--	P0C897	152	5.64565e-09	Putative UPF0481 protein At3g02645 OS=Arabidopsis thaliana GN=At3g02645 PE=3 SV=1	--	--	--	--	--	--	--	--	--	--
comp76086_c0	3958.18	30.3666	1242.72	8.4639	5037.98	39.1464	5325	240254383	NP_565140.4	2724	0	translation initiation factor eIF-5B [Arabidopsis thaliana]	--	--	--	--	--	K03243	EIF5B	translation initiation factor 5B	http://www.genome.jp/dbget-bin/www_bget?ko:K03243	A1RXH6	1034	6.92813e-122	Probable translation initiation factor IF-2 OS=Thermofilum pendens (strain Hrk 5) GN=infB PE=3 SV=1	PF03144//PF00226//PF00009	Elongation factor Tu domain 2//DnaJ domain//Elongation factor Tu GTP binding domain	--	--	GO:0031072//GO:0005525//GO:0003924	heat shock protein binding//GTP binding//GTPase activity	--	--	KOG1144	Translation initiation factor 5B (eIF-5B)
comp76111_c0	79	0.991204	1968.3	21.9242	513	6.5191	3256	357505893	XP_003623235.1	1726	0	Receptor kinase-like protein [Medicago truncatula]	--	--	--	--	--	--	--	--	--	C0LGF5	1032	5.53003e-120	Probable LRR receptor-like serine/threonine-protein kinase At1g34110 OS=Arabidopsis thaliana GN=At1g34110 PE=2 SV=2	PF00560//PF07714//PF00069	Leucine Rich Repeat//Protein tyrosine kinase//Protein kinase domain	GO:0006468	protein phosphorylation	GO:0005524//GO:0005515//GO:0004672	ATP binding//protein binding//protein kinase activity	--	--	--	--
comp76116_c1	870.82	11.823	4537.87	54.6949	383.1	5.26798	3009	225470187	XP_002268274.1	1098	4.94661e-131	PREDICTED: receptor-like protein kinase 5-like [Vitis vinifera]	--	--	--	--	--	--	--	--	--	C0LGQ5	365	6.13053e-34	LRR receptor-like serine/threonine-protein kinase GSO1 OS=Arabidopsis thaliana GN=GSO1 PE=2 SV=1	PF03172//PF00560	Sp100 domain//Leucine Rich Repeat	--	--	GO:0005515	protein binding	GO:0005634	nucleus	KOG0619	FOG: Leucine rich repeat
comp76124_c0	2143.41	28.2647	743.88	8.7084	1494.6	19.9617	3098	297796917	XP_002866343.1	333	4.52903e-29	hypothetical protein ARALYDRAFT_496102 [Arabidopsis lyrata subsp. lyrata]	--	--	--	--	--	--	--	--	--	Q9FID9	289	6.23273e-25	Probable receptor-like protein kinase At5g38990 OS=Arabidopsis thaliana GN=At5g38990 PE=2 SV=1	PF07714//PF00069	Protein tyrosine kinase//Protein kinase domain	GO:0006468	protein phosphorylation	GO:0005524//GO:0004672	ATP binding//protein kinase activity	--	--	--	--
comp76141_c0	2212	28.1953	1008.68	11.4141	2235.65	28.8623	3205	218195647	EEC78074.1	401	2.24637e-37	hypothetical protein OsI_17544 [Oryza sativa Indica Group]	--	--	--	--	--	K14856	SDA1, SDAD1	protein SDA1	http://www.genome.jp/dbget-bin/www_bget?ko:K14856	--	--	--	--	PF11522	Yeast phosphatidylinositol-4-OH kinase Pik1	--	--	GO:0016773	phosphotransferase activity, alcohol group as acceptor	--	--	--	--
comp76171_c0	4716.17	64.7406	11794.5	143.736	3636.45	50.5591	2976	3914997	Q43075.1	2598	0	RecName: Full=Arginine decarboxylase; Short=ADC; Short=ARGDC	6646839	AJ251898.1	244	1.37129e-122	Datura stramonium mRNA for arginine decarboxylase 1 (adc1 gene)	K01583	E4.1.1.19	arginine decarboxylase	http://www.genome.jp/dbget-bin/www_bget?ko:K01583	Q7XRA1	1344	1.6475e-171	Arginine decarboxylase 2 OS=Oryza sativa subsp. japonica GN=ADC2 PE=1 SV=2	PF02784//PF00278	Pyridoxal-dependent decarboxylase, pyridoxal binding domain//Pyridoxal-dependent decarboxylase, C-terminal sheet domain	--	--	GO:0003824	catalytic activity	--	--	--	--
comp76186_c0	2511.73	19.4081	578.99	3.97172	3498.31	27.3781	5287	359477550	XP_003631994.1	2394	0	PREDICTED: uncharacterized protein LOC100254535 [Vitis vinifera]	270133756	BT100708.1	40	6.19346e-09	Picea glauca clone GQ00411_N02 mRNA sequence	--	--	--	--	--	--	--	--	PF00468//PF04912	Ribosomal protein L34//Dynamitin	GO:0042254//GO:0006412//GO:0007017	ribosome biogenesis//translation//microtubule-based process	GO:0003735	structural constituent of ribosome	GO:0005840//GO:0005869//GO:0005622	ribosome//dynactin complex//intracellular	KOG4674	Uncharacterized conserved coiled-coil protein
comp76243_c0	787.27	6.06374	170.27	1.16426	751.99	5.86628	5304	218184663	EEC67090.1	1040	8.87615e-112	hypothetical protein OsI_33882 [Oryza sativa Indica Group]	--	--	--	--	--	K14572	MDN1, REA1	midasin	http://www.genome.jp/dbget-bin/www_bget?ko:K14572	Q8T5T1	487	2.30105e-47	Midasin OS=Giardia intestinalis GN=MDN1 PE=3 SV=1	PF02066//PF01313//PF04037//PF02998	Metallothionein family 11//Bacterial export proteins, family 3//Domain of unknown function (DUF382)//Lentiviral Tat protein	GO:0009306//GO:0045893	protein secretion//positive regulation of transcription, DNA-dependent	GO:0005507	copper ion binding	GO:0016020//GO:0005634	membrane//nucleus	KOG1808	AAA ATPase containing von Willebrand factor type A (vWA) domain
comp76274_c0	2950.68	38.3895	667.6	7.71087	1656.12	21.8231	3140	255561048	XP_002521536.1	144	1.22912e-06	ATP binding protein, putative [Ricinus communis]	--	--	--	--	--	--	--	--	--	--	--	--	--	PF00196//PF01061	Bacterial regulatory proteins, luxR family//ABC-2 type transporter	GO:0006355	regulation of transcription, DNA-dependent	GO:0043565//GO:0003700	sequence-specific DNA binding//sequence-specific DNA binding transcription factor activity	GO:0016020//GO:0005667//GO:0005622	membrane//transcription factor complex//intracellular	--	--
comp76282_c1	1385.75	15.7254	431.84	4.35048	1514.3	17.4046	3600	51317934	AAU00065.1	539	4.64951e-58	pto-like protein [Solanum virginianum]	--	--	--	--	--	--	--	--	--	Q9SCZ4	525	1.50025e-53	Receptor-like protein kinase FERONIA OS=Arabidopsis thaliana GN=FER PE=1 SV=1	PF07714//PF00069	Protein tyrosine kinase//Protein kinase domain	GO:0006468	protein phosphorylation	GO:0005524//GO:0004672	ATP binding//protein kinase activity	--	--	KOG1187	Serine/threonine protein kinase
comp76327_c0	1898.77	28.8364	350.02	4.71908	1788.65	27.5123	2690	--	--	--	--	--	--	--	--	--	--	--	--	--	--	--	--	--	--	PF01166//PF10147//PF07569//PF05279//PF01367	TSC-22/dip/bun family//Growth arrest and DNA-damage-inducible proteins-interacting protein 1//TUP1-like enhancer of split//Aspartyl beta-hydroxylase N-terminal region//5'-3' exonuclease, C-terminal SAM fold	GO:0006355//GO:0007049	regulation of transcription, DNA-dependent//cell cycle	GO:0003677//GO:0003824//GO:0003700	DNA binding//catalytic activity//sequence-specific DNA binding transcription factor activity	GO:0016020//GO:0005634//GO:0005667	membrane//nucleus//transcription factor complex	--	--
comp76362_c0	1141	13.4603	303	3.17327	994.84	11.8865	3463	115435848	NP_001042682.1	1560	0	Os01g0267100 [Oryza sativa Japonica Group]	357140551	XM_003571781.1	308	4.22932e-158	PREDICTED: Brachypodium distachyon methyltransferase-like protein 1-like (LOC100830743), mRNA	--	--	--	--	A4IFD8	798	4.80007e-93	Methyltransferase-like protein 14 OS=Bos taurus GN=METTL14 PE=2 SV=1	PF00163//PF05063	Ribosomal protein S4/S9 N-terminal domain//MT-A70	GO:0006139	nucleobase-containing compound metabolic process	GO:0008168//GO:0019843	methyltransferase activity//rRNA binding	GO:0005622	intracellular	KOG2098	Predicted N6-adenine RNA methylase
comp76365_c0	3056.31	45.3536	297	3.91261	2563.3	38.5255	2753	357504019	XP_003622298.1	269	2.12403e-22	hypothetical protein MTR_7g032690 [Medicago truncatula]	--	--	--	--	--	--	--	--	--	--	--	--	--	PF08397//PF07352//PF09731	IRSp53/MIM homology domain//Bacteriophage Mu Gam like protein//Mitochondrial inner membrane protein	GO:0046847//GO:0007165//GO:0042262	filopodium assembly//signal transduction//DNA protection	GO:0017124//GO:0008093//GO:0003690	SH3 domain binding//cytoskeletal adaptor activity//double-stranded DNA binding	GO:0031305	integral to mitochondrial inner membrane	KOG0672	Halotolerance protein HAL3 (contains flavoprotein domain)
comp76374_c0	8897.78	126.522	1639.56	20.6971	592.06	8.52677	2873	356518585	XP_003527959.1	1425	0	PREDICTED: wall-associated receptor kinase 3-like [Glycine max]	356518584	XM_003527911.1	67	3.27645e-24	PREDICTED: Glycine max wall-associated receptor kinase 3-like (LOC100798027), mRNA	--	--	--	--	Q7X8C5	856	4.04495e-99	Wall-associated receptor kinase-like 2 OS=Arabidopsis thaliana GN=WAKL2 PE=2 SV=1	PF00008//PF07645//PF07714//PF00069	EGF-like domain//Calcium-binding EGF domain//Protein tyrosine kinase//Protein kinase domain	GO:0006468	protein phosphorylation	GO:0005524//GO:0005515//GO:0004672//GO:0005509	ATP binding//protein binding//protein kinase activity//calcium ion binding	--	--	--	--
comp76412_c0	294.03	1.75741	1342.94	7.12582	3801.32	23.0118	6835	225432826	XP_002279567.1	886	4.03747e-96	PREDICTED: putative calcium-transporting ATPase 13, plasma membrane-type-like [Vitis vinifera]	488564	U09459.1	168	5.61141e-80	Medicago sativa cultivar Chief histone H3.1 gene, 5&apos; region and complete cds	K11253	H3	histone H3	http://www.genome.jp/dbget-bin/www_bget?ko:K11253	P68428	691	2.92329e-81	Histone H3.2 OS=Triticum aestivum PE=1 SV=2	PF08992//PF05493//PF03827//PF00122//PF00808//PF00702//PF03579//PF00125	Quinohemoprotein amine dehydrogenase, gamma subunit//ATP synthase subunit H//Orexin receptor type 2//E1-E2 ATPase//Histone-like transcription factor (CBF/NF-Y) and archaeal histone//haloacid dehalogenase-like hydrolase//Small hydrophobic protein//Core histone H2A/H2B/H3/H4	GO:0055114//GO:0015992//GO:0007186//GO:0008152//GO:0015991//GO:0007187	oxidation-reduction process//proton transport//G-protein coupled receptor signaling pathway//metabolic process//ATP hydrolysis coupled proton transport//G-protein coupled receptor signaling pathway, coupled to cyclic nucleotide second messenger	GO:0003677//GO:0000166//GO:0043565//GO:0015078//GO:0016499//GO:0003824//GO:0046872//GO:0016638	DNA binding//nucleotide binding//sequence-specific DNA binding//hydrogen ion transmembrane transporter activity//orexin receptor activity//catalytic activity//metal ion binding//oxidoreductase activity, acting on the CH-NH2 group of donors	GO:0016020//GO:0033179//GO:0016021//GO:0005622//GO:0048222	membrane//proton-transporting V-type ATPase, V0 domain//integral to membrane//intracellular//glycoprotein network	KOG0204	Calcium transporting ATPase
comp76451_c0	1648.87	19.9292	401.17	4.30456	1958	23.969	3380	300681372	CAZ96142.1	620	5.14561e-67	conserved hypothetical protein [Saccharum hybrid cultivar R570]	--	--	--	--	--	--	--	--	--	--	--	--	--	PF00641//PF02452//PF01336//PF00436	Zn-finger in Ran binding protein and others//PemK-like protein//OB-fold nucleic acid binding domain//Single-strand binding protein family	--	--	GO:0003697//GO:0003677//GO:0008270//GO:0003676	single-stranded DNA binding//DNA binding//zinc ion binding//nucleic acid binding	GO:0005622	intracellular	--	--
comp76454_c0	2621.98	57.5886	463	9.02786	4074.69	90.6434	1860	357450467	XP_003595510.1	134	9.96802e-06	Replication protein A 70 kDa DNA-binding subunit [Medicago truncatula]	--	--	--	--	--	--	--	--	--	--	--	--	--	PF01336//PF07850	OB-fold nucleic acid binding domain//Renin receptor-like protein	GO:0007165	signal transduction	GO:0004872//GO:0003676	receptor activity//nucleic acid binding	GO:0016021	integral to membrane	--	--
comp76458_c0	479	7.01377	1932.03	25.1146	137	2.03175	2790	147857245	CAN79207.1	563	1.04939e-176	hypothetical protein VITISV_039751 [Vitis vinifera]	--	--	--	--	--	--	--	--	--	Q9LXA5	535	2.15465e-56	L-type lectin-domain containing receptor kinase IX.1 OS=Arabidopsis thaliana GN=LECRK91 PE=2 SV=1	PF06876//PF07714//PF03595//PF00069//PF05739	Plant self-incompatibility response (SCRL) protein//Protein tyrosine kinase//C4-dicarboxylate transporter/malic acid transport protein//Protein kinase domain//SNARE domain	GO:0055085//GO:0007165//GO:0006468	transmembrane transport//signal transduction//protein phosphorylation	GO:0005524//GO:0005515//GO:0004672	ATP binding//protein binding//protein kinase activity	GO:0016021	integral to membrane	--	--
comp76569_c0	5755.33	65.275	410.97	4.13793	10556.5	121.264	3602	10178157	BAB11602.1	157	6.0363e-08	unnamed protein product [Arabidopsis thaliana]	--	--	--	--	--	--	--	--	--	--	--	--	--	PF01059	NADH-ubiquinone oxidoreductase chain 4, amino terminus	GO:0006120//GO:0006744//GO:0006814//GO:0015992//GO:0055114	mitochondrial electron transport, NADH to ubiquinone//ubiquinone biosynthetic process//sodium ion transport//proton transport//oxidation-reduction process	GO:0008137	NADH dehydrogenase (ubiquinone) activity	--	--	KOG1181	FOG: Low-complexity
comp76572_c1	3038.84	23.2786	1380.38	9.38737	4195.7	32.5527	5333	357123960	XP_003563675.1	193	3.99393e-87	PREDICTED: uncharacterized protein LOC100844247 [Brachypodium distachyon]	30172537	AY181091.1	63	1.02351e-21	Synthetic construct S7S7 promoter-Me1 terminator cassette	--	--	--	--	Q9V4W1	171	1.17958e-10	Nucleoporin GLE1 OS=Drosophila melanogaster GN=GLE1 PE=2 SV=1	PF02920//PF03123//PF07817//PF05793	DNA binding domain of tn916 integrase//CAT RNA binding domain//GLE1-like protein//Transcription initiation factor IIF, alpha subunit (TFIIF-alpha)	GO:0015074//GO:0045893//GO:0016973	DNA integration//positive regulation of transcription, DNA-dependent//poly(A)+ mRNA export from nucleus	GO:0003677//GO:0003723//GO:0008907	DNA binding//RNA binding//integrase activity	GO:0005643//GO:0005634	nuclear pore//nucleus	KOG2412	Nuclear-export-signal (NES)-containing protein/polyadenylated-RNA export factor
comp76596_c0	404.71	12.9269	1473	41.7685	120	3.88209	1279	402294649	AFQ55278.1	1659	0	elongation factor 1 alpha [Peltigera malacea]	169616974	XM_001801850.1	837	0	Phaeosphaeria nodorum SN15 hypothetical protein partial mRNA	K03231	EEF1A	elongation factor 1-alpha	http://www.genome.jp/dbget-bin/www_bget?ko:K03231	P40911	1572	0	Elongation factor 1-alpha OS=Ajellomyces capsulata (strain G186AR / H82 / ATCC MYA-2454 / RMSCC 2432) GN=TEF PE=2 SV=1	PF03143//PF03144//PF00009//PF02774	Elongation factor Tu C-terminal domain//Elongation factor Tu domain 2//Elongation factor Tu GTP binding domain//Semialdehyde dehydrogenase, dimerisation domain	GO:0008652//GO:0000051//GO:0055114	cellular amino acid biosynthetic process//urea cycle intermediate metabolic process//oxidation-reduction process	GO:0016620//GO:0003924//GO:0046983//GO:0003942//GO:0005525	oxidoreductase activity, acting on the aldehyde or oxo group of donors, NAD or NADP as acceptor//GTPase activity//protein dimerization activity//N-acetyl-gamma-glutamyl-phosphate reductase activity//GTP binding	GO:0005737	cytoplasm	KOG0052	Translation elongation factor EF-1 alpha/Tu
comp76613_c0	1890.37	12.5674	683.47	4.0338	1399.76	9.42511	6145	334184011	NP_001185435.1	2541	0	nucleoprotein TPR [Arabidopsis thaliana]	--	--	--	--	--	K09291	TPR	nucleoprotein TPR	http://www.genome.jp/dbget-bin/www_bget?ko:K09291	P12270	157	9.62595e-09	Nucleoprotein TPR OS=Homo sapiens GN=TPR PE=1 SV=3	PF00403//PF03824//PF05083//PF07926	Heavy-metal-associated domain//High-affinity nickel-transport protein//LST-1 protein//TPR/MLP1/MLP2-like protein	GO:0000902//GO:0055085//GO:0030001//GO:0006955//GO:0006606	cell morphogenesis//transmembrane transport//metal ion transport//immune response//protein import into nucleus	GO:0046872	metal ion binding	GO:0016020//GO:0005643//GO:0016021	membrane//nuclear pore//integral to membrane	KOG4674	Uncharacterized conserved coiled-coil protein
comp76615_c0	1803.07	18.5169	267.99	2.44327	2256.99	23.4757	3978	356526609	XP_003531909.1	1155	3.72749e-133	PREDICTED: putative nuclear matrix constituent protein 1-like protein-like isoform 2 [Glycine max]	--	--	--	--	--	--	--	--	--	Q9FLH0	163	7.51222e-10	Putative nuclear matrix constituent protein 1-like protein OS=Arabidopsis thaliana GN=At5g65770 PE=2 SV=1	--	--	--	--	--	--	--	--	KOG0161	Myosin class II heavy chain
comp76619_c0	2674.7	25.3641	499.18	4.20241	1399.33	13.44	4308	115444047	NP_001045803.1	1316	0	Os02g0133300 [Oryza sativa Japonica Group]	357121486	XM_003562403.1	86	1.35233e-34	PREDICTED: Brachypodium distachyon structural maintenance of chromosomes protein 3-like (LOC100829877), mRNA	K06669	SMC3, CSPG6	structural maintenance of chromosome 3 (chondroitin sulfate proteoglycan 6)	http://www.genome.jp/dbget-bin/www_bget?ko:K06669	Q552D9	591	2.75915e-60	Structural maintenance of chromosome protein 3 OS=Dictyostelium discoideum GN=smc3 PE=3 SV=1	PF10462//PF01580//PF01496	Peptidase M66//FtsK/SpoIIIE family//V-type ATPase 116kDa subunit family	GO:0007059//GO:0015991//GO:0051301//GO:0015992//GO:0007049	chromosome segregation//ATP hydrolysis coupled proton transport//cell division//proton transport//cell cycle	GO:0003677//GO:0005524//GO:0004222//GO:0000166//GO:0015078	DNA binding//ATP binding//metalloendopeptidase activity//nucleotide binding//hydrogen ion transmembrane transporter activity	GO:0016021//GO:0033177	integral to membrane//proton-transporting two-sector ATPase complex, proton-transporting domain	KOG0964	Structural maintenance of chromosome protein 3 (sister chromatid cohesion complex Cohesin, subunit SMC3)
comp76623_c1	869.97	16.0021	251.91	4.11352	813.49	15.1551	2221	--	--	--	--	--	--	--	--	--	--	--	--	--	--	--	--	--	--	PF04272	Phospholamban	GO:0006810//GO:0006816	transport//calcium ion transport	GO:0042030//GO:0005246	ATPase inhibitor activity//calcium channel regulator activity	GO:0016020	membrane	--	--
comp76635_c0	3144.68	35.3615	830.84	8.29409	1990.21	22.6667	3633	156622340	CAO82943.1	177	1.87816e-10	putative pre-mRNA-splicing factor cwc-22 [Oryza sativa Japonica Group]	224139201	XM_002322969.1	202	3.73565e-99	Populus trichocarpa predicted protein, mRNA	K13100	CWC22	pre-mRNA-splicing factor CWC22	http://www.genome.jp/dbget-bin/www_bget?ko:K13100	Q9VJ87	580	2.58332e-59	Pre-mRNA-splicing factor CWC22 homolog OS=Drosophila melanogaster GN=ncm PE=1 SV=3	PF02854//PF02724	MIF4G domain//CDC45-like protein	GO:0006270	DNA replication initiation	GO:0003723//GO:0003677//GO:0005515	RNA binding//DNA binding//protein binding	--	--	KOG2140	Uncharacterized conserved protein
comp76639_c0	1457.12	17.1895	655.48	6.86473	1872.96	22.3785	3463	238481365	NP_001154735.1	214	3.85833e-43	DNA-binding protein BIN4 [Arabidopsis thaliana]	161789305	AC215623.1	44	2.4158e-11	Populus trichocarpa clone POP004-A06, complete sequence	--	--	--	--	Q9FLU1	215	2.48233e-44	DNA-binding protein BIN4 OS=Arabidopsis thaliana GN=BIN4 PE=1 SV=2	--	--	--	--	--	--	--	--	--	--
comp76711_c0	6580.01	49.9741	1441.66	9.72026	4877.33	37.5176	5379	56382058	AAV85747.1	745	4.82361e-78	Integrase core domain, putative [Oryza sativa Japonica Group]	295821239	AC240774.1	142	1.2531e-65	Oryza australiensis clone OA_CBa0164J23, complete sequence	--	--	--	--	P0CX64	213	2.23001e-15	Transposon Ty2-GR2 Gag-Pol polyprotein OS=Saccharomyces cerevisiae (strain ATCC 204508 / S288c) GN=TY2B-GR2 PE=3 SV=1	PF00665//PF01498//PF03857//PF00098	Integrase core domain//Transposase//Colicin immunity protein//Zinc knuckle	GO:0015074//GO:0030153//GO:0006313//GO:0006955	DNA integration//bacteriocin immunity//transposition, DNA-mediated//immune response	GO:0003677//GO:0015643//GO:0004803//GO:0003676//GO:0008270	DNA binding//toxin binding//transposase activity//nucleic acid binding//zinc ion binding	GO:0019814	immunoglobulin complex	--	--
comp76753_c0	3864.16	36.0578	1124.56	9.31588	3953.66	37.3661	4378	359481017	XP_002269553.2	250	8.0349e-19	PREDICTED: exosome component 10-like [Vitis vinifera]	--	--	--	--	--	K12591	RRP6, EXOSC10	exosome complex exonuclease RRP6	http://www.genome.jp/dbget-bin/www_bget?ko:K12591	Q1ACB3	77	7.43248e-09	Homogentisate phytyltransferase 2, chloroplastic OS=Arabidopsis thaliana GN=HPT2 PE=2 SV=1	PF01612//PF09360//PF00854	3'-5' exonuclease//Iron-binding zinc finger CDGSH type//POT family	GO:0006810//GO:0006139//GO:0006857	transport//nucleobase-containing compound metabolic process//oligopeptide transport	GO:0051537//GO:0003676//GO:0008408//GO:0005215	2 iron, 2 sulfur cluster binding//nucleic acid binding//3'-5' exonuclease activity//transporter activity	GO:0016020//GO:0043231//GO:0005622	membrane//intracellular membrane-bounded organelle//intracellular	KOG2206	Exosome 3'-5' exoribonuclease complex, subunit PM/SCL-100 (Rrp6)
comp76755_c0	4320.47	21.1659	1959.97	8.52417	3990.66	19.8009	8339	38346500	CAD40345.2	2410	0	OSJNBa0020I02.14 [Oryza sativa Japonica Group]	156564446	AC209101.1	35	5.89054e-06	Populus trichocarpa clone POP044-H01, complete sequence	K12860	CDC5L, CDC5, CEF1	pre-mRNA-splicing factor CDC5/CEF1	http://www.genome.jp/dbget-bin/www_bget?ko:K12860	P0CO95	712	4.45793e-76	Pre-mRNA-splicing factor CEF1 OS=Cryptococcus neoformans var. neoformans serotype D (strain B-3501A) GN=CEF1 PE=3 SV=1	PF04116//PF00665//PF00410	Fatty acid hydroxylase superfamily//Integrase core domain//Ribosomal protein S8	GO:0015074//GO:0055114//GO:0042254//GO:0006412//GO:0006633	DNA integration//oxidation-reduction process//ribosome biogenesis//translation//fatty acid biosynthetic process	GO:0005506//GO:0003735//GO:0016491	iron ion binding//structural constituent of ribosome//oxidoreductase activity	GO:0005840//GO:0005622	ribosome//intracellular	KOG0050	mRNA splicing protein CDC5 (Myb superfamily)
comp76774_c0	1050.05	20.7534	2640.45	46.3291	56	1.12099	2067	350284751	AEQ27747.1	996	1.28563e-118	receptor-like protein [Malus baccata]	--	--	--	--	--	--	--	--	--	Q9FL28	164	2.51645e-10	LRR receptor-like serine/threonine-protein kinase FLS2 OS=Arabidopsis thaliana GN=FLS2 PE=1 SV=1	PF02411//PF00560	MerT mercuric transport protein//Leucine Rich Repeat	GO:0015694	mercury ion transport	GO:0005515//GO:0015097	protein binding//mercury ion transmembrane transporter activity	GO:0016020	membrane	KOG0619	FOG: Leucine rich repeat
comp76779_c0	1006.82	21.3336	3744.61	70.4395	471.73	10.1237	1928	60327198	AAX19022.1	337	3.2675e-30	Hcr2-p1.2 [Solanum pimpinellifolium]	--	--	--	--	--	--	--	--	--	O65440	221	3.5228e-17	Leucine-rich repeat receptor-like serine/threonine-protein kinase BAM3 OS=Arabidopsis thaliana GN=BAM3 PE=2 SV=3	PF00560	Leucine Rich Repeat	--	--	GO:0005515	protein binding	--	--	KOG0619	FOG: Leucine rich repeat
comp76787_c0	3160.29	22.5592	1399.48	8.8687	2904.09	20.9962	5723	224096768	XP_002310728.1	720	6.56418e-74	predicted protein [Populus trichocarpa]	297819717	XM_002877696.1	37	3.12075e-07	Arabidopsis lyrata subsp. lyrata hypothetical protein, mRNA	--	--	--	--	--	--	--	--	PF04923	Ninjurin	GO:0007155//GO:0042246	cell adhesion//tissue regeneration	--	--	GO:0016021	integral to membrane	KOG4364	Chromatin assembly factor-I
comp76827_c0	16751.7	1136.8	37140.3	2237.52	7	0.481123	602	285005077	CBJ24285.1	190	1.62361e-15	ragweed homologue of Art v 1 precursor [Ambrosia artemisiifolia]	20563187	AF364865.1	163	2.82973e-78	Helianthus annuus defensin mRNA, complete cds	--	--	--	--	P86972	132	1.78109e-09	Defensin D1 OS=Nigella sativa PE=1 SV=1	PF00304//PF00537	Gamma-thionin family//Scorpion toxin-like domain	GO:0006810//GO:0006952	transport//defense response	GO:0008200	ion channel inhibitor activity	GO:0005576	extracellular region	--	--
comp76876_c0	1602	29.9387	10855.6	180.103	53504.4	1012.73	2186	113570	P08688.1	605	8.08422e-70	RecName: Full=Albumin-2; AltName: Full=PA2	--	--	--	--	--	--	--	--	--	D4AEP7	585	2.98787e-68	Albumin-2 OS=Lathyrus sativus PE=1 SV=2	--	--	--	--	--	--	--	--	--	--
comp76901_c0	4917.19	195.029	10974.8	386.436	4076.45	163.757	1030	242073954	XP_002446913.1	319	8.63177e-33	hypothetical protein SORBIDRAFT_06g024770 [Sorghum bicolor]	131080190	EF461129.1	189	1.74585e-92	Helianthus annuus clone ZVG25_RHA801 ZVG25 locus genomic sequence	--	--	--	--	Q00451	155	3.41886e-10	36.4 kDa proline-rich protein OS=Solanum lycopersicum GN=TPRP-F1 PE=2 SV=1	--	--	--	--	--	--	--	--	--	--
comp76916_c0	255.09	12.6316	16093.1	707.46	276	13.8423	825	351720985	NP_001235147.1	449	6.94e-52	low molecular weight heat shock protein Hsp22.3 precursor [Glycine max]	38423125	AJ538725.1	73	4.22748e-28	Nicotiana tabacum cDNA-AFLP-fragment BC4-M42-015	K13993	HSP20	HSP20 family protein	http://www.genome.jp/dbget-bin/www_bget?ko:K13993	P27879	308	7.44881e-33	18.1 kDa class I heat shock protein (Fragment) OS=Medicago sativa GN=HSP18.1 PE=2 SV=1	--	--	--	--	--	--	--	--	KOG0710	Molecular chaperone (small heat-shock protein Hsp26/Hsp42)
comp77223_c0	148	3.43534	9333.66	192.334	57.84	1.35978	1760	224133638	XP_002321624.1	1165	9.30755e-151	predicted protein [Populus trichocarpa]	--	--	--	--	--	--	--	--	--	P22152	212	1.63479e-16	Nitrate transporter OS=Emericella nidulans (strain FGSC A4 / ATCC 38163 / CBS 112.46 / NRRL 194 / M139) GN=crnA PE=2 SV=2	PF07690//PF01053	Major Facilitator Superfamily//Cys/Met metabolism PLP-dependent enzyme	GO:0055085//GO:0006520	transmembrane transport//cellular amino acid metabolic process	GO:0030170	pyridoxal phosphate binding	GO:0016021	integral to membrane	--	--
comp77639_c0	1593.44	14.6382	6625.87	54.0372	1192	11.0908	4447	58450153	AAW78414.1	2431	0	ribulose-1,5-bisphosphate carboxylase/oxygenase large subunit [Psilostrophe gnaphalodes]	334089651	JF826503.1	419	0	Ageratina adenophora chloroplast, complete genome	K01601	rbcL	ribulose-bisphosphate carboxylase large chain	http://www.genome.jp/dbget-bin/www_bget?ko:K01601	P27064	2399	0	Ribulose bisphosphate carboxylase large chain OS=Cucumis sativus GN=rbcL PE=1 SV=5	PF01039//PF00016//PF02788	Carboxyl transferase domain//Ribulose bisphosphate carboxylase large chain, catalytic domain//Ribulose bisphosphate carboxylase large chain, N-terminal domain	GO:0015977//GO:0046487	carbon fixation//glyoxylate metabolic process	GO:0000287//GO:0016874//GO:0016984	magnesium ion binding//ligase activity//ribulose-bisphosphate carboxylase activity	GO:0009573//GO:0009536	chloroplast ribulose bisphosphate carboxylase complex//plastid	KOG0540	3-Methylcrotonyl-CoA carboxylase, non-biotin containing subunit/Acetyl-CoA carboxylase carboxyl transferase, subunit beta
comp78117_c0	751.01	23.7467	2435.28	68.3602	545	17.4537	1292	225439319	XP_002267394.1	962	7.13873e-125	PREDICTED: probable carboxylesterase 15 [Vitis vinifera]	--	--	--	--	--	--	--	--	--	Q9LYC1	374	7.20451e-39	Gibberellin receptor GID1B OS=Arabidopsis thaliana GN=GID1B PE=1 SV=1	PF01213//PF07859//PF12740	Adenylate cyclase associated (CAP) N terminal//alpha/beta hydrolase fold//Chlorophyllase enzyme	GO:0008152//GO:0015994//GO:0015996//GO:0007010	metabolic process//chlorophyll metabolic process//chlorophyll catabolic process//cytoskeleton organization	GO:0003779//GO:0016787//GO:0047746	actin binding//hydrolase activity//chlorophyllase activity	--	--	KOG1515	Arylacetamide deacetylase
comp35803_c0	683	32	4.4289	6.7939e-07	6.19e-05
comp51274_c0	1.90749e+06	1	20.876	0	0
comp52667_c0	1008.9	8	6.9918	5.285e-10	7.9218e-08
comp53189_c0	1803.19	0	7.1236	1.3141e-16	4.3614e-14
comp55875_c0	788	41	4.2777	1.279e-07	1.3183e-05
comp66690_c0	612.99	2792.63	-2.1745	2.1149e-16	6.9368e-14
comp68946_c0	478	29	4.0561	5.2704e-05	0.0031231
comp69139_c0	510	24	4.4226	1.7825e-05	0.0011762
comp72824_c0	587	38	3.9625	8.8379e-06	0.00063018
comp73301_c0	945	143	2.7375	2.4656e-06	0.00020012
comp75536_c0	523.17	9	5.8744	5.7161e-06	0.00042725
comp77669_c0	1374.02	109	3.6692	4.1694e-11	7.1314e-09
comp78786_c0	964	0	6.2202	7.6271e-10	1.1133e-07
comp89703_c0	613	0	5.567	9.6069e-07	8.5572e-05
comp90248_c0	520	0	5.3297	6.9671e-06	0.00051251

## Sheet: 201 unigenes
gene_id	SR_1_Read_count	SR_1_RPKM	SR_2_Read_count	SR_2_RPKM	SR_3_Read_count	SR_3_RPKM	Gene Length	NR GI	NR ID	NR Score	NR Evalue	NR Description	NT GI	NT ID	NT Score	NT Evalue	NT Description	KO ID	KO Name	KO Description	Http Link	Swissprot ID	Swissprot Score	Swissprot Evalue	Swissprot Description	PFAM ID	PFAM description	Gene Ontology Biological Pathway	BP Description	Gene Ontology Molecular Function	MF Description	Gene Ontology Cellular Component	CC Description	KOG ID	KOG Description
comp31819_c0	9984.12	409.927	25797.2	940.298	5091.46	211.726	995	193788021	BAG50511.1	340	2.66845e-35	qLTG-3-1 [Oryza sativa Japonica Group]	--	--	--	--	--	--	--	--	--	Q00451	184	4.43643e-14	36.4 kDa proline-rich protein OS=Solanum lycopersicum GN=TPRP-F1 PE=2 SV=1	PF00379//PF11806	Insect cuticle protein//Domain of unknown function (DUF3327)	GO:0006826	iron ion transport	GO:0008849//GO:0042302//GO:0005506
comp32137_c0	2798.42	176.97	8184.87	459.511	2650	169.734	646	--	--	--	--	--	--	--	--	--	--	--	--	--	--	--	--	--	--	PF01810	LysE type translocator	GO:0006865	amino acid transport	--
comp32157_c0	525	53.7535	1847	167.885	628	65.124	399	357436123	XP_003588337.1	254	4.92859e-23	Ribosomal protein S10 [Medicago truncatula]	401661910	FR714868.1	140	1.11455e-65	Malus x domestica mitchondrial complete genome, cultivar Golden delicious	--	--	--	--	--	--	--	--	--	--	--	--	--
comp32157_c2	618.08	44.3765	2312.01	147.365	713	51.848	569	242002550	XP_002435918.1	128	1.63616e-07	hypothetical protein IscW_ISCW024385 [Ixodes scapularis]	343696	K01229.1	560	0	Wheat mitochondrial small subunit (18S) rRNA gene (complete)	--	--	--	--	--	--	--	--	--	--	--	--	--
comp32324_c0	175.12	12.2712	864.48	53.7778	30	2.12915	583	9294427	BAB02547.1	129	1.98712e-06	beta-1,4-xylosidase [Arabidopsis thaliana]	--	--	--	--	--	K15920	XYL4	beta-D-xylosidase 4	http://www.genome.jp/dbget-bin/www_bget?ko:K15920	--	--	--	--	--	--	--	--	--
comp35702_c0	2483.25	76.9707	10460.2	287.833	1758	55.1897	1318	357506557	XP_003623567.1	1101	6.14468e-146	Peroxidase [Medicago truncatula]	388513474	BT145005.1	39	5.44809e-09	Medicago truncatula clone JCVI-FLMt-14K19 unknown mRNA	K00430	E1.11.1.7	peroxidase	http://www.genome.jp/dbget-bin/www_bget?ko:K00430	A5H454	857	3.96714e-110	Peroxidase 66 OS=Zea mays GN=PER66 PE=1 SV=1	PF00141//PF04987	Peroxidase//Phosphatidylinositolglycan class N (PIG-N)	GO:0006506//GO:0055114//GO:0006979//GO:0006804	GPI anchor biosynthetic process//oxidation-reduction process//response to oxidative stress//peroxidase reaction	GO:0020037//GO:0004601//GO:0016740
comp35881_c0	138.34	12.4484	909.49	72.6539	56.91	5.18665	454	--	--	--	--	--	--	--	--	--	--	--	--	--	--	--	--	--	--	--	--	--	--	--
comp36111_c0	809	38.2964	2489	104.6	1127.05	54.0365	863	255572644	XP_002527255.1	327	3.91155e-34	conserved hypothetical protein [Ricinus communis]	--	--	--	--	--	--	--	--	--	Q9LV66	282	8.05264e-29	Uncharacterized protein At5g48480 OS=Arabidopsis thaliana GN=At5g48480 PE=1 SV=1	PF02689	Helicase	--	--	GO:0005524//GO:0004386
comp37027_c0	17	1.16918	679	41.4572	17	1.18418	594	--	--	--	--	--	--	--	--	--	--	--	--	--	--	--	--	--	--	--	--	--	--	--
comp37056_c0	159	10.1335	1384.8	78.3512	262	16.9121	641	27372293	BAC53658.1	129	1.19267e-07	preprophytosulfokine [Zinnia violacea]	--	--	--	--	--	--	--	--	--	--	--	--	--	PF06404	Phytosulfokine precursor protein (PSK)	GO:0007165//GO:0008283//GO:0040007	signal transduction//cell proliferation//growth	GO:0008083
comp49024_c0	260	11.6722	3052.37	121.65	80	3.6375	910	157849718	ABV89642.1	486	1.39158e-57	universal stress protein family protein [Brassica rapa]	--	--	--	--	--	--	--	--	--	O74782	119	8.11284e-06	Universal stress protein A family protein C25B2.10 OS=Schizosaccharomyces pombe (strain 972 / ATCC 24843) GN=SPBC25B2.10 PE=1 SV=1	PF00582	Universal stress protein family	GO:0006950	response to stress	--
comp50575_c0	1210.06	49.6327	4455.7	162.246	1164.21	48.3645	996	387965704	AFK13833.1	147	8.82507e-08	SNF2 domain-containing protein ATRX/CHR20 [Beta vulgaris subsp. vulgaris]	320147991	FP885871.1	834	0	Beta vulgaris subsp. maritima genotype male-sterile G mitochondrion, partial genome	--	--	--	--	--	--	--	--	--	--	--	--	--
comp50955_c0	1151.55	32.1777	4533.95	112.472	1855	52.499	1462	359807590	NP_001241414.1	951	4.33053e-123	uncharacterized protein LOC100785878 [Glycine max]	123712290	AM466693.1	65	2.13347e-23	Vitis vinifera, whole genome shotgun sequence, contig VV78X056962.13, clone ENTAV 115	--	--	--	--	Q8TCD6	264	1.20623e-24	Pyridoxal phosphate phosphatase PHOSPHO2 OS=Homo sapiens GN=PHOSPHO2 PE=1 SV=1	PF06888	Putative Phosphatase	--	--	GO:0016791
comp52768_c0	6213.05	166.987	12443.5	296.903	3293.73	89.66	1520	357475523	XP_003608047.1	1161	2.07407e-153	Senescence-associated nodulin 1A [Medicago truncatula]	--	--	--	--	--	--	--	--	--	O04706	396	2.70562e-41	Gibberellin 20 oxidase 1-B OS=Triticum aestivum GN=GA20ox1B PE=2 SV=1	PF03171	2OG-Fe(II) oxygenase superfamily	GO:0055114	oxidation-reduction process	GO:0016706//GO:0016491
comp53956_c0	289	21.6631	1408	93.6964	77	5.84586	545	225460328	XP_002282802.1	864	1.61637e-109	PREDICTED: stromal 70 kDa heat shock-related protein, chloroplastic-like [Vitis vinifera]	--	--	--	--	--	--	--	--	--	Q85FW4	715	2.25199e-89	Chaperone protein dnaK OS=Cyanidioschyzon merolae GN=dnaK PE=3 SV=1	PF02782//PF06723//PF00226//PF02491	FGGY family of carbohydrate kinases, C-terminal domain//MreB/Mbl protein//DnaJ domain//Cell division protein FtsA	GO:0000902//GO:0005975//GO:0007049	cell morphogenesis//carbohydrate metabolic process//cell cycle	GO:0005515//GO:0031072//GO:0016773
comp55306_c0	185.05	9.16337	1396.67	61.3983	323	16.1996	825	390430821	AFL91228.1	470	2.94921e-55	Kunitz-like protease inhibitor, partial [Helianthus annuus]	--	--	--	--	--	--	--	--	--	P07596	182	6.81988e-15	Alpha-amylase/subtilisin inhibitor OS=Hordeum vulgare PE=1 SV=2	PF06297//PF00197	PET Domain//Trypsin and protease inhibitor	--	--	GO:0008270//GO:0004866
comp55382_c0	799.08	10.984	150.43	1.8357	614	8.54819	2972	356540325	XP_003538640.1	183	3.44702e-11	PREDICTED: uncharacterized protein LOC100801320 [Glycine max]	--	--	--	--	--	--	--	--	--	Q14839	147	4.52126e-08	Chromodomain-helicase-DNA-binding protein 4 OS=Homo sapiens GN=CHD4 PE=1 SV=2	PF00628//PF01429//PF00583	PHD-finger//Methyl-CpG binding domain//Acetyltransferase (GNAT) family	GO:0042967	acyl-carrier-protein biosynthetic process	GO:0003677//GO:0005515//GO:0008080
comp55519_c0	1068.98	68.7727	8491.29	484.972	1981.94	129.143	635	--	--	--	--	--	--	--	--	--	--	--	--	--	--	--	--	--	--	--	--	--	--	--
comp55781_c0	28	1.55841	455	22.4819	17	0.958313	734	171679571	XP_001904732.1	397	2.97613e-45	hypothetical protein [Podospora anserina S mat+]	347011998	CP003006.1	194	2.0396e-95	Myceliophthora thermophila ATCC 42464 chromosome 5, complete sequence	K02128	ATPeF0C, ATP5G	F-type H+-transporting ATPase subunit c	http://www.genome.jp/dbget-bin/www_bget?ko:K02128	Q12635	149	2.02842e-11	ATP synthase subunit 9, mitochondrial OS=Neurospora crassa (strain ATCC 24698 / 74-OR23-1A / CBS 708.71 / DSM 1257 / FGSC 987) GN=atp-9 PE=3 SV=1	PF00137	ATP synthase subunit C	GO:0015991//GO:0015992	ATP hydrolysis coupled proton transport//proton transport	GO:0015078
comp56261_c0	81947.2	5655	174710	10703.2	44549.3	3113.68	592	--	--	--	--	--	--	--	--	--	--	--	--	--	--	--	--	--	--	PF02068//PF00131//PF01439	Plant PEC family metallothionein//Metallothionein//Metallothionein	--	--	GO:0046872//GO:0008270
comp56279_c0	605	14.7206	4036.26	87.1857	741	18.2609	1679	255570312	XP_002526116.1	1321	1.34032e-174	UDP-glucuronosyltransferase, putative [Ricinus communis]	255570293	XM_002526061.1	41	5.39574e-10	Ricinus communis UDP-glucuronosyltransferase, putative, mRNA	--	--	--	--	Q9LTH3	527	1.64525e-58	UDP-glycosyltransferase 76E1 OS=Arabidopsis thaliana GN=UGT76E1 PE=2 SV=1	PF03033//PF00201	Glycosyltransferase family 28 N-terminal domain//UDP-glucoronosyl and UDP-glucosyl transferase	GO:0008152//GO:0030259//GO:0005975	metabolic process//lipid glycosylation//carbohydrate metabolic process	GO:0016758
comp56405_c0	1748	47.1667	5184.72	124.198	1156	31.5927	1514	359481610	XP_003632647.1	944	1.6722e-120	PREDICTED: 1-aminocyclopropane-1-carboxylate oxidase homolog 4-like isoform 2 [Vitis vinifera]	--	--	--	--	--	--	--	--	--	Q9LSW6	707	2.72893e-86	1-aminocyclopropane-1-carboxylate oxidase homolog 10 OS=Arabidopsis thaliana GN=At5g43450 PE=2 SV=1	PF03171	2OG-Fe(II) oxygenase superfamily	GO:0055114	oxidation-reduction process	GO:0016706//GO:0016491
comp57120_c0	420.45	7.74414	3102.48	50.7299	187	3.48847	2218	397771302	AFO64617.1	1549	0	cytochrome P450 mono-oxygenase [Artemisia annua]	--	--	--	--	--	--	--	--	--	Q42799	772	1.22253e-91	Cytochrome P450 93A2 OS=Glycine max GN=CYP93A2 PE=2 SV=1	PF00067	Cytochrome P450	GO:0006118//GO:0055114	electron transport//oxidation-reduction process	GO:0009055//GO:0020037//GO:0016705//GO:0005506
comp58787_c0	1686.28	21.1836	597.31	6.66141	1482.52	18.8627	3252	296082546	CBI21551.3	1198	2.25252e-149	unnamed protein product [Vitis vinifera]	194690873	BT034516.1	85	3.66182e-34	Zea mays full-length cDNA clone ZM_BFc0182B15 mRNA, complete cds	K13091	RBM39, RNPC2	RNA-binding protein 39	http://www.genome.jp/dbget-bin/www_bget?ko:K13091	Q3SWU3	181	8.89137e-13	Heterogeneous nuclear ribonucleoprotein D-like OS=Rattus norvegicus GN=Hnrpdl PE=2 SV=1	PF00076	RNA recognition motif. (a.k.a. RRM, RBD, or RNP domain)	--	--	GO:0003676
comp58973_c0	1300.64	48.5247	3624.75	120.055	960.15	36.281	1095	297813283	XP_002874525.1	177	4.09248e-13	hypothetical protein ARALYDRAFT_489736 [Arabidopsis lyrata subsp. lyrata]	--	--	--	--	--	--	--	--	--	--	--	--	--	--	--	--	--	--
comp59169_c0	288	6.30523	1394.42	27.1018	397.98	8.82479	1866	388503314	AFK39723.1	1187	5.41795e-155	unknown [Medicago truncatula]	356556657	XM_003546592.1	95	5.75938e-40	PREDICTED: Glycine max IAA-amino acid hydrolase ILR1-like 4-like (LOC100792044), mRNA	K14664	ILR1	IAA-amino acid hydrolase	http://www.genome.jp/dbget-bin/www_bget?ko:K14664	O81641	935	6.09036e-118	IAA-amino acid hydrolase ILR1-like 3 OS=Arabidopsis thaliana GN=ILL3 PE=2 SV=1	PF07687//PF04389//PF01546	Peptidase dimerisation domain//Peptidase family M28//Peptidase family M20/M25/M40	GO:0008152//GO:0006508	metabolic process//proteolysis	GO:0016787//GO:0008233
comp59246_c0	1050.74	54.1989	2945.29	134.871	595.4	31.1056	792	297801298	XP_002868533.1	389	7.49666e-44	hypothetical protein ARALYDRAFT_493744 [Arabidopsis lyrata subsp. lyrata]	--	--	--	--	--	K13993	HSP20	HSP20 family protein	http://www.genome.jp/dbget-bin/www_bget?ko:K13993	Q84J50	224	8.22661e-21	17.7 kDa class I heat shock protein OS=Oryza sativa subsp. japonica GN=HSP17.7 PE=2 SV=1	PF01287//PF04316	Eukaryotic elongation factor 5A hypusine, DNA-binding OB fold//Anti-sigma-28 factor, FlgM	GO:0045892//GO:0006448//GO:0045905//GO:0006452//GO:0045901	negative regulation of transcription, DNA-dependent//regulation of translational elongation//positive regulation of translational termination//translational frameshifting//positive regulation of translational elongation	GO:0043022//GO:0003723//GO:0003746
comp60700_c0	176.76	7.61721	1133.12	43.3495	64.01	2.79379	948	15223919	NP_172939.1	589	1.53323e-72	nudix hydrolase 18 [Arabidopsis thaliana]	--	--	--	--	--	--	--	--	--	O95989	123	7.39584e-07	Diphosphoinositol polyphosphate phosphohydrolase 1 OS=Homo sapiens GN=NUDT3 PE=1 SV=1	PF00293	NUDIX domain	--	--	GO:0016787
comp60837_c0	355	8.65316	1282	27.7416	274	6.76443	1676	15233124	NP_191708.1	1891	0	polygalacturonase-like protein [Arabidopsis thaliana]	--	--	--	--	--	--	--	--	--	O23147	232	3.27441e-19	Polygalacturonase ADPG1 OS=Arabidopsis thaliana GN=ADPG1 PE=2 SV=1	PF00754//PF00295	F5/8 type C domain//Glycosyl hydrolases family 28	GO:0007155//GO:0005982//GO:0005975//GO:0005985	cell adhesion//starch metabolic process//carbohydrate metabolic process//sucrose metabolic process	GO:0004650
comp60893_c0	572	32.2313	1898.66	94.9786	490	27.9649	725	351723021	NP_001237776.1	586	1.50719e-73	uncharacterized protein LOC100306371 [Glycine max]	--	--	--	--	--	K03937	NDUFS4	NADH dehydrogenase (ubiquinone) Fe-S protein 4	http://www.genome.jp/dbget-bin/www_bget?ko:K03937	Q9CXZ1	247	5.09949e-24	NADH dehydrogenase [ubiquinone] iron-sulfur protein 4, mitochondrial OS=Mus musculus GN=Ndufs4 PE=1 SV=3	PF04800	ETC complex I subunit conserved region	GO:0022900	electron transport chain	GO:0016651
comp61244_c0	3825	141.927	7737.32	254.871	3337.67	125.433	1101	297819340	XP_002877553.1	640	4.63873e-79	hypothetical protein ARALYDRAFT_485095 [Arabidopsis lyrata subsp. lyrata]	255582671	XM_002532069.1	84	4.37584e-34	Ricinus communis Selenoprotein T precursor, putative, mRNA	--	--	--	--	P62342	142	4.84905e-09	Selenoprotein T OS=Mus musculus GN=Selt PE=2 SV=2	PF10262	Rdx family	GO:0045454	cell redox homeostasis	GO:0008430
comp61269_c0	116	5.20187	1276	50.7983	21	0.953796	911	359806356	NP_001241231.1	510	2.84843e-60	uncharacterized protein LOC100791734 [Glycine max]	--	--	--	--	--	K13993	HSP20	HSP20 family protein	http://www.genome.jp/dbget-bin/www_bget?ko:K13993	P11890	179	2.62299e-14	Small heat shock protein, chloroplastic OS=Chenopodium rubrum GN=HSP23 PE=2 SV=1	--	--	--	--	--
comp61356_c0	2971.96	80.3524	6621.33	158.927	2561.07	70.1312	1511	319801074	CBW38497.1	267	3.61253e-25	lipid transfer protein [Helianthus annuus]	--	--	--	--	--	--	--	--	--	P81402	239	1.5691e-22	Non-specific lipid-transfer protein 1 OS=Prunus persica PE=1 SV=1	--	--	--	--	--
comp61441_c0	324.22	5.99332	1399.99	22.9747	73	1.36674	2210	255567939	XP_002524947.1	2632	0	Indole-3-acetic acid-amido synthetase GH3.3, putative [Ricinus communis]	147783383	AM479359.2	203	6.28406e-100	Vitis vinifera contig VV78X004046.5, whole genome shotgun sequence	K14487	GH3	auxin responsive GH3 gene family	http://www.genome.jp/dbget-bin/www_bget?ko:K14487	Q8LQM5	1978	0	Probable indole-3-acetic acid-amido synthetase GH3.1 OS=Oryza sativa subsp. japonica GN=GH3.1 PE=2 SV=1	--	--	--	--	--
comp61585_c0	1961.65	59.7158	3999.2	108.078	1245.87	38.4127	1342	388495068	AFK35600.1	637	1.08895e-77	unknown [Lotus japonicus]	--	--	--	--	--	--	--	--	--	Q9SN85	280	2.01944e-25	Pentatricopeptide repeat-containing protein At3g47530 OS=Arabidopsis thaliana GN=PCMP-H76 PE=2 SV=1	--	--	--	--	--
comp61846_c0	1482.21	63.8736	5681.74	217.365	1698.1	74.1156	948	307948786	ADN96180.1	800	1.11569e-101	cinnamyl alcohol dehydrogenase [Populus nigra]	171740838	EU417964.1	426	0	Artemisia annua cinnamyl alcohol dehydrogenase (CAD) mRNA, complete cds	K00083	E1.1.1.195	cinnamyl-alcohol dehydrogenase	http://www.genome.jp/dbget-bin/www_bget?ko:K00083	Q42726	740	5.38783e-94	Probable cinnamyl alcohol dehydrogenase 1 OS=Eucalyptus gunnii GN=CAD1 PE=3 SV=1	PF00107//PF02826//PF08240	Zinc-binding dehydrogenase//D-isomer specific 2-hydroxyacid dehydrogenase, NAD binding domain//Alcohol dehydrogenase GroES-like domain	GO:0055114	oxidation-reduction process	GO:0016616//GO:0008270//GO:0048037//GO:0016491
comp61921_c0	1266.99	22.9331	3368.89	54.1342	1142.36	20.9424	2257	255548335	XP_002515224.1	2477	0	Boron transporter, putative [Ricinus communis]	147780091	AM423328.2	57	9.2998e-19	Vitis vinifera contig VV78X133455.6, whole genome shotgun sequence	--	--	--	--	P48751	196	4.71009e-14	Anion exchange protein 3 OS=Homo sapiens GN=SLC4A3 PE=1 SV=2	PF07740//PF01694//PF00955//PF08093//PF10538	Spider potassium channel inhibitory toxin//Rhomboid family//HCO3- transporter family//Magi 5 toxic peptide family//Immunoreceptor tyrosine-based activation motif	GO:0006810//GO:0006820//GO:0007165//GO:0009405	transport//anion transport//signal transduction//pathogenesis	GO:0004252//GO:0008200//GO:0019871
comp62351_c0	3198.74	201.042	17529.5	978.077	3061.24	194.867	650	75755963	ABA27037.1	120	2.26714e-06	TO86-3 [Taraxacum officinale]	--	--	--	--	--	--	--	--	--	--	--	--	--	PF02068//PF00131//PF01439	Plant PEC family metallothionein//Metallothionein//Metallothionein	--	--	GO:0046872//GO:0008270
comp62470_c0	436	36.7253	2575.91	192.622	385	32.8453	485	356576499	XP_003556368.1	166	5.28316e-13	PREDICTED: glu S.griseus protease inhibitor [Glycine max]	--	--	--	--	--	--	--	--	--	Q6XNP7	108	3.04795e-06	Protease inhibitor HPI OS=Hevea brasiliensis GN=PI1 PE=1 SV=2	PF00280	Potato inhibitor I family	GO:0009611	response to wounding	GO:0004867
comp62506_c0	218	12.9258	1139	59.9544	323	19.3971	689	351727611	NP_001235631.1	549	1.32538e-68	uncharacterized protein LOC100500015 [Glycine max]	210142504	AK285382.1	131	2.00557e-60	Glycine max cDNA, clone: GMFL01-08-H12	K08738	CYC	cytochrome c	http://www.genome.jp/dbget-bin/www_bget?ko:K08738	P00067	542	8.66937e-69	Cytochrome c OS=Tropaeolum majus PE=1 SV=1	PF00034//PF06859	Cytochrome c//Bicoid-interacting protein 3 (Bin3)	GO:0006118	electron transport	GO:0009055//GO:0020037//GO:0005506//GO:0008168
comp62738_c0	455	15.86	2816.65	87.161	425	15.0043	1172	195607610	ACG25635.1	272	6.8121e-26	hypothetical protein [Zea mays]	--	--	--	--	--	--	--	--	--	--	--	--	--	--	--	--	--	--
comp62975_c0	1272.53	35.6803	463.44	11.5359	1222.99	34.731	1457	356496888	XP_003517297.1	292	1.24994e-25	PREDICTED: uncharacterized protein LOC100792600 [Glycine max]	--	--	--	--	--	K13168	SFRS16	splicing factor, arginine/serine-rich 16	http://www.genome.jp/dbget-bin/www_bget?ko:K13168	--	--	--	--	PF02978//PF05764	Signal peptide binding domain//YL1 nuclear protein	GO:0006614//GO:0006355	SRP-dependent cotranslational protein targeting to membrane//regulation of transcription, DNA-dependent	GO:0008312
comp63175_c0	2781.88	34.8397	929.04	10.3292	3877.21	49.1802	3262	356572345	XP_003554329.1	2701	0	PREDICTED: eukaryotic translation initiation factor 3 subunit A-like [Glycine max]	302760954	XM_002963854.1	171	5.72676e-82	Selaginella moellendorffii hypothetical protein, mRNA	K03254	EIF3A	translation initiation factor 3 subunit A	http://www.genome.jp/dbget-bin/www_bget?ko:K03254	A7SK48	1045	7.23612e-123	Eukaryotic translation initiation factor 3 subunit A OS=Nematostella vectensis GN=v1g190699 PE=3 SV=2	PF01399	PCI domain	--	--	GO:0005515
comp63200_c0	41	1.32513	569.44	16.3387	24	0.785631	1264	297727483	NP_001176105.1	201	2.07954e-14	Os10g0357350 [Oryza sativa Japonica Group]	--	--	--	--	--	--	--	--	--	--	--	--	--	PF00098//PF10716	Zinc knuckle//NADH dehydrogenase transmembrane subunit	GO:0006118//GO:0055114	electron transport//oxidation-reduction process	GO:0008270//GO:0016655//GO:0003676
comp63217_c0	258	19.812	1867	127.277	427	33.2101	532	358389765	EHK27357.1	210	2.66447e-19	hypothetical protein TRIVIDRAFT_229103 [Trichoderma virens Gv29-8]	336274824	XM_003352118.1	57	2.08837e-19	Sordaria macrospora k-hell glucose-repressible gene protein (ccg1/grg1), mRNA	--	--	--	--	P22151	205	1.3543e-19	Glucose-repressible gene protein OS=Neurospora crassa (strain ATCC 24698 / 74-OR23-1A / CBS 708.71 / DSM 1257 / FGSC 987) GN=grg-1 PE=2 SV=1	PF04119	Heat shock protein 9/12	GO:0006950	response to stress	--
comp63407_c0	161.99	3.49774	1804.9	34.5978	173	3.78338	1892	225435774	XP_002285731.1	408	1.27008e-41	PREDICTED: uncharacterized protein LOC100267227 isoform 2 [Vitis vinifera]	--	--	--	--	--	--	--	--	--	Q9LVZ8	157	1.6681e-10	Protein LURP-one-related 12 OS=Arabidopsis thaliana GN=At3g15810 PE=2 SV=1	--	--	--	--	--
comp63457_c0	284	11.851	1090	40.3795	279.99	11.8335	979	--	--	--	--	--	--	--	--	--	--	--	--	--	--	--	--	--	--	--	--	--	--	--
comp63632_c0	593.01	26.7987	112	4.49331	973.13	44.5407	904	--	--	--	--	--	--	--	--	--	--	--	--	--	--	--	--	--	--	PF04514	Bluetongue virus non-structural protein NS2	--	--	GO:0003723
comp63695_c1	821.04	23.7716	140	3.59847	622.16	18.2444	1411	334187071	NP_001190882.1	832	1.53837e-98	uncharacterized protein [Arabidopsis thaliana]	--	--	--	--	--	--	--	--	--	Q5F3V3	198	1.075e-14	Sister chromatid cohesion protein PDS5 homolog A OS=Gallus gallus GN=PDS5A PE=2 SV=2	--	--	--	--	--
comp63740_c0	1925.45	55.4723	524	13.4021	1689	49.2842	1418	242060564	XP_002451571.1	1147	6.79486e-152	hypothetical protein SORBIDRAFT_04g004050 [Sorghum bicolor]	242060563	XM_002451526.1	92	2.02431e-38	Sorghum bicolor hypothetical protein, mRNA	K06041	E5.3.1.13	arabinose-5-phosphate isomerase	http://www.genome.jp/dbget-bin/www_bget?ko:K06041	P42502	475	2.7257e-53	Arabinose 5-phosphate isomerase KpsF OS=Escherichia coli GN=kpsF PE=3 SV=1	PF00571//PF01380	CBS domain//SIS domain	GO:0005975	carbohydrate metabolic process	GO:0030246//GO:0005515
comp63997_c0	970.91	40.0245	17535.2	641.732	1070.05	44.6771	991	40646966	AAQ19680.1	496	1.09464e-58	chloroplast small heat shock protein class I [Capsicum frutescens]	283482257	FM172919.1	125	6.33988e-57	Rhododendron breviperulatum partial CTsHSP2 gene for cytosolic class I small heat shock protein type 2	K13993	HSP20	HSP20 family protein	http://www.genome.jp/dbget-bin/www_bget?ko:K13993	P04794	445	2.7501e-52	17.5 kDa class I heat shock protein OS=Glycine max GN=HSP17.5-E PE=3 SV=1	PF06699	GPI biosynthesis protein family Pig-F	GO:0006506	GPI anchor biosynthetic process	--
comp64032_c0	1752.99	55.8178	747.69	21.1355	1657.9	53.467	1283	356572930	XP_003554618.1	1013	9.85304e-133	PREDICTED: nicotianamine synthase-like [Glycine max]	--	--	--	--	--	K05953	E2.5.1.43	nicotianamine synthase	http://www.genome.jp/dbget-bin/www_bget?ko:K05953	Q9ZQV6	805	1.95628e-102	Probable nicotianamine synthase 4 OS=Hordeum vulgare GN=NAS4 PE=2 SV=1	PF03059	Nicotianamine synthase protein	GO:0030418	nicotianamine biosynthetic process	GO:0030410
comp64043_c0	1867	25.987	782.01	9.6632	1618.57	22.818	2935	326525725	BAJ88909.1	693	4.03669e-77	predicted protein [Hordeum vulgare subsp. vulgare]	356500193	XM_003518870.1	176	8.55112e-85	PREDICTED: Glycine max uncharacterized protein LOC100792985 (LOC100792985), mRNA	--	--	--	--	Q4P4G8	346	1.70742e-32	UPF0396 protein UM04995 OS=Ustilago maydis (strain 521 / FGSC 9021) GN=UM04995 PE=3 SV=1	--	--	--	--	--
comp64194_c0	5606.02	178.922	11800.6	334.357	5639.46	182.298	1280	125561376	EAZ06824.1	1153	5.29535e-154	hypothetical protein OsI_29063 [Oryza sativa Indica Group]	14532286	AF384244.1	542	0	Helianthus annuus quinone oxidoreductase-like protein (Haploop) mRNA, complete cds	--	--	--	--	A7RK30	243	2.06553e-21	Quinone oxidoreductase-like protein 2 homolog OS=Nematostella vectensis GN=v1g238856 PE=3 SV=1	PF02254//PF00107//PF08240	TrkA-N domain//Zinc-binding dehydrogenase//Alcohol dehydrogenase GroES-like domain	GO:0006813//GO:0055114	potassium ion transport//oxidation-reduction process	GO:0008270//GO:0016491
comp64740_c0	2812.86	49.15	328.97	5.10304	1589.63	28.1324	2338	15240555	NP_200377.1	168	1.42231e-09	DEK domain-containing chromatin associated protein [Arabidopsis thaliana]	--	--	--	--	--	--	--	--	--	--	--	--	--	PF01601	Coronavirus S2 glycoprotein	GO:0046813//GO:0006944	virion attachment, binding of host cell surface receptor//cellular membrane fusion	--
comp64792_c0	2305.77	42.1274	641	10.3969	1823.99	33.7524	2236	356518110	XP_003527725.1	397	2.79896e-38	PREDICTED: F-box-like/WD repeat-containing protein TBL1XR1-like [Glycine max]	2564045	AB007645.1	52	5.54416e-16	Arabidopsis thaliana genomic DNA, chromosome 5, TAC clone:K8K14	K04508	TBL1	transducin (beta)-like 1	http://www.genome.jp/dbget-bin/www_bget?ko:K04508	Q8YRI1	154	4.86845e-09	Uncharacterized WD repeat-containing protein alr3466 OS=Nostoc sp. (strain PCC 7120 / UTEX 2576) GN=alr3466 PE=4 SV=1	PF01690//PF00400	Potato leaf roll virus readthrough protein//WD domain, G-beta repeat	--	--	GO:0005515
comp65086_c0	1103.11	37.4605	2657.06	80.1037	872.71	30.0164	1203	149391313	ABR25674.1	790	1.00304e-100	peptidyl-prolyl cis-trans isomerase, cyclophilin-type family protein [Oryza sativa Indica Group]	189163070	AP010304.1	71	8.06847e-27	Lotus japonicus genomic DNA, chromosome 6, clone: LjB26B08, BM1905, complete sequence	K03768	PPIB, ppiB	peptidyl-prolyl cis-trans isomerase B (cyclophilin B)	http://www.genome.jp/dbget-bin/www_bget?ko:K03768	Q9ASS6	192	3.08104e-15	Peptidyl-prolyl cis-trans isomerase CYP20-2, chloroplastic OS=Arabidopsis thaliana GN=CYP20-2 PE=1 SV=1	PF00212//PF00160	Atrial natriuretic peptide//Cyclophilin type peptidyl-prolyl cis-trans isomerase/CLD	GO:0006457//GO:0007165	protein folding//signal transduction	GO:0003755//GO:0005179
comp65373_c0	634.3	23.2402	11	0.357795	343	12.7284	1115	358345067	XP_003636605.1	334	3.42246e-32	Transcription factor bHLH123 [Medicago truncatula]	--	--	--	--	--	--	--	--	--	Q9FYJ6	193	4.29382e-15	Transcription factor bHLH111 OS=Arabidopsis thaliana GN=BHLH111 PE=2 SV=1	--	--	--	--	--
comp65472_c0	757	22.9758	3182.9	85.762	691	21.2416	1346	187453118	CAP72490.1	1190	1.74362e-158	catharanthus roseus peroxidase 2b [Catharanthus roseus]	356532186	XM_003534607.1	37	7.20123e-08	PREDICTED: Glycine max cationic peroxidase 1-like (LOC100815142), mRNA	K00430	E1.11.1.7	peroxidase	http://www.genome.jp/dbget-bin/www_bget?ko:K00430	O23237	613	1.97376e-73	Peroxidase 49 OS=Arabidopsis thaliana GN=PER49 PE=2 SV=2	PF00141	Peroxidase	GO:0006804//GO:0006979//GO:0055114	peroxidase reaction//response to oxidative stress//oxidation-reduction process	GO:0020037//GO:0004601
comp65918_c0	1276.03	21.3295	3419.38	50.7415	807.88	13.6773	2444	195643418	ACG41177.1	301	1.70668e-27	hypothetical protein [Zea mays]	358346228	XM_003637124.1	41	7.905e-10	Medicago truncatula hypothetical protein (MTR_076s0004) mRNA, complete cds	--	--	--	--	--	--	--	--	PF02891//PF03248//PF05280//PF00299//PF05495	MIZ/SP-RING zinc finger//Rer1 family//Flagellar transcriptional activator (FlhC)//Squash family serine protease inhibitor//CHY zinc finger	GO:0045893//GO:0030092	positive regulation of transcription, DNA-dependent//regulation of flagellum assembly	GO:0003677//GO:0004867//GO:0008270
comp66347_c0	2628.27	74.8235	1115.28	28.187	2866.29	82.6462	1435	242072280	XP_002446076.1	1260	1.20106e-168	hypothetical protein SORBIDRAFT_06g001430 [Sorghum bicolor]	--	--	--	--	--	--	--	--	--	P42754	931	1.56913e-120	Mannitol dehydrogenase (Fragment) OS=Petroselinum crispum GN=ELI3 PE=2 SV=1	PF02254//PF00107//PF02826//PF08240//PF03446	TrkA-N domain//Zinc-binding dehydrogenase//D-isomer specific 2-hydroxyacid dehydrogenase, NAD binding domain//Alcohol dehydrogenase GroES-like domain//NAD binding domain of 6-phosphogluconate dehydrogenase	GO:0006813//GO:0006098//GO:0019521//GO:0055114	potassium ion transport//pentose-phosphate shunt//D-gluconate metabolic process//oxidation-reduction process	GO:0016616//GO:0004616//GO:0008270//GO:0048037//GO:0016491
comp66606_c2	1326.35	127.195	4881.13	415.554	2103.7	204.328	426	73913019	AAZ91447.1	519	3.65622e-63	PIP1 aquaporin [Xerophyta humilis]	--	--	--	--	--	K09872	PIP	aquaporin PIP	http://www.genome.jp/dbget-bin/www_bget?ko:K09872	Q08451	476	5.87185e-58	Probable aquaporin PIP-type pTOM75 OS=Solanum lycopersicum PE=2 SV=1	PF00230	Major intrinsic protein	GO:0006810	transport	GO:0005215
comp66711_c0	1355	6.78291	5339.74	23.7298	1202	6.09419	8161	290790781	ADD63038.1	1405	3.17668e-167	photosystem I P700 apoprotein A1 [Potamophila parviflora]	308156061	HQ234669.1	1056	0	Jacobaea vulgaris chloroplast, complete genome	K02689	psaA	photosystem I P700 chlorophyll a apoprotein A1	http://www.genome.jp/dbget-bin/www_bget?ko:K02689	Q27S50	1431	3.66981e-172	Photosystem I P700 chlorophyll a apoprotein A1 OS=Solanum tuberosum GN=psaA PE=3 SV=1	PF00515//PF00223//PF00253	Tetratricopeptide repeat//Photosystem I psaA/psaB protein//Ribosomal protein S14p/S29e	GO:0042254//GO:0006412//GO:0015979	ribosome biogenesis//translation//photosynthesis	GO:0005515//GO:0003735
comp66781_c0	2039.03	27.1246	651.88	7.69847	1362.02	18.3509	3071	357156556	XP_003577497.1	2151	0	PREDICTED: transportin-3-like isoform 1 [Brachypodium distachyon]	--	--	--	--	--	K15436	TRPO3, MTR10	transportin-3	http://www.genome.jp/dbget-bin/www_bget?ko:K15436	Q99189	226	2.05501e-17	mRNA transport regulator MTR10 OS=Saccharomyces cerevisiae (strain ATCC 204508 / S288c) GN=MTR10 PE=1 SV=1	PF00517//PF03810	Retroviral envelope protein//Importin-beta N-terminal domain	GO:0006886//GO:0015031	intracellular protein transport//protein transport	GO:0008565//GO:0005198
comp66911_c0	922.13	24.3356	133	3.116	960	25.6599	1548	90265073	CAH67746.1	330	5.75432e-30	H0702G05.5 [Oryza sativa Indica Group]	--	--	--	--	--	K13172	SRRM2, SRM300	serine/arginine repetitive matrix protein 2	http://www.genome.jp/dbget-bin/www_bget?ko:K13172	Q4WDD0	131	2.29852e-07	Pre-mRNA-splicing factor cwc21 OS=Neosartorya fumigata (strain ATCC MYA-4609 / Af293 / CBS 101355 / FGSC A1100) GN=cwc21 PE=3 SV=1	PF11605	Vacuolar protein sorting protein 36 Vps36	--	--	GO:0043130//GO:0032266
comp66993_c0	262	8.6527	2066.02	60.5734	16	0.535186	1237	224089338	XP_002308695.1	876	8.35661e-110	predicted protein [Populus trichocarpa]	--	--	--	--	--	--	--	--	--	P36222	414	2.49859e-44	Chitinase-3-like protein 1 OS=Homo sapiens GN=CHI3L1 PE=1 SV=2	PF00704	Glycosyl hydrolases family 18	GO:0005975	carbohydrate metabolic process	GO:0004553
comp67192_c0	995.62	25.8082	2509.64	57.7527	476.87	12.5198	1576	195638176	ACG38556.1	1394	0	aldo-keto reductase/ oxidoreductase [Zea mays]	123674010	AM434449.1	67	1.78094e-24	Vitis vinifera, whole genome shotgun sequence, contig VV78X031416.3, clone ENTAV 115	--	--	--	--	Q9PTM5	259	5.09325e-23	Voltage-gated potassium channel subunit beta-2 OS=Xenopus laevis GN=kcnab2 PE=2 SV=1	--	--	--	--	--
comp67281_c0	1041	20.319	4383.03	75.949	513	10.1415	2093	242033099	XP_002463944.1	1938	0	hypothetical protein SORBIDRAFT_01g009370 [Sorghum bicolor]	147804804	AM429797.2	73	1.0986e-27	Vitis vinifera contig VV78X017062.8, whole genome shotgun sequence	--	--	--	--	--	--	--	--	PF02163	Peptidase family M50	GO:0006508	proteolysis	GO:0004222
comp67435_c0	1256.94	14.1497	390.86	3.90617	1404.95	16.0187	3629	225432324	XP_002276252.1	204	2.02202e-13	PREDICTED: uncharacterized protein LOC100244340 [Vitis vinifera]	147780396	AM461784.2	50	1.17008e-14	Vitis vinifera contig VV78X103829.5, whole genome shotgun sequence	--	--	--	--	Q8TE76	137	9.25776e-07	MORC family CW-type zinc finger protein 4 OS=Homo sapiens GN=MORC4 PE=1 SV=2	PF07496	CW-type Zinc Finger	--	--	GO:0008270
comp67497_c0	800.14	31.7358	3271.36	115.188	476.93	19.159	1030	118481796	ABK92836.1	183	2.93891e-14	unknown [Populus trichocarpa]	--	--	--	--	--	--	--	--	--	P83506	118	1.10222e-06	Probable non-specific lipid-transfer protein 2 OS=Zea mays PE=1 SV=1	--	--	--	--	--
comp67992_c0	1427.98	12.4758	514.45	3.99012	1195.01	10.5743	4676	357154373	XP_003576761.1	452	3.89671e-154	PREDICTED: uncharacterized protein LOC100835763 [Brachypodium distachyon]	166159198	AC212439.2	35	3.29386e-06	Solanum lycopersicum chromosome 11 clone C11HBa0245M17, complete sequence	--	--	--	--	Q96L73	177	3.22194e-11	Histone-lysine N-methyltransferase, H3 lysine-36 and H4 lysine-20 specific OS=Homo sapiens GN=NSD1 PE=1 SV=1	PF00643//PF02201//PF03503//PF03126//PF02449//PF02213	B-box zinc finger//SWIB/MDM2 domain//Chlamydia cysteine-rich outer membrane protein 3//Plus-3 domain//Beta-galactosidase//GYF domain	GO:0046486//GO:0006687//GO:0016570//GO:0006352//GO:0005975//GO:0006027//GO:0006012	glycerolipid metabolic process//glycosphingolipid metabolic process//histone modification//DNA-dependent transcription, initiation//carbohydrate metabolic process//glycosaminoglycan catabolic process//galactose metabolic process	GO:0003677//GO:0005515//GO:0008270//GO:0005201//GO:0004565
comp68008_c0	1002.48	18.3897	3485.95	56.7698	623.1	11.5769	2227	83318820	CAH18892.1	2631	0	2,1-fructan:2,1-fructan 1-fructosyltransferase precursor [Viguiera discolor]	112807676	AJ811697.1	692	0	Bellis perennis partial mRNA for 2,1-fructan:2,1-fructan 1-fructosyltransferase precursor (fft gene)	K01193	E3.2.1.26, sacA	beta-fructofuranosidase	http://www.genome.jp/dbget-bin/www_bget?ko:K01193	Q5FC15	1458	0	6(G)-fructosyltransferase OS=Asparagus officinalis GN=FT1 PE=1 SV=1	--	--	--	--	--
comp68092_c0	11	0.408898	1679.03	55.4086	63.8	2.40203	1099	145408591	YP_001152215.1	122	4.80469e-06	ORF44l [Pinus koraiensis]	449096568	CP004091.1	956	0	Cronobacter sakazakii SP291, complete genome	--	--	--	--	--	--	--	--	--	--	--	--	--
comp68092_c1	47	2.24308	1024	43.3853	89.87	4.34406	856	357436159	XP_003588355.1	139	4.67081e-07	Mitochondrial protein, putative [Medicago truncatula]	238867551	CP001600.1	83	1.21279e-33	Edwardsiella ictaluri 93-146, complete genome	--	--	--	--	--	--	--	--	--	--	--	--	--
comp68291_c0	1603.24	22.2929	358.84	4.42961	1706.72	24.0362	2938	356545423	XP_003541142.1	1218	2.0273e-149	PREDICTED: uncharacterized protein LOC100793942 [Glycine max]	--	--	--	--	--	--	--	--	--	--	--	--	--	PF05699//PF02892	hAT family dimerisation domain//BED zinc finger	--	--	GO:0003677//GO:0046983
comp68540_c0	35	1.09735	3670.64	102.168	293	9.30417	1303	255551719	XP_002516905.1	179	3.90249e-12	conserved hypothetical protein [Ricinus communis]	--	--	--	--	--	--	--	--	--	--	--	--	--	PF00168	C2 domain	--	--	GO:0005515
comp68618_c0	3782.94	83.5368	7634.08	149.659	1854	41.466	1850	14192682	AAK54465.1	1069	3.75626e-136	cold-induced glucosyl transferase [Solanum sogarandinum]	--	--	--	--	--	--	--	--	--	O22822	654	2.71073e-76	UDP-glycosyltransferase 74F2 OS=Arabidopsis thaliana GN=UGT74F2 PE=1 SV=1	PF06281//PF03033//PF00201	Protein of unknown function (DUF1035)//Glycosyltransferase family 28 N-terminal domain//UDP-glucoronosyl and UDP-glucosyl transferase	GO:0008152//GO:0030259//GO:0005975	metabolic process//lipid glycosylation//carbohydrate metabolic process	GO:0016758//GO:0005198
comp68746_c0	1334.01	21.0987	337.47	4.73835	1215.16	19.4654	2583	115454903	NP_001051052.1	636	0	Os03g0710900 [Oryza sativa Japonica Group]	388513986	BT145261.1	121	2.8194e-54	Lotus japonicus clone JCVI-FLLj-8E12 unknown mRNA	K09313	CUTL	homeobox protein cut-like	http://www.genome.jp/dbget-bin/www_bget?ko:K09313	O14529	175	2.24637e-11	Homeobox protein cut-like 2 OS=Homo sapiens GN=CUX2 PE=1 SV=4	PF07830//PF09298//PF00472//PF08941//PF08172	Protein serine/threonine phosphatase 2C, C-terminal domain//Domain of unknown function (DUF1969)//RF-1 domain//USP8 interacting//CASP C terminal	GO:0009072//GO:0016567//GO:0006891//GO:0006449//GO:0006470//GO:0006415//GO:0006570//GO:0042207	aromatic amino acid family metabolic process//protein ubiquitination//intra-Golgi vesicle-mediated transport//regulation of translational termination//protein dephosphorylation//translational termination//tyrosine metabolic process//styrene catabolic process	GO:0000287//GO:0004334//GO:0004721//GO:0016881//GO:0030145//GO:0031386//GO:0003747
comp68818_c0	4403.49	61.0018	591.87	7.27894	2251.7	31.593	2949	356501918	XP_003519770.1	2838	0	PREDICTED: uncharacterized protein LOC100810333 [Glycine max]	60652320	AY939871.1	102	1.17622e-43	Actinidia chinensis plastid alpha-amylase (AMY3) mRNA, complete cds; nuclear gene for plastid product	--	--	--	--	P27933	972	2.3307e-119	Alpha-amylase isozyme 3D OS=Oryza sativa subsp. japonica GN=AMY1.3 PE=2 SV=2	PF07821//PF00128	Alpha-amylase C-terminal beta-sheet domain//Alpha amylase, catalytic domain	GO:0005982//GO:0005975//GO:0005985	starch metabolic process//carbohydrate metabolic process//sucrose metabolic process	GO:0043169//GO:0004556//GO:0005509//GO:0003824
comp68822_c0	16959.8	328.677	51914.2	893.167	23080.1	453.025	2108	359495133	XP_002269593.2	1843	0	PREDICTED: laccase-14-like [Vitis vinifera]	164421292	AC187356.2	54	4.03677e-17	Medicago truncatula chromosome 2 BAC clone mth2-81c8, complete sequence	--	--	--	--	Q8RYM9	1331	3.80536e-174	Laccase-2 OS=Oryza sativa subsp. japonica GN=LAC2 PE=2 SV=1	PF07731//PF00394//PF07732	Multicopper oxidase//Multicopper oxidase//Multicopper oxidase	GO:0055114	oxidation-reduction process	GO:0005507//GO:0016491
comp69084_c0	2225.08	40.1149	295	4.72149	2519.07	45.9976	2266	357487171	XP_003613873.1	573	1.27131e-58	Cell division cycle and apoptosis regulator protein [Medicago truncatula]	--	--	--	--	--	--	--	--	--	Q641G3	161	7.82734e-10	Cell division cycle and apoptosis regulator protein 1 OS=Xenopus laevis GN=ccar1 PE=2 SV=1	PF01783//PF00937	Ribosomal L32p protein family//Coronavirus nucleocapsid protein	GO:0042254//GO:0006412	ribosome biogenesis//translation	GO:0003735
comp69525_c0	1418.01	19.4004	395.11	4.79894	1183.45	16.3989	2986	357138246	XP_003570708.1	308	9.33916e-163	PREDICTED: uncharacterized protein LOC100825209 [Brachypodium distachyon]	391738243	AC246732.6	39	1.25163e-08	Solanum lycopersicum strain Heinz 1706 chromosome 2 clone sle-24p17 map 2, complete sequence	K11984	SART1, HAF, SNU66	U4/U6.U5 tri-snRNP-associated protein 1	http://www.genome.jp/dbget-bin/www_bget?ko:K11984	O94538	129	5.60302e-06	U4/U6.U5 tri-snRNP-associated protein snu66 OS=Schizosaccharomyces pombe (strain 972 / ATCC 24843) GN=snu66 PE=1 SV=1	PF01003//PF04211	Flavivirus capsid protein C//Tetrahydromethanopterin S-methyltransferase, subunit C	GO:0015948//GO:0046656	methanogenesis//folic acid biosynthetic process	GO:0030269//GO:0005198
comp69674_c0	966	15.051	171	2.36527	689.1	10.8744	2622	9294447	BAB02666.1	862	9.66988e-100	MAR-binding protein MFP1 [Arabidopsis thaliana]	--	--	--	--	--	--	--	--	--	Q9LW85	862	6.71804e-101	MAR-binding filament-like protein 1 OS=Arabidopsis thaliana GN=MFP1 PE=1 SV=2	PF05791//PF01576//PF10186//PF07926	Bacillus haemolytic enterotoxin (HBL)//Myosin tail//UV radiation resistance protein and autophagy-related subunit 14//TPR/MLP1/MLP2-like protein	GO:0006606//GO:0010508//GO:0009405	protein import into nucleus//positive regulation of autophagy//pathogenesis	GO:0003774
comp69810_c0	751.04	9.59711	149	1.69029	1010.04	13.0723	3197	224145901	XP_002325804.1	1180	4.82389e-145	predicted protein [Populus trichocarpa]	--	--	--	--	--	--	--	--	--	Q9ZQC5	181	3.63186e-12	Interactor of constitutive active ROPs 2, chloroplastic OS=Arabidopsis thaliana GN=ICR2 PE=1 SV=1	PF01749	Importin beta binding domain	GO:0006606//GO:0015031	protein import into nucleus//protein transport	GO:0008565
comp69862_c0	1484.04	19.4255	323	3.75341	1182.17	15.6726	3121	186489050	NP_001117438.1	1612	0	pre-mRNA-processing protein 40A [Arabidopsis thaliana]	156139193	AC208738.1	56	4.64145e-18	Populus trichocarpa clone JGIACSB1077-D20, complete sequence	K12821	PRPF40, PRP40	pre-mRNA-processing factor 40	http://www.genome.jp/dbget-bin/www_bget?ko:K12821	Q8CGF7	179	7.90205e-12	Transcription elongation regulator 1 OS=Mus musculus GN=Tcerg1 PE=1 SV=2	PF02261//PF00397	Aspartate decarboxylase//WW domain	GO:0006531//GO:0019482//GO:0006523	aspartate metabolic process//beta-alanine metabolic process//alanine biosynthetic process	GO:0005515//GO:0004068
comp70160_c0	158.25	4.35642	1737.96	42.474	136	3.79192	1484	225454852	XP_002277138.1	306	1.92465e-29	PREDICTED: uncharacterized protein LOC100252883 [Vitis vinifera]	--	--	--	--	--	--	--	--	--	--	--	--	--	PF08831	Class II MHC-associated invariant chain trimerisation domain	GO:0006886//GO:0019882//GO:0007165//GO:0006955	intracellular protein transport//antigen processing and presentation//signal transduction//immune response	GO:0042289
comp70368_c0	1041.26	11.9725	213	2.17421	1063.18	12.3813	3553	30690027	NP_849563.1	266	6.38588e-21	SWI/SNF complex subunit SWI3D [Arabidopsis thaliana]	--	--	--	--	--	K11649	SMARCC	SWI/SNF related-matrix-associated actin-dependent regulator of chromatin subfamily C	http://www.genome.jp/dbget-bin/www_bget?ko:K11649	Q92922	175	2.78015e-11	SWI/SNF complex subunit SMARCC1 OS=Homo sapiens GN=SMARCC1 PE=1 SV=3	PF00569//PF04433//PF00249	Zinc finger, ZZ type//SWIRM domain//Myb-like DNA-binding domain	--	--	GO:0003677//GO:0005515//GO:0008270
comp70387_c0	1024.64	11.1625	339	3.27858	1026.89	11.3305	3750	357463893	XP_003602228.1	405	3.11974e-37	hypothetical protein MTR_3g091280 [Medicago truncatula]	356509270	XM_003523326.1	36	7.33086e-07	PREDICTED: Glycine max uncharacterized protein LOC100814864 (LOC100814864), mRNA	--	--	--	--	--	--	--	--	PF02982//PF11837	Scytalone dehydratase//Domain of unknown function (DUF3357)	GO:0005982//GO:0006582//GO:0005985//GO:0006012	starch metabolic process//melanin metabolic process//sucrose metabolic process//galactose metabolic process	GO:0030411//GO:0004575//GO:0004564
comp70554_c0	1486.74	30.3686	303.25	5.49905	1679.67	34.7495	2000	356526607	XP_003531908.1	675	3.70486e-73	PREDICTED: putative nuclear matrix constituent protein 1-like protein-like isoform 1 [Glycine max]	--	--	--	--	--	--	--	--	--	Q9FLH0	160	8.00681e-10	Putative nuclear matrix constituent protein 1-like protein OS=Arabidopsis thaliana GN=At5g65770 PE=2 SV=1	--	--	--	--	--
comp70770_c1	1204.84	45.5749	490	16.4547	1202.64	46.0751	1080	--	--	--	--	--	--	--	--	--	--	--	--	--	--	--	--	--	--	PF09138//PF00906	Urm1 (Ubiquitin related modifier)//Hepatitis core antigen	GO:0034227//GO:0009405	tRNA thio-modification//pathogenesis	GO:0005198
comp70801_c0	859.82	85.4645	217.1	19.1573	751.32	75.6376	411	--	--	--	--	--	--	--	--	--	--	--	--	--	--	--	--	--	--	--	--	--	--	--
comp71091_c0	4137	80.2504	1499.89	25.8296	3055.15	60.0245	2106	359477232	XP_002271293.2	773	1.09132e-89	PREDICTED: uncharacterized protein LOC100256873 [Vitis vinifera]	--	--	--	--	--	--	--	--	--	--	--	--	--	PF01764	Lipase (class 3)	GO:0016042//GO:0046486//GO:0006629	lipid catabolic process//glycerolipid metabolic process//lipid metabolic process	GO:0004806
comp71108_c0	767.04	10.414	184	2.21775	1507.05	20.7234	3009	357112284	XP_003557939.1	1464	0	PREDICTED: U3 small nucleolar RNA-associated protein 14 homolog C-like [Brachypodium distachyon]	110741583	AK226629.1	67	3.43346e-24	Arabidopsis thaliana mRNA for hypothetical protein, complete cds, clone: RAFL07-33-M06	K14567	UTP14	U3 small nucleolar RNA-associated protein 14	http://www.genome.jp/dbget-bin/www_bget?ko:K14567	Q6EJB6	207	2.62168e-15	U3 small nucleolar RNA-associated protein 14 homolog B OS=Mus musculus GN=Utp14b PE=1 SV=2	PF02096//PF01350//PF04810//PF04615//PF02386	60Kd inner membrane protein//Flavivirus non-structural protein NS4A//Sec23/Sec24 zinc finger//Utp14 protein//Cation transport protein	GO:0016070//GO:0055085//GO:0006812//GO:0006364//GO:0016032//GO:0006886//GO:0006888//GO:0051205	RNA metabolic process//transmembrane transport//cation transport//rRNA processing//viral reproduction//intracellular protein transport//ER to Golgi vesicle-mediated transport//protein insertion into membrane	GO:0008270//GO:0008324
comp71222_c0	1476.92	17.1215	355	3.6535	1530.92	17.9751	3524	7486519		1462	2.08678e-176	hypothetical protein F6H11.110 - Arabidopsis thaliana	--	--	--	--	--	--	--	--	--	Q9FLH0	1469	0	Putative nuclear matrix constituent protein 1-like protein OS=Arabidopsis thaliana GN=At5g65770 PE=2 SV=1	--	--	--	--	--	enterochelin esterase activity//structural constituent of cuticle//iron ion binding	GO:0005737	cytoplasm	--
comp71424_c0	1197.02	23.0233	389.27	6.64681	1214.81	23.6651	2124	--	--	--	--	--	145308289	EF517238.1	34	5.33716e-06	Helianthus annuus SF21C11a (SF21C) mRNA, complete cds, alternatively spliced	--	--	--	--	--	--	--	--	--	--	--	--	--	--	--	--	--
comp71425_c2	1145.41	26.2146	436.37	8.86612	1569.56	36.3826	1785	--	--	--	--	--	--	--	--	--	--	--	--	--	--	--	--	--	--	--	--	--	--	--	--	--	--	--
comp71494_c0	1998.72	92.1591	679.12	27.799	1794.53	83.8053	886	414887634	DAA63648.1	220	1.07997e-18	TPA: putative DUF1764 domain containing family protein isoform 1 [Zea mays]	--	--	--	--	--	K12846	SNRNP27	U4/U6.U5 tri-snRNP-associated protein 3	http://www.genome.jp/dbget-bin/www_bget?ko:K12846	--	--	--	--	--	--	--	--	--	--	--	--	--
comp71500_c1	2185.64	97.1591	13129.8	518.155	1555.46	70.0322	919	195641696	ACG40316.1	461	1.08776e-51	SRC2 [Zea mays]	--	--	--	--	--	--	--	--	--	--	--	--	--	PF00168	C2 domain	--	--	GO:0005515	--	--	--	--
comp71507_c0	244.14	13.9104	1130.02	57.1589	15	0.865619	717	255943661	XP_002562598.1	573	1.46022e-71	Pc20g00340 [Penicillium chrysogenum Wisconsin 54-1255]	90704626	CT485668.1	105	5.93896e-46	Leptosphaeria maculans : genomic region surrounding the avirulence gene AvrLm1 (AM084345)	--	--	--	--	Q9UTI9	211	2.57221e-19	UPF0591 membrane protein C15E1.02c OS=Schizosaccharomyces pombe (strain 972 / ATCC 24843) GN=SPAC15E1.02c PE=2 SV=1	PF03334	Na+/H+ antiporter subunit	GO:0015672//GO:0015992	monovalent inorganic cation transport//proton transport	GO:0005451	--	--	--	--
comp71533_c0	3089.69	39.655	821.62	9.36162	1703.93	22.1498	3183	307136216	ADN34053.1	3621	0	starch synthase [Cucumis melo subsp. melo]	317173543	HQ525762.1	199	1.52065e-97	Gossypium herbaceum clone NBRI_C2_476 simple sequence repeat marker, mRNA sequence	--	--	--	--	Q3JEW3	853	7.25663e-101	Glycogen synthase 1 OS=Nitrosococcus oceani (strain ATCC 19707 / NCIMB 11848) GN=glgA1 PE=3 SV=1	PF07701//PF00534//PF03423	Heme NO binding associated//Glycosyl transferases group 1//Carbohydrate binding domain (family 25)	GO:0006182//GO:0009058//GO:0006144//GO:0046039	cGMP biosynthetic process//biosynthetic process//purine nucleobase metabolic process//GTP metabolic process	GO:2001070//GO:0004383	phosphatase activity	--	--	KOG3120
comp71587_c0	4567.14	57.5686	1167.86	13.0686	2499.29	31.9075	3241	130172	P27598.1	3623	0	RecName: Full=Alpha-1,4 glucan phosphorylase L isozyme, chloroplastic/amyloplastic; AltName: Full=Starch phosphorylase L; Flags: Precursor	32973784	AK063766.1	368	0	Oryza sativa Japonica Group cDNA clone:001-121-B07, full insert sequence	K00688	E2.4.1.1, glgP, PYG	starch phosphorylase	http://www.genome.jp/dbget-bin/www_bget?ko:K00688	P53537	1294	2.53807e-160	Alpha-glucan phosphorylase, H isozyme OS=Vicia faba PE=2 SV=1	PF02988//PF05485//PF00343	Phospholipase A2 inhibitor//THAP domain//Carbohydrate phosphorylase	GO:0005975	carbohydrate metabolic process	GO:0004859//GO:0004645//GO:0003676	protein binding//heat shock protein binding//phosphotransferase activity, alcohol group as acceptor	--	--	KOG0102
comp71922_c0	1509.01	16.1	443	4.196	2304.89	24.9069	3829	224142409	XP_002324551.1	443	1.25189e-41	predicted protein [Populus trichocarpa]	--	--	--	--	--	--	--	--	--	Q6CPC3	125	8.71378e-06	Pre-mRNA polyadenylation factor FIP1 OS=Kluyveromyces lactis (strain ATCC 8585 / CBS 2359 / DSM 70799 / NBRC 1267 / NRRL Y-1140 / WM37) GN=FIP1 PE=3 SV=1	PF02687//PF01834//PF07421	FtsX-like permease family//XRCC1 N terminal domain//Neurotensin/neuromedin N precursor	GO:0006281//GO:0000012//GO:0007218	DNA repair//single strand break repair//neuropeptide signaling pathway	GO:0003684//GO:0005184	DNA binding//protein binding//N-acetyltransferase activity	GO:0005634	nucleus	KOG0383
comp72014_c0	1259.39	15.753	295	3.27584	874	11.0726	3266	357149834	XP_003575248.1	483	7.56526e-47	PREDICTED: uncharacterized protein LOC100846633 [Brachypodium distachyon]	147782258	AM443182.2	67	3.73017e-24	Vitis vinifera contig VV78X052470.6, whole genome shotgun sequence	--	--	--	--	Q99LI8	165	3.55572e-10	Hepatocyte growth factor-regulated tyrosine kinase substrate OS=Mus musculus GN=Hgs PE=1 SV=2	PF01363//PF07721	FYVE zinc finger//Tetratricopeptide repeat	--	--	GO:0046872//GO:0042802	hydrogen ion transmembrane transporter activity	GO:0033177	proton-transporting two-sector ATPase complex, proton-transporting domain	KOG3025
comp72101_c0	105	2.21224	731	13.6728	150	3.20087	1939	7671494	CAB89335.1	2360	0	FtsH-like protein Pftf precursor-like [Arabidopsis thaliana]	389568633	CP003184.1	34	4.86473e-06	Thermoanaerobacterium saccharolyticum JW/SL-YS485, complete genome	K03798	ftsH, hflB	cell division protease FtsH	http://www.genome.jp/dbget-bin/www_bget?ko:K03798	O19922	1639	0	ATP-dependent zinc metalloprotease FtsH OS=Cyanidium caldarium GN=ftsH PE=3 SV=1	PF00158//PF06414//PF06480//PF00004//PF01695//PF05496//PF01434//PF06068//PF07724//PF02562//PF01078//PF07728//PF01057	Sigma-54 interaction domain//Zeta toxin//FtsH Extracellular//ATPase family associated with various cellular activities (AAA)//IstB-like ATP binding protein//Holliday junction DNA helicase ruvB N-terminus//Peptidase family M41//TIP49 C-terminus//AAA domain (Cdc48 subfamily)//PhoH-like protein//Magnesium chelatase, subunit ChlI//AAA domain (dynein-related subfamily)//Parvovirus non-structural prote…	GO:0019079//GO:0006355//GO:0015994//GO:0015995//GO:0006281//GO:0006508//GO:0006310//GO:0015979	viral genome replication//regulation of transcription, DNA-dependent//chlorophyll metabolic process//chlorophyll biosynthetic process//DNA repair//proteolysis//DNA recombination//photosynthesis	GO:0005524//GO:0004222//GO:0016851//GO:0009378//GO:0008270//GO:0016887//GO:0016301//GO:0003678//GO:0008134	transferase activity, transferring hexosyl groups	--	--	KOG1192
comp72358_c0	2146.34	21.1694	353	3.09087	1204.16	12.029	4142	357144283	XP_003573236.1	3396	0	PREDICTED: LOW QUALITY PROTEIN: structural maintenance of chromosomes protein 1A-like [Brachypodium distachyon]	6899958	AL138650.1	71	2.83353e-26	Arabidopsis thaliana DNA chromosome 3, BAC clone T5N23	K06636	SMC1	structural maintenance of chromosome 1	http://www.genome.jp/dbget-bin/www_bget?ko:K06636	Q12267	178	1.83731e-11	Structural maintenance of chromosomes protein 4 OS=Saccharomyces cerevisiae (strain ATCC 204508 / S288c) GN=SMC4 PE=1 SV=1	PF07469//PF06470//PF03040	Domain of unknown function (DUF1518)//SMC proteins Flexible Hinge Domain//CemA family	GO:0051276	chromosome organization	GO:0005524//GO:0005515	electron carrier activity//heme binding//oxidoreductase activity, acting on paired donors, with incorporation or reduction of molecular oxygen//iron ion binding	--	--	KOG0156
comp72412_c0	3030.22	79.0501	1261.35	29.212	3371.85	89.0904	1566	255584370	XP_002532919.1	1213	8.77875e-161	phosphoprotein phosphatase, putative [Ricinus communis]	47969801	AJ718035.1	137	2.16291e-63	Nicotiana tabacum cDNA-AFLP-fragment BSTT23-3-400, cultivar Bright Yellow 2	--	--	--	--	Q9QZH4	124	4.07874e-06	5&apos;-AMP-activated protein kinase subunit beta-2 OS=Rattus norvegicus GN=Prkab2 PE=1 SV=1	PF00782	Dual specificity phosphatase, catalytic domain	GO:0006470	protein dephosphorylation	GO:0008138	--	--	--	--
comp72445_c0	2006.21	37.944	549.4	9.22469	1360.76	26.0665	2160	413945175	AFW77824.1	262	7.85455e-21	hypothetical protein ZEAMMB73_383263 [Zea mays]	--	--	--	--	--	--	--	--	--	--	--	--	--	PF06667//PF07839	Phage shock protein B//Plant calmodulin-binding domain	GO:0009271//GO:0006355	phage shock//regulation of transcription, DNA-dependent	GO:0005516	ribosome binding//RNA binding//translation elongation factor activity	GO:0005840//GO:0019861	ribosome//flagellum	KOG0710
comp72838_c0	88	2.81963	717.93	20.4216	10	0.324522	1275	240277765	EER41273.1	1285	7.1499e-174	transaldolase [Ajellomyces capsulatus H143]	238505089	XM_002383733.1	431	0	Aspergillus flavus NRRL3357 transaldolase, mRNA	K00616	E2.2.1.2, talA, talB	transaldolase	http://www.genome.jp/dbget-bin/www_bget?ko:K00616	A5UCY0	868	3.88111e-112	Transaldolase OS=Haemophilus influenzae (strain PittEE) GN=tal PE=3 SV=1	PF00923//PF08782	Transaldolase//c-SKI Smad4 binding domain	GO:0005975	carbohydrate metabolic process	GO:0046332	polygalacturonase activity	--	--	--
comp73075_c1	5132.59	141.771	17823.8	437.067	6304.66	176.379	1479	15222131	NP_175364.1	221	8.72313e-93	2-oxoglutarate (2OG) and Fe(II)-dependent oxygenase-like protein [Arabidopsis thaliana]	--	--	--	--	--	--	--	--	--	Q07512	119	7.8358e-44	Flavonol synthase/flavanone 3-hydroxylase OS=Petunia hybrida GN=FL PE=2 SV=1	PF03171	2OG-Fe(II) oxygenase superfamily	GO:0055114	oxidation-reduction process	GO:0016706//GO:0016491	selenium binding	--	--	KOG3286
comp73150_c0	6072.97	96.6486	661.99	9.35282	3815.58	61.502	2567	21700195	BAC02896.1	516	3.55527e-53	tobacco nucleolin [Nicotiana tabacum]	--	--	--	--	--	K11294	NCL, NSR1	nucleolin	http://www.genome.jp/dbget-bin/www_bget?ko:K11294	P09405	149	1.63074e-08	Nucleolin OS=Mus musculus GN=Ncl PE=1 SV=2	PF01291//PF01034//PF02862//PF00076	LIF / OSM family//Syndecan domain//DDHD domain//RNA recognition motif. (a.k.a. RRM, RBD, or RNP domain)	GO:0007165//GO:0006955	signal transduction//immune response	GO:0005125//GO:0008092//GO:0003676//GO:0046872	--	--	--	--
comp73176_c0	42	0.93709	626.52	12.4098	78	1.76263	1831	224120622	XP_002330911.1	166	1.46348e-09	predicted protein [Populus trichocarpa]	--	--	--	--	--	--	--	--	--	O80623	134	6.46195e-07	Probable receptor-like protein kinase At2g39360 OS=Arabidopsis thaliana GN=At2g39360 PE=1 SV=1	PF07714//PF00069	Protein tyrosine kinase//Protein kinase domain	GO:0006468	protein phosphorylation	GO:0005524//GO:0004672	--	--	--	KOG3292
comp73318_c0	88	3.53147	737	26.2565	30	1.21935	1018	85792474	ABC84216.1	1142	2.05864e-154	mannitol dehydrogenase [Botryotinia fuckeliana]	398412909	XM_003857725.1	342	1.52938e-177	Mycosphaerella graminicola IPO323 hypothetical protein (MYCGRDRAFT_64923) mRNA, complete cds	--	--	--	--	P50166	357	7.27969e-38	D-arabinitol 2-dehydrogenase [ribulose-forming] OS=Candida tropicalis GN=ARD PE=1 SV=1	PF00106	short chain dehydrogenase	GO:0008152	metabolic process	GO:0016491	serine-type endopeptidase activity//ion channel inhibitor activity//sodium channel inhibitor activity	GO:0005576//GO:0016021	extracellular region//integral to membrane	KOG1172
comp73416_c0	1874.96	23.5611	876.42	9.77715	1819.97	23.1634	3251	34809437	AAQ82656.1	343	3.63503e-32	Pto-like serine/threonine kinase [Capsicum chinense]	--	--	--	--	--	--	--	--	--	Q9SJT0	332	5.04062e-30	Probable receptor-like protein kinase At2g21480 OS=Arabidopsis thaliana GN=At2g21480 PE=2 SV=1	PF07714//PF00069	Protein tyrosine kinase//Protein kinase domain	GO:0006468	protein phosphorylation	GO:0005524//GO:0004672	serine-type endopeptidase inhibitor activity	--	--	--
comp73456_c1	1165	14.5679	308	3.41915	1257	15.9199	3267	356550526	XP_003543637.1	189	7.64547e-12	PREDICTED: golgin candidate 5-like [Glycine max]	224054369	XM_002298190.1	104	1.0085e-44	Populus trichocarpa predicted protein, mRNA	--	--	--	--	B9EKI3	308	4.06204e-27	TATA element modulatory factor OS=Mus musculus GN=Tmf1 PE=1 SV=2	--	--	--	--	--	--	--	--	--
comp73581_c0	2877.5	61.2258	498	9.40686	2209.64	47.6184	1920	357437209	XP_003588880.1	259	1.2822e-20	Sister chromatid cohesion protein PDS5-like protein [Medicago truncatula]	--	--	--	--	--	--	--	--	--	P0CB22	133	1.13065e-06	Histone-lysine N-methyltransferase ATX2 OS=Arabidopsis thaliana GN=ATX2 PE=2 SV=1	PF00937	Coronavirus nucleocapsid protein	--	--	--	protein binding	--	--	KOG2072
comp73588_c0	1907.7	23.8332	5694.14	63.1535	2594.2	32.8254	3270	224126041	XP_002319741.1	1304	9.11079e-166	predicted protein [Populus trichocarpa]	336238976	HM543461.1	52	8.14178e-16	Helianthus annuus clone BAC 242G9 TIR_1 pseudogene, complete sequence; TIR_2 gene, complete cds; retrotransposon Ty1/Copia, large subunit ribosomal RNA gene, and retrotransposon Ty1/Copia, complete sequence; TIR_3 gene, complete cds; retrotransposon Ty3/Gypsy, complete sequence; and retrotransposon Ty3/Gypsy, partial sequence	K03327	TC.MATE, SLC47A, norM, mdtK, dinF	multidrug resistance protein, MATE family	http://www.genome.jp/dbget-bin/www_bget?ko:K03327	Q9SIA1	335	2.1247e-31	MATE efflux family protein 8 OS=Arabidopsis thaliana GN=DTXL4 PE=2 SV=2	PF01554	MatE	GO:0006810//GO:0015893//GO:0055085//GO:0006855	transport//drug transport//transmembrane transport//drug transmembrane transport	GO:0015238//GO:0015297	--	--	--	--
comp73694_c0	2323.4	32.9116	1133.46	14.2537	2354.19	33.7754	2884	31126773	AAP44692.1	1480	0	unknown protein [Oryza sativa Japonica Group]	356536199	XM_003536579.1	177	2.33572e-85	PREDICTED: Glycine max CWF19-like protein 2-like (LOC100785592), mRNA	--	--	--	--	Q8AVL0	153	6.27117e-09	CWF19-like protein 1 OS=Xenopus laevis GN=cwf19l1 PE=2 SV=1	--	--	--	--	--	--	--	--	KOG3544
comp73805_c2	1784.18	12.6433	854.01	5.37255	1756.99	12.6103	5765	297819812	XP_002877789.1	1570	0	hypothetical protein ARALYDRAFT_906461 [Arabidopsis lyrata subsp. lyrata]	299782667	AC241422.4	44	4.03808e-11	Solanum lycopersicum strain Heinz 1706 chromosome 1 clone hba-212h22 map 1, complete sequence	--	--	--	--	Q9FHE9	253	2.97476e-21	Protein PHLOEM PROTEIN 2-LIKE A8 OS=Arabidopsis thaliana GN=PP2A8 PE=2 SV=1	PF02201//PF00004//PF02517//PF01637//PF02310//PF06309//PF02178//PF01582//PF00931//PF03126//PF08477//PF02213	SWIB/MDM2 domain//ATPase family associated with various cellular activities (AAA)//CAAX amino terminal protease self- immunity//Archaeal ATPase//B12 binding domain//Torsin//AT hook motif//TIR domain//NB-ARC domain//Plus-3 domain//Miro-like protein//GYF domain	GO:0007165//GO:0051085//GO:0016570//GO:0006352//GO:0007264	signal transduction//chaperone mediated protein folding requiring cofactor//histone modification//DNA-dependent transcription, initiation//small GTPase mediated signal transduction	GO:0003677//GO:0005524//GO:0043531//GO:0046872//GO:0005515//GO:0031419//GO:0005525	--	--	--	KOG1525
comp73819_c0	3234.93	55.621	1245.88	19.0172	3579.85	62.3409	2376	255553727	XP_002517904.1	617	2.14475e-70	conserved hypothetical protein [Ricinus communis]	449457736	XM_004146556.1	67	2.7049e-24	PREDICTED: Cucumis sativus uncharacterized LOC101209953 (LOC101209953), mRNA gi|449529089|ref|XM_004171486.1| PREDICTED: Cucumis sativus uncharacterized LOC101228307 (LOC101228307), mRNA	--	--	--	--	--	--	--	--	PF03255//PF04061	Acetyl co-enzyme A carboxylase carboxyltransferase alpha subunit//ORMDL family	GO:0006090//GO:0006633	pyruvate metabolic process//fatty acid biosynthetic process	GO:0003989	--	GO:0016021//GO:0005789	integral to membrane//endoplasmic reticulum membrane	KOG0710
comp73863_c0	660.22	16.7944	76	1.71627	741.99	19.1164	1606	295831057	ADG39197.1	138	2.81784e-07	AT5G41790-like protein [Neslia paniculata]	--	--	--	--	--	--	--	--	--	--	--	--	--	PF02326//PF02403	Plant ATP synthase F0//Seryl-tRNA synthetase N-terminal domain	GO:0006566//GO:0006434//GO:0006563//GO:0015986//GO:0006544//GO:0015992	threonine metabolic process//seryl-tRNA aminoacylation//L-serine metabolic process//ATP synthesis coupled proton transport//glycine metabolic process//proton transport	GO:0005524//GO:0004828//GO:0000166//GO:0015078	--	--	--	KOG2812
comp73866_c0	743.98	14.5424	153	2.65498	659.19	13.0503	2090	30685545	NP_197085.2	473	9.00132e-48	N2,N2-dimethylguanosine tRNA methyltransferase [Arabidopsis thaliana]	--	--	--	--	--	K00555	TRMT1, trm1	tRNA (guanine26-N2/guanine27-N2)-dimethyltransferase	http://www.genome.jp/dbget-bin/www_bget?ko:K00555	Q3TX08	134	9.11457e-07	tRNA (guanine(26)-N(2))-dimethyltransferase OS=Mus musculus GN=Trmt1 PE=1 SV=2	PF02072//PF02005	Prepro-orexin//N2,N2-dimethylguanosine tRNA methyltransferase	GO:0007631//GO:0009451//GO:0007218//GO:0008033	feeding behavior//RNA modification//neuropeptide signaling pathway//tRNA processing	GO:0004809//GO:0003723	--	GO:0019031//GO:0016021	viral envelope//integral to membrane	KOG2266
comp73885_c1	1835.54	28.0639	377.01	5.11721	1695	26.2475	2672	356574349	XP_003555311.1	206	2.79726e-14	PREDICTED: uncharacterized protein LOC100782612 [Glycine max]	47105934	BT014519.1	71	1.81934e-26	Lycopersicon esculentum clone 133909F, mRNA sequence	--	--	--	--	--	--	--	--	PF06733//PF00712//PF02046//PF04030//PF07496//PF01346	DEAD_2//DNA polymerase III beta subunit, N-terminal domain//Cytochrome c oxidase subunit VIa//D-arabinono-1,4-lactone oxidase//CW-type Zinc Finger//Domain amino terminal to FKBP-type peptidyl-prolyl isomerase	GO:0006123//GO:0006260//GO:0055114//GO:0015992//GO:0006457	mitochondrial electron transport, cytochrome c to oxygen//DNA replication//oxidation-reduction process//proton transport//protein folding	GO:0003885//GO:0003677//GO:0005524//GO:0008408//GO:0008270//GO:0004129//GO:0004003//GO:0003887	peptidyl-prolyl cis-trans isomerase activity//hormone activity	GO:0005576	extracellular region	KOG0865
comp73905_c0	864.1	16.0385	87	1.43356	1390.06	26.1317	2201	--	--	--	--	--	--	--	--	--	--	--	--	--	--	--	--	--	--	PF09202//PF03953//PF03789//PF03000	Rio2, N-terminal//Tubulin C-terminal domain//ELK domain//NPH3 family	GO:0016310//GO:0007165//GO:0006184//GO:0009069//GO:0009416//GO:0006468//GO:0051258	phosphorylation//signal transduction//GTP catabolic process//serine family amino acid metabolic process//response to light stimulus//protein phosphorylation//protein polymerization	GO:0003677//GO:0005524//GO:0003924//GO:0004674//GO:0004871//GO:0005525	heme binding//peroxidase activity	--	--	--
comp73936_c0	889.32	16.3506	2827.3	46.1471	1131	21.0607	2222	297737414	CBI26615.3	1186	1.03504e-150	unnamed protein product [Vitis vinifera]	449468637	XM_004151980.1	34	5.58741e-06	PREDICTED: Cucumis sativus taxadiene 5-alpha hydroxylase-like (LOC101212103), mRNA	--	--	--	--	Q05JG2	573	1.49699e-63	Abscisic acid 8&apos;-hydroxylase 1 OS=Oryza sativa subsp. japonica GN=CYP707A5 PE=2 SV=1	PF00067	Cytochrome P450	GO:0006118//GO:0055114	electron transport//oxidation-reduction process	GO:0009055//GO:0020037//GO:0016705//GO:0005506	oxidoreductase activity, acting on the CH-OH group of donors, NAD or NADP as acceptor//phosphogluconate dehydrogenase (decarboxylating) activity//zinc ion binding//cofactor binding//oxidoreductase activity	--	--	KOG0023
comp73993_c0	1619	11.5448	603.99	3.82356	1452.02	10.4869	5729	255580599	XP_002531123.1	227	6.81138e-16	chromodomain helicase DNA binding protein, putative [Ricinus communis]	224104241	XM_002313333.1	572	0	Populus trichocarpa chromatin remodeling complex subunit (CHR907), mRNA	K11367	CHD1	chromodomain-helicase-DNA-binding protein 1	http://www.genome.jp/dbget-bin/www_bget?ko:K11367	O16102	1373	1.61091e-164	Chromodomain-helicase-DNA-binding protein 3 OS=Drosophila melanogaster GN=Chd3 PE=2 SV=3	PF00270//PF00271//PF00249//PF00176	DEAD/DEAH box helicase//Helicase conserved C-terminal domain//Myb-like DNA-binding domain//SNF2 family N-terminal domain	--	--	GO:0003677//GO:0005524//GO:0004386//GO:0003676//GO:0008026	protein binding//structural constituent of ribosome	GO:0005840//GO:0005622//GO:0009579//GO:0016021//GO:0009522	ribosome//intracellular//thylakoid//integral to membrane//photosystem I	KOG1741
comp74014_c1	1257.27	17.2127	246.98	3.00179	1109.39	15.383	2984	359479937	XP_002269588.2	774	8.03437e-86	PREDICTED: uncharacterized protein LOC100257206 [Vitis vinifera]	--	--	--	--	--	--	--	--	--	Q00962	138	4.14957e-07	Enzymatic polyprotein OS=Cauliflower mosaic virus (strain NY8153) GN=ORF V PE=3 SV=1	--	--	--	--	--	ubiquitin binding//phosphatidylinositol-3-phosphate binding	--	--	KOG1869
comp74062_c0	2721.65	45.6806	1163.69	17.3394	2272.67	38.6341	2434	357123432	XP_003563414.1	1041	1.86189e-126	PREDICTED: LOW QUALITY PROTEIN: 97 kDa heat shock protein-like [Brachypodium distachyon]	--	--	--	--	--	K09489	HSPA4	heat shock 70kDa protein 4	http://www.genome.jp/dbget-bin/www_bget?ko:K09489	Q875V0	528	1.29464e-55	Heat shock protein homolog SSE1 OS=Naumovozyma castellii (strain ATCC 76901 / CBS 4309 / NBRC 1992 / NRRL Y-12630) GN=SSE1 PE=3 SV=1	PF06524	NOA36 protein	--	--	GO:0008270	--	--	--	KOG1575
comp74323_c0	43	3.43098	533	37.755	24	1.93953	512	296084334	CBI24722.3	361	3.45449e-38	unnamed protein product [Vitis vinifera]	204022237	AB458517.1	36	9.45972e-08	Phytolacca americana PaGT3 mRNA for glucosyltransferase, complete cds	K13691	SGT1	pathogen-inducible salicylic acid glucosyltransferase	http://www.genome.jp/dbget-bin/www_bget?ko:K13691	Q9LR44	273	4.9833e-27	UDP-glycosyltransferase 75B1 OS=Arabidopsis thaliana GN=UGT75B1 PE=1 SV=1	PF00201	UDP-glucoronosyl and UDP-glucosyl transferase	GO:0008152	metabolic process	GO:0016758	zinc ion binding	--	--	KOG1911
comp74539_c0	2374.5	28.3142	1014.93	10.744	2456.32	29.6655	3426	152013369	Q7XU27.3	1616	0	RecName: Full=E3 ubiquitin-protein ligase BRE1-like 1	--	--	--	--	--	K10696	BRE1	E3 ubiquitin-protein ligase BRE1	http://www.genome.jp/dbget-bin/www_bget?ko:K10696	Q5RAU7	290	5.91444e-25	E3 ubiquitin-protein ligase BRE1B OS=Pongo abelii GN=RNF40 PE=2 SV=1	PF12861//PF00015//PF04632	Anaphase-promoting complex subunit 11 RING-H2 finger//Methyl-accepting chemotaxis protein (MCP) signaling domain//Fusaric acid resistance protein family	GO:0006810//GO:0007165//GO:0016567	transport//signal transduction//protein ubiquitination	GO:0004871//GO:0004842	DNA binding//protein binding//zinc ion binding//extracellular matrix structural constituent//beta-galactosidase activity	GO:0009341//GO:0005634//GO:0005622//GO:0005578	beta-galactosidase complex//nucleus//intracellular//proteinaceous extracellular matrix	KOG1946
comp74573_c1	29	1.52083	661	30.7738	8	0.42492	779	326499221	BAK06101.1	442	5.80286e-51	predicted protein [Hordeum vulgare subsp. vulgare]	--	--	--	--	--	K13993	HSP20	HSP20 family protein	http://www.genome.jp/dbget-bin/www_bget?ko:K13993	P04793	308	6.91711e-33	17.5 kDa class I heat shock protein OS=Glycine max GN=HSP17.5-M PE=3 SV=1	--	--	--	--	--	--	--	--	--
comp74863_c0	3095.14	82.5357	649.46	15.3748	2970	80.2144	1532	297734147	CBI15394.3	212	4.0657e-15	unnamed protein product [Vitis vinifera]	--	--	--	--	--	--	--	--	--	Q0WNY5	124	7.47607e-06	Wall-associated receptor kinase-like 18 OS=Arabidopsis thaliana GN=WAKL18 PE=2 SV=1	PF08488	Wall-associated kinase	GO:0016310//GO:0009069	phosphorylation//serine family amino acid metabolic process	GO:0004674	DNA binding//protein dimerization activity	--	--	--
comp74866_c2	2009.65	25.8663	681.4	7.78596	1801	23.478	3174	187369233	BAG31377.1	387	1.56166e-35	topoisomerase I [Catharanthus roseus]	334683322	AB564427.1	531	0	Ophiorrhiza sp. 35 Top1 mRNA for topoisomerase I, complete cds	K03163	TOP1	DNA topoisomerase I	http://www.genome.jp/dbget-bin/www_bget?ko:K03163	Q04750	199	3.65459e-132	DNA topoisomerase 1 OS=Mus musculus GN=Top1 PE=1 SV=2	PF01028//PF02919	Eukaryotic DNA topoisomerase I, catalytic core//Eukaryotic DNA topoisomerase I, DNA binding fragment	GO:0006265	DNA topological change	GO:0003677//GO:0003917//GO:0003918	transferase activity, transferring hexosyl groups//structural molecule activity	GO:0016021	integral to membrane	KOG1192
comp74882_c0	3784.62	39.6847	8067.76	75.1019	3008.82	31.9545	3896	15237666	NP_196048.1	315	2.63477e-28	RNA recognition motif-containing protein [Arabidopsis thaliana]	--	--	--	--	--	K12885	RBMX, HNRNPG	heterogeneous nuclear ribonucleoprotein G	http://www.genome.jp/dbget-bin/www_bget?ko:K12885	Q43472	121	7.17955e-06	Glycine-rich RNA-binding protein blt801 OS=Hordeum vulgare GN=blt801 PE=1 SV=1	PF08254//PF01777//PF00098//PF00076	Threonine leader peptide//Ribosomal L27e protein family//Zinc knuckle//RNA recognition motif. (a.k.a. RRM, RBD, or RNP domain)	GO:0009088//GO:0042254//GO:0031556//GO:0006412//GO:0031554	threonine biosynthetic process//ribosome biogenesis//transcriptional attenuation by ribosome//translation//regulation of DNA-dependent transcription, termination	GO:0003676//GO:0008270//GO:0003735	cation binding//alpha-amylase activity//calcium ion binding//catalytic activity	--	--	KOG0471
comp74898_c0	3861.06	36.8023	1841.56	15.583	3557.4	34.3428	4286	297811635	XP_002873701.1	880	4.97195e-95	hypothetical protein ARALYDRAFT_488346 [Arabidopsis lyrata subsp. lyrata]	21907944	AP004928.1	111	1.70379e-48	Lotus japonicus genomic DNA, chromosome 2, clone: LjT01G01, TM0081b, complete sequence	K11644	SIN3A	paired amphipathic helix protein Sin3a	http://www.genome.jp/dbget-bin/www_bget?ko:K11644	O75182	177	2.28588e-11	Paired amphipathic helix protein Sin3b OS=Homo sapiens GN=SIN3B PE=1 SV=2	PF10717//PF01786//PF03789//PF02671	Occlusion-derived virus envelope protein ODV-E18//Alternative oxidase//ELK domain//Paired amphipathic helix repeat	GO:0007585//GO:0006355//GO:0055114	respiratory gaseous exchange//regulation of transcription, DNA-dependent//oxidation-reduction process	GO:0003677	structural constituent of ribosome	GO:0005840//GO:0015934//GO:0019013	ribosome//large ribosomal subunit//viral nucleocapsid	KOG4246
comp75005_c0	1429.08	24.78	645.63	9.9386	1672.85	29.3789	2356	--	--	--	--	--	--	--	--	--	--	--	--	--	--	--	--	--	--	PF07649//PF02944	C1-like domain//BESS motif	GO:0055114	oxidation-reduction process	GO:0047134//GO:0003677	motor activity	GO:0016020//GO:0005643//GO:0016459	membrane//nuclear pore//myosin complex	KOG4568
comp75064_c0	2486.01	49.1816	917.69	16.1173	2019.97	40.4743	2065	224058103	XP_002299449.1	185	1.00415e-11	predicted protein [Populus trichocarpa]	--	--	--	--	--	--	--	--	--	O22864	133	1.28201e-06	Protein NLP8 OS=Arabidopsis thaliana GN=NLP8 PE=2 SV=1	--	--	--	--	--	protein binding//aspartate 1-decarboxylase activity	--	--	KOG0152
comp75118_c0	6959.72	74.9797	940.17	8.99197	5650.08	61.6511	3792	25408221		398	2.4912e-36	probable myosin heavy chain [imported] - Arabidopsis thaliana	--	--	--	--	--	--	--	--	--	--	--	--	--	PF01484//PF00565	Nematode cuticle collagen N-terminal domain//Staphylococcal nuclease homologue	--	--	GO:0042302//GO:0016788//GO:0003676	DNA binding//protein binding//zinc ion binding	--	--	KOG1279
comp75201_c0	3868.03	71.8596	711.92	11.7415	2907.77	54.7129	2199	210076138	XP_002143073.1	175	2.16484e-10	YALI0E14388p2 [Yarrowia lipolytica]	--	--	--	--	--	--	--	--	--	P15628	195	3.02165e-14	Transactivator/viroplasmin protein OS=Soybean chlorotic mottle virus GN=ORF VI PE=3 SV=2	PF02601//PF00075//PF01544//PF00851	Exonuclease VII, large subunit//RNase H//CorA-like Mg2+ transporter protein//Helper component proteinase	GO:0055085//GO:0006308//GO:0030001//GO:0006508//GO:0051252	transmembrane transport//DNA catabolic process//metal ion transport//proteolysis//regulation of RNA metabolic process	GO:0046873//GO:0004523//GO:0008855//GO:0003676//GO:0004197	--	--	--	KOG0161
comp75206_c0	322.9	8.33311	1926.39	44.1347	75	1.96036	1583	255637768	ACU19206.1	672	3.07607e-82	unknown [Glycine max]	--	--	--	--	--	K13280	SEC11, sipW	signal peptidase, endoplasmic reticulum-type	http://www.genome.jp/dbget-bin/www_bget?ko:K13280	P13679	449	1.2534e-50	Signal peptidase complex catalytic subunit SEC11C OS=Canis familiaris GN=SEC11C PE=1 SV=3	--	--	--	--	--	--	--	--	--
comp75236_c0	4301.58	44.7153	662.55	6.11425	4730.34	49.8029	3930	148878527	BAF64421.1	1596	0	nuclear matrix constituent protein 1-like [Apium graveolens]	147815738	AM467489.2	61	9.73375e-21	Vitis vinifera contig VV78X027862.4, whole genome shotgun sequence	--	--	--	--	Q9FLH0	372	1.41617e-34	Putative nuclear matrix constituent protein 1-like protein OS=Arabidopsis thaliana GN=At5g65770 PE=2 SV=1	PF02163//PF02516	Peptidase family M50//Oligosaccharyl transferase STT3 subunit	GO:0006486//GO:0006508	protein glycosylation//proteolysis	GO:0004222//GO:0004576	zinc ion binding//cation transmembrane transporter activity	GO:0032040//GO:0030127//GO:0016021//GO:0044423	small-subunit processome//COPII vesicle coat//integral to membrane//virion part	KOG2172
comp75247_c0	1196	12.0493	257	2.29858	809	8.25491	4055	46981263	AAT07581.1	4057	0	putative SMC protein [Oryza sativa Japonica Group]	213626070	BC170550.1	94	4.5436e-39	Xenopus laevis (XCAP-C), mRNA (cDNA clone MGC:197277 IMAGE:9093937), complete cds	K06675	SMC4	structural maintenance of chromosome 4	http://www.genome.jp/dbget-bin/www_bget?ko:K06675	P48996	156	6.79416e-09	Chromosome condensation protein dpy-27 OS=Caenorhabditis elegans GN=dpy-27 PE=1 SV=1	PF06470//PF07926//PF01920	SMC proteins Flexible Hinge Domain//TPR/MLP1/MLP2-like protein//Prefoldin subunit	GO:0006457//GO:0051276//GO:0006606	protein folding//chromosome organization//protein import into nucleus	GO:0005524//GO:0005515//GO:0051082	--	--	--	--
comp75465_c0	1461.08	14.1544	494.65	4.25413	1446.33	14.1912	4217	359476502	XP_003631849.1	342	1.34576e-29	PREDICTED: uncharacterized protein LOC100259900 [Vitis vinifera]	154759011	AC207704.1	57	1.74882e-18	Mimulus guttatus clone MG_Bb-094P09, complete sequence	--	--	--	--	--	--	--	--	PF00098	Zinc knuckle	--	--	GO:0008270//GO:0003676	--	--	--	KOG3263
comp75552_c0	3557.53	27.6039	1424.52	9.81266	2873.53	22.5825	5265	297803644	XP_002869706.1	179	2.62027e-10	hypothetical protein ARALYDRAFT_329195 [Arabidopsis lyrata subsp. lyrata]	--	--	--	--	--	--	--	--	--	Q9SB63	185	3.31996e-12	Protein MODIFIER OF SNC1 1 OS=Arabidopsis thaliana GN=MOS1 PE=1 SV=2	PF03355	Viral Trans-Activator Protein	GO:0006355	regulation of transcription, DNA-dependent	--	monovalent cation:hydrogen antiporter activity	--	--	--
comp75679_c0	2250.23	16.9515	521	3.48429	1221.05	9.31641	5423	110738715	BAF01282.1	3331	0	hypothetical protein [Arabidopsis thaliana]	224139449	XM_002323082.1	114	4.64155e-50	Populus trichocarpa predicted protein, mRNA	K11267	PDS5	sister chromatid cohesion protein PDS5	http://www.genome.jp/dbget-bin/www_bget?ko:K11267	Q4QXM3	545	1.33898e-54	Sister chromatid cohesion protein PDS5 homolog A-A OS=Xenopus laevis GN=pds5a-a PE=1 SV=1	PF02985//PF02213	HEAT repeat//GYF domain	--	--	GO:0005515	phospholipase inhibitor activity//phosphorylase activity//nucleic acid binding	GO:0005576	extracellular region	KOG2099
comp75684_c0	424	6.71898	1426.06	20.0619	279	4.47791	2578	225428360	XP_002280067.1	1539	0	PREDICTED: probable L-type lectin-domain containing receptor kinase S.5-like [Vitis vinifera]	--	--	--	--	--	--	--	--	--	Q9SZD5	796	3.34418e-92	L-type lectin-domain containing receptor kinase V.9 OS=Arabidopsis thaliana GN=LECRK59 PE=2 SV=1	PF00139//PF07714//PF00069	Legume lectin domain//Protein tyrosine kinase//Protein kinase domain	GO:0006468	protein phosphorylation	GO:0030246//GO:0005524//GO:0004672	metal ion binding//identical protein binding	--	--	KOG1818
comp75714_c0	2975.25	47.8531	1437.31	20.5227	3231.62	52.6431	2540	357452605	XP_003596579.1	305	3.09143e-29	Histone H2A [Medicago truncatula]	--	--	--	--	--	K11251	H2A	histone H2A	http://www.genome.jp/dbget-bin/www_bget?ko:K11251	Q6ZL43	272	8.20197e-26	Probable histone H2A.1 OS=Oryza sativa subsp. japonica GN=Os07g0545300 PE=2 SV=1	PF00493//PF00125	MCM2/3/5 family//Core histone H2A/H2B/H3/H4	GO:0006260	DNA replication	GO:0003677//GO:0005524	ATP binding//protein binding	GO:0005634//GO:0016021//GO:0005694	nucleus//integral to membrane//chromosome	KOG0018
comp75718_c0	2059.26	19.6511	521	4.41377	1632.95	15.7827	4281	356546049	XP_003541444.1	480	7.45781e-46	PREDICTED: protein ROS1-like [Glycine max]	242085357	XM_002443059.1	93	1.72604e-38	Sorghum bicolor hypothetical protein, mRNA	--	--	--	--	Q9WYK0	149	3.91099e-09	Endonuclease III OS=Thermotoga maritima (strain ATCC 43589 / MSB8 / DSM 3109 / JCM 10099) GN=nth PE=3 SV=1	PF10576//PF00730//PF00081	Iron-sulfur binding domain of endonuclease III//HhH-GPD superfamily base excision DNA repair protein//Iron/manganese superoxide dismutases, alpha-hairpin domain	GO:0006801//GO:0006284//GO:0055114	superoxide metabolic process//base-excision repair//oxidation-reduction process	GO:0004784//GO:0046872//GO:0051539//GO:0004519	calmodulin binding	--	--	--
comp75777_c0	10098.3	31.1895	30466.1	83.5358	9238.93	28.9011	13227	81301612	YP_398908.1	1815	0	Ycf2 [Nicotiana tomentosiformis]	347453990	JN563930.1	1437	0	Synthetic construct Nicotiana undulata chloroplast clone pCK2-6, complete sequence	--	--	--	--	Q1KXS7	1641	0	DNA-directed RNA polymerase subunit alpha OS=Helianthus annuus GN=rpoA PE=3 SV=2	PF02468//PF00181//PF03118//PF05695//PF00203//PF00238//PF00114//PF10233//PF03947//PF03054//PF00737//PF01176//PF00189//PF00033//PF01000//PF00276//PF00032//PF00575//PF00444//PF00252//PF00237//PF00410//PF01623//PF01292//PF01193//PF00411//PF07448	Photosystem II reaction centre N protein (psbN)//Ribosomal Proteins L2, RNA binding domain//Bacterial RNA polymerase, alpha chain C terminal domain//Plant protein of unknown function (DUF825)//Ribosomal protein S19//Ribosomal protein L14p/L23e//Pilin (bacterial filament)//Uncharacterized conserved protein CG6151-P//Ribosomal Proteins L2, C-terminal domain//tRNA methyl transferase//Photosystem II …	GO:0006118//GO:0022904//GO:0006413//GO:0007155//GO:0006412//GO:0015979//GO:0006355//GO:0042254//GO:0006144//GO:0006206//GO:0006351//GO:0008033//GO:0006446//GO:0046849//GO:0050821	electron transport//respiratory electron transport chain//translational initiation//cell adhesion//translation//photosynthesis//regulation of transcription, DNA-dependent//ribosome biogenesis//purine nucleobase metabolic process//pyrimidine nucleobase metabolic process//transcription, DNA-dependent//tRNA processing//regulation of translational initiation//bone remodeling//protein stabilization	GO:0046983//GO:0003743//GO:0003735//GO:0009055//GO:0003899//GO:0016740//GO:0003677//GO:0003723//GO:0005524//GO:0042301//GO:0016491//GO:0003676	oxidoreductase activity, acting on paired donors, with incorporation or reduction of molecular oxygen, 2-oxoglutarate as one donor, and incorporation of one atom each of oxygen into both donors//oxidoreductase activity	--	--	KOG0143
comp75802_c2	1974.03	22.5075	736.93	7.45927	2284.42	26.3805	3583	441403340	YP_007353813.1	1208	3.72218e-153	photosystem I assembly protein Ycf1 (chloroplast) [Chrysanthemum x morifolium]	334089651	JF826503.1	183	1.34379e-88	Ageratina adenophora chloroplast, complete genome	--	--	--	--	A4QK78	1899	0	Putative membrane protein ycf1 OS=Arabis hirsuta GN=ycf1-A PE=3 SV=1	PF04644//PF06667//PF00895	Motilin/ghrelin//Phage shock protein B//ATP synthase protein 8	GO:0007165//GO:0009271//GO:0006355//GO:0015986//GO:0015992	signal transduction//phage shock//regulation of transcription, DNA-dependent//ATP synthesis coupled proton transport//proton transport	GO:0005179//GO:0015078	ATP binding//protein kinase activity	--	--	--
comp75814_c1	1667.88	21.0821	500.97	5.62156	1751.31	22.4205	3232	357487171	XP_003613873.1	416	1.16156e-38	Cell division cycle and apoptosis regulator protein [Medicago truncatula]	--	--	--	--	--	--	--	--	--	Q641G3	190	4.44358e-13	Cell division cycle and apoptosis regulator protein 1 OS=Xenopus laevis GN=ccar1 PE=2 SV=1	PF06331	Transcription factor TFIIH complex subunit Tfb5	GO:0006289	nucleotide-excision repair	GO:0003677	ATP binding//protein kinase activity	--	--	--
comp75863_c0	15059.4	128.949	4609.9	35.0428	9026.23	78.2801	4771	225425619	XP_002270485.1	740	7.03077e-77	PREDICTED: alpha-glucan water dikinase, chloroplastic [Vitis vinifera]	297849431	XM_002892551.1	599	0	Arabidopsis lyrata subsp. lyrata hypothetical protein, mRNA	K08244	E2.7.9.4	alpha-glucan, water dikinase	http://www.genome.jp/dbget-bin/www_bget?ko:K08244	O83026	136	1.53613e-06	Phosphoenolpyruvate synthase OS=Deinococcus radiodurans (strain ATCC 13939 / DSM 20539 / JCM 16871 / LMG 4051 / NBRC 15346 / NCIMB 9279 / R1 / VKM B-1422) GN=ppsA PE=3 SV=2	PF01326//PF04441	Pyruvate phosphate dikinase, PEP/pyruvate binding domain//Poxvirus early transcription factor (VETF), large subunit	GO:0016310//GO:0045893	phosphorylation//positive regulation of transcription, DNA-dependent	GO:0005524//GO:0016301	--	GO:0019013	viral nucleocapsid	KOG1911
comp75884_c0	62	1.44405	776.25	16.0505	14	0.330258	1754	134078880	CAK40566.1	2203	0	unnamed protein product [Aspergillus niger]	70991694	XM_745603.1	607	0	Aspergillus fumigatus Af293 6-phosphogluconate dehydrogenase Gnd1 (AFUA_6G08050), partial mRNA	K00033	E1.1.1.44, PGD, gnd	6-phosphogluconate dehydrogenase	http://www.genome.jp/dbget-bin/www_bget?ko:K00033	P41570	1554	0	6-phosphogluconate dehydrogenase, decarboxylating OS=Ceratitis capitata GN=Pgd PE=2 SV=1	PF00393//PF03446	6-phosphogluconate dehydrogenase, C-terminal domain//NAD binding domain of 6-phosphogluconate dehydrogenase	GO:0006098//GO:0019521//GO:0055114	pentose-phosphate shunt//D-gluconate metabolic process//oxidation-reduction process	GO:0050661//GO:0004616	--	--	--	KOG2477
comp76017_c1	3185.86	29.5127	948.67	7.80177	3070.2	28.806	4410	145323964	NP_001077571.1	2832	0	DEAD-box ATP-dependent RNA helicase 42 [Arabidopsis thaliana]	221105443	XM_002161713.1	53	3.06144e-16	PREDICTED: Hydra magnipapillata similar to predicted protein (LOC100202415), mRNA	K12811	DDX46, PRP5	ATP-dependent RNA helicase DDX46/PRP5	http://www.genome.jp/dbget-bin/www_bget?ko:K12811	Q4TVV3	265	7.78012e-22	Probable ATP-dependent RNA helicase DDX46 OS=Danio rerio GN=ddx46 PE=2 SV=1	PF00270//PF00271	DEAD/DEAH box helicase//Helicase conserved C-terminal domain	--	--	GO:0005524//GO:0004386//GO:0008026//GO:0003676	acetyl-CoA carboxylase activity	GO:0009317//GO:0016021	acetyl-CoA carboxylase complex//integral to membrane	--
comp76054_c0	1381	14.8	597.1	5.68082	1610.17	17.4773	3812	125579741	EAZ20887.1	2973	0	hypothetical protein OsJ_36526 [Oryza sativa Japonica Group]	23094343	AL713908.3	56	5.68074e-18	Oryza sativa chromosome 12, . BAC OSJNBa0011B18 of library OSJNBa from chromosome 12 of cultivar Nipponbare of ssp. japonica of Oryza sativa (rice), complete sequence	--	--	--	--	Q12532	241	5.19666e-19	Translation-associated element 2 OS=Saccharomyces cerevisiae (strain ATCC 204508 / S288c) GN=TAE2 PE=1 SV=1	PF02260//PF00098	FATC domain//Zinc knuckle	--	--	GO:0005515//GO:0008270//GO:0003676	tRNA (guanine-N2-)-methyltransferase activity//RNA binding	--	--	KOG1253
comp76086_c0	3958.18	30.3666	1242.72	8.4639	5037.98	39.1464	5325	240254383	NP_565140.4	2724	0	translation initiation factor eIF-5B [Arabidopsis thaliana]	--	--	--	--	--	K03243	EIF5B	translation initiation factor 5B	http://www.genome.jp/dbget-bin/www_bget?ko:K03243	A1RXH6	1034	6.92813e-122	Probable translation initiation factor IF-2 OS=Thermofilum pendens (strain Hrk 5) GN=infB PE=3 SV=1	PF03144//PF00226//PF00009	Elongation factor Tu domain 2//DnaJ domain//Elongation factor Tu GTP binding domain	--	--	GO:0031072//GO:0005525//GO:0003924	DNA binding//ATP binding//GTPase activity//protein serine/threonine kinase activity//signal transducer activity//GTP binding	GO:0005634//GO:0043234	nucleus//protein complex	KOG1181
comp76116_c1	870.82	11.823	4537.87	54.6949	383.1	5.26798	3009	225470187	XP_002268274.1	1098	4.94661e-131	PREDICTED: receptor-like protein kinase 5-like [Vitis vinifera]	--	--	--	--	--	--	--	--	--	C0LGQ5	365	6.13053e-34	LRR receptor-like serine/threonine-protein kinase GSO1 OS=Arabidopsis thaliana GN=GSO1 PE=2 SV=1	PF03172//PF00560	Sp100 domain//Leucine Rich Repeat	--	--	GO:0005515	DNA binding//ATP binding//helicase activity//nucleic acid binding//ATP-dependent helicase activity	--	--	KOG0384
comp76124_c0	2143.41	28.2647	743.88	8.7084	1494.6	19.9617	3098	297796917	XP_002866343.1	333	4.52903e-29	hypothetical protein ARALYDRAFT_496102 [Arabidopsis lyrata subsp. lyrata]	--	--	--	--	--	--	--	--	--	Q9FID9	289	6.23273e-25	Probable receptor-like protein kinase At5g38990 OS=Arabidopsis thaliana GN=At5g38990 PE=2 SV=1	PF07714//PF00069	Protein tyrosine kinase//Protein kinase domain	GO:0006468	protein phosphorylation	GO:0005524//GO:0004672	zinc ion binding	GO:0005634	nucleus	KOG0103
comp76141_c0	2212	28.1953	1008.68	11.4141	2235.65	28.8623	3205	218195647	EEC78074.1	401	2.24637e-37	hypothetical protein OsI_17544 [Oryza sativa Indica Group]	--	--	--	--	--	K14856	SDA1, SDAD1	protein SDA1	http://www.genome.jp/dbget-bin/www_bget?ko:K14856	--	--	--	--	PF11522	Yeast phosphatidylinositol-4-OH kinase Pik1	--	--	GO:0016773	signal transducer activity//ubiquitin-protein ligase activity	GO:0016020//GO:0005886//GO:0005680	membrane//plasma membrane//anaphase-promoting complex	KOG0978
comp76171_c0	4716.17	64.7406	11794.5	143.736	3636.45	50.5591	2976	3914997	Q43075.1	2598	0	RecName: Full=Arginine decarboxylase; Short=ADC; Short=ARGDC	6646839	AJ251898.1	244	1.37129e-122	Datura stramonium mRNA for arginine decarboxylase 1 (adc1 gene)	K01583	E4.1.1.19	arginine decarboxylase	http://www.genome.jp/dbget-bin/www_bget?ko:K01583	Q7XRA1	1344	1.6475e-171	Arginine decarboxylase 2 OS=Oryza sativa subsp. japonica GN=ADC2 PE=1 SV=2	PF02784//PF00278	Pyridoxal-dependent decarboxylase, pyridoxal binding domain//Pyridoxal-dependent decarboxylase, C-terminal sheet domain	--	--	GO:0003824	protein serine/threonine kinase activity	GO:0016021	integral to membrane	--
comp76186_c0	2511.73	19.4081	578.99	3.97172	3498.31	27.3781	5287	359477550	XP_003631994.1	2394	0	PREDICTED: uncharacterized protein LOC100254535 [Vitis vinifera]	270133756	BT100708.1	40	6.19346e-09	Picea glauca clone GQ00411_N02 mRNA sequence	--	--	--	--	--	--	--	--	PF00468//PF04912	Ribosomal protein L34//Dynamitin	GO:0042254//GO:0006412//GO:0007017	ribosome biogenesis//translation//microtubule-based process	GO:0003735	nucleic acid binding//zinc ion binding//structural constituent of ribosome	GO:0005840//GO:0005622	ribosome//intracellular	KOG0118
comp76243_c0	787.27	6.06374	170.27	1.16426	751.99	5.86628	5304	218184663	EEC67090.1	1040	8.87615e-112	hypothetical protein OsI_33882 [Oryza sativa Indica Group]	--	--	--	--	--	K14572	MDN1, REA1	midasin	http://www.genome.jp/dbget-bin/www_bget?ko:K14572	Q8T5T1	487	2.30105e-47	Midasin OS=Giardia intestinalis GN=MDN1 PE=3 SV=1	PF02066//PF01313//PF04037//PF02998	Metallothionein family 11//Bacterial export proteins, family 3//Domain of unknown function (DUF382)//Lentiviral Tat protein	GO:0009306//GO:0045893	protein secretion//positive regulation of transcription, DNA-dependent	GO:0005507	protein-disulfide reductase activity//DNA binding	--	--	--
comp76274_c0	2950.68	38.3895	667.6	7.71087	1656.12	21.8231	3140	255561048	XP_002521536.1	144	1.22912e-06	ATP binding protein, putative [Ricinus communis]	--	--	--	--	--	--	--	--	--	--	--	--	--	PF00196//PF01061	Bacterial regulatory proteins, luxR family//ABC-2 type transporter	GO:0006355	regulation of transcription, DNA-dependent	GO:0043565//GO:0003700	structural constituent of cuticle//hydrolase activity, acting on ester bonds//nucleic acid binding	--	--	KOG4568
comp76282_c1	1385.75	15.7254	431.84	4.35048	1514.3	17.4046	3600	51317934	AAU00065.1	539	4.64951e-58	pto-like protein [Solanum virginianum]	--	--	--	--	--	--	--	--	--	Q9SCZ4	525	1.50025e-53	Receptor-like protein kinase FERONIA OS=Arabidopsis thaliana GN=FER PE=1 SV=1	PF07714//PF00069	Protein tyrosine kinase//Protein kinase domain	GO:0006468	protein phosphorylation	GO:0005524//GO:0004672	--	--	--	KOG3342
comp76327_c0	1898.77	28.8364	350.02	4.71908	1788.65	27.5123	2690	--	--	--	--	--	--	--	--	--	--	--	--	--	--	--	--	--	--	PF01166//PF10147//PF07569//PF05279//PF01367	TSC-22/dip/bun family//Growth arrest and DNA-damage-inducible proteins-interacting protein 1//TUP1-like enhancer of split//Aspartyl beta-hydroxylase N-terminal region//5'-3' exonuclease, C-terminal SAM fold	GO:0006355//GO:0007049	regulation of transcription, DNA-dependent//cell cycle	GO:0003677//GO:0003824//GO:0003700	ATP binding//protein binding//unfolded protein binding	GO:0005643//GO:0005694//GO:0016272	nuclear pore//chromosome//prefoldin complex	KOG0996
comp76362_c0	1141	13.4603	303	3.17327	994.84	11.8865	3463	115435848	NP_001042682.1	1560	0	Os01g0267100 [Oryza sativa Japonica Group]	357140551	XM_003571781.1	308	4.22932e-158	PREDICTED: Brachypodium distachyon methyltransferase-like protein 1-like (LOC100830743), mRNA	--	--	--	--	A4IFD8	798	4.80007e-93	Methyltransferase-like protein 14 OS=Bos taurus GN=METTL14 PE=2 SV=1	PF00163//PF05063	Ribosomal protein S4/S9 N-terminal domain//MT-A70	GO:0006139	nucleobase-containing compound metabolic process	GO:0008168//GO:0019843	--	--	--	KOG4817
comp76365_c0	3056.31	45.3536	297	3.91261	2563.3	38.5255	2753	357504019	XP_003622298.1	269	2.12403e-22	hypothetical protein MTR_7g032690 [Medicago truncatula]	--	--	--	--	--	--	--	--	--	--	--	--	--	PF08397//PF07352//PF09731	IRSp53/MIM homology domain//Bacteriophage Mu Gam like protein//Mitochondrial inner membrane protein	GO:0046847//GO:0007165//GO:0042262	filopodium assembly//signal transduction//DNA protection	GO:0017124//GO:0008093//GO:0003690	carbohydrate binding//ATP binding//protein kinase activity	--	--	--
comp76451_c0	1648.87	19.9292	401.17	4.30456	1958	23.969	3380	300681372	CAZ96142.1	620	5.14561e-67	conserved hypothetical protein [Saccharum hybrid cultivar R570]	--	--	--	--	--	--	--	--	--	--	--	--	--	PF00641//PF02452//PF01336//PF00436	Zn-finger in Ran binding protein and others//PemK-like protein//OB-fold nucleic acid binding domain//Single-strand binding protein family	--	--	GO:0003697//GO:0003677//GO:0008270//GO:0003676	superoxide dismutase activity//metal ion binding//4 iron, 4 sulfur cluster binding//endonuclease activity	--	--	KOG1921
comp76454_c0	2621.98	57.5886	463	9.02786	4074.69	90.6434	1860	357450467	XP_003595510.1	134	9.96802e-06	Replication protein A 70 kDa DNA-binding subunit [Medicago truncatula]	--	--	--	--	--	--	--	--	--	--	--	--	--	PF01336//PF07850	OB-fold nucleic acid binding domain//Renin receptor-like protein	GO:0007165	signal transduction	GO:0004872//GO:0003676	hormone activity//hydrogen ion transmembrane transporter activity	GO:0000276//GO:0005576	mitochondrial proton-transporting ATP synthase complex, coupling factor F(o)//extracellular region	--
comp76458_c0	479	7.01377	1932.03	25.1146	137	2.03175	2790	147857245	CAN79207.1	563	1.04939e-176	hypothetical protein VITISV_039751 [Vitis vinifera]	--	--	--	--	--	--	--	--	--	Q9LXA5	535	2.15465e-56	L-type lectin-domain containing receptor kinase IX.1 OS=Arabidopsis thaliana GN=LECRK91 PE=2 SV=1	PF06876//PF07714//PF03595//PF00069//PF05739	Plant self-incompatibility response (SCRL) protein//Protein tyrosine kinase//C4-dicarboxylate transporter/malic acid transport protein//Protein kinase domain//SNARE domain	GO:0055085//GO:0007165//GO:0006468	transmembrane transport//signal transduction//protein phosphorylation	GO:0005524//GO:0005515//GO:0004672	ATP binding//kinase activity	--	--	--
comp76572_c1	3038.84	23.2786	1380.38	9.38737	4195.7	32.5527	5333	357123960	XP_003563675.1	193	3.99393e-87	PREDICTED: uncharacterized protein LOC100844247 [Brachypodium distachyon]	30172537	AY181091.1	63	1.02351e-21	Synthetic construct S7S7 promoter-Me1 terminator cassette	--	--	--	--	Q9V4W1	171	1.17958e-10	Nucleoporin GLE1 OS=Drosophila melanogaster GN=GLE1 PE=2 SV=1	PF02920//PF03123//PF07817//PF05793	DNA binding domain of tn916 integrase//CAT RNA binding domain//GLE1-like protein//Transcription initiation factor IIF, alpha subunit (TFIIF-alpha)	GO:0015074//GO:0045893//GO:0016973	DNA integration//positive regulation of transcription, DNA-dependent//poly(A)+ mRNA export from nucleus	GO:0003677//GO:0003723//GO:0008907	ATP binding//helicase activity//ATP-dependent helicase activity//nucleic acid binding	--	--	KOG0334
comp76596_c0	404.71	12.9269	1473	41.7685	120	3.88209	1279	402294649	AFQ55278.1	1659	0	elongation factor 1 alpha [Peltigera malacea]	169616974	XM_001801850.1	837	0	Phaeosphaeria nodorum SN15 hypothetical protein partial mRNA	K03231	EEF1A	elongation factor 1-alpha	http://www.genome.jp/dbget-bin/www_bget?ko:K03231	P40911	1572	0	Elongation factor 1-alpha OS=Ajellomyces capsulata (strain G186AR / H82 / ATCC MYA-2454 / RMSCC 2432) GN=TEF PE=2 SV=1	PF03143//PF03144//PF00009//PF02774	Elongation factor Tu C-terminal domain//Elongation factor Tu domain 2//Elongation factor Tu GTP binding domain//Semialdehyde dehydrogenase, dimerisation domain	GO:0008652//GO:0000051//GO:0055114	cellular amino acid biosynthetic process//urea cycle intermediate metabolic process//oxidation-reduction process	GO:0016620//GO:0003924//GO:0046983//GO:0003942//GO:0005525	heat shock protein binding//GTP binding//GTPase activity	--	--	KOG1144
comp76613_c0	1890.37	12.5674	683.47	4.0338	1399.76	9.42511	6145	334184011	NP_001185435.1	2541	0	nucleoprotein TPR [Arabidopsis thaliana]	--	--	--	--	--	K09291	TPR	nucleoprotein TPR	http://www.genome.jp/dbget-bin/www_bget?ko:K09291	P12270	157	9.62595e-09	Nucleoprotein TPR OS=Homo sapiens GN=TPR PE=1 SV=3	PF00403//PF03824//PF05083//PF07926	Heavy-metal-associated domain//High-affinity nickel-transport protein//LST-1 protein//TPR/MLP1/MLP2-like protein	GO:0000902//GO:0055085//GO:0030001//GO:0006955//GO:0006606	cell morphogenesis//transmembrane transport//metal ion transport//immune response//protein import into nucleus	GO:0046872	ATP binding//protein kinase activity	--	--	--
comp76615_c0	1803.07	18.5169	267.99	2.44327	2256.99	23.4757	3978	356526609	XP_003531909.1	1155	3.72749e-133	PREDICTED: putative nuclear matrix constituent protein 1-like protein-like isoform 2 [Glycine max]	--	--	--	--	--	--	--	--	--	Q9FLH0	163	7.51222e-10	Putative nuclear matrix constituent protein 1-like protein OS=Arabidopsis thaliana GN=At5g65770 PE=2 SV=1	--	--	--	--	--	catalytic activity	--	--	--
comp76619_c0	2674.7	25.3641	499.18	4.20241	1399.33	13.44	4308	115444047	NP_001045803.1	1316	0	Os02g0133300 [Oryza sativa Japonica Group]	357121486	XM_003562403.1	86	1.35233e-34	PREDICTED: Brachypodium distachyon structural maintenance of chromosomes protein 3-like (LOC100829877), mRNA	K06669	SMC3, CSPG6	structural maintenance of chromosome 3 (chondroitin sulfate proteoglycan 6)	http://www.genome.jp/dbget-bin/www_bget?ko:K06669	Q552D9	591	2.75915e-60	Structural maintenance of chromosome protein 3 OS=Dictyostelium discoideum GN=smc3 PE=3 SV=1	PF10462//PF01580//PF01496	Peptidase M66//FtsK/SpoIIIE family//V-type ATPase 116kDa subunit family	GO:0007059//GO:0015991//GO:0051301//GO:0015992//GO:0007049	chromosome segregation//ATP hydrolysis coupled proton transport//cell division//proton transport//cell cycle	GO:0003677//GO:0005524//GO:0004222//GO:0000166//GO:0015078	copper ion binding	GO:0016020//GO:0005634	membrane//nucleus	KOG1808
comp76623_c1	869.97	16.0021	251.91	4.11352	813.49	15.1551	2221	--	--	--	--	--	--	--	--	--	--	--	--	--	--	--	--	--	--	PF04272	Phospholamban	GO:0006810//GO:0006816	transport//calcium ion transport	GO:0042030//GO:0005246	ATP binding//protein kinase activity	--	--	KOG1187
comp76635_c0	3144.68	35.3615	830.84	8.29409	1990.21	22.6667	3633	156622340	CAO82943.1	177	1.87816e-10	putative pre-mRNA-splicing factor cwc-22 [Oryza sativa Japonica Group]	224139201	XM_002322969.1	202	3.73565e-99	Populus trichocarpa predicted protein, mRNA	K13100	CWC22	pre-mRNA-splicing factor CWC22	http://www.genome.jp/dbget-bin/www_bget?ko:K13100	Q9VJ87	580	2.58332e-59	Pre-mRNA-splicing factor CWC22 homolog OS=Drosophila melanogaster GN=ncm PE=1 SV=3	PF02854//PF02724	MIF4G domain//CDC45-like protein	GO:0006270	DNA replication initiation	GO:0003723//GO:0003677//GO:0005515	methyltransferase activity//rRNA binding	GO:0005622	intracellular	KOG2098
comp76639_c0	1457.12	17.1895	655.48	6.86473	1872.96	22.3785	3463	238481365	NP_001154735.1	214	3.85833e-43	DNA-binding protein BIN4 [Arabidopsis thaliana]	161789305	AC215623.1	44	2.4158e-11	Populus trichocarpa clone POP004-A06, complete sequence	--	--	--	--	Q9FLU1	215	2.48233e-44	DNA-binding protein BIN4 OS=Arabidopsis thaliana GN=BIN4 PE=1 SV=2	--	--	--	--	--	single-stranded DNA binding//DNA binding//zinc ion binding//nucleic acid binding	GO:0005622	intracellular	--
comp76711_c0	6580.01	49.9741	1441.66	9.72026	4877.33	37.5176	5379	56382058	AAV85747.1	745	4.82361e-78	Integrase core domain, putative [Oryza sativa Japonica Group]	295821239	AC240774.1	142	1.2531e-65	Oryza australiensis clone OA_CBa0164J23, complete sequence	--	--	--	--	P0CX64	213	2.23001e-15	Transposon Ty2-GR2 Gag-Pol polyprotein OS=Saccharomyces cerevisiae (strain ATCC 204508 / S288c) GN=TY2B-GR2 PE=3 SV=1	PF00665//PF01498//PF03857//PF00098	Integrase core domain//Transposase//Colicin immunity protein//Zinc knuckle	GO:0015074//GO:0030153//GO:0006313//GO:0006955	DNA integration//bacteriocin immunity//transposition, DNA-mediated//immune response	GO:0003677//GO:0015643//GO:0004803//GO:0003676//GO:0008270	ATP binding//protein binding//protein kinase activity	GO:0016021	integral to membrane	--
comp76753_c0	3864.16	36.0578	1124.56	9.31588	3953.66	37.3661	4378	359481017	XP_002269553.2	250	8.0349e-19	PREDICTED: exosome component 10-like [Vitis vinifera]	--	--	--	--	--	K12591	RRP6, EXOSC10	exosome complex exonuclease RRP6	http://www.genome.jp/dbget-bin/www_bget?ko:K12591	Q1ACB3	77	7.43248e-09	Homogentisate phytyltransferase 2, chloroplastic OS=Arabidopsis thaliana GN=HPT2 PE=2 SV=1	PF01612//PF09360//PF00854	3'-5' exonuclease//Iron-binding zinc finger CDGSH type//POT family	GO:0006810//GO:0006139//GO:0006857	transport//nucleobase-containing compound metabolic process//oligopeptide transport	GO:0051537//GO:0003676//GO:0008408//GO:0005215	oxidoreductase activity, acting on the aldehyde or oxo group of donors, NAD or NADP as acceptor//GTPase activity//protein dimerization activity//N-acetyl-gamma-glutamyl-phosphate reductase activity//GTP binding	GO:0005737	cytoplasm	KOG0052
comp76755_c0	4320.47	21.1659	1959.97	8.52417	3990.66	19.8009	8339	38346500	CAD40345.2	2410	0	OSJNBa0020I02.14 [Oryza sativa Japonica Group]	156564446	AC209101.1	35	5.89054e-06	Populus trichocarpa clone POP044-H01, complete sequence	K12860	CDC5L, CDC5, CEF1	pre-mRNA-splicing factor CDC5/CEF1	http://www.genome.jp/dbget-bin/www_bget?ko:K12860	P0CO95	712	4.45793e-76	Pre-mRNA-splicing factor CEF1 OS=Cryptococcus neoformans var. neoformans serotype D (strain B-3501A) GN=CEF1 PE=3 SV=1	PF04116//PF00665//PF00410	Fatty acid hydroxylase superfamily//Integrase core domain//Ribosomal protein S8	GO:0015074//GO:0055114//GO:0042254//GO:0006412//GO:0006633	DNA integration//oxidation-reduction process//ribosome biogenesis//translation//fatty acid biosynthetic process	GO:0005506//GO:0003735//GO:0016491	--	--	--	KOG0161
comp76779_c0	1006.82	21.3336	3744.61	70.4395	471.73	10.1237	1928	60327198	AAX19022.1	337	3.2675e-30	Hcr2-p1.2 [Solanum pimpinellifolium]	--	--	--	--	--	--	--	--	--	O65440	221	3.5228e-17	Leucine-rich repeat receptor-like serine/threonine-protein kinase BAM3 OS=Arabidopsis thaliana GN=BAM3 PE=2 SV=3	PF00560	Leucine Rich Repeat	--	--	GO:0005515	ATPase inhibitor activity//calcium channel regulator activity	GO:0016020	membrane	--
comp76787_c0	3160.29	22.5592	1399.48	8.8687	2904.09	20.9962	5723	224096768	XP_002310728.1	720	6.56418e-74	predicted protein [Populus trichocarpa]	297819717	XM_002877696.1	37	3.12075e-07	Arabidopsis lyrata subsp. lyrata hypothetical protein, mRNA	--	--	--	--	--	--	--	--	PF04923	Ninjurin	GO:0007155//GO:0042246	cell adhesion//tissue regeneration	--	--	--	--	--
comp76901_c0	4917.19	195.029	10974.8	386.436	4076.45	163.757	1030	242073954	XP_002446913.1	319	8.63177e-33	hypothetical protein SORBIDRAFT_06g024770 [Sorghum bicolor]	131080190	EF461129.1	189	1.74585e-92	Helianthus annuus clone ZVG25_RHA801 ZVG25 locus genomic sequence	--	--	--	--	Q00451	155	3.41886e-10	36.4 kDa proline-rich protein OS=Solanum lycopersicum GN=TPRP-F1 PE=2 SV=1	--	--	--	--	--	2 iron, 2 sulfur cluster binding//nucleic acid binding//3'-5' exonuclease activity//transporter activity	GO:0016020//GO:0043231//GO:0005622	membrane//intracellular membrane-bounded organelle//intracellular	KOG2206
comp76916_c0	255.09	12.6316	16093.1	707.46	276	13.8423	825	351720985	NP_001235147.1	449	6.94e-52	low molecular weight heat shock protein Hsp22.3 precursor [Glycine max]	38423125	AJ538725.1	73	4.22748e-28	Nicotiana tabacum cDNA-AFLP-fragment BC4-M42-015	K13993	HSP20	HSP20 family protein	http://www.genome.jp/dbget-bin/www_bget?ko:K13993	P27879	308	7.44881e-33	18.1 kDa class I heat shock protein (Fragment) OS=Medicago sativa GN=HSP18.1 PE=2 SV=1	--	--	--	--	--	protein binding	--	--	KOG0619
comp77223_c0	148	3.43534	9333.66	192.334	57.84	1.35978	1760	224133638	XP_002321624.1	1165	9.30755e-151	predicted protein [Populus trichocarpa]	--	--	--	--	--	--	--	--	--	P22152	212	1.63479e-16	Nitrate transporter OS=Emericella nidulans (strain FGSC A4 / ATCC 38163 / CBS 112.46 / NRRL 194 / M139) GN=crnA PE=2 SV=2	PF07690//PF01053	Major Facilitator Superfamily//Cys/Met metabolism PLP-dependent enzyme	GO:0055085//GO:0006520	transmembrane transport//cellular amino acid metabolic process	GO:0030170	--	--	--	--
comp77639_c0	1593.44	14.6382	6625.87	54.0372	1192	11.0908	4447	58450153	AAW78414.1	2431	0	ribulose-1,5-bisphosphate carboxylase/oxygenase large subunit [Psilostrophe gnaphalodes]	334089651	JF826503.1	419	0	Ageratina adenophora chloroplast, complete genome	K01601	rbcL	ribulose-bisphosphate carboxylase large chain	http://www.genome.jp/dbget-bin/www_bget?ko:K01601	P27064	2399	0	Ribulose bisphosphate carboxylase large chain OS=Cucumis sativus GN=rbcL PE=1 SV=5	PF01039//PF00016//PF02788	Carboxyl transferase domain//Ribulose bisphosphate carboxylase large chain, catalytic domain//Ribulose bisphosphate carboxylase large chain, N-terminal domain	GO:0015977//GO:0046487	carbon fixation//glyoxylate metabolic process	GO:0000287//GO:0016874//GO:0016984	pyridoxal phosphate binding	GO:0016021	integral to membrane	--
comp78117_c0	751.01	23.7467	2435.28	68.3602	545	17.4537	1292	225439319	XP_002267394.1	962	7.13873e-125	PREDICTED: probable carboxylesterase 15 [Vitis vinifera]	--	--	--	--	--	--	--	--	--	Q9LYC1	374	7.20451e-39	Gibberellin receptor GID1B OS=Arabidopsis thaliana GN=GID1B PE=1 SV=1	PF01213//PF07859//PF12740	Adenylate cyclase associated (CAP) N terminal//alpha/beta hydrolase fold//Chlorophyllase enzyme	GO:0008152//GO:0015994//GO:0015996//GO:0007010	metabolic process//chlorophyll metabolic process//chlorophyll catabolic process//cytoskeleton organization	GO:0003779//GO:0016787//GO:0047746	actin binding//hydrolase activity//chlorophyllase activity	--	--	KOG1515
comp35803_c0	683	32	4.4289	6.7939e-07	6.19e-05
comp51274_c0	1.90749e+06	1	20.876	0	0
comp52667_c0	1008.9	8	6.9918	5.285e-10	7.9218e-08
comp53189_c0	1803.19	0	7.1236	1.3141e-16	4.3614e-14
comp55875_c0	788	41	4.2777	1.279e-07	1.3183e-05
comp68946_c0	478	29	4.0561	5.2704e-05	0.0031231
comp69139_c0	510	24	4.4226	1.7825e-05	0.0011762
comp72824_c0	587	38	3.9625	8.8379e-06	0.00063018
comp73301_c0	945	143	2.7375	2.4656e-06	0.00020012
comp75536_c0	523.17	9	5.8744	5.7161e-06	0.00042725
comp77669_c0	1374.02	109	3.6692	4.1694e-11	7.1314e-09
comp78786_c0	964	0	6.2202	7.6271e-10	1.1133e-07
comp89703_c0	613	0	5.567	9.6069e-07	8.5572e-05
comp90248_c0	520	0	5.3297	6.9671e-06	0.00051251
