# Supplementary material for: RNA-Seq for gene identification and transcript profiling of three Stevia rebaudiana genotypes
Source: BMC Genomics. 2014 Jul 7;15(1):571. doi: 10.1186/1471-2164-15-571 (PMC4108789; doi:10.1186/1471-2164-15-571)
Supplement: Supplementary file 12 — Additional file 12: The unigenes predicted as UGTs. (XLSX 19 KB) [file 12864_2013_6267_MOESM12_ESM.xlsx]

## Sheet: UGT related genes
Genes ID	SR_1	SR_2	SR_3
comp66284_c0	324.255	233.592	1239.69
comp68618_c0	83.5368	149.659	41.466
UGT85C2	182.722	127.908	823.653
comp75290_c0	130.044	118.251	37.0061
comp56401_c0	245.807	114.418	0.374548
comp75942_c0	69.5629	104.851	97.8713
comp74733_c0	91.4234	104.297	65.2303
comp72150_c0	96.9637	103.852	9.75351
UGT76G1	152.647	91.605	595.142
UGT74G1	83.6847	87.615	65.9417
comp56279_c0	14.7206	87.1857	18.2609
comp72644_c0	81.6158	86.2005	140.692
comp62167_c0	28.7825	78.1779	930.836
comp59722_c0	100.192	74.6763	47.737
comp72069_c0	89.6763	70.829	27.8467
comp57134_c0	56.8706	67.451	22.9316
comp67415_c0	79.229	65.0572	51.4185
comp72059_c0	98.1206	62.9478	47.301
comp37514_c0	42.0782	51.0202	17.2632
comp74174_c0	67.3472	49.3204	9.12521
comp73717_c1	97.914	48.9795	21.0424
comp74051_c0	60.7267	44.8927	7.19933
comp74874_c0	29.682	44.0935	25.4509
comp68544_c0	59.1288	42.2155	73.1534
comp62170_c0	70.5889	40.8744	48.2569
comp74323_c0	3.43098	37.755	1.93953
comp74017_c0	41.4339	33.668	25.9162
comp73594_c0	12.1281	33.3207	13.3194
comp66160_c0	28.5482	30.8588	94.7553
comp68044_c0	12.8837	29.622	6.44104
comp76208_c0	24.7804	28.3141	27.0733
comp60495_c1	29.8275	26.7044	4.88902
comp34456_c0	25.7724	26.6428	35.8614
comp69987_c0	14.4247	26.2423	45.1851
comp75486_c0	11.2187	22.918	140.511
comp75244_c0	32.3917	21.7809	4.59507
comp68371_c0	2.72622	20.8353	54.6583
comp32587_c0	16.8439	19.7451	14.3863
comp66390_c0	28.7784	19.1108	7.18947
comp63789_c1	10.3903	18.1687	10.3641
comp48579_c0	20.3766	17.8073	13.1501
comp67327_c0	27.3381	16.7048	3.39483
comp57354_c0	7.86468	15.1276	21.5365
comp67940_c0	13.6263	14.0268	2.66412
comp71830_c1	29.406	13.888	4.31806
comp71909_c0	7.5207	13.0704	1.6569
comp70666_c1	9.15402	12.4585	2.37532
comp63928_c0	18.0873	12.3975	0.633315
comp75374_c1	15.5084	11.7109	16.6744
comp59185_c1	11.7579	10.2474	3.60968
comp62337_c0	10.8028	9.46471	7.11906
comp36782_c0	10.8498	8.944	0.67279
comp50132_c0	3.03635	8.51549	0.663982
comp62063_c0	3.34858	8.47231	0.254364
comp75316_c0	10.0766	7.45855	6.10098
comp65883_c0	5.65687	7.04491	2.19474
comp71095_c0	8.16339	6.59965	4.38289
comp76743_c1	4.27465	6.54175	117.3
comp58634_c0	7.23406	6.09222	6.27147
comp47025_c0	8.9752	5.9072	1.88075
comp66729_c0	8.60464	5.64313	1.33473
comp71570_c0	3.56432	5.59833	0.937568
comp70414_c0	4.51363	5.53838	3.78533
comp31483_c0	1.23925	5.04557	69.0764
comp73798_c0	7.8006	4.68811	4.4526
comp73375_c0	2.40593	4.6776	2.29058
comp45484_c0	4.2798	4.66296	5.91094
comp69459_c1	3.58421	4.61054	5.59343
comp64062_c0	1.35798	4.58785	3.59132
comp37019_c0	5.83609	4.22161	26.2708
comp37502_c0	18.3432	4.10962	4.80578
comp71981_c0	4.78644	3.76466	1.74351
comp59672_c0	0.474112	3.71794	1.28051
comp63770_c0	7.10232	3.63344	19.3869
comp56075_c0	0.785628	3.60349	1.59141
comp34763_c0	4.57196	3.40416	17.4767
comp49205_c0	11.9333	2.95866	4.35543
comp69192_c1	20.6348	2.83048	4.15185
comp41516_c0	1.76766	2.7898	0.795703
comp71950_c0	3.95849	2.7103	10.1411
comp67972_c0	8.63272	2.57977	3.73614
comp36059_c1	0	2.51489	0
comp54852_c0	2.86119	2.38616	3.05362
comp48227_c0	0.44882	2.38371	3.49717
comp46327_c0	5.05087	2.37387	15.6479
comp51884_c2	3.56347	2.25965	0
comp58204_c0	2.37257	2.1721	8.93614
comp72900_c0	3.61023	2.15011	9.11728
comp55194_c0	5.19198	2.06203	1.79898
comp70697_c0	1.54288	1.96523	5.29946
comp67036_c0	2.75301	1.65844	1.19499
comp389741_c0	0	1.63559	0
comp65036_c0	8.82619	1.49249	3.40548
comp54313_c0	0.904964	1.31986	11.5226
comp53109_c0	0.0428225	1.14049	57.9463
comp63927_c1	1.28086	1.1371	3.7553
comp67743_c0	3.95563	1.09186	3.19768
comp57606_c0	2.165	1.08635	0.476689
comp47683_c0	0	0.978731	0.558305
comp30573_c0	0.477809	0.954406	0.241968
comp58506_c0	0.340844	0.907766	5.42482
comp44152_c0	1.46814	0.79335	0.193953
comp66839_c0	0.544356	0.782419	0.892642
comp32752_c0	0	0.699693	0.532175
comp121778_c0	2.04904	0.682146	1.94561
comp423284_c0	0	0.670068	0.573347
comp92671_c0	1.19278	0.661814	8.45653
comp34022_c0	16.9197	0.622617	0
comp3961_c0	0	0.588757	0.806037
comp52895_c0	0	0.580279	0
comp59402_c0	0.603734	0.535972	1.22295
comp42706_c0	1.05653	0.521084	0
comp31057_c0	0.682774	0.505117	0.23051
comp34020_c0	0.557082	0.494556	0
comp773562_c0	0.217301	0.385824	0.220088
comp48250_c0	0.167773	0.372356	0.509773
comp45160_c0	1.01624	0.36087	0.617561
comp699315_c0	0	0.36087	0
comp665560_c0	0.128873	0.343225	0.391576
comp33500_c0	0	0.33581	0.766233
comp596050_c0	0.557082	0.329704	0
comp108_c0	0.29711	0.329704	0.0752301
comp39002_c0	0.185694	0.329704	0
comp52599_c0	0.729512	0.323816	0.923584
comp399724_c0	0.090382	0.320951	1.28158
comp153453_c0	1.25977	0.319537	0
comp58444_c0	0.348423	0.309317	0.529338
comp315330_c0	0.113165	0.301391	1.3754
comp1583_c0	0.330791	0.293663	0.50255
comp10909_c0	0.818873	0.242321	0.460764
comp42097_c0	0.600774	0.213338	0.121696
comp6183_c0	0.330345	0.195512	0.334581
comp26739_c0	0.406494	0.180435	0
comp996948_c0	0.197356	0.175205	0
comp45267_c0	2.1553	0.173945	3.27441
comp19961_c0	0	0.159068	0.181476
comp38617_c0	0.176089	0.156325	1.24843
comp593131_c0	0.698336	0.154989	0
comp55588_c0	0.104572	0.154725	1.83582
comp20646_c0	0	0.150487	0.171687
comp45841_c0	0.790187	0.1403	0
comp70915_c0	0.840323	0.095642	36.5578
comp973025_c0	0.609741	0.0773293	0
comp207935_c0	0.368809	0.0251857	2.26996
comp128139_c0	2.7106	0	0
comp539231_c0	0.526	0	0.177582
comp11134_c0	0.384194	0	0.518829
comp865337_c0	0.1909	0	0.386697
comp1161236_c0	0.184021	0	0.186381
comp201443_c0	0.177235	0	2.33271
comp42025_c0	0.153006	0	2.32453
comp4582_c0	0.114114	0	1.27135
comp58466_c0	0	0	2.36438
comp199934_c0	0	0	2.00263
comp365174_c0	0	0	1.641
comp427417_c0	0	0	1.18784
comp118183_c0	0	0	1.04078
comp34126_c0	0	0	0.999434
comp366104_c0	0	0	0.827532
comp467232_c0	0	0	0.631703
comp1253623_c0	0	0	0.611476
