# Supplementary material for: RNA-Seq for gene identification and transcript profiling of three Stevia rebaudiana genotypes
Source: BMC Genomics. 2014 Jul 7;15(1):571. doi: 10.1186/1471-2164-15-571 (PMC4108789; doi:10.1186/1471-2164-15-571)
Supplement: Supplementary file 13 — Additional file 13: List of primers used for RT-QPCR. (XLSX 10 KB) [file 12864_2013_6267_MOESM13_ESM.xlsx]

## Sheet: primers for RT-PCR
Gene	Forward primer	reverse primer
26S	CACAATGATAGGAAGAGCCGAC	CAAGGGAACGGGCTTGGCAGAATC
CDPS	CTAGAATGAAGACCGGCTTCATC	GGATCCTCATATTACAATCTCGAACAC
KS	AGATCTATGAATCTTTCACTATGCATC	ACTAGTTTACCTTTGTTCTTCATTTTC
KO	AGATCTATGGATGCCGTCACCGG	ACTAGTTCATATCCTGGGCTTTATTATG
KAH	AGATCTATGATTCAAGTTCTAACACCG	ACTAGTTCAAACTTGATGGGGATGAAG
UGT85C2	AGATCTATGGATGCAATGGCTACAAC	ACTAGTCTAGTTTCTTGCTAGCACG
UGT74G1	AGATCTATGGCGCAACAACAAAAGATC	ACTAGTTTAAGCCTTAATTAGCTCACT
UGT76G1	CCATGGATGGAAAATAAAACGGAGAC	AGATCTTTACAACGATGAAATGTAAG
CPPPS	GCAAGATGGAGTAGATGTG	CGTTGGTATTGAGGATGAG
